# Supplementary material for: Single-cell morphological and topological atlas reveals the ecosystem diversity of human breast cancer
Source: Nat Commun. 2023 Oct 25;14:6796. doi: 10.1038/s41467-023-42504-y (PMC10600153; doi:10.1038/s41467-023-42504-y)
Supplement: Supplementary file 4 — Supplementary Software 1 [file 41467_2023_42504_MOESM4_ESM.zip]

Archive with 107 entries (88 files):
- sc_MTOP_Source_Codes/
- sc_MTOP_Source_Codes/.idea/
- sc_MTOP_Source_Codes/.idea/.gitignore
- sc_MTOP_Source_Codes/.idea/inspectionProfiles/
- sc_MTOP_Source_Codes/.idea/inspectionProfiles/profiles_settings.xml
- sc_MTOP_Source_Codes/.idea/misc.xml
- sc_MTOP_Source_Codes/.idea/modules.xml
- sc_MTOP_Source_Codes/.idea/sc_MTOP_Source_Codes.iml
- sc_MTOP_Source_Codes/.idea/workspace.xml
- sc_MTOP_Source_Codes/F1_CellSegment.py
- sc_MTOP_Source_Codes/F3_FeatureExtract.py
- sc_MTOP_Source_Codes/F4_Visualization.py
- sc_MTOP_Source_Codes/Hover/
- sc_MTOP_Source_Codes/Hover/.gitignore
- sc_MTOP_Source_Codes/Hover/CHANGELOG.md
- sc_MTOP_Source_Codes/Hover/compute_stats.py
- sc_MTOP_Source_Codes/Hover/config.py
- sc_MTOP_Source_Codes/Hover/convert_chkpt_tf2pytorch.py
- sc_MTOP_Source_Codes/Hover/convert_format.py
- sc_MTOP_Source_Codes/Hover/dataloader/
- sc_MTOP_Source_Codes/Hover/dataloader/augs.py
- sc_MTOP_Source_Codes/Hover/dataloader/infer_loader.py
- sc_MTOP_Source_Codes/Hover/dataloader/train_loader.py
- sc_MTOP_Source_Codes/Hover/dataloader/__init__.py
- sc_MTOP_Source_Codes/Hover/dataloader/__pycache__/
- sc_MTOP_Source_Codes/Hover/dataloader/__pycache__/infer_loader.cpython-38.pyc
- sc_MTOP_Source_Codes/Hover/dataloader/__pycache__/__init__.cpython-38.pyc
- sc_MTOP_Source_Codes/Hover/dataset.py
- sc_MTOP_Source_Codes/Hover/debug.log
- sc_MTOP_Source_Codes/Hover/environment.yml
- sc_MTOP_Source_Codes/Hover/extract_patches.py
- sc_MTOP_Source_Codes/Hover/fun1.py
- sc_MTOP_Source_Codes/Hover/hovernet_fast_pannuke_type_tf2pytorch.tar
- sc_MTOP_Source_Codes/Hover/infer/
- sc_MTOP_Source_Codes/Hover/infer/base.py
- sc_MTOP_Source_Codes/Hover/infer/tile.py
- sc_MTOP_Source_Codes/Hover/infer/wsi.py
- sc_MTOP_Source_Codes/Hover/infer/__init__.py
- sc_MTOP_Source_Codes/Hover/infer/__pycache__/
- sc_MTOP_Source_Codes/Hover/infer/__pycache__/base.cpython-38.pyc
- sc_MTOP_Source_Codes/Hover/infer/__pycache__/wsi.cpython-38.pyc
- sc_MTOP_Source_Codes/Hover/infer/__pycache__/__init__.cpython-38.pyc
- sc_MTOP_Source_Codes/Hover/LICENSE
- sc_MTOP_Source_Codes/Hover/metrics/
- sc_MTOP_Source_Codes/Hover/metrics/README.md
- sc_MTOP_Source_Codes/Hover/metrics/stats_utils.py
- sc_MTOP_Source_Codes/Hover/metrics/__init__.py
- sc_MTOP_Source_Codes/Hover/misc/
- sc_MTOP_Source_Codes/Hover/misc/patch_extractor.py
- sc_MTOP_Source_Codes/Hover/misc/utils.py
- sc_MTOP_Source_Codes/Hover/misc/viz_utils.py
- sc_MTOP_Source_Codes/Hover/misc/wsi_handler.py
- sc_MTOP_Source_Codes/Hover/misc/__init__.py
- sc_MTOP_Source_Codes/Hover/misc/__pycache__/
- sc_MTOP_Source_Codes/Hover/misc/__pycache__/utils.cpython-38.pyc
- sc_MTOP_Source_Codes/Hover/misc/__pycache__/wsi_handler.cpython-38.pyc
- sc_MTOP_Source_Codes/Hover/misc/__pycache__/__init__.cpython-38.pyc
- sc_MTOP_Source_Codes/Hover/models/
- sc_MTOP_Source_Codes/Hover/models/hovernet/
- sc_MTOP_Source_Codes/Hover/models/hovernet/net_desc.py
- sc_MTOP_Source_Codes/Hover/models/hovernet/net_utils.py
- sc_MTOP_Source_Codes/Hover/models/hovernet/opt.py
- sc_MTOP_Source_Codes/Hover/models/hovernet/post_proc.py
- sc_MTOP_Source_Codes/Hover/models/hovernet/run_desc.py
- sc_MTOP_Source_Codes/Hover/models/hovernet/targets.py
- sc_MTOP_Source_Codes/Hover/models/hovernet/utils.py
- sc_MTOP_Source_Codes/Hover/models/hovernet/__init__.py
- sc_MTOP_Source_Codes/Hover/models/hovernet/__pycache__/
- sc_MTOP_Source_Codes/Hover/models/hovernet/__pycache__/net_desc.cpython-38.pyc
- sc_MTOP_Source_Codes/Hover/models/hovernet/__pycache__/net_utils.cpython-38.pyc
- sc_MTOP_Source_Codes/Hover/models/hovernet/__pycache__/post_proc.cpython-38.pyc
- sc_MTOP_Source_Codes/Hover/models/hovernet/__pycache__/run_desc.cpython-38.pyc
- sc_MTOP_Source_Codes/Hover/models/hovernet/__pycache__/utils.cpython-38.pyc
- sc_MTOP_Source_Codes/Hover/models/hovernet/__pycache__/__init__.cpython-38.pyc
- sc_MTOP_Source_Codes/Hover/models/__init__.py
- sc_MTOP_Source_Codes/Hover/models/__pycache__/
- sc_MTOP_Source_Codes/Hover/models/__pycache__/__init__.cpython-38.pyc
- sc_MTOP_Source_Codes/Hover/README.md
- sc_MTOP_Source_Codes/Hover/requirements.txt
- sc_MTOP_Source_Codes/Hover/run_infer.py
- sc_MTOP_Source_Codes/Hover/run_tile.sh
- sc_MTOP_Source_Codes/Hover/run_train.py
- sc_MTOP_Source_Codes/Hover/run_utils/
- sc_MTOP_Source_Codes/Hover/run_utils/callbacks/
- sc_MTOP_Source_Codes/Hover/run_utils/callbacks/base.py
- sc_MTOP_Source_Codes/Hover/run_utils/callbacks/logging.py
- sc_MTOP_Source_Codes/Hover/run_utils/callbacks/serialize.py
- sc_MTOP_Source_Codes/Hover/run_utils/callbacks/__init__.py
- sc_MTOP_Source_Codes/Hover/run_utils/engine.py
- sc_MTOP_Source_Codes/Hover/run_utils/utils.py
- sc_MTOP_Source_Codes/Hover/run_utils/__init__.py
- sc_MTOP_Source_Codes/Hover/run_utils/__pycache__/
- sc_MTOP_Source_Codes/Hover/run_utils/__pycache__/utils.cpython-38.pyc
- sc_MTOP_Source_Codes/Hover/run_utils/__pycache__/__init__.cpython-38.pyc
- sc_MTOP_Source_Codes/Hover/run_wsi.sh
- sc_MTOP_Source_Codes/Hover/type_info.json
- sc_MTOP_Source_Codes/Hover/variables_tf2pytorch.csv
- sc_MTOP_Source_Codes/Hover/__init__.py
- sc_MTOP_Source_Codes/Hover/__pycache__/
- sc_MTOP_Source_Codes/Hover/__pycache__/config.cpython-38.pyc
- sc_MTOP_Source_Codes/Hover/__pycache__/dataset.cpython-38.pyc
- sc_MTOP_Source_Codes/Hover/__pycache__/__init__.cpython-38.pyc
- sc_MTOP_Source_Codes/main.py
- sc_MTOP_Source_Codes/readme.md
- sc_MTOP_Source_Codes/requirements.txt
- sc_MTOP_Source_Codes/utils_xml.py
- sc_MTOP_Source_Codes/WSIGraph.py
