# Supplementary material for: Single-cell morphological and topological atlas reveals the ecosystem diversity of human breast cancer
Source: Nat Commun. 2023 Oct 25;14:6796. doi: 10.1038/s41467-023-42504-y (PMC10600153; doi:10.1038/s41467-023-42504-y)
Supplement: Supplementary file 4 — Supplementary Software 1 [file 41467_2023_42504_MOESM4_ESM.zip › sc_MTOP_Source_Codes/F4_Visualization.py]

import utils_xml
from tqdm import tqdm

def fun4(feature_path, wsi_path, xml_path):
    img_maker = utils_xml.make_graph_img()
    img_maker.read_csv(feature_path, wsi_path, xml_path, omit_edge=['N-N', 'T-N', 'I-N', 'S-N'], omit_cell=[5])
    img_maker.make_img()
    img_maker.write_img()
