# Supplementary material for: Single-cell morphological and topological atlas reveals the ecosystem diversity of human breast cancer
Source: Nat Commun. 2023 Oct 25;14:6796. doi: 10.1038/s41467-023-42504-y (PMC10600153; doi:10.1038/s41467-023-42504-y)
Supplement: Supplementary file 4 — Supplementary Software 1 [file 41467_2023_42504_MOESM4_ESM.zip › sc_MTOP_Source_Codes/Hover/CHANGELOG.md]

# Change Log

## [2.0][] - 2019-06-24

### Added
- Add the changelog 
- The definition, training and post-processing configurations for FCN8, U-Net, Naylor, SegNet and Micro-Net used in the nuclear instance segmentation comparative study.
- Simultaneous nuclear instance segmentation and pixel-wise nuclear type classification capability for Micro-Net, U-Net and Naylor.

### Updated
- Major extension to the previous XY-Net and rename repository's name to HoVer-Net to match with paper's new title
- Major restruction of the framework to allow more dynamic parameter configuration
- Update AJI to matches with the latest version distributed by from MoNuSeg organisation team.
- Update AJI+ to use a more robust matching mechanism and deprecate its usage.
- Update Panoptic Quality calculation to support IoU threshold < 0.5

## [1.0][] - 2018-12-06
### Initial release


[Unreleased]: https://github.com/vqdang/hover_net/tree/master
[2.0]: https://github.com/vqdang/hover_net/tree/master
[1.0]: https://github.com/vqdang/hover_net/tree/1.0
