# Supplementary material for: Single-cell morphological and topological atlas reveals the ecosystem diversity of human breast cancer
Source: Nat Commun. 2023 Oct 25;14:6796. doi: 10.1038/s41467-023-42504-y (PMC10600153; doi:10.1038/s41467-023-42504-y)
Supplement: Supplementary file 4 — Supplementary Software 1 [file 41467_2023_42504_MOESM4_ESM.zip › sc_MTOP_Source_Codes/Hover/config.py]

import importlib
import random

import cv2
import numpy as np

from dataset import get_dataset


class Config(object):
    """Configuration file."""

    def __init__(self):
        self.seed = 10

        self.logging = True

        # turn on debug flag to trace some parallel processing problems more easily
        self.debug = False

        model_name = "hovernet"
        model_mode = "fast" # choose either `original` or `fast`

        if model_mode not in ["original", "fast"]:
            raise Exception("Must use either `original` or `fast` as model mode")

        nr_type = 6 # number of nuclear types (including background)

        # whether to predict the nuclear type, availability depending on dataset!
        self.type_classification = True

        # shape information - 
        # below config is for original mode. 
        # If original model mode is used, use [270,270] and [80,80] for act_shape and out_shape respectively
        # If fast model mode is used, use [256,256] and [164,164] for act_shape and out_shape respectively
        aug_shape = [540, 540] # patch shape used during augmentation (larger patch may have less border artefacts)
        act_shape = [128, 128] # patch shape used as input to network - central crop performed after augmentation
        out_shape = [36, 36] # patch shape at output of network

        if model_mode == "original":
            if act_shape != [270,270] or out_shape != [80,80]:
                raise Exception("If using `original` mode, input shape must be [270,270] and output shape must be [80,80]")
        if model_mode == "fast":
            if act_shape != [128,128] or out_shape != [36,36]:
                raise Exception("If using `original` mode, input shape must be [256,256] and output shape must be [164,164]")

        self.dataset_name = "pannuke" # extracts dataset info from dataset.py
        self.log_dir = "/data/jhan/PanNuke/" # where checkpoints will be saved

        # paths to training and validation patches
        self.train_dir_list = [
            "/data/jhan/PanNuke/merged/fold1",
            "/data/jhan/PanNuke/merged/fold2"
        ]
        self.valid_dir_list = [
            "/data/jhan/PanNuke/merged/fold3"
        ]

        self.shape_info = {
            "train": {"input_shape": act_shape, "mask_shape": out_shape,},
            "valid": {"input_shape": act_shape, "mask_shape": out_shape,},
        }

        # * parsing config to the running state and set up associated variables
        # self.dataset = get_dataset(self.dataset_name)

        module = importlib.import_module(
            "models.%s.opt" % model_name
        )
        self.model_config = module.get_config(nr_type, model_mode)
