# Supplementary material for: Single-cell morphological and topological atlas reveals the ecosystem diversity of human breast cancer
Source: Nat Commun. 2023 Oct 25;14:6796. doi: 10.1038/s41467-023-42504-y (PMC10600153; doi:10.1038/s41467-023-42504-y)
Supplement: Supplementary file 4 — Supplementary Software 1 [file 41467_2023_42504_MOESM4_ESM.zip › sc_MTOP_Source_Codes/Hover/convert_chkpt_tf2pytorch.py]

"""convert_chkpt_tf2pytorch.py.

Convert checkpoint from previous repository trained with tensorflow to pytorch.

"""

import pandas as pd
import numpy as np
import torch

mapping = pd.read_csv("variables_tf2pytorch.csv", index_col=False)
mapping = {v["Tensorflow"]: v['Pytorch'] for k, v in mapping.T.to_dict().items()}

# mapping
tf_path = "" # to original tensorflow chkpt ends with .npz
pt_path = "" # to convert pytorch chkpt ends with .tar

pt = {}
tf = np.load(tf_path)

for tf_k, tf_v in tf.items():
    if 'linear' in tf_k: continue # should only be for pretrained model 
    pt_k = mapping[tf_k]
    if "conv" in pt_k and "bn" not in pt_k and "bias" not in pt_k:
        tf_v = np.transpose(tf_v, [3, 2, 0, 1])
    if "shortcut" in pt_k:
        tf_v = np.transpose(tf_v, [3, 2, 0, 1])
    pt[pt_k] = torch.from_numpy(tf_v)
# make compatible with repo structure
pt["upsample2x.unpool_mat"] = torch.from_numpy(np.ones((2, 2), dtype="float32"))
pt = {"desc": pt}
torch.save(pt, pt_path)
