# Supplementary material for: Single-cell morphological and topological atlas reveals the ecosystem diversity of human breast cancer
Source: Nat Commun. 2023 Oct 25;14:6796. doi: 10.1038/s41467-023-42504-y (PMC10600153; doi:10.1038/s41467-023-42504-y)
Supplement: Supplementary file 4 — Supplementary Software 1 [file 41467_2023_42504_MOESM4_ESM.zip › sc_MTOP_Source_Codes/Hover/dataloader/train_loader.py]

import csv
import glob
import os
import re

import cv2
import matplotlib.pyplot as plt
import numpy as np
import scipy.io as sio
import torch.utils.data

import imgaug as ia
from imgaug import augmenters as iaa
from misc.utils import cropping_center

from .augs import (
    add_to_brightness,
    add_to_contrast,
    add_to_hue,
    add_to_saturation,
    gaussian_blur,
    median_blur,
)


####
class FileLoader(torch.utils.data.Dataset):
    """Data Loader. Loads images from a file list and 
    performs augmentation with the albumentation library.
    After augmentation, horizontal and vertical maps are 
    generated.

    Args:
        file_list: list of filenames to load
        input_shape: shape of the input [h,w] - defined in config.py
        mask_shape: shape of the output [h,w] - defined in config.py
        mode: 'train' or 'valid'
        
    """

    # TODO: doc string

    def __init__(
        self,
        file_list,
        with_type=False,
        input_shape=None,
        mask_shape=None,
        mode="train",
        setup_augmentor=True,
        target_gen=None,
    ):
        assert input_shape is not None and mask_shape is not None
        self.mode = mode
        self.info_list = file_list
        self.with_type = with_type
        self.mask_shape = mask_shape
        self.input_shape = input_shape
        self.id = 0
        self.target_gen_func = target_gen[0]
        self.target_gen_kwargs = target_gen[1]
        if setup_augmentor:
            self.setup_augmentor(0, 0)
        return

    def setup_augmentor(self, worker_id, seed):
        self.augmentor = self.__get_augmentation(self.mode, seed)
        self.shape_augs = iaa.Sequential(self.augmentor[0])
        self.input_augs = iaa.Sequential(self.augmentor[1])
        self.id = self.id + worker_id
        return

    def __len__(self):
        return len(self.info_list)

    def __getitem__(self, idx):
        path = self.info_list[idx]
        data = np.load(path)

        # split stacked channel into image and label
        img = (data[..., :3]).astype("uint8")  # RGB images
        ann = (data[..., 3:]).astype("int32")  # instance ID map and type map

        if self.shape_augs is not None:
            shape_augs = self.shape_augs.to_deterministic()
            img = shape_augs.augment_image(img)
            ann = shape_augs.augment_image(ann)

        if self.input_augs is not None:
            input_augs = self.input_augs.to_deterministic()
            img = input_augs.augment_image(img)

        img = cropping_center(img, self.input_shape)
        feed_dict = {"img": img}

        inst_map = ann[..., 0]  # HW1 -> HW
        if self.with_type:
            type_map = (ann[..., 1]).copy()
            type_map = cropping_center(type_map, self.mask_shape)
            #type_map[type_map == 5] = 1  # merge neoplastic and non-neoplastic
            feed_dict["tp_map"] = type_map

        # TODO: document hard coded assumption about #input
        target_dict = self.target_gen_func(
            inst_map, self.mask_shape, **self.target_gen_kwargs
        )
        feed_dict.update(target_dict)

        return feed_dict

    def __get_augmentation(self, mode, rng):
        if mode == "train":
            shape_augs = [
                # * order = ``0`` -> ``cv2.INTER_NEAREST``
                # * order = ``1`` -> ``cv2.INTER_LINEAR``
                # * order = ``2`` -> ``cv2.INTER_CUBIC``
                # * order = ``3`` -> ``cv2.INTER_CUBIC``
                # * order = ``4`` -> ``cv2.INTER_CUBIC``
                # ! for pannuke v0, no rotation or translation, just flip to avoid mirror padding
                # iaa.Affine(
                #     # scale images to 80-120% of their size, individually per axis
                #     scale={"x": (0.8, 1.2), "y": (0.8, 1.2)},
                #     # translate by -A to +A percent (per axis)
                #     # translate_percent={"x": (-0.01, 0.01), "y": (-0.01, 0.01)},
                #     shear=(-5, 5),  # shear by -5 to +5 degrees
                #     # rotate=(-179, 179),  # rotate by -179 to +179 degrees
                #     order=0,  # use nearest neighbour
                #     backend="cv2",  # opencv for fast processing
                #     seed=rng,
                # ),
                # # set position to 'center' for center crop
                # # else 'uniform' for random crop
                
                # iaa.CropToFixedSize(
                #     self.input_shape[0], self.input_shape[1], position="center"
                # ),
                # ! 2021-11-22
                iaa.Resize((self.input_shape[0], self.input_shape[1]), interpolation='nearest'),
                iaa.Fliplr(0.5, seed=rng),
                iaa.Flipud(0.5, seed=rng),
            ]

            input_augs = [
                iaa.OneOf(
                    [
                        iaa.Lambda(
                            seed=rng,
                            func_images=lambda *args: gaussian_blur(*args, max_ksize=3),
                        ),
                        iaa.Lambda(
                            seed=rng,
                            func_images=lambda *args: median_blur(*args, max_ksize=3),
                        ),
                        iaa.AdditiveGaussianNoise(
                            loc=0, scale=(0.0, 0.05 * 255), per_channel=0.5
                        ),
                    ]
                ),
                iaa.Sequential(
                    [
                        iaa.Lambda(
                            seed=rng,
                            func_images=lambda *args: add_to_hue(*args, range=(-8, 8)),
                        ),
                        iaa.Lambda(
                            seed=rng,
                            func_images=lambda *args: add_to_saturation(
                                *args, range=(-0.2, 0.2)
                            ),
                        ),
                        iaa.Lambda(
                            seed=rng,
                            func_images=lambda *args: add_to_brightness(
                                *args, range=(-26, 26)
                            ),
                        ),
                        iaa.Lambda(
                            seed=rng,
                            func_images=lambda *args: add_to_contrast(
                                *args, range=(0.75, 1.25)
                            ),
                        ),
                    ],
                    random_order=True,
                ),
            ]
        elif mode == "valid":
            shape_augs = [
                # set position to 'center' for center crop
                # else 'uniform' for random crop
                iaa.CropToFixedSize(
                    self.input_shape[0], self.input_shape[1], position="center"
                )
            ]
            input_augs = []

        return shape_augs, input_augs
