# Supplementary material for: Single-cell morphological and topological atlas reveals the ecosystem diversity of human breast cancer
Source: Nat Commun. 2023 Oct 25;14:6796. doi: 10.1038/s41467-023-42504-y (PMC10600153; doi:10.1038/s41467-023-42504-y)
Supplement: Supplementary file 4 — Supplementary Software 1 [file 41467_2023_42504_MOESM4_ESM.zip › sc_MTOP_Source_Codes/Hover/environment.yml]

name: hovernet
channels:
  - conda-forge
  - defaults
dependencies:
  - python=3.6.12
  - pip=20.3.1
  - openslide
  - pip:
    - -r file:requirements.txt
    - openslide-python==1.1.2
