# Supplementary material for: Single-cell morphological and topological atlas reveals the ecosystem diversity of human breast cancer
Source: Nat Commun. 2023 Oct 25;14:6796. doi: 10.1038/s41467-023-42504-y (PMC10600153; doi:10.1038/s41467-023-42504-y)
Supplement: Supplementary file 4 — Supplementary Software 1 [file 41467_2023_42504_MOESM4_ESM.zip › sc_MTOP_Source_Codes/Hover/infer/tile.py]

import logging
import multiprocessing
from multiprocessing import Lock, Pool

multiprocessing.set_start_method("spawn", True)  # ! must be at top for VScode debugging
import argparse
import glob
import json
import math
import multiprocessing as mp
import os
import pathlib
import pickle
import re
import sys
import warnings
from concurrent.futures import FIRST_EXCEPTION, ProcessPoolExecutor, as_completed, wait
from functools import reduce
from importlib import import_module
from multiprocessing import Lock, Pool

import cv2
import numpy as np
import psutil
import scipy.io as sio
import torch
import torch.utils.data as data
import tqdm
from dataloader.infer_loader import SerializeArray, SerializeFileList
from misc.utils import (
    color_deconvolution,
    cropping_center,
    get_bounding_box,
    log_debug,
    log_info,
    rm_n_mkdir,
)
from misc.viz_utils import colorize, visualize_instances_dict
from skimage import color

import convert_format
from . import base


####
def _prepare_patching(img, window_size, mask_size, return_src_top_corner=False):
    """Prepare patch information for tile processing.
    
    Args:
        img: original input image
        window_size: input patch size
        mask_size: output patch size
        return_src_top_corner: whether to return coordiante information for top left corner of img
        
    """

    win_size = window_size
    msk_size = step_size = mask_size

    def get_last_steps(length, msk_size, step_size):
        nr_step = math.ceil((length - msk_size) / step_size)
        last_step = (nr_step + 1) * step_size
        return int(last_step), int(nr_step + 1)

    im_h = img.shape[0]
    im_w = img.shape[1]

    last_h, _ = get_last_steps(im_h, msk_size, step_size)
    last_w, _ = get_last_steps(im_w, msk_size, step_size)

    diff = win_size - step_size
    padt = padl = diff // 2
    padb = last_h + win_size - im_h
    padr = last_w + win_size - im_w

    img = np.lib.pad(img, ((padt, padb), (padl, padr), (0, 0)), "reflect")

    # generating subpatches index from orginal
    coord_y = np.arange(0, last_h, step_size, dtype=np.int32)
    coord_x = np.arange(0, last_w, step_size, dtype=np.int32)
    row_idx = np.arange(0, coord_y.shape[0], dtype=np.int32)
    col_idx = np.arange(0, coord_x.shape[0], dtype=np.int32)
    coord_y, coord_x = np.meshgrid(coord_y, coord_x)
    row_idx, col_idx = np.meshgrid(row_idx, col_idx)
    coord_y = coord_y.flatten()
    coord_x = coord_x.flatten()
    row_idx = row_idx.flatten()
    col_idx = col_idx.flatten()
    #
    patch_info = np.stack([coord_y, coord_x, row_idx, col_idx], axis=-1)
    if not return_src_top_corner:
        return img, patch_info
    else:
        return img, patch_info, [padt, padl]


####
def _post_process_patches(
    post_proc_func, post_proc_kwargs, patch_info, image_info, overlay_kwargs,
):
    """Apply post processing to patches.
    
    Args:
        post_proc_func: post processing function to use
        post_proc_kwargs: keyword arguments used in post processing function
        patch_info: patch data and associated information
        image_info: input image data and associated information
        overlay_kwargs: overlay keyword arguments

    """
    # re-assemble the prediction, sort according to the patch location within the original image
    patch_info = sorted(patch_info, key=lambda x: [x[0][0], x[0][1]])
    patch_info, patch_data = zip(*patch_info)

    src_shape = image_info["src_shape"]
    src_image = image_info["src_image"]

    patch_shape = np.squeeze(patch_data[0]).shape
    ch = 1 if len(patch_shape) == 2 else patch_shape[-1]
    axes = [0, 2, 1, 3, 4] if ch != 1 else [0, 2, 1, 3]

    nr_row = max([x[2] for x in patch_info]) + 1
    nr_col = max([x[3] for x in patch_info]) + 1
    pred_map = np.concatenate(patch_data, axis=0)
    pred_map = np.reshape(pred_map, (nr_row, nr_col) + patch_shape)
    pred_map = np.transpose(pred_map, axes)
    pred_map = np.reshape(
        pred_map, (patch_shape[0] * nr_row, patch_shape[1] * nr_col, ch)
    )
    # crop back to original shape
    pred_map = np.squeeze(pred_map[: src_shape[0], : src_shape[1]])

    # * Implicit protocol
    # * a prediction map with instance of ID 1-N
    # * and a dict contain the instance info, access via its ID
    # * each instance may have type
    pred_inst, inst_info_dict = post_proc_func(pred_map, **post_proc_kwargs)

    overlaid_img = visualize_instances_dict(
        src_image.copy(), inst_info_dict, **overlay_kwargs
    )

    return image_info["name"], pred_map, pred_inst, inst_info_dict, overlaid_img


class InferManager(base.InferManager):
    """Run inference on tiles."""

    ####
    def process_file_list(self, run_args):
        """
        Process a single image tile < 5000x5000 in size.
        """
        for variable, value in run_args.items():
            self.__setattr__(variable, value)
        assert self.mem_usage < 1.0 and self.mem_usage > 0.0

        # * depend on the number of samples and their size, this may be less efficient
        patterning = lambda x: re.sub("([\[\]])", "[\\1]", x)
        file_path_list = glob.glob(patterning("%s/*" % self.input_dir))
        # print(self.input_dir)
        # file_path_list = glob.glob(os.path.join(self.input_dir, '*.tif'))
        file_path_list.sort()  # ensure same order
        assert len(file_path_list) > 0, 'Not Detected Any Files From Path'
        
        rm_n_mkdir(self.output_dir + '/json/')
        rm_n_mkdir(self.output_dir + '/mat/')
        rm_n_mkdir(self.output_dir + '/overlay/')
        if self.save_qupath:
            rm_n_mkdir(self.output_dir + "/qupath/")

        def proc_callback(results):
            """Post processing callback.
            
            Output format is implicit assumption, taken from `_post_process_patches`

            """
            img_name, pred_map, pred_inst, inst_info_dict, overlaid_img = results

            nuc_val_list = list(inst_info_dict.values())
            # need singleton to make matlab happy
            nuc_uid_list = np.array(list(inst_info_dict.keys()))[:,None]
            nuc_type_list = np.array([v["type"] for v in nuc_val_list])[:,None]
            nuc_coms_list = np.array([v["centroid"] for v in nuc_val_list])

            mat_dict = {
                "inst_map" : pred_inst,
                "inst_uid" : nuc_uid_list,
                "inst_type": nuc_type_list,
                "inst_centroid": nuc_coms_list
            }
            if self.nr_types is None: # matlab does not have None type array
                mat_dict.pop("inst_type", None) 

            if self.save_raw_map:
                mat_dict["raw_map"] = pred_map
            save_path = "%s/mat/%s.mat" % (self.output_dir, img_name)
            sio.savemat(save_path, mat_dict)

            save_path = "%s/overlay/%s.png" % (self.output_dir, img_name)
            cv2.imwrite(save_path, cv2.cvtColor(overlaid_img, cv2.COLOR_RGB2BGR))

            if self.save_qupath:
                nuc_val_list = list(inst_info_dict.values())
                nuc_type_list = np.array([v["type"] for v in nuc_val_list])
                nuc_coms_list = np.array([v["centroid"] for v in nuc_val_list])
                save_path = "%s/qupath/%s.tsv" % (self.output_dir, img_name)
                convert_format.to_qupath(
                    save_path, nuc_coms_list, nuc_type_list, self.type_info_dict
                )

            save_path = "%s/json/%s.json" % (self.output_dir, img_name)
            self.__save_json(save_path, inst_info_dict, None)
            return img_name

        def detach_items_of_uid(items_list, uid, nr_expected_items):
            item_counter = 0
            detached_items_list = []
            remained_items_list = []
            while True:
                pinfo, pdata = items_list.pop(0)
                pinfo = np.squeeze(pinfo)
                if pinfo[-1] == uid:
                    detached_items_list.append([pinfo, pdata])
                    item_counter += 1
                else:
                    remained_items_list.append([pinfo, pdata])
                if item_counter == nr_expected_items:
                    break
            # do this to ensure the ordering
            remained_items_list = remained_items_list + items_list
            return detached_items_list, remained_items_list

        proc_pool = None
        if self.nr_post_proc_workers > 0:
            proc_pool = ProcessPoolExecutor(self.nr_post_proc_workers)

        while len(file_path_list) > 0:

            hardware_stats = psutil.virtual_memory()
            available_ram = getattr(hardware_stats, "available")
            available_ram = int(available_ram * self.mem_usage)
            # available_ram >> 20 for MB, >> 30 for GB

            # TODO: this portion looks clunky but seems hard to detach into separate func

            # * caching N-files into memory such that their expected (total) memory usage
            # * does not exceed the designated percentage of currently available memory
            # * the expected memory is a factor w.r.t original input file size and
            # * must be manually provided
            file_idx = 0
            use_path_list = []
            cache_image_list = []
            cache_patch_info_list = []
            cache_image_info_list = []
            while len(file_path_list) > 0:
                file_path = file_path_list.pop(0)

                img = cv2.imread(file_path)
                img = cv2.cvtColor(img, cv2.COLOR_BGR2RGB)
                src_shape = img.shape

                img, patch_info, top_corner = _prepare_patching(
                    img, self.patch_input_shape, self.patch_output_shape, True
                )
                self_idx = np.full(patch_info.shape[0], file_idx, dtype=np.int32)
                patch_info = np.concatenate([patch_info, self_idx[:, None]], axis=-1)
                # ? may be expensive op
                patch_info = np.split(patch_info, patch_info.shape[0], axis=0)
                patch_info = [np.squeeze(p) for p in patch_info]

                # * this factor=5 is only applicable for HoVerNet
                expected_usage = sys.getsizeof(img) * 5
                available_ram -= expected_usage
                if available_ram < 0:
                    break

                file_idx += 1
                # if file_idx == 4: break
                use_path_list.append(file_path)
                cache_image_list.append(img)
                cache_patch_info_list.extend(patch_info)
                # TODO: refactor to explicit protocol
                cache_image_info_list.append([src_shape, len(patch_info), top_corner])

            # * apply neural net on cached data
            dataset = SerializeFileList(
                cache_image_list, cache_patch_info_list, self.patch_input_shape
            )

            dataloader = data.DataLoader(
                dataset,
                num_workers=self.nr_inference_workers,
                batch_size=self.batch_size,
                drop_last=False,
            )

            pbar = tqdm.tqdm(
                desc="Process Patches",
                leave=True,
                total=int(len(cache_patch_info_list) / self.batch_size) + 1,
                ncols=80,
                ascii=True,
                position=0,
            )

            accumulated_patch_output = []
            for batch_idx, batch_data in enumerate(dataloader):
                sample_data_list, sample_info_list = batch_data
                sample_output_list = self.run_step(sample_data_list)
                sample_info_list = sample_info_list.numpy()
                curr_batch_size = sample_output_list.shape[0]
                sample_output_list = np.split(
                    sample_output_list, curr_batch_size, axis=0
                )
                sample_info_list = np.split(sample_info_list, curr_batch_size, axis=0)
                sample_output_list = list(zip(sample_info_list, sample_output_list))
                accumulated_patch_output.extend(sample_output_list)
                pbar.update()
            pbar.close()

            # * parallely assemble the processed cache data for each file if possible
            future_list = []
            for file_idx, file_path in enumerate(use_path_list):
                image_info = cache_image_info_list[file_idx]
                file_ouput_data, accumulated_patch_output = detach_items_of_uid(
                    accumulated_patch_output, file_idx, image_info[1]
                )

                # * detach this into func and multiproc dispatch it
                src_pos = image_info[2]  # src top left corner within padded image
                src_image = cache_image_list[file_idx]
                src_image = src_image[
                    src_pos[0] : src_pos[0] + image_info[0][0],
                    src_pos[1] : src_pos[1] + image_info[0][1],
                ]

                base_name = pathlib.Path(file_path).stem
                file_info = {
                    "src_shape": image_info[0],
                    "src_image": src_image,
                    "name": base_name,
                }

                post_proc_kwargs = {
                    "nr_types": self.nr_types,
                    "return_centroids": True,
                }  # dynamicalize this

                overlay_kwargs = {
                    "draw_dot": self.draw_dot,
                    "type_colour": self.type_info_dict,
                    "line_thickness": 2,
                }
                func_args = (
                    self.post_proc_func,
                    post_proc_kwargs,
                    file_ouput_data,
                    file_info,
                    overlay_kwargs,
                )

                # dispatch for parallel post-processing
                if proc_pool is not None:
                    proc_future = proc_pool.submit(_post_process_patches, *func_args)
                    # ! manually poll future and call callback later as there is no guarantee
                    # ! that the callback is called from main thread
                    future_list.append(proc_future)
                else:
                    proc_output = _post_process_patches(*func_args)
                    proc_callback(proc_output)

            if proc_pool is not None:
                # loop over all to check state a.k.a polling
                for future in as_completed(future_list):
                    # TODO: way to retrieve which file crashed ?
                    # ! silent crash, cancel all and raise error
                    if future.exception() is not None:
                        log_info("Silent Crash")
                        # ! cancel somehow leads to cascade error later
                        # ! so just poll it then crash once all future
                        # ! acquired for now
                        # for future in future_list:
                        #     future.cancel()
                        # break
                    else:
                        file_path = proc_callback(future.result())
                        log_info("Done Assembling %s" % file_path)
        return
