# Supplementary material for: Single-cell morphological and topological atlas reveals the ecosystem diversity of human breast cancer
Source: Nat Commun. 2023 Oct 25;14:6796. doi: 10.1038/s41467-023-42504-y (PMC10600153; doi:10.1038/s41467-023-42504-y)
Supplement: Supplementary file 4 — Supplementary Software 1 [file 41467_2023_42504_MOESM4_ESM.zip › sc_MTOP_Source_Codes/Hover/misc/viz_utils.py]

import cv2
import math
import random
import colorsys
import numpy as np
import itertools
import matplotlib.pyplot as plt
from matplotlib import cm

from .utils import get_bounding_box

####
def colorize(ch, vmin, vmax):
    """Will clamp value value outside the provided range to vmax and vmin."""
    cmap = plt.get_cmap("jet")
    ch = np.squeeze(ch.astype("float32"))
    vmin = vmin if vmin is not None else ch.min()
    vmax = vmax if vmax is not None else ch.max()
    ch[ch > vmax] = vmax  # clamp value
    ch[ch < vmin] = vmin
    ch = (ch - vmin) / (vmax - vmin + 1.0e-16)
    # take RGB from RGBA heat map
    ch_cmap = (cmap(ch)[..., :3] * 255).astype("uint8")
    return ch_cmap


####
def random_colors(N, bright=True):
    """Generate random colors.
    
    To get visually distinct colors, generate them in HSV space then
    convert to RGB.
    """
    brightness = 1.0 if bright else 0.7
    hsv = [(i / N, 1, brightness) for i in range(N)]
    colors = list(map(lambda c: colorsys.hsv_to_rgb(*c), hsv))
    random.shuffle(colors)
    return colors


####
def visualize_instances_map(
    input_image, inst_map, type_map=None, type_colour=None, line_thickness=2
):
    """Overlays segmentation results on image as contours.

    Args:
        input_image: input image
        inst_map: instance mask with unique value for every object
        type_map: type mask with unique value for every class
        type_colour: a dict of {type : colour} , `type` is from 0-N
                     and `colour` is a tuple of (R, G, B)
        line_thickness: line thickness of contours

    Returns:
        overlay: output image with segmentation overlay as contours
    """
    overlay = np.copy((input_image).astype(np.uint8))

    inst_list = list(np.unique(inst_map))  # get list of instances
    inst_list.remove(0)  # remove background

    inst_rng_colors = random_colors(len(inst_list))
    inst_rng_colors = np.array(inst_rng_colors) * 255
    inst_rng_colors = inst_rng_colors.astype(np.uint8)

    for inst_idx, inst_id in enumerate(inst_list):
        inst_map_mask = np.array(inst_map == inst_id, np.uint8)  # get single object
        y1, y2, x1, x2 = get_bounding_box(inst_map_mask)
        y1 = y1 - 2 if y1 - 2 >= 0 else y1
        x1 = x1 - 2 if x1 - 2 >= 0 else x1
        x2 = x2 + 2 if x2 + 2 <= inst_map.shape[1] - 1 else x2
        y2 = y2 + 2 if y2 + 2 <= inst_map.shape[0] - 1 else y2
        inst_map_crop = inst_map_mask[y1:y2, x1:x2]
        contours_crop = cv2.findContours(
            inst_map_crop, cv2.RETR_TREE, cv2.CHAIN_APPROX_SIMPLE
        )
        # only has 1 instance per map, no need to check #contour detected by opencv
        contours_crop = np.squeeze(
            contours_crop[0][0].astype("int32")
        )  # * opencv protocol format may break
        contours_crop += np.asarray([[x1, y1]])  # index correction
        if type_map is not None:
            type_map_crop = type_map[y1:y2, x1:x2]
            type_id = np.unique(type_map_crop).max()  # non-zero
            inst_colour = type_colour[type_id]
        else:
            inst_colour = (inst_rng_colors[inst_idx]).tolist()
        cv2.drawContours(overlay, [contours_crop], -1, inst_colour, line_thickness)
    return overlay


####
def visualize_instances_dict(
    input_image, inst_dict, draw_dot=False, type_colour=None, line_thickness=2
):
    """Overlays segmentation results (dictionary) on image as contours.

    Args:
        input_image: input image
        inst_dict: dict of output prediction, defined as in this library
        draw_dot: to draw a dot for each centroid
        type_colour: a dict of {type_id : (type_name, colour)} , 
                     `type_id` is from 0-N and `colour` is a tuple of (R, G, B)
        line_thickness: line thickness of contours
    """
    overlay = np.copy((input_image))

    inst_rng_colors = random_colors(len(inst_dict))
    inst_rng_colors = np.array(inst_rng_colors) * 255
    inst_rng_colors = inst_rng_colors.astype(np.uint8)

    for idx, [inst_id, inst_info] in enumerate(inst_dict.items()):
        inst_contour = inst_info["contour"]
        if "type" in inst_info and type_colour is not None:
            inst_colour = type_colour[inst_info["type"]][1]
        else:
            inst_colour = (inst_rng_colors[idx]).tolist()
        cv2.drawContours(overlay, [inst_contour], -1, inst_colour, line_thickness)

        if draw_dot:
            inst_centroid = inst_info["centroid"]
            inst_centroid = tuple([int(v) for v in inst_centroid])
            overlay = cv2.circle(overlay, inst_centroid, 3, (255, 0, 0), -1)
    return overlay


####
def gen_figure(
    imgs_list,
    titles,
    fig_inch,
    shape=None,
    share_ax="all",
    show=False,
    colormap=plt.get_cmap("jet"),
):
    """Generate figure."""
    num_img = len(imgs_list)
    if shape is None:
        ncols = math.ceil(math.sqrt(num_img))
        nrows = math.ceil(num_img / ncols)
    else:
        nrows, ncols = shape

    # generate figure
    fig, axes = plt.subplots(nrows=nrows, ncols=ncols, sharex=share_ax, sharey=share_ax)
    fig.set_dpi(600)
    axes = [axes] if nrows == 1 else axes

    # not very elegant
    idx = 0
    for ax in axes:
        for cell in ax:
            cell.set_title(titles[idx])
            cell.imshow(imgs_list[idx], cmap=colormap)
            cell.tick_params(
                axis="both",
                which="both",
                bottom="off",
                top="off",
                labelbottom="off",
                right="off",
                left="off",
                labelleft="off",
            )
            idx += 1
            if idx == len(titles):
                break
        if idx == len(titles):
            break

    fig.tight_layout()
    return fig
