# Supplementary material for: Single-cell morphological and topological atlas reveals the ecosystem diversity of human breast cancer
Source: Nat Commun. 2023 Oct 25;14:6796. doi: 10.1038/s41467-023-42504-y (PMC10600153; doi:10.1038/s41467-023-42504-y)
Supplement: Supplementary file 4 — Supplementary Software 1 [file 41467_2023_42504_MOESM4_ESM.zip › sc_MTOP_Source_Codes/Hover/models/hovernet/net_desc.py]

import math
from collections import OrderedDict

import numpy as np
import torch
import torch.nn as nn
import torch.nn.functional as F

from .net_utils import (DenseBlock, Net, ResidualBlock, TFSamepaddingLayer,
                        UpSample2x)
from .utils import crop_op, crop_to_shape

####
class HoVerNet(Net):
    """Initialise HoVer-Net."""

    def __init__(self, input_ch=3, nr_types=None, freeze=False, mode='original'):
        super().__init__()
        self.mode = mode
        self.freeze = freeze
        self.nr_types = nr_types
        self.output_ch = 3 if nr_types is None else 4

        assert mode == 'original' or mode == 'fast', \
                'Unknown mode `%s` for HoVerNet %s. Only support `original` or `fast`.' % mode

        module_list = [
            ("/", nn.Conv2d(input_ch, 64, 7, stride=1, padding=0, bias=False)),
            ("bn", nn.BatchNorm2d(64, eps=1e-5)),
            ("relu", nn.ReLU(inplace=True)),
        ]
        if mode == 'fast': # prepend the padding for `fast` mode
            module_list = [("pad", TFSamepaddingLayer(ksize=7, stride=1))] + module_list

        self.conv0 = nn.Sequential(OrderedDict(module_list))
        self.d0 = ResidualBlock(64, [1, 3, 1], [64, 64, 256], 3, stride=1)
        self.d1 = ResidualBlock(256, [1, 3, 1], [128, 128, 512], 4, stride=2)
        self.d2 = ResidualBlock(512, [1, 3, 1], [256, 256, 1024], 6, stride=2)
        self.d3 = ResidualBlock(1024, [1, 3, 1], [512, 512, 2048], 3, stride=2)

        self.conv_bot = nn.Conv2d(2048, 1024, 1, stride=1, padding=0, bias=False)

        def create_decoder_branch(out_ch=2, ksize=5):
            module_list = [ 
                ("conva", nn.Conv2d(1024, 256, ksize, stride=1, padding=0, bias=False)),
                ("dense", DenseBlock(256, [1, ksize], [128, 32], 8, split=4)),
                ("convf", nn.Conv2d(512, 512, 1, stride=1, padding=0, bias=False),),
            ]
            u3 = nn.Sequential(OrderedDict(module_list))

            module_list = [ 
                ("conva", nn.Conv2d(512, 128, ksize, stride=1, padding=0, bias=False)),
                ("dense", DenseBlock(128, [1, ksize], [128, 32], 4, split=4)),
                ("convf", nn.Conv2d(256, 256, 1, stride=1, padding=0, bias=False),),
            ]
            u2 = nn.Sequential(OrderedDict(module_list))

            module_list = [ 
                ("conva/pad", TFSamepaddingLayer(ksize=ksize, stride=1)),
                ("conva", nn.Conv2d(256, 64, ksize, stride=1, padding=0, bias=False),),
            ]
            u1 = nn.Sequential(OrderedDict(module_list))

            module_list = [ 
                ("bn", nn.BatchNorm2d(64, eps=1e-5)),
                ("relu", nn.ReLU(inplace=True)),
                ("conv", nn.Conv2d(64, out_ch, 1, stride=1, padding=0, bias=True),),
            ]
            u0 = nn.Sequential(OrderedDict(module_list))

            decoder = nn.Sequential(
                OrderedDict([("u3", u3), ("u2", u2), ("u1", u1), ("u0", u0),])
            )
            return decoder

        ksize = 5 if mode == 'original' else 3
        if nr_types is None:
            self.decoder = nn.ModuleDict(
                OrderedDict(
                    [
                        ("np", create_decoder_branch(ksize=ksize,out_ch=2)),
                        ("hv", create_decoder_branch(ksize=ksize,out_ch=2)),
                    ]
                )
            )
        else:
            self.decoder = nn.ModuleDict(
                OrderedDict(
                    [
                        ("tp", create_decoder_branch(ksize=ksize, out_ch=nr_types)),
                        ("np", create_decoder_branch(ksize=ksize, out_ch=2)),
                        ("hv", create_decoder_branch(ksize=ksize, out_ch=2)),
                    ]
                )
            )

        self.upsample2x = UpSample2x()
        # TODO: pytorch still require the channel eventhough its ignored
        self.weights_init()

    def forward(self, imgs):

        imgs = imgs / 255.0  # to 0-1 range to match XY

        if self.training:
            d0 = self.conv0(imgs)
            d0 = self.d0(d0, self.freeze)
            with torch.set_grad_enabled(not self.freeze):
                d1 = self.d1(d0)
                d2 = self.d2(d1)
                d3 = self.d3(d2)
            d3 = self.conv_bot(d3)
            d = [d0, d1, d2, d3]
        else:
            d0 = self.conv0(imgs)
            d0 = self.d0(d0)
            d1 = self.d1(d0)
            d2 = self.d2(d1)
            d3 = self.d3(d2)
            d3 = self.conv_bot(d3)
            d = [d0, d1, d2, d3]

        # TODO: switch to `crop_to_shape` ?
        if self.mode == 'original':
            d[0] = crop_op(d[0], [184, 184])
            d[1] = crop_op(d[1], [72, 72])
        else:
            d[0] = crop_op(d[0], [92, 92])
            d[1] = crop_op(d[1], [36, 36])

        out_dict = OrderedDict()
        for branch_name, branch_desc in self.decoder.items():
            u3 = self.upsample2x(d[-1]) + d[-2]
            u3 = branch_desc[0](u3)

            u2 = self.upsample2x(u3) + d[-3]
            u2 = branch_desc[1](u2)

            u1 = self.upsample2x(u2) + d[-4]
            u1 = branch_desc[2](u1)

            u0 = branch_desc[3](u1)
            out_dict[branch_name] = u0

        return out_dict


####
def create_model(mode=None, **kwargs):
    if mode not in ['original', 'fast']:
        assert "Unknown Model Mode %s" % mode
    return HoVerNet(mode=mode, **kwargs)
