# Supplementary material for: Single-cell morphological and topological atlas reveals the ecosystem diversity of human breast cancer
Source: Nat Commun. 2023 Oct 25;14:6796. doi: 10.1038/s41467-023-42504-y (PMC10600153; doi:10.1038/s41467-023-42504-y)
Supplement: Supplementary file 4 — Supplementary Software 1 [file 41467_2023_42504_MOESM4_ESM.zip › sc_MTOP_Source_Codes/Hover/requirements.txt]

docopt==0.6.2
future==0.18.2
imgaug==0.4.0
matplotlib==3.3.0
numpy==1.19.1
opencv-python==4.3.0.36
pandas==1.1.0
pillow==7.2.0
psutil==5.7.3
scikit-image==0.17.2
scikit-learn==0.23.1
scipy==1.5.2
tensorboard==2.3.0
tensorboardx==2.1
termcolor==1.1.0
tqdm==4.48.0
