# Supplementary material for: Single-cell morphological and topological atlas reveals the ecosystem diversity of human breast cancer
Source: Nat Commun. 2023 Oct 25;14:6796. doi: 10.1038/s41467-023-42504-y (PMC10600153; doi:10.1038/s41467-023-42504-y)
Supplement: Supplementary file 4 — Supplementary Software 1 [file 41467_2023_42504_MOESM4_ESM.zip › sc_MTOP_Source_Codes/Hover/run_tile.sh]

python run_infer.py \
--gpu='1' \
--nr_types=6 \
--type_info_path=type_info.json \
--batch_size=32 \
--model_mode=fast \
--model_path=/media/tiger/Disk1/jhan/code/hover_net-master/hovernet_fast_pannuke_type_tf2pytorch.tar \
--nr_inference_workers=8 \
--nr_post_proc_workers=16 \
tile \
--input_dir=/media/tiger/Disk1/jhan/datasets/sliangProstate/Images/ \
--output_dir=/media/tiger/Disk1/jhan/datasets/sliangProstate/Preds/ \
--mem_usage=0.1 \
--draw_dot \
--save_qupath
