# Supplementary material for: Single-cell morphological and topological atlas reveals the ecosystem diversity of human breast cancer
Source: Nat Commun. 2023 Oct 25;14:6796. doi: 10.1038/s41467-023-42504-y (PMC10600153; doi:10.1038/s41467-023-42504-y)
Supplement: Supplementary file 4 — Supplementary Software 1 [file 41467_2023_42504_MOESM4_ESM.zip › sc_MTOP_Source_Codes/Hover/run_train.py]

"""run_train.py

Main HoVer-Net training script.

Usage:
  run_train.py [--gpu=<id>] [--view=<dset>]
  run_train.py (-h | --help)
  run_train.py --version

Options:
  -h --help       Show this string.
  --version       Show version.
  --gpu=<id>      Comma separated GPU list. [default: 0,1,2,3]
  --view=<dset>   Visualise images after augmentation. Choose 'train' or 'valid'.
"""

import cv2

cv2.setNumThreads(0)
import argparse
import glob
import importlib
import inspect
import json
import os
import shutil

import matplotlib
import numpy as np
import torch
from docopt import docopt
from tensorboardX import SummaryWriter
from torch.nn import DataParallel  # TODO: switch to DistributedDataParallel
from torch.utils.data import DataLoader

from config import Config
from dataloader.train_loader import FileLoader
from misc.utils import rm_n_mkdir
from run_utils.engine import RunEngine
from run_utils.utils import (
    check_log_dir,
    check_manual_seed,
    colored,
    convert_pytorch_checkpoint,
)


#### have to move outside because of spawn
# * must initialize augmentor per worker, else duplicated rng generators may happen
def worker_init_fn(worker_id):
    # ! to make the seed chain reproducible, must use the torch random, not numpy
    # the torch rng from main thread will regenerate a base seed, which is then
    # copied into the dataloader each time it created (i.e start of each epoch)
    # then dataloader with this seed will spawn worker, now we reseed the worker
    worker_info = torch.utils.data.get_worker_info()
    # to make it more random, simply switch torch.randint to np.randint
    worker_seed = torch.randint(0, 2 ** 32, (1,))[0].cpu().item() + worker_id
    # print('Loader Worker %d Uses RNG Seed: %d' % (worker_id, worker_seed))
    # retrieve the dataset copied into this worker process
    # then set the random seed for each augmentation
    worker_info.dataset.setup_augmentor(worker_id, worker_seed)
    return


####
class TrainManager(Config):
    """Either used to view the dataset or to initialise the main training loop."""

    def __init__(self):
        super().__init__()
        return

    ####
    def view_dataset(self, mode="train"):
        """
        Manually change to plt.savefig or plt.show 
        if using on headless machine or not
        """
        self.nr_gpus = 1
        import matplotlib.pyplot as plt
        check_manual_seed(self.seed)
        # TODO: what if each phase want diff annotation ?
        phase_list = self.model_config["phase_list"][0]
        target_info = phase_list["target_info"]
        prep_func, prep_kwargs = target_info["viz"]
        dataloader = self._get_datagen(2, mode, target_info["gen"])
        for batch_data in dataloader:  
            # convert from Tensor to Numpy
            batch_data = {k: v.numpy() for k, v in batch_data.items()}
            viz = prep_func(batch_data, is_batch=True, **prep_kwargs)
            plt.imshow(viz)
            plt.show()
        self.nr_gpus = -1
        return

    ####
    def _get_datagen(self, batch_size, run_mode, target_gen, nr_procs=0, fold_idx=0):
        nr_procs = nr_procs if not self.debug else 0

        # ! Hard assumption on file type
        file_list = []
        if run_mode == "train":
            data_dir_list = self.train_dir_list
        else:
            data_dir_list = self.valid_dir_list
        for dir_path in data_dir_list:
            file_list.extend(glob.glob("%s/*.npy" % dir_path))
        file_list.sort()  # to always ensure same input ordering

        assert len(file_list) > 0, (
            "No .npy found for `%s`, please check `%s` in `config.py`"
            % (run_mode, "%s_dir_list" % run_mode)
        )
        print("Dataset %s: %d" % (run_mode, len(file_list)))
        input_dataset = FileLoader(
            file_list,
            mode=run_mode,
            with_type=self.type_classification,
            setup_augmentor=nr_procs == 0,
            target_gen=target_gen,
            **self.shape_info[run_mode]
        )

        dataloader = DataLoader(
            input_dataset,
            num_workers=nr_procs,
            batch_size=batch_size * self.nr_gpus,
            shuffle=run_mode == "train",
            drop_last=run_mode == "train",
            worker_init_fn=worker_init_fn,
        )
        return dataloader

    ####
    def run_once(self, opt, run_engine_opt, log_dir, prev_log_dir=None, fold_idx=0):
        """Simply run the defined run_step of the related method once."""
        check_manual_seed(self.seed)

        log_info = {}
        if self.logging:
            # check_log_dir(log_dir)
            rm_n_mkdir(log_dir)

            tfwriter = SummaryWriter(log_dir=log_dir)
            json_log_file = log_dir + "/stats.json"
            with open(json_log_file, "w") as json_file:
                json.dump({}, json_file)  # create empty file
            log_info = {
                "json_file": json_log_file,
                "tfwriter": tfwriter,
            }

        ####
        loader_dict = {}
        for runner_name, runner_opt in run_engine_opt.items():
            loader_dict[runner_name] = self._get_datagen(
                opt["batch_size"][runner_name],
                runner_name,
                opt["target_info"]["gen"],
                nr_procs=runner_opt["nr_procs"],
                fold_idx=fold_idx,
            )
        ####
        def get_last_chkpt_path(prev_phase_dir, net_name):
            stat_file_path = prev_phase_dir + "/stats.json"
            with open(stat_file_path) as stat_file:
                info = json.load(stat_file)
            epoch_list = [int(v) for v in info.keys()]
            last_chkpts_path = "%s/%s_epoch=%d.tar" % (
                prev_phase_dir,
                net_name,
                max(epoch_list),
            )
            return last_chkpts_path

        # TODO: adding way to load pretrained weight or resume the training
        # parsing the network and optimizer information
        net_run_info = {}
        net_info_opt = opt["run_info"]
        for net_name, net_info in net_info_opt.items():
            assert inspect.isclass(net_info["desc"]) or inspect.isfunction(
                net_info["desc"]
            ), "`desc` must be a Class or Function which instantiate NEW objects !!!"
            net_desc = net_info["desc"]()

            # TODO: customize print-out for each run ?
            # summary_string(net_desc, (3, 270, 270), device='cpu')

            pretrained_path = net_info["pretrained"]
            if pretrained_path is not None:
                if pretrained_path == -1:
                    # * depend on logging format so may be broken if logging format has been changed
                    pretrained_path = get_last_chkpt_path(prev_log_dir, net_name)
                    net_state_dict = torch.load(pretrained_path)["desc"]
                else:
                    chkpt_ext = os.path.basename(pretrained_path).split(".")[-1]
                    if chkpt_ext == "npz":
                        net_state_dict = dict(np.load(pretrained_path))
                        net_state_dict = {
                            k: torch.from_numpy(v) for k, v in net_state_dict.items()
                        }
                    elif chkpt_ext == "tar":  # ! assume same saving format we desire
                        net_state_dict = torch.load(pretrained_path)["desc"]

                colored_word = colored(net_name, color="red", attrs=["bold"])
                print(
                    "Model `%s` pretrained path: %s" % (colored_word, pretrained_path)
                )

                # load_state_dict returns (missing keys, unexpected keys)
                net_state_dict = convert_pytorch_checkpoint(net_state_dict)
                load_feedback = net_desc.load_state_dict(net_state_dict, strict=False)
                # * uncomment for your convenience
                print("Missing Variables: \n", load_feedback[0])
                print("Detected Unknown Variables: \n", load_feedback[1])

            # * extremely slow to pass this on DGX with 1 GPU, why (?)
            net_desc = DataParallel(net_desc)
            net_desc = net_desc.to("cuda")
            # print(net_desc) # * dump network definition or not?
            optimizer, optimizer_args = net_info["optimizer"]
            optimizer = optimizer(net_desc.parameters(), **optimizer_args)
            # TODO: expand for external aug for scheduler
            nr_iter = opt["nr_epochs"] * len(loader_dict["train"])
            scheduler = net_info["lr_scheduler"](optimizer)
            net_run_info[net_name] = {
                "desc": net_desc,
                "optimizer": optimizer,
                "lr_scheduler": scheduler,
                # TODO: standardize API for external hooks
                "extra_info": net_info["extra_info"],
            }

        # parsing the running engine configuration
        assert (
            "train" in run_engine_opt
        ), "No engine for training detected in description file"

        # initialize runner and attach callback afterward
        # * all engine shared the same network info declaration
        runner_dict = {}
        for runner_name, runner_opt in run_engine_opt.items():
            runner_dict[runner_name] = RunEngine(
                dataloader=loader_dict[runner_name],
                engine_name=runner_name,
                run_step=runner_opt["run_step"],
                run_info=net_run_info,
                log_info=log_info,
            )

        for runner_name, runner in runner_dict.items():
            callback_info = run_engine_opt[runner_name]["callbacks"]
            for event, callback_list, in callback_info.items():
                for callback in callback_list:
                    if callback.engine_trigger:
                        triggered_runner_name = callback.triggered_engine_name
                        callback.triggered_engine = runner_dict[triggered_runner_name]
                    runner.add_event_handler(event, callback)

        # retrieve main runner
        main_runner = runner_dict["train"]
        main_runner.state.logging = self.logging
        main_runner.state.log_dir = log_dir
        # start the run loop
        main_runner.run(opt["nr_epochs"])

        print("\n")
        print("########################################################")
        print("########################################################")
        print("\n")
        return

    ####
    def run(self):
        """Define multi-stage run or cross-validation or whatever in here."""
        self.nr_gpus = torch.cuda.device_count()
        print('Detect #GPUS: %d' % self.nr_gpus)

        phase_list = self.model_config["phase_list"]
        engine_opt = self.model_config["run_engine"]

        prev_save_path = None
        for phase_idx, phase_info in enumerate(phase_list):
            if len(phase_list) == 1:
                save_path = self.log_dir
            else:
                save_path = self.log_dir + "/%02d/" % (phase_idx)
            self.run_once(
                phase_info, engine_opt, save_path, prev_log_dir=prev_save_path
            )
            prev_save_path = save_path


####
if __name__ == "__main__":
    args = docopt(__doc__, version="HoVer-Net v1.0")
    trainer = TrainManager()

    if args["--view"]:
        if args["--view"] != "train" and args["--view"] != "valid":
            raise Exception('Use "train" or "valid" for --view.')
        trainer.view_dataset(args["--view"])
    else:
        os.environ["CUDA_VISIBLE_DEVICES"] = args["--gpu"]
        trainer.run()
