# Supplementary material for: Single-cell morphological and topological atlas reveals the ecosystem diversity of human breast cancer
Source: Nat Commun. 2023 Oct 25;14:6796. doi: 10.1038/s41467-023-42504-y (PMC10600153; doi:10.1038/s41467-023-42504-y)
Supplement: Supplementary file 4 — Supplementary Software 1 [file 41467_2023_42504_MOESM4_ESM.zip › sc_MTOP_Source_Codes/Hover/run_utils/callbacks/base.py]

import operator
import json

import cv2
import matplotlib.pyplot as plt
import numpy as np
import torch
from misc.utils import center_pad_to_shape, cropping_center
from scipy.stats import mode as major_value
from sklearn.metrics import confusion_matrix


####
class BaseCallbacks(object):
    def __init__(self):
        self.engine_trigger = False

    def reset(self):
        pass

    def run(self, state, event):
        pass


####
class TrackLr(BaseCallbacks):
    """
    Add learning rate to tracking
    """

    def __init__(self, per_n_epoch=1, per_n_step=None):
        super().__init__()
        self.per_n_epoch = per_n_epoch
        self.per_n_step = per_n_step

    def run(self, state, event):
        # logging learning rate, decouple into another callback?
        run_info = state.run_info
        for net_name, net_info in run_info.items():
            lr = net_info["optimizer"].param_groups[0]["lr"]
            state.tracked_step_output["scalar"]["lr-%s" % net_name] = lr
        return


####
class ScheduleLr(BaseCallbacks):
    """Trigger all scheduler."""

    def __init__(self):
        super().__init__()

    def run(self, state, event):
        # logging learning rate, decouple into another callback?
        run_info = state.run_info
        for net_name, net_info in run_info.items():
            net_info["lr_scheduler"].step()
        return


####
class TriggerEngine(BaseCallbacks):
    def __init__(self, triggered_engine_name, nr_epoch=1):
        self.engine_trigger = True
        self.triggered_engine_name = triggered_engine_name
        self.triggered_engine = None
        self.nr_epoch = nr_epoch

    def run(self, state, event):
        self.triggered_engine.run(
            chained=True, nr_epoch=self.nr_epoch, shared_state=state
        )
        return


####
class PeriodicSaver(BaseCallbacks):
    """Must declare save dir first in the shared global state of the attached engine."""

    def __init__(self, per_n_epoch=1, per_n_step=None):
        super().__init__()
        self.per_n_epoch = per_n_epoch
        self.per_n_step = per_n_step

    def run(self, state, event):
        if not state.logging:
            return

        # TODO: add switch so that only one of [per_n_epoch / per_n_step] can run
        if state.curr_epoch % self.per_n_epoch != 0:
            return

        for net_name, net_info in state.run_info.items():
            net_checkpoint = {}
            for key, value in net_info.items():
                if key != "extra_info":
                    net_checkpoint[key] = value.state_dict()
            torch.save(
                net_checkpoint,
                "%s/%s_epoch=%d.tar" % (state.log_dir, net_name, state.curr_epoch),
            )
        return


####
class ConditionalSaver(BaseCallbacks):
    """Must declare save dir first in the shared global state of the attached engine."""

    def __init__(self, metric_name, comparator=">="):
        super().__init__()
        self.metric_name = metric_name
        self.comparator = comparator

    def run(self, state, event):
        if not state.logging:
            return

        ops = {
            ">": operator.gt,
            "<": operator.lt,
            ">=": operator.ge,
            "<=": operator.le,
        }
        op_func = ops[self.comparator]
        if self.comparator == ">" or self.comparator == ">=":
            best_value = -float("inf")
        else:
            best_value = +float("inf")

        # json stat log file, update and overwrite
        with open(state.log_info["json_file"]) as json_file:
            json_data = json.load(json_file)

        for epoch, epoch_stat in json_data.items():
            epoch_value = epoch_stat[self.metric_name]
            if op_func(epoch_value, best_value):
                best_value = epoch_value

        current_value = json_data[str(state.curr_epoch)][self.metric_name]
        if not op_func(current_value, best_value):
            return  # simply return because not satisfy

        print(
            state.curr_epoch
        )  # TODO: better way to track which optimal epoch is saved
        for net_name, net_info in state.run_info.items():
            net_checkpoint = {}
            for key, value in net_info.items():
                if key != "extra_info":
                    net_checkpoint[key] = value.state_dict()
            torch.save(
                net_checkpoint,
                "%s/%s_best=[%s].tar" % (state.log_dir, net_name, self.metric_name),
            )
        return


####
class AccumulateRawOutput(BaseCallbacks):
    def run(self, state, event):
        step_output = state.step_output["raw"]
        accumulated_output = state.epoch_accumulated_output

        for key, step_value in step_output.items():
            if key in accumulated_output:
                accumulated_output[key].extend(list(step_value))
            else:
                accumulated_output[key] = list(step_value)
        return


####
class ScalarMovingAverage(BaseCallbacks):
    """Calculate the running average for all scalar output of 
    each runstep of the attached RunEngine."""

    def __init__(self, alpha=0.95):
        super().__init__()
        self.alpha = alpha
        self.tracking_dict = {}

    def run(self, state, event):
        # TODO: protocol for dynamic key retrieval for EMA
        step_output = state.step_output["EMA"]

        for key, current_value in step_output.items():
            if key in self.tracking_dict:
                old_ema_value = self.tracking_dict[key]
                # calculate the exponential moving average
                new_ema_value = (
                    old_ema_value * self.alpha + (1.0 - self.alpha) * current_value
                )
                self.tracking_dict[key] = new_ema_value
            else:  # init for variable which appear for the first time
                new_ema_value = current_value
                self.tracking_dict[key] = new_ema_value

        state.tracked_step_output["scalar"] = self.tracking_dict
        return


####
class ProcessAccumulatedRawOutput(BaseCallbacks):
    def __init__(self, proc_func, per_n_epoch=1):
        # TODO: allow dynamically attach specific procesing for `type`
        super().__init__()
        self.per_n_epoch = per_n_epoch
        self.proc_func = proc_func

    def run(self, state, event):
        current_epoch = state.curr_epoch
        # if current_epoch % self.per_n_epoch != 0: return
        raw_data = state.epoch_accumulated_output
        track_dict = self.proc_func(raw_data)
        # update global shared states
        state.tracked_step_output = track_dict
        return


####
class VisualizeOutput(BaseCallbacks):
    def __init__(self, proc_func, per_n_epoch=1):
        super().__init__()
        # TODO: option to dump viz per epoch or per n step
        self.per_n_epoch = per_n_epoch
        self.proc_func = proc_func

    def run(self, state, event):
        current_epoch = state.curr_epoch
        raw_output = state.step_output["raw"]
        viz_image = self.proc_func(raw_output)
        state.tracked_step_output["image"]["output"] = viz_image
        return
