# Supplementary material for: Single-cell morphological and topological atlas reveals the ecosystem diversity of human breast cancer
Source: Nat Commun. 2023 Oct 25;14:6796. doi: 10.1038/s41467-023-42504-y (PMC10600153; doi:10.1038/s41467-023-42504-y)
Supplement: Supplementary file 4 — Supplementary Software 1 [file 41467_2023_42504_MOESM4_ESM.zip › sc_MTOP_Source_Codes/Hover/run_utils/utils.py]

import os
import random
import shutil
from collections import OrderedDict

import numpy as np
import torch
import torch.nn as nn
from imgaug import imgaug as ia
from termcolor import colored
from torch.autograd import Variable


####
def convert_pytorch_checkpoint(net_state_dict):
    variable_name_list = list(net_state_dict.keys())
    is_in_parallel_mode = all(v.split(".")[0] == "module" for v in variable_name_list)
    if is_in_parallel_mode:
        colored_word = colored("WARNING", color="red", attrs=["bold"])
        print(
            (
                "%s: Detect checkpoint saved in data-parallel mode."
                " Converting saved model to single GPU mode." % colored_word
            ).rjust(80)
        )
        net_state_dict = {
            ".".join(k.split(".")[1:]): v for k, v in net_state_dict.items()
        }
    return net_state_dict


####
def check_manual_seed(seed):
    """ If manual seed is not specified, choose a 
    random one and communicate it to the user.

    Args:
        seed: seed to check

    """
    seed = seed or random.randint(1, 10000)
    random.seed(seed)
    np.random.seed(seed)
    torch.manual_seed(seed)
    torch.cuda.manual_seed(seed)
    # ia.random.seed(seed)

    print("Using manual seed: {seed}".format(seed=seed))
    return


####
def check_log_dir(log_dir):
    """Check if log directory exists.

    Args:
        log_dir: path to logs

    """
    if os.path.isdir(log_dir):
        colored_word = colored("WARNING", color="red", attrs=["bold", "blink"])
        print("%s: %s exist!" % (colored_word, colored(log_dir, attrs=["underline"])))
        while True:
            print("Select Action: d (delete) / q (quit)", end="")
            key = input()
            if key == "d":
                shutil.rmtree(log_dir)
                break
            elif key == "q":
                exit()
            else:
                color_word = colored("ERR", color="red")
                print("---[%s] Unrecognize Characters!" % colored_word)
    return


def get_model_summary(
    model, input_size, batch_size=-1, device=torch.device("cpu"), dtypes=None
):
    """Reusable utility layers such as pool or upsample will also get printed, but their printed values will
    be corresponding to the last call.

    """
    if dtypes == None:
        dtypes = [torch.FloatTensor] * len(input_size)

    summary_str = ""

    def register_hook(module):
        def hook(module, input, output):
            class_name = str(module.__class__).split(".")[-1].split("'")[0]
            module_idx = len(summary)

            m_key = module.name if module.name != "" else "%s" % class_name

            summary[m_key] = OrderedDict()
            summary[m_key]["input_shape"] = list(input[0].size())
            summary[m_key]["input_shape"][0] = batch_size
            if isinstance(output, (list, tuple)):
                summary[m_key]["output_shape"] = [
                    [-1] + list(o.size())[1:] for o in output
                ]
            elif isinstance(output, dict):
                summary[m_key]["output_shape"] = [
                    [-1] + list(o.size())[1:] for o in output.values()
                ]
            elif isinstance(output, torch.Tensor):
                summary[m_key]["output_shape"] = list(output.size())
                summary[m_key]["output_shape"][0] = batch_size

            params = 0
            if hasattr(module, "weight") and hasattr(module.weight, "size"):
                params += torch.prod(torch.LongTensor(list(module.weight.size())))
                summary[m_key]["trainable"] = module.weight.requires_grad
            if hasattr(module, "bias") and hasattr(module.bias, "size"):
                params += torch.prod(torch.LongTensor(list(module.bias.size())))
            summary[m_key]["nb_params"] = params

        if len(list(module.children())) == 0:
            hooks.append(module.register_forward_hook(hook))

    # multiple inputs to the network
    if isinstance(input_size, tuple):
        input_size = [input_size]

    # batch_size of 2 for batchnorm
    x = [
        torch.rand(2, *in_size).type(dtype).to(device=device)
        for in_size, dtype in zip(input_size, dtypes)
    ]

    # create properties
    summary = OrderedDict()
    hooks = []

    # create layer name according to hierachy names
    for name, module in model.named_modules():
        module.name = name

    # register hook
    model.apply(register_hook)

    # make a forward pass
    model(*x)

    # aligning name to the left
    max_name_length = len(max(summary.keys(), key=len))
    summary = [(k.ljust(max_name_length), v) for k, v in summary.items()]
    summary = OrderedDict(summary)

    # remove these hooks
    for h in hooks:
        h.remove()

    header_line = "{}  {:>25} {:>15}".format(
        "Layer Name".center(max_name_length), "Output Shape", "Param #"
    )
    summary_str += "".join("-" for _ in range(len(header_line))) + "\n"
    summary_str += header_line + "\n"
    summary_str += "".join("=" for _ in range(len(header_line))) + "\n"
    total_params = 0
    total_output = 0
    trainable_params = 0
    for layer in summary:
        # input_shape, output_shape, trainable, nb_params
        line_new = "{:>20}  {:>25} {:>15}".format(
            layer,
            str(summary[layer]["output_shape"]),
            "{0:,}".format(summary[layer]["nb_params"]),
        )
        total_params += summary[layer]["nb_params"]

        total_output += np.prod(summary[layer]["output_shape"])
        if "trainable" in summary[layer]:
            if summary[layer]["trainable"] == True:
                trainable_params += summary[layer]["nb_params"]
        summary_str += line_new + "\n"

    # assume 4 bytes/number (float on cuda).
    total_input_size = abs(
        np.prod(sum(input_size, ())) * batch_size * 4.0 / (1024 ** 2.0)
    )
    total_output_size = abs(
        2.0 * total_output * 4.0 / (1024 ** 2.0)
    )  # x2 for gradients
    total_params_size = abs(total_params * 4.0 / (1024 ** 2.0))
    total_size = total_params_size + total_output_size + total_input_size

    summary_str += "".join("=" for _ in range(len(header_line))) + "\n"
    summary_str += "Total params: {0:,}".format(total_params) + "\n"
    summary_str += "Trainable params: {0:,}".format(trainable_params) + "\n"
    summary_str += (
        "Non-trainable params: {0:,}".format(total_params - trainable_params) + "\n"
    )
    summary_str += "".join("-" for _ in range(len(header_line))) + "\n"
    summary_str += "Input size (MB): %0.2f" % total_input_size + "\n"
    summary_str += "Forward/backward pass size (MB): %0.2f" % total_output_size + "\n"
    summary_str += "Params size (MB): %0.2f" % total_params_size + "\n"
    summary_str += "Estimated Total Size (MB): %0.2f" % total_size + "\n"
    summary_str += "".join("-" for _ in range(len(header_line))) + "\n"
    return summary_str
