# Supplementary material for: Single-cell morphological and topological atlas reveals the ecosystem diversity of human breast cancer
Source: Nat Commun. 2023 Oct 25;14:6796. doi: 10.1038/s41467-023-42504-y (PMC10600153; doi:10.1038/s41467-023-42504-y)
Supplement: Supplementary file 4 — Supplementary Software 1 [file 41467_2023_42504_MOESM4_ESM.zip › sc_MTOP_Source_Codes/Hover/type_info.json]

{
    "0" : ["nolabe", [0  ,   0,   0]], 
    "1" : ["neopla", [255,   0,   0]], 
    "2" : ["inflam", [0  , 255,   0]], 
    "3" : ["connec", [0  ,   0, 255]], 
    "4" : ["necros", [255, 255,   0]], 
    "5" : ["no-neo", [255, 165,   0]] 
}
