# Supplementary material for: Single-cell morphological and topological atlas reveals the ecosystem diversity of human breast cancer
Source: Nat Commun. 2023 Oct 25;14:6796. doi: 10.1038/s41467-023-42504-y (PMC10600153; doi:10.1038/s41467-023-42504-y)
Supplement: Supplementary file 4 — Supplementary Software 1 [file 41467_2023_42504_MOESM4_ESM.zip › sc_MTOP_Source_Codes/Hover/variables_tf2pytorch.csv]

Pytorch	Tensorflow
conv0./.weight	conv0/W:0
conv0.bn.weight	conv0/bn/gamma:0
conv0.bn.bias	conv0/bn/beta:0
conv0.bn.running_mean	conv0/bn/mean/EMA:0
conv0.bn.running_var	conv0/bn/variance/EMA:0
d0.units.0.conv1.weight	group0/block0/conv1/W:0
d0.units.0.conv1/bn.weight	group0/block0/conv1/bn/gamma:0
d0.units.0.conv1/bn.bias	group0/block0/conv1/bn/beta:0
d0.units.0.conv1/bn.running_mean	group0/block0/conv1/bn/mean/EMA:0
d0.units.0.conv1/bn.running_var	group0/block0/conv1/bn/variance/EMA:0
d0.units.0.conv2.weight	group0/block0/conv2/W:0
d0.units.0.conv2/bn.weight	group0/block0/conv2/bn/gamma:0
d0.units.0.conv2/bn.bias	group0/block0/conv2/bn/beta:0
d0.units.0.conv2/bn.running_mean	group0/block0/conv2/bn/mean/EMA:0
d0.units.0.conv2/bn.running_var	group0/block0/conv2/bn/variance/EMA:0
d0.units.0.conv3.weight	group0/block0/conv3/W:0
d0.units.1.preact/bn.weight	group0/block1/preact/bn/gamma:0
d0.units.1.preact/bn.bias	group0/block1/preact/bn/beta:0
d0.units.1.preact/bn.running_mean	group0/block1/preact/bn/mean/EMA:0
d0.units.1.preact/bn.running_var	group0/block1/preact/bn/variance/EMA:0
d0.units.1.conv1.weight	group0/block1/conv1/W:0
d0.units.1.conv1/bn.weight	group0/block1/conv1/bn/gamma:0
d0.units.1.conv1/bn.bias	group0/block1/conv1/bn/beta:0
d0.units.1.conv1/bn.running_mean	group0/block1/conv1/bn/mean/EMA:0
d0.units.1.conv1/bn.running_var	group0/block1/conv1/bn/variance/EMA:0
d0.units.1.conv2.weight	group0/block1/conv2/W:0
d0.units.1.conv2/bn.weight	group0/block1/conv2/bn/gamma:0
d0.units.1.conv2/bn.bias	group0/block1/conv2/bn/beta:0
d0.units.1.conv2/bn.running_mean	group0/block1/conv2/bn/mean/EMA:0
d0.units.1.conv2/bn.running_var	group0/block1/conv2/bn/variance/EMA:0
d0.units.1.conv3.weight	group0/block1/conv3/W:0
d0.units.2.preact/bn.weight	group0/block2/preact/bn/gamma:0
d0.units.2.preact/bn.bias	group0/block2/preact/bn/beta:0
d0.units.2.preact/bn.running_mean	group0/block2/preact/bn/mean/EMA:0
d0.units.2.preact/bn.running_var	group0/block2/preact/bn/variance/EMA:0
d0.units.2.conv1.weight	group0/block2/conv1/W:0
d0.units.2.conv1/bn.weight	group0/block2/conv1/bn/gamma:0
d0.units.2.conv1/bn.bias	group0/block2/conv1/bn/beta:0
d0.units.2.conv1/bn.running_mean	group0/block2/conv1/bn/mean/EMA:0
d0.units.2.conv1/bn.running_var	group0/block2/conv1/bn/variance/EMA:0
d0.units.2.conv2.weight	group0/block2/conv2/W:0
d0.units.2.conv2/bn.weight	group0/block2/conv2/bn/gamma:0
d0.units.2.conv2/bn.bias	group0/block2/conv2/bn/beta:0
d0.units.2.conv2/bn.running_mean	group0/block2/conv2/bn/mean/EMA:0
d0.units.2.conv2/bn.running_var	group0/block2/conv2/bn/variance/EMA:0
d0.units.2.conv3.weight	group0/block2/conv3/W:0
d0.shortcut.weight	group0/block0/convshortcut/W:0
d0.blk_bna.bn.weight	group0/bnlast/bn/gamma:0
d0.blk_bna.bn.bias	group0/bnlast/bn/beta:0
d0.blk_bna.bn.running_mean	group0/bnlast/bn/mean/EMA:0
d0.blk_bna.bn.running_var	group0/bnlast/bn/variance/EMA:0
d1.units.0.conv1.weight	group1/block0/conv1/W:0
d1.units.0.conv1/bn.weight	group1/block0/conv1/bn/gamma:0
d1.units.0.conv1/bn.bias	group1/block0/conv1/bn/beta:0
d1.units.0.conv1/bn.running_mean	group1/block0/conv1/bn/mean/EMA:0
d1.units.0.conv1/bn.running_var	group1/block0/conv1/bn/variance/EMA:0
d1.units.0.conv2.weight	group1/block0/conv2/W:0
d1.units.0.conv2/bn.weight	group1/block0/conv2/bn/gamma:0
d1.units.0.conv2/bn.bias	group1/block0/conv2/bn/beta:0
d1.units.0.conv2/bn.running_mean	group1/block0/conv2/bn/mean/EMA:0
d1.units.0.conv2/bn.running_var	group1/block0/conv2/bn/variance/EMA:0
d1.units.0.conv3.weight	group1/block0/conv3/W:0
d1.units.1.preact/bn.weight	group1/block1/preact/bn/gamma:0
d1.units.1.preact/bn.bias	group1/block1/preact/bn/beta:0
d1.units.1.preact/bn.running_mean	group1/block1/preact/bn/mean/EMA:0
d1.units.1.preact/bn.running_var	group1/block1/preact/bn/variance/EMA:0
d1.units.1.conv1.weight	group1/block1/conv1/W:0
d1.units.1.conv1/bn.weight	group1/block1/conv1/bn/gamma:0
d1.units.1.conv1/bn.bias	group1/block1/conv1/bn/beta:0
d1.units.1.conv1/bn.running_mean	group1/block1/conv1/bn/mean/EMA:0
d1.units.1.conv1/bn.running_var	group1/block1/conv1/bn/variance/EMA:0
d1.units.1.conv2.weight	group1/block1/conv2/W:0
d1.units.1.conv2/bn.weight	group1/block1/conv2/bn/gamma:0
d1.units.1.conv2/bn.bias	group1/block1/conv2/bn/beta:0
d1.units.1.conv2/bn.running_mean	group1/block1/conv2/bn/mean/EMA:0
d1.units.1.conv2/bn.running_var	group1/block1/conv2/bn/variance/EMA:0
d1.units.1.conv3.weight	group1/block1/conv3/W:0
d1.units.2.preact/bn.weight	group1/block2/preact/bn/gamma:0
d1.units.2.preact/bn.bias	group1/block2/preact/bn/beta:0
d1.units.2.preact/bn.running_mean	group1/block2/preact/bn/mean/EMA:0
d1.units.2.preact/bn.running_var	group1/block2/preact/bn/variance/EMA:0
d1.units.2.conv1.weight	group1/block2/conv1/W:0
d1.units.2.conv1/bn.weight	group1/block2/conv1/bn/gamma:0
d1.units.2.conv1/bn.bias	group1/block2/conv1/bn/beta:0
d1.units.2.conv1/bn.running_mean	group1/block2/conv1/bn/mean/EMA:0
d1.units.2.conv1/bn.running_var	group1/block2/conv1/bn/variance/EMA:0
d1.units.2.conv2.weight	group1/block2/conv2/W:0
d1.units.2.conv2/bn.weight	group1/block2/conv2/bn/gamma:0
d1.units.2.conv2/bn.bias	group1/block2/conv2/bn/beta:0
d1.units.2.conv2/bn.running_mean	group1/block2/conv2/bn/mean/EMA:0
d1.units.2.conv2/bn.running_var	group1/block2/conv2/bn/variance/EMA:0
d1.units.2.conv3.weight	group1/block2/conv3/W:0
d1.units.3.preact/bn.weight	group1/block3/preact/bn/gamma:0
d1.units.3.preact/bn.bias	group1/block3/preact/bn/beta:0
d1.units.3.preact/bn.running_mean	group1/block3/preact/bn/mean/EMA:0
d1.units.3.preact/bn.running_var	group1/block3/preact/bn/variance/EMA:0
d1.units.3.conv1.weight	group1/block3/conv1/W:0
d1.units.3.conv1/bn.weight	group1/block3/conv1/bn/gamma:0
d1.units.3.conv1/bn.bias	group1/block3/conv1/bn/beta:0
d1.units.3.conv1/bn.running_mean	group1/block3/conv1/bn/mean/EMA:0
d1.units.3.conv1/bn.running_var	group1/block3/conv1/bn/variance/EMA:0
d1.units.3.conv2.weight	group1/block3/conv2/W:0
d1.units.3.conv2/bn.weight	group1/block3/conv2/bn/gamma:0
d1.units.3.conv2/bn.bias	group1/block3/conv2/bn/beta:0
d1.units.3.conv2/bn.running_mean	group1/block3/conv2/bn/mean/EMA:0
d1.units.3.conv2/bn.running_var	group1/block3/conv2/bn/variance/EMA:0
d1.units.3.conv3.weight	group1/block3/conv3/W:0
d1.shortcut.weight	group1/block0/convshortcut/W:0
d1.blk_bna.bn.weight	group1/bnlast/bn/gamma:0
d1.blk_bna.bn.bias	group1/bnlast/bn/beta:0
d1.blk_bna.bn.running_mean	group1/bnlast/bn/mean/EMA:0
d1.blk_bna.bn.running_var	group1/bnlast/bn/variance/EMA:0
d2.units.0.conv1.weight	group2/block0/conv1/W:0
d2.units.0.conv1/bn.weight	group2/block0/conv1/bn/gamma:0
d2.units.0.conv1/bn.bias	group2/block0/conv1/bn/beta:0
d2.units.0.conv1/bn.running_mean	group2/block0/conv1/bn/mean/EMA:0
d2.units.0.conv1/bn.running_var	group2/block0/conv1/bn/variance/EMA:0
d2.units.0.conv2.weight	group2/block0/conv2/W:0
d2.units.0.conv2/bn.weight	group2/block0/conv2/bn/gamma:0
d2.units.0.conv2/bn.bias	group2/block0/conv2/bn/beta:0
d2.units.0.conv2/bn.running_mean	group2/block0/conv2/bn/mean/EMA:0
d2.units.0.conv2/bn.running_var	group2/block0/conv2/bn/variance/EMA:0
d2.units.0.conv3.weight	group2/block0/conv3/W:0
d2.units.1.preact/bn.weight	group2/block1/preact/bn/gamma:0
d2.units.1.preact/bn.bias	group2/block1/preact/bn/beta:0
d2.units.1.preact/bn.running_mean	group2/block1/preact/bn/mean/EMA:0
d2.units.1.preact/bn.running_var	group2/block1/preact/bn/variance/EMA:0
d2.units.1.conv1.weight	group2/block1/conv1/W:0
d2.units.1.conv1/bn.weight	group2/block1/conv1/bn/gamma:0
d2.units.1.conv1/bn.bias	group2/block1/conv1/bn/beta:0
d2.units.1.conv1/bn.running_mean	group2/block1/conv1/bn/mean/EMA:0
d2.units.1.conv1/bn.running_var	group2/block1/conv1/bn/variance/EMA:0
d2.units.1.conv2.weight	group2/block1/conv2/W:0
d2.units.1.conv2/bn.weight	group2/block1/conv2/bn/gamma:0
d2.units.1.conv2/bn.bias	group2/block1/conv2/bn/beta:0
d2.units.1.conv2/bn.running_mean	group2/block1/conv2/bn/mean/EMA:0
d2.units.1.conv2/bn.running_var	group2/block1/conv2/bn/variance/EMA:0
d2.units.1.conv3.weight	group2/block1/conv3/W:0
d2.units.2.preact/bn.weight	group2/block2/preact/bn/gamma:0
d2.units.2.preact/bn.bias	group2/block2/preact/bn/beta:0
d2.units.2.preact/bn.running_mean	group2/block2/preact/bn/mean/EMA:0
d2.units.2.preact/bn.running_var	group2/block2/preact/bn/variance/EMA:0
d2.units.2.conv1.weight	group2/block2/conv1/W:0
d2.units.2.conv1/bn.weight	group2/block2/conv1/bn/gamma:0
d2.units.2.conv1/bn.bias	group2/block2/conv1/bn/beta:0
d2.units.2.conv1/bn.running_mean	group2/block2/conv1/bn/mean/EMA:0
d2.units.2.conv1/bn.running_var	group2/block2/conv1/bn/variance/EMA:0
d2.units.2.conv2.weight	group2/block2/conv2/W:0
d2.units.2.conv2/bn.weight	group2/block2/conv2/bn/gamma:0
d2.units.2.conv2/bn.bias	group2/block2/conv2/bn/beta:0
d2.units.2.conv2/bn.running_mean	group2/block2/conv2/bn/mean/EMA:0
d2.units.2.conv2/bn.running_var	group2/block2/conv2/bn/variance/EMA:0
d2.units.2.conv3.weight	group2/block2/conv3/W:0
d2.units.3.preact/bn.weight	group2/block3/preact/bn/gamma:0
d2.units.3.preact/bn.bias	group2/block3/preact/bn/beta:0
d2.units.3.preact/bn.running_mean	group2/block3/preact/bn/mean/EMA:0
d2.units.3.preact/bn.running_var	group2/block3/preact/bn/variance/EMA:0
d2.units.3.conv1.weight	group2/block3/conv1/W:0
d2.units.3.conv1/bn.weight	group2/block3/conv1/bn/gamma:0
d2.units.3.conv1/bn.bias	group2/block3/conv1/bn/beta:0
d2.units.3.conv1/bn.running_mean	group2/block3/conv1/bn/mean/EMA:0
d2.units.3.conv1/bn.running_var	group2/block3/conv1/bn/variance/EMA:0
d2.units.3.conv2.weight	group2/block3/conv2/W:0
d2.units.3.conv2/bn.weight	group2/block3/conv2/bn/gamma:0
d2.units.3.conv2/bn.bias	group2/block3/conv2/bn/beta:0
d2.units.3.conv2/bn.running_mean	group2/block3/conv2/bn/mean/EMA:0
d2.units.3.conv2/bn.running_var	group2/block3/conv2/bn/variance/EMA:0
d2.units.3.conv3.weight	group2/block3/conv3/W:0
d2.units.4.preact/bn.weight	group2/block4/preact/bn/gamma:0
d2.units.4.preact/bn.bias	group2/block4/preact/bn/beta:0
d2.units.4.preact/bn.running_mean	group2/block4/preact/bn/mean/EMA:0
d2.units.4.preact/bn.running_var	group2/block4/preact/bn/variance/EMA:0
d2.units.4.conv1.weight	group2/block4/conv1/W:0
d2.units.4.conv1/bn.weight	group2/block4/conv1/bn/gamma:0
d2.units.4.conv1/bn.bias	group2/block4/conv1/bn/beta:0
d2.units.4.conv1/bn.running_mean	group2/block4/conv1/bn/mean/EMA:0
d2.units.4.conv1/bn.running_var	group2/block4/conv1/bn/variance/EMA:0
d2.units.4.conv2.weight	group2/block4/conv2/W:0
d2.units.4.conv2/bn.weight	group2/block4/conv2/bn/gamma:0
d2.units.4.conv2/bn.bias	group2/block4/conv2/bn/beta:0
d2.units.4.conv2/bn.running_mean	group2/block4/conv2/bn/mean/EMA:0
d2.units.4.conv2/bn.running_var	group2/block4/conv2/bn/variance/EMA:0
d2.units.4.conv3.weight	group2/block4/conv3/W:0
d2.units.5.preact/bn.weight	group2/block5/preact/bn/gamma:0
d2.units.5.preact/bn.bias	group2/block5/preact/bn/beta:0
d2.units.5.preact/bn.running_mean	group2/block5/preact/bn/mean/EMA:0
d2.units.5.preact/bn.running_var	group2/block5/preact/bn/variance/EMA:0
d2.units.5.conv1.weight	group2/block5/conv1/W:0
d2.units.5.conv1/bn.weight	group2/block5/conv1/bn/gamma:0
d2.units.5.conv1/bn.bias	group2/block5/conv1/bn/beta:0
d2.units.5.conv1/bn.running_mean	group2/block5/conv1/bn/mean/EMA:0
d2.units.5.conv1/bn.running_var	group2/block5/conv1/bn/variance/EMA:0
d2.units.5.conv2.weight	group2/block5/conv2/W:0
d2.units.5.conv2/bn.weight	group2/block5/conv2/bn/gamma:0
d2.units.5.conv2/bn.bias	group2/block5/conv2/bn/beta:0
d2.units.5.conv2/bn.running_mean	group2/block5/conv2/bn/mean/EMA:0
d2.units.5.conv2/bn.running_var	group2/block5/conv2/bn/variance/EMA:0
d2.units.5.conv3.weight	group2/block5/conv3/W:0
d2.shortcut.weight	group2/block0/convshortcut/W:0
d2.blk_bna.bn.weight	group2/bnlast/bn/gamma:0
d2.blk_bna.bn.bias	group2/bnlast/bn/beta:0
d2.blk_bna.bn.running_mean	group2/bnlast/bn/mean/EMA:0
d2.blk_bna.bn.running_var	group2/bnlast/bn/variance/EMA:0
d3.units.0.conv1.weight	group3/block0/conv1/W:0
d3.units.0.conv1/bn.weight	group3/block0/conv1/bn/gamma:0
d3.units.0.conv1/bn.bias	group3/block0/conv1/bn/beta:0
d3.units.0.conv1/bn.running_mean	group3/block0/conv1/bn/mean/EMA:0
d3.units.0.conv1/bn.running_var	group3/block0/conv1/bn/variance/EMA:0
d3.units.0.conv2.weight	group3/block0/conv2/W:0
d3.units.0.conv2/bn.weight	group3/block0/conv2/bn/gamma:0
d3.units.0.conv2/bn.bias	group3/block0/conv2/bn/beta:0
d3.units.0.conv2/bn.running_mean	group3/block0/conv2/bn/mean/EMA:0
d3.units.0.conv2/bn.running_var	group3/block0/conv2/bn/variance/EMA:0
d3.units.0.conv3.weight	group3/block0/conv3/W:0
d3.units.1.preact/bn.weight	group3/block1/preact/bn/gamma:0
d3.units.1.preact/bn.bias	group3/block1/preact/bn/beta:0
d3.units.1.preact/bn.running_mean	group3/block1/preact/bn/mean/EMA:0
d3.units.1.preact/bn.running_var	group3/block1/preact/bn/variance/EMA:0
d3.units.1.conv1.weight	group3/block1/conv1/W:0
d3.units.1.conv1/bn.weight	group3/block1/conv1/bn/gamma:0
d3.units.1.conv1/bn.bias	group3/block1/conv1/bn/beta:0
d3.units.1.conv1/bn.running_mean	group3/block1/conv1/bn/mean/EMA:0
d3.units.1.conv1/bn.running_var	group3/block1/conv1/bn/variance/EMA:0
d3.units.1.conv2.weight	group3/block1/conv2/W:0
d3.units.1.conv2/bn.weight	group3/block1/conv2/bn/gamma:0
d3.units.1.conv2/bn.bias	group3/block1/conv2/bn/beta:0
d3.units.1.conv2/bn.running_mean	group3/block1/conv2/bn/mean/EMA:0
d3.units.1.conv2/bn.running_var	group3/block1/conv2/bn/variance/EMA:0
d3.units.1.conv3.weight	group3/block1/conv3/W:0
d3.units.2.preact/bn.weight	group3/block2/preact/bn/gamma:0
d3.units.2.preact/bn.bias	group3/block2/preact/bn/beta:0
d3.units.2.preact/bn.running_mean	group3/block2/preact/bn/mean/EMA:0
d3.units.2.preact/bn.running_var	group3/block2/preact/bn/variance/EMA:0
d3.units.2.conv1.weight	group3/block2/conv1/W:0
d3.units.2.conv1/bn.weight	group3/block2/conv1/bn/gamma:0
d3.units.2.conv1/bn.bias	group3/block2/conv1/bn/beta:0
d3.units.2.conv1/bn.running_mean	group3/block2/conv1/bn/mean/EMA:0
d3.units.2.conv1/bn.running_var	group3/block2/conv1/bn/variance/EMA:0
d3.units.2.conv2.weight	group3/block2/conv2/W:0
d3.units.2.conv2/bn.weight	group3/block2/conv2/bn/gamma:0
d3.units.2.conv2/bn.bias	group3/block2/conv2/bn/beta:0
d3.units.2.conv2/bn.running_mean	group3/block2/conv2/bn/mean/EMA:0
d3.units.2.conv2/bn.running_var	group3/block2/conv2/bn/variance/EMA:0
d3.units.2.conv3.weight	group3/block2/conv3/W:0
d3.shortcut.weight	group3/block0/convshortcut/W:0
d3.blk_bna.bn.weight	group3/bnlast/bn/gamma:0
d3.blk_bna.bn.bias	group3/bnlast/bn/beta:0
d3.blk_bna.bn.running_mean	group3/bnlast/bn/mean/EMA:0
d3.blk_bna.bn.running_var	group3/bnlast/bn/variance/EMA:0
conv_bot.weight	conv_bot/W:0
decoder.tp.u3.conva.weight	tp/u3/conva/W:0
decoder.tp.u3.dense.units.0.preact_bna/bn.weight	tp/u3/dense/blk/0/preact_bna/bn/gamma:0
decoder.tp.u3.dense.units.0.preact_bna/bn.bias	tp/u3/dense/blk/0/preact_bna/bn/beta:0
decoder.tp.u3.dense.units.0.preact_bna/bn.running_mean	tp/u3/dense/blk/0/preact_bna/bn/mean/EMA:0
decoder.tp.u3.dense.units.0.preact_bna/bn.running_var	tp/u3/dense/blk/0/preact_bna/bn/variance/EMA:0
decoder.tp.u3.dense.units.0.conv1.weight	tp/u3/dense/blk/0/conv1/W:0
decoder.tp.u3.dense.units.0.conv1/bn.weight	tp/u3/dense/blk/0/conv1/bn/gamma:0
decoder.tp.u3.dense.units.0.conv1/bn.bias	tp/u3/dense/blk/0/conv1/bn/beta:0
decoder.tp.u3.dense.units.0.conv1/bn.running_mean	tp/u3/dense/blk/0/conv1/bn/mean/EMA:0
decoder.tp.u3.dense.units.0.conv1/bn.running_var	tp/u3/dense/blk/0/conv1/bn/variance/EMA:0
decoder.tp.u3.dense.units.0.conv2.weight	tp/u3/dense/blk/0/conv2/W:0
decoder.tp.u3.dense.units.1.preact_bna/bn.weight	tp/u3/dense/blk/1/preact_bna/bn/gamma:0
decoder.tp.u3.dense.units.1.preact_bna/bn.bias	tp/u3/dense/blk/1/preact_bna/bn/beta:0
decoder.tp.u3.dense.units.1.preact_bna/bn.running_mean	tp/u3/dense/blk/1/preact_bna/bn/mean/EMA:0
decoder.tp.u3.dense.units.1.preact_bna/bn.running_var	tp/u3/dense/blk/1/preact_bna/bn/variance/EMA:0
decoder.tp.u3.dense.units.1.conv1.weight	tp/u3/dense/blk/1/conv1/W:0
decoder.tp.u3.dense.units.1.conv1/bn.weight	tp/u3/dense/blk/1/conv1/bn/gamma:0
decoder.tp.u3.dense.units.1.conv1/bn.bias	tp/u3/dense/blk/1/conv1/bn/beta:0
decoder.tp.u3.dense.units.1.conv1/bn.running_mean	tp/u3/dense/blk/1/conv1/bn/mean/EMA:0
decoder.tp.u3.dense.units.1.conv1/bn.running_var	tp/u3/dense/blk/1/conv1/bn/variance/EMA:0
decoder.tp.u3.dense.units.1.conv2.weight	tp/u3/dense/blk/1/conv2/W:0
decoder.tp.u3.dense.units.2.preact_bna/bn.weight	tp/u3/dense/blk/2/preact_bna/bn/gamma:0
decoder.tp.u3.dense.units.2.preact_bna/bn.bias	tp/u3/dense/blk/2/preact_bna/bn/beta:0
decoder.tp.u3.dense.units.2.preact_bna/bn.running_mean	tp/u3/dense/blk/2/preact_bna/bn/mean/EMA:0
decoder.tp.u3.dense.units.2.preact_bna/bn.running_var	tp/u3/dense/blk/2/preact_bna/bn/variance/EMA:0
decoder.tp.u3.dense.units.2.conv1.weight	tp/u3/dense/blk/2/conv1/W:0
decoder.tp.u3.dense.units.2.conv1/bn.weight	tp/u3/dense/blk/2/conv1/bn/gamma:0
decoder.tp.u3.dense.units.2.conv1/bn.bias	tp/u3/dense/blk/2/conv1/bn/beta:0
decoder.tp.u3.dense.units.2.conv1/bn.running_mean	tp/u3/dense/blk/2/conv1/bn/mean/EMA:0
decoder.tp.u3.dense.units.2.conv1/bn.running_var	tp/u3/dense/blk/2/conv1/bn/variance/EMA:0
decoder.tp.u3.dense.units.2.conv2.weight	tp/u3/dense/blk/2/conv2/W:0
decoder.tp.u3.dense.units.3.preact_bna/bn.weight	tp/u3/dense/blk/3/preact_bna/bn/gamma:0
decoder.tp.u3.dense.units.3.preact_bna/bn.bias	tp/u3/dense/blk/3/preact_bna/bn/beta:0
decoder.tp.u3.dense.units.3.preact_bna/bn.running_mean	tp/u3/dense/blk/3/preact_bna/bn/mean/EMA:0
decoder.tp.u3.dense.units.3.preact_bna/bn.running_var	tp/u3/dense/blk/3/preact_bna/bn/variance/EMA:0
decoder.tp.u3.dense.units.3.conv1.weight	tp/u3/dense/blk/3/conv1/W:0
decoder.tp.u3.dense.units.3.conv1/bn.weight	tp/u3/dense/blk/3/conv1/bn/gamma:0
decoder.tp.u3.dense.units.3.conv1/bn.bias	tp/u3/dense/blk/3/conv1/bn/beta:0
decoder.tp.u3.dense.units.3.conv1/bn.running_mean	tp/u3/dense/blk/3/conv1/bn/mean/EMA:0
decoder.tp.u3.dense.units.3.conv1/bn.running_var	tp/u3/dense/blk/3/conv1/bn/variance/EMA:0
decoder.tp.u3.dense.units.3.conv2.weight	tp/u3/dense/blk/3/conv2/W:0
decoder.tp.u3.dense.units.4.preact_bna/bn.weight	tp/u3/dense/blk/4/preact_bna/bn/gamma:0
decoder.tp.u3.dense.units.4.preact_bna/bn.bias	tp/u3/dense/blk/4/preact_bna/bn/beta:0
decoder.tp.u3.dense.units.4.preact_bna/bn.running_mean	tp/u3/dense/blk/4/preact_bna/bn/mean/EMA:0
decoder.tp.u3.dense.units.4.preact_bna/bn.running_var	tp/u3/dense/blk/4/preact_bna/bn/variance/EMA:0
decoder.tp.u3.dense.units.4.conv1.weight	tp/u3/dense/blk/4/conv1/W:0
decoder.tp.u3.dense.units.4.conv1/bn.weight	tp/u3/dense/blk/4/conv1/bn/gamma:0
decoder.tp.u3.dense.units.4.conv1/bn.bias	tp/u3/dense/blk/4/conv1/bn/beta:0
decoder.tp.u3.dense.units.4.conv1/bn.running_mean	tp/u3/dense/blk/4/conv1/bn/mean/EMA:0
decoder.tp.u3.dense.units.4.conv1/bn.running_var	tp/u3/dense/blk/4/conv1/bn/variance/EMA:0
decoder.tp.u3.dense.units.4.conv2.weight	tp/u3/dense/blk/4/conv2/W:0
decoder.tp.u3.dense.units.5.preact_bna/bn.weight	tp/u3/dense/blk/5/preact_bna/bn/gamma:0
decoder.tp.u3.dense.units.5.preact_bna/bn.bias	tp/u3/dense/blk/5/preact_bna/bn/beta:0
decoder.tp.u3.dense.units.5.preact_bna/bn.running_mean	tp/u3/dense/blk/5/preact_bna/bn/mean/EMA:0
decoder.tp.u3.dense.units.5.preact_bna/bn.running_var	tp/u3/dense/blk/5/preact_bna/bn/variance/EMA:0
decoder.tp.u3.dense.units.5.conv1.weight	tp/u3/dense/blk/5/conv1/W:0
decoder.tp.u3.dense.units.5.conv1/bn.weight	tp/u3/dense/blk/5/conv1/bn/gamma:0
decoder.tp.u3.dense.units.5.conv1/bn.bias	tp/u3/dense/blk/5/conv1/bn/beta:0
decoder.tp.u3.dense.units.5.conv1/bn.running_mean	tp/u3/dense/blk/5/conv1/bn/mean/EMA:0
decoder.tp.u3.dense.units.5.conv1/bn.running_var	tp/u3/dense/blk/5/conv1/bn/variance/EMA:0
decoder.tp.u3.dense.units.5.conv2.weight	tp/u3/dense/blk/5/conv2/W:0
decoder.tp.u3.dense.units.6.preact_bna/bn.weight	tp/u3/dense/blk/6/preact_bna/bn/gamma:0
decoder.tp.u3.dense.units.6.preact_bna/bn.bias	tp/u3/dense/blk/6/preact_bna/bn/beta:0
decoder.tp.u3.dense.units.6.preact_bna/bn.running_mean	tp/u3/dense/blk/6/preact_bna/bn/mean/EMA:0
decoder.tp.u3.dense.units.6.preact_bna/bn.running_var	tp/u3/dense/blk/6/preact_bna/bn/variance/EMA:0
decoder.tp.u3.dense.units.6.conv1.weight	tp/u3/dense/blk/6/conv1/W:0
decoder.tp.u3.dense.units.6.conv1/bn.weight	tp/u3/dense/blk/6/conv1/bn/gamma:0
decoder.tp.u3.dense.units.6.conv1/bn.bias	tp/u3/dense/blk/6/conv1/bn/beta:0
decoder.tp.u3.dense.units.6.conv1/bn.running_mean	tp/u3/dense/blk/6/conv1/bn/mean/EMA:0
decoder.tp.u3.dense.units.6.conv1/bn.running_var	tp/u3/dense/blk/6/conv1/bn/variance/EMA:0
decoder.tp.u3.dense.units.6.conv2.weight	tp/u3/dense/blk/6/conv2/W:0
decoder.tp.u3.dense.units.7.preact_bna/bn.weight	tp/u3/dense/blk/7/preact_bna/bn/gamma:0
decoder.tp.u3.dense.units.7.preact_bna/bn.bias	tp/u3/dense/blk/7/preact_bna/bn/beta:0
decoder.tp.u3.dense.units.7.preact_bna/bn.running_mean	tp/u3/dense/blk/7/preact_bna/bn/mean/EMA:0
decoder.tp.u3.dense.units.7.preact_bna/bn.running_var	tp/u3/dense/blk/7/preact_bna/bn/variance/EMA:0
decoder.tp.u3.dense.units.7.conv1.weight	tp/u3/dense/blk/7/conv1/W:0
decoder.tp.u3.dense.units.7.conv1/bn.weight	tp/u3/dense/blk/7/conv1/bn/gamma:0
decoder.tp.u3.dense.units.7.conv1/bn.bias	tp/u3/dense/blk/7/conv1/bn/beta:0
decoder.tp.u3.dense.units.7.conv1/bn.running_mean	tp/u3/dense/blk/7/conv1/bn/mean/EMA:0
decoder.tp.u3.dense.units.7.conv1/bn.running_var	tp/u3/dense/blk/7/conv1/bn/variance/EMA:0
decoder.tp.u3.dense.units.7.conv2.weight	tp/u3/dense/blk/7/conv2/W:0
decoder.tp.u3.dense.blk_bna.bn.weight	tp/u3/dense/blk_bna/bn/gamma:0
decoder.tp.u3.dense.blk_bna.bn.bias	tp/u3/dense/blk_bna/bn/beta:0
decoder.tp.u3.dense.blk_bna.bn.running_mean	tp/u3/dense/blk_bna/bn/mean/EMA:0
decoder.tp.u3.dense.blk_bna.bn.running_var	tp/u3/dense/blk_bna/bn/variance/EMA:0
decoder.tp.u3.convf.weight	tp/u3/convf/W:0
decoder.tp.u2.conva.weight	tp/u2/conva/W:0
decoder.tp.u2.dense.units.0.preact_bna/bn.weight	tp/u2/dense/blk/0/preact_bna/bn/gamma:0
decoder.tp.u2.dense.units.0.preact_bna/bn.bias	tp/u2/dense/blk/0/preact_bna/bn/beta:0
decoder.tp.u2.dense.units.0.preact_bna/bn.running_mean	tp/u2/dense/blk/0/preact_bna/bn/mean/EMA:0
decoder.tp.u2.dense.units.0.preact_bna/bn.running_var	tp/u2/dense/blk/0/preact_bna/bn/variance/EMA:0
decoder.tp.u2.dense.units.0.conv1.weight	tp/u2/dense/blk/0/conv1/W:0
decoder.tp.u2.dense.units.0.conv1/bn.weight	tp/u2/dense/blk/0/conv1/bn/gamma:0
decoder.tp.u2.dense.units.0.conv1/bn.bias	tp/u2/dense/blk/0/conv1/bn/beta:0
decoder.tp.u2.dense.units.0.conv1/bn.running_mean	tp/u2/dense/blk/0/conv1/bn/mean/EMA:0
decoder.tp.u2.dense.units.0.conv1/bn.running_var	tp/u2/dense/blk/0/conv1/bn/variance/EMA:0
decoder.tp.u2.dense.units.0.conv2.weight	tp/u2/dense/blk/0/conv2/W:0
decoder.tp.u2.dense.units.1.preact_bna/bn.weight	tp/u2/dense/blk/1/preact_bna/bn/gamma:0
decoder.tp.u2.dense.units.1.preact_bna/bn.bias	tp/u2/dense/blk/1/preact_bna/bn/beta:0
decoder.tp.u2.dense.units.1.preact_bna/bn.running_mean	tp/u2/dense/blk/1/preact_bna/bn/mean/EMA:0
decoder.tp.u2.dense.units.1.preact_bna/bn.running_var	tp/u2/dense/blk/1/preact_bna/bn/variance/EMA:0
decoder.tp.u2.dense.units.1.conv1.weight	tp/u2/dense/blk/1/conv1/W:0
decoder.tp.u2.dense.units.1.conv1/bn.weight	tp/u2/dense/blk/1/conv1/bn/gamma:0
decoder.tp.u2.dense.units.1.conv1/bn.bias	tp/u2/dense/blk/1/conv1/bn/beta:0
decoder.tp.u2.dense.units.1.conv1/bn.running_mean	tp/u2/dense/blk/1/conv1/bn/mean/EMA:0
decoder.tp.u2.dense.units.1.conv1/bn.running_var	tp/u2/dense/blk/1/conv1/bn/variance/EMA:0
decoder.tp.u2.dense.units.1.conv2.weight	tp/u2/dense/blk/1/conv2/W:0
decoder.tp.u2.dense.units.2.preact_bna/bn.weight	tp/u2/dense/blk/2/preact_bna/bn/gamma:0
decoder.tp.u2.dense.units.2.preact_bna/bn.bias	tp/u2/dense/blk/2/preact_bna/bn/beta:0
decoder.tp.u2.dense.units.2.preact_bna/bn.running_mean	tp/u2/dense/blk/2/preact_bna/bn/mean/EMA:0
decoder.tp.u2.dense.units.2.preact_bna/bn.running_var	tp/u2/dense/blk/2/preact_bna/bn/variance/EMA:0
decoder.tp.u2.dense.units.2.conv1.weight	tp/u2/dense/blk/2/conv1/W:0
decoder.tp.u2.dense.units.2.conv1/bn.weight	tp/u2/dense/blk/2/conv1/bn/gamma:0
decoder.tp.u2.dense.units.2.conv1/bn.bias	tp/u2/dense/blk/2/conv1/bn/beta:0
decoder.tp.u2.dense.units.2.conv1/bn.running_mean	tp/u2/dense/blk/2/conv1/bn/mean/EMA:0
decoder.tp.u2.dense.units.2.conv1/bn.running_var	tp/u2/dense/blk/2/conv1/bn/variance/EMA:0
decoder.tp.u2.dense.units.2.conv2.weight	tp/u2/dense/blk/2/conv2/W:0
decoder.tp.u2.dense.units.3.preact_bna/bn.weight	tp/u2/dense/blk/3/preact_bna/bn/gamma:0
decoder.tp.u2.dense.units.3.preact_bna/bn.bias	tp/u2/dense/blk/3/preact_bna/bn/beta:0
decoder.tp.u2.dense.units.3.preact_bna/bn.running_mean	tp/u2/dense/blk/3/preact_bna/bn/mean/EMA:0
decoder.tp.u2.dense.units.3.preact_bna/bn.running_var	tp/u2/dense/blk/3/preact_bna/bn/variance/EMA:0
decoder.tp.u2.dense.units.3.conv1.weight	tp/u2/dense/blk/3/conv1/W:0
decoder.tp.u2.dense.units.3.conv1/bn.weight	tp/u2/dense/blk/3/conv1/bn/gamma:0
decoder.tp.u2.dense.units.3.conv1/bn.bias	tp/u2/dense/blk/3/conv1/bn/beta:0
decoder.tp.u2.dense.units.3.conv1/bn.running_mean	tp/u2/dense/blk/3/conv1/bn/mean/EMA:0
decoder.tp.u2.dense.units.3.conv1/bn.running_var	tp/u2/dense/blk/3/conv1/bn/variance/EMA:0
decoder.tp.u2.dense.units.3.conv2.weight	tp/u2/dense/blk/3/conv2/W:0
decoder.tp.u2.dense.blk_bna.bn.weight	tp/u2/dense/blk_bna/bn/gamma:0
decoder.tp.u2.dense.blk_bna.bn.bias	tp/u2/dense/blk_bna/bn/beta:0
decoder.tp.u2.dense.blk_bna.bn.running_mean	tp/u2/dense/blk_bna/bn/mean/EMA:0
decoder.tp.u2.dense.blk_bna.bn.running_var	tp/u2/dense/blk_bna/bn/variance/EMA:0
decoder.tp.u2.convf.weight	tp/u2/convf/W:0
decoder.tp.u1.conva.weight	tp/u1/conva/W:0
decoder.tp.u0.bn.weight	preact_out_tp/bn/gamma:0
decoder.tp.u0.bn.bias	preact_out_tp/bn/beta:0
decoder.tp.u0.bn.running_mean	preact_out_tp/bn/mean/EMA:0
decoder.tp.u0.bn.running_var	preact_out_tp/bn/variance/EMA:0
decoder.tp.u0.conv.weight	conv_out_tp/W:0
decoder.tp.u0.conv.bias	conv_out_tp/b:0
decoder.np.u3.conva.weight	np/u3/conva/W:0
decoder.np.u3.dense.units.0.preact_bna/bn.weight	np/u3/dense/blk/0/preact_bna/bn/gamma:0
decoder.np.u3.dense.units.0.preact_bna/bn.bias	np/u3/dense/blk/0/preact_bna/bn/beta:0
decoder.np.u3.dense.units.0.preact_bna/bn.running_mean	np/u3/dense/blk/0/preact_bna/bn/mean/EMA:0
decoder.np.u3.dense.units.0.preact_bna/bn.running_var	np/u3/dense/blk/0/preact_bna/bn/variance/EMA:0
decoder.np.u3.dense.units.0.conv1.weight	np/u3/dense/blk/0/conv1/W:0
decoder.np.u3.dense.units.0.conv1/bn.weight	np/u3/dense/blk/0/conv1/bn/gamma:0
decoder.np.u3.dense.units.0.conv1/bn.bias	np/u3/dense/blk/0/conv1/bn/beta:0
decoder.np.u3.dense.units.0.conv1/bn.running_mean	np/u3/dense/blk/0/conv1/bn/mean/EMA:0
decoder.np.u3.dense.units.0.conv1/bn.running_var	np/u3/dense/blk/0/conv1/bn/variance/EMA:0
decoder.np.u3.dense.units.0.conv2.weight	np/u3/dense/blk/0/conv2/W:0
decoder.np.u3.dense.units.1.preact_bna/bn.weight	np/u3/dense/blk/1/preact_bna/bn/gamma:0
decoder.np.u3.dense.units.1.preact_bna/bn.bias	np/u3/dense/blk/1/preact_bna/bn/beta:0
decoder.np.u3.dense.units.1.preact_bna/bn.running_mean	np/u3/dense/blk/1/preact_bna/bn/mean/EMA:0
decoder.np.u3.dense.units.1.preact_bna/bn.running_var	np/u3/dense/blk/1/preact_bna/bn/variance/EMA:0
decoder.np.u3.dense.units.1.conv1.weight	np/u3/dense/blk/1/conv1/W:0
decoder.np.u3.dense.units.1.conv1/bn.weight	np/u3/dense/blk/1/conv1/bn/gamma:0
decoder.np.u3.dense.units.1.conv1/bn.bias	np/u3/dense/blk/1/conv1/bn/beta:0
decoder.np.u3.dense.units.1.conv1/bn.running_mean	np/u3/dense/blk/1/conv1/bn/mean/EMA:0
decoder.np.u3.dense.units.1.conv1/bn.running_var	np/u3/dense/blk/1/conv1/bn/variance/EMA:0
decoder.np.u3.dense.units.1.conv2.weight	np/u3/dense/blk/1/conv2/W:0
decoder.np.u3.dense.units.2.preact_bna/bn.weight	np/u3/dense/blk/2/preact_bna/bn/gamma:0
decoder.np.u3.dense.units.2.preact_bna/bn.bias	np/u3/dense/blk/2/preact_bna/bn/beta:0
decoder.np.u3.dense.units.2.preact_bna/bn.running_mean	np/u3/dense/blk/2/preact_bna/bn/mean/EMA:0
decoder.np.u3.dense.units.2.preact_bna/bn.running_var	np/u3/dense/blk/2/preact_bna/bn/variance/EMA:0
decoder.np.u3.dense.units.2.conv1.weight	np/u3/dense/blk/2/conv1/W:0
decoder.np.u3.dense.units.2.conv1/bn.weight	np/u3/dense/blk/2/conv1/bn/gamma:0
decoder.np.u3.dense.units.2.conv1/bn.bias	np/u3/dense/blk/2/conv1/bn/beta:0
decoder.np.u3.dense.units.2.conv1/bn.running_mean	np/u3/dense/blk/2/conv1/bn/mean/EMA:0
decoder.np.u3.dense.units.2.conv1/bn.running_var	np/u3/dense/blk/2/conv1/bn/variance/EMA:0
decoder.np.u3.dense.units.2.conv2.weight	np/u3/dense/blk/2/conv2/W:0
decoder.np.u3.dense.units.3.preact_bna/bn.weight	np/u3/dense/blk/3/preact_bna/bn/gamma:0
decoder.np.u3.dense.units.3.preact_bna/bn.bias	np/u3/dense/blk/3/preact_bna/bn/beta:0
decoder.np.u3.dense.units.3.preact_bna/bn.running_mean	np/u3/dense/blk/3/preact_bna/bn/mean/EMA:0
decoder.np.u3.dense.units.3.preact_bna/bn.running_var	np/u3/dense/blk/3/preact_bna/bn/variance/EMA:0
decoder.np.u3.dense.units.3.conv1.weight	np/u3/dense/blk/3/conv1/W:0
decoder.np.u3.dense.units.3.conv1/bn.weight	np/u3/dense/blk/3/conv1/bn/gamma:0
decoder.np.u3.dense.units.3.conv1/bn.bias	np/u3/dense/blk/3/conv1/bn/beta:0
decoder.np.u3.dense.units.3.conv1/bn.running_mean	np/u3/dense/blk/3/conv1/bn/mean/EMA:0
decoder.np.u3.dense.units.3.conv1/bn.running_var	np/u3/dense/blk/3/conv1/bn/variance/EMA:0
decoder.np.u3.dense.units.3.conv2.weight	np/u3/dense/blk/3/conv2/W:0
decoder.np.u3.dense.units.4.preact_bna/bn.weight	np/u3/dense/blk/4/preact_bna/bn/gamma:0
decoder.np.u3.dense.units.4.preact_bna/bn.bias	np/u3/dense/blk/4/preact_bna/bn/beta:0
decoder.np.u3.dense.units.4.preact_bna/bn.running_mean	np/u3/dense/blk/4/preact_bna/bn/mean/EMA:0
decoder.np.u3.dense.units.4.preact_bna/bn.running_var	np/u3/dense/blk/4/preact_bna/bn/variance/EMA:0
decoder.np.u3.dense.units.4.conv1.weight	np/u3/dense/blk/4/conv1/W:0
decoder.np.u3.dense.units.4.conv1/bn.weight	np/u3/dense/blk/4/conv1/bn/gamma:0
decoder.np.u3.dense.units.4.conv1/bn.bias	np/u3/dense/blk/4/conv1/bn/beta:0
decoder.np.u3.dense.units.4.conv1/bn.running_mean	np/u3/dense/blk/4/conv1/bn/mean/EMA:0
decoder.np.u3.dense.units.4.conv1/bn.running_var	np/u3/dense/blk/4/conv1/bn/variance/EMA:0
decoder.np.u3.dense.units.4.conv2.weight	np/u3/dense/blk/4/conv2/W:0
decoder.np.u3.dense.units.5.preact_bna/bn.weight	np/u3/dense/blk/5/preact_bna/bn/gamma:0
decoder.np.u3.dense.units.5.preact_bna/bn.bias	np/u3/dense/blk/5/preact_bna/bn/beta:0
decoder.np.u3.dense.units.5.preact_bna/bn.running_mean	np/u3/dense/blk/5/preact_bna/bn/mean/EMA:0
decoder.np.u3.dense.units.5.preact_bna/bn.running_var	np/u3/dense/blk/5/preact_bna/bn/variance/EMA:0
decoder.np.u3.dense.units.5.conv1.weight	np/u3/dense/blk/5/conv1/W:0
decoder.np.u3.dense.units.5.conv1/bn.weight	np/u3/dense/blk/5/conv1/bn/gamma:0
decoder.np.u3.dense.units.5.conv1/bn.bias	np/u3/dense/blk/5/conv1/bn/beta:0
decoder.np.u3.dense.units.5.conv1/bn.running_mean	np/u3/dense/blk/5/conv1/bn/mean/EMA:0
decoder.np.u3.dense.units.5.conv1/bn.running_var	np/u3/dense/blk/5/conv1/bn/variance/EMA:0
decoder.np.u3.dense.units.5.conv2.weight	np/u3/dense/blk/5/conv2/W:0
decoder.np.u3.dense.units.6.preact_bna/bn.weight	np/u3/dense/blk/6/preact_bna/bn/gamma:0
decoder.np.u3.dense.units.6.preact_bna/bn.bias	np/u3/dense/blk/6/preact_bna/bn/beta:0
decoder.np.u3.dense.units.6.preact_bna/bn.running_mean	np/u3/dense/blk/6/preact_bna/bn/mean/EMA:0
decoder.np.u3.dense.units.6.preact_bna/bn.running_var	np/u3/dense/blk/6/preact_bna/bn/variance/EMA:0
decoder.np.u3.dense.units.6.conv1.weight	np/u3/dense/blk/6/conv1/W:0
decoder.np.u3.dense.units.6.conv1/bn.weight	np/u3/dense/blk/6/conv1/bn/gamma:0
decoder.np.u3.dense.units.6.conv1/bn.bias	np/u3/dense/blk/6/conv1/bn/beta:0
decoder.np.u3.dense.units.6.conv1/bn.running_mean	np/u3/dense/blk/6/conv1/bn/mean/EMA:0
decoder.np.u3.dense.units.6.conv1/bn.running_var	np/u3/dense/blk/6/conv1/bn/variance/EMA:0
decoder.np.u3.dense.units.6.conv2.weight	np/u3/dense/blk/6/conv2/W:0
decoder.np.u3.dense.units.7.preact_bna/bn.weight	np/u3/dense/blk/7/preact_bna/bn/gamma:0
decoder.np.u3.dense.units.7.preact_bna/bn.bias	np/u3/dense/blk/7/preact_bna/bn/beta:0
decoder.np.u3.dense.units.7.preact_bna/bn.running_mean	np/u3/dense/blk/7/preact_bna/bn/mean/EMA:0
decoder.np.u3.dense.units.7.preact_bna/bn.running_var	np/u3/dense/blk/7/preact_bna/bn/variance/EMA:0
decoder.np.u3.dense.units.7.conv1.weight	np/u3/dense/blk/7/conv1/W:0
decoder.np.u3.dense.units.7.conv1/bn.weight	np/u3/dense/blk/7/conv1/bn/gamma:0
decoder.np.u3.dense.units.7.conv1/bn.bias	np/u3/dense/blk/7/conv1/bn/beta:0
decoder.np.u3.dense.units.7.conv1/bn.running_mean	np/u3/dense/blk/7/conv1/bn/mean/EMA:0
decoder.np.u3.dense.units.7.conv1/bn.running_var	np/u3/dense/blk/7/conv1/bn/variance/EMA:0
decoder.np.u3.dense.units.7.conv2.weight	np/u3/dense/blk/7/conv2/W:0
decoder.np.u3.dense.blk_bna.bn.weight	np/u3/dense/blk_bna/bn/gamma:0
decoder.np.u3.dense.blk_bna.bn.bias	np/u3/dense/blk_bna/bn/beta:0
decoder.np.u3.dense.blk_bna.bn.running_mean	np/u3/dense/blk_bna/bn/mean/EMA:0
decoder.np.u3.dense.blk_bna.bn.running_var	np/u3/dense/blk_bna/bn/variance/EMA:0
decoder.np.u3.convf.weight	np/u3/convf/W:0
decoder.np.u2.conva.weight	np/u2/conva/W:0
decoder.np.u2.dense.units.0.preact_bna/bn.weight	np/u2/dense/blk/0/preact_bna/bn/gamma:0
decoder.np.u2.dense.units.0.preact_bna/bn.bias	np/u2/dense/blk/0/preact_bna/bn/beta:0
decoder.np.u2.dense.units.0.preact_bna/bn.running_mean	np/u2/dense/blk/0/preact_bna/bn/mean/EMA:0
decoder.np.u2.dense.units.0.preact_bna/bn.running_var	np/u2/dense/blk/0/preact_bna/bn/variance/EMA:0
decoder.np.u2.dense.units.0.conv1.weight	np/u2/dense/blk/0/conv1/W:0
decoder.np.u2.dense.units.0.conv1/bn.weight	np/u2/dense/blk/0/conv1/bn/gamma:0
decoder.np.u2.dense.units.0.conv1/bn.bias	np/u2/dense/blk/0/conv1/bn/beta:0
decoder.np.u2.dense.units.0.conv1/bn.running_mean	np/u2/dense/blk/0/conv1/bn/mean/EMA:0
decoder.np.u2.dense.units.0.conv1/bn.running_var	np/u2/dense/blk/0/conv1/bn/variance/EMA:0
decoder.np.u2.dense.units.0.conv2.weight	np/u2/dense/blk/0/conv2/W:0
decoder.np.u2.dense.units.1.preact_bna/bn.weight	np/u2/dense/blk/1/preact_bna/bn/gamma:0
decoder.np.u2.dense.units.1.preact_bna/bn.bias	np/u2/dense/blk/1/preact_bna/bn/beta:0
decoder.np.u2.dense.units.1.preact_bna/bn.running_mean	np/u2/dense/blk/1/preact_bna/bn/mean/EMA:0
decoder.np.u2.dense.units.1.preact_bna/bn.running_var	np/u2/dense/blk/1/preact_bna/bn/variance/EMA:0
decoder.np.u2.dense.units.1.conv1.weight	np/u2/dense/blk/1/conv1/W:0
decoder.np.u2.dense.units.1.conv1/bn.weight	np/u2/dense/blk/1/conv1/bn/gamma:0
decoder.np.u2.dense.units.1.conv1/bn.bias	np/u2/dense/blk/1/conv1/bn/beta:0
decoder.np.u2.dense.units.1.conv1/bn.running_mean	np/u2/dense/blk/1/conv1/bn/mean/EMA:0
decoder.np.u2.dense.units.1.conv1/bn.running_var	np/u2/dense/blk/1/conv1/bn/variance/EMA:0
decoder.np.u2.dense.units.1.conv2.weight	np/u2/dense/blk/1/conv2/W:0
decoder.np.u2.dense.units.2.preact_bna/bn.weight	np/u2/dense/blk/2/preact_bna/bn/gamma:0
decoder.np.u2.dense.units.2.preact_bna/bn.bias	np/u2/dense/blk/2/preact_bna/bn/beta:0
decoder.np.u2.dense.units.2.preact_bna/bn.running_mean	np/u2/dense/blk/2/preact_bna/bn/mean/EMA:0
decoder.np.u2.dense.units.2.preact_bna/bn.running_var	np/u2/dense/blk/2/preact_bna/bn/variance/EMA:0
decoder.np.u2.dense.units.2.conv1.weight	np/u2/dense/blk/2/conv1/W:0
decoder.np.u2.dense.units.2.conv1/bn.weight	np/u2/dense/blk/2/conv1/bn/gamma:0
decoder.np.u2.dense.units.2.conv1/bn.bias	np/u2/dense/blk/2/conv1/bn/beta:0
decoder.np.u2.dense.units.2.conv1/bn.running_mean	np/u2/dense/blk/2/conv1/bn/mean/EMA:0
decoder.np.u2.dense.units.2.conv1/bn.running_var	np/u2/dense/blk/2/conv1/bn/variance/EMA:0
decoder.np.u2.dense.units.2.conv2.weight	np/u2/dense/blk/2/conv2/W:0
decoder.np.u2.dense.units.3.preact_bna/bn.weight	np/u2/dense/blk/3/preact_bna/bn/gamma:0
decoder.np.u2.dense.units.3.preact_bna/bn.bias	np/u2/dense/blk/3/preact_bna/bn/beta:0
decoder.np.u2.dense.units.3.preact_bna/bn.running_mean	np/u2/dense/blk/3/preact_bna/bn/mean/EMA:0
decoder.np.u2.dense.units.3.preact_bna/bn.running_var	np/u2/dense/blk/3/preact_bna/bn/variance/EMA:0
decoder.np.u2.dense.units.3.conv1.weight	np/u2/dense/blk/3/conv1/W:0
decoder.np.u2.dense.units.3.conv1/bn.weight	np/u2/dense/blk/3/conv1/bn/gamma:0
decoder.np.u2.dense.units.3.conv1/bn.bias	np/u2/dense/blk/3/conv1/bn/beta:0
decoder.np.u2.dense.units.3.conv1/bn.running_mean	np/u2/dense/blk/3/conv1/bn/mean/EMA:0
decoder.np.u2.dense.units.3.conv1/bn.running_var	np/u2/dense/blk/3/conv1/bn/variance/EMA:0
decoder.np.u2.dense.units.3.conv2.weight	np/u2/dense/blk/3/conv2/W:0
decoder.np.u2.dense.blk_bna.bn.weight	np/u2/dense/blk_bna/bn/gamma:0
decoder.np.u2.dense.blk_bna.bn.bias	np/u2/dense/blk_bna/bn/beta:0
decoder.np.u2.dense.blk_bna.bn.running_mean	np/u2/dense/blk_bna/bn/mean/EMA:0
decoder.np.u2.dense.blk_bna.bn.running_var	np/u2/dense/blk_bna/bn/variance/EMA:0
decoder.np.u2.convf.weight	np/u2/convf/W:0
decoder.np.u1.conva.weight	np/u1/conva/W:0
decoder.np.u0.bn.weight	preact_out_np/bn/gamma:0
decoder.np.u0.bn.bias	preact_out_np/bn/beta:0
decoder.np.u0.bn.running_mean	preact_out_np/bn/mean/EMA:0
decoder.np.u0.bn.running_var	preact_out_np/bn/variance/EMA:0
decoder.np.u0.conv.weight	conv_out_np/W:0
decoder.np.u0.conv.bias	conv_out_np/b:0
decoder.hv.u3.conva.weight	hv/u3/conva/W:0
decoder.hv.u3.dense.units.0.preact_bna/bn.weight	hv/u3/dense/blk/0/preact_bna/bn/gamma:0
decoder.hv.u3.dense.units.0.preact_bna/bn.bias	hv/u3/dense/blk/0/preact_bna/bn/beta:0
decoder.hv.u3.dense.units.0.preact_bna/bn.running_mean	hv/u3/dense/blk/0/preact_bna/bn/mean/EMA:0
decoder.hv.u3.dense.units.0.preact_bna/bn.running_var	hv/u3/dense/blk/0/preact_bna/bn/variance/EMA:0
decoder.hv.u3.dense.units.0.conv1.weight	hv/u3/dense/blk/0/conv1/W:0
decoder.hv.u3.dense.units.0.conv1/bn.weight	hv/u3/dense/blk/0/conv1/bn/gamma:0
decoder.hv.u3.dense.units.0.conv1/bn.bias	hv/u3/dense/blk/0/conv1/bn/beta:0
decoder.hv.u3.dense.units.0.conv1/bn.running_mean	hv/u3/dense/blk/0/conv1/bn/mean/EMA:0
decoder.hv.u3.dense.units.0.conv1/bn.running_var	hv/u3/dense/blk/0/conv1/bn/variance/EMA:0
decoder.hv.u3.dense.units.0.conv2.weight	hv/u3/dense/blk/0/conv2/W:0
decoder.hv.u3.dense.units.1.preact_bna/bn.weight	hv/u3/dense/blk/1/preact_bna/bn/gamma:0
decoder.hv.u3.dense.units.1.preact_bna/bn.bias	hv/u3/dense/blk/1/preact_bna/bn/beta:0
decoder.hv.u3.dense.units.1.preact_bna/bn.running_mean	hv/u3/dense/blk/1/preact_bna/bn/mean/EMA:0
decoder.hv.u3.dense.units.1.preact_bna/bn.running_var	hv/u3/dense/blk/1/preact_bna/bn/variance/EMA:0
decoder.hv.u3.dense.units.1.conv1.weight	hv/u3/dense/blk/1/conv1/W:0
decoder.hv.u3.dense.units.1.conv1/bn.weight	hv/u3/dense/blk/1/conv1/bn/gamma:0
decoder.hv.u3.dense.units.1.conv1/bn.bias	hv/u3/dense/blk/1/conv1/bn/beta:0
decoder.hv.u3.dense.units.1.conv1/bn.running_mean	hv/u3/dense/blk/1/conv1/bn/mean/EMA:0
decoder.hv.u3.dense.units.1.conv1/bn.running_var	hv/u3/dense/blk/1/conv1/bn/variance/EMA:0
decoder.hv.u3.dense.units.1.conv2.weight	hv/u3/dense/blk/1/conv2/W:0
decoder.hv.u3.dense.units.2.preact_bna/bn.weight	hv/u3/dense/blk/2/preact_bna/bn/gamma:0
decoder.hv.u3.dense.units.2.preact_bna/bn.bias	hv/u3/dense/blk/2/preact_bna/bn/beta:0
decoder.hv.u3.dense.units.2.preact_bna/bn.running_mean	hv/u3/dense/blk/2/preact_bna/bn/mean/EMA:0
decoder.hv.u3.dense.units.2.preact_bna/bn.running_var	hv/u3/dense/blk/2/preact_bna/bn/variance/EMA:0
decoder.hv.u3.dense.units.2.conv1.weight	hv/u3/dense/blk/2/conv1/W:0
decoder.hv.u3.dense.units.2.conv1/bn.weight	hv/u3/dense/blk/2/conv1/bn/gamma:0
decoder.hv.u3.dense.units.2.conv1/bn.bias	hv/u3/dense/blk/2/conv1/bn/beta:0
decoder.hv.u3.dense.units.2.conv1/bn.running_mean	hv/u3/dense/blk/2/conv1/bn/mean/EMA:0
decoder.hv.u3.dense.units.2.conv1/bn.running_var	hv/u3/dense/blk/2/conv1/bn/variance/EMA:0
decoder.hv.u3.dense.units.2.conv2.weight	hv/u3/dense/blk/2/conv2/W:0
decoder.hv.u3.dense.units.3.preact_bna/bn.weight	hv/u3/dense/blk/3/preact_bna/bn/gamma:0
decoder.hv.u3.dense.units.3.preact_bna/bn.bias	hv/u3/dense/blk/3/preact_bna/bn/beta:0
decoder.hv.u3.dense.units.3.preact_bna/bn.running_mean	hv/u3/dense/blk/3/preact_bna/bn/mean/EMA:0
decoder.hv.u3.dense.units.3.preact_bna/bn.running_var	hv/u3/dense/blk/3/preact_bna/bn/variance/EMA:0
decoder.hv.u3.dense.units.3.conv1.weight	hv/u3/dense/blk/3/conv1/W:0
decoder.hv.u3.dense.units.3.conv1/bn.weight	hv/u3/dense/blk/3/conv1/bn/gamma:0
decoder.hv.u3.dense.units.3.conv1/bn.bias	hv/u3/dense/blk/3/conv1/bn/beta:0
decoder.hv.u3.dense.units.3.conv1/bn.running_mean	hv/u3/dense/blk/3/conv1/bn/mean/EMA:0
decoder.hv.u3.dense.units.3.conv1/bn.running_var	hv/u3/dense/blk/3/conv1/bn/variance/EMA:0
decoder.hv.u3.dense.units.3.conv2.weight	hv/u3/dense/blk/3/conv2/W:0
decoder.hv.u3.dense.units.4.preact_bna/bn.weight	hv/u3/dense/blk/4/preact_bna/bn/gamma:0
decoder.hv.u3.dense.units.4.preact_bna/bn.bias	hv/u3/dense/blk/4/preact_bna/bn/beta:0
decoder.hv.u3.dense.units.4.preact_bna/bn.running_mean	hv/u3/dense/blk/4/preact_bna/bn/mean/EMA:0
decoder.hv.u3.dense.units.4.preact_bna/bn.running_var	hv/u3/dense/blk/4/preact_bna/bn/variance/EMA:0
decoder.hv.u3.dense.units.4.conv1.weight	hv/u3/dense/blk/4/conv1/W:0
decoder.hv.u3.dense.units.4.conv1/bn.weight	hv/u3/dense/blk/4/conv1/bn/gamma:0
decoder.hv.u3.dense.units.4.conv1/bn.bias	hv/u3/dense/blk/4/conv1/bn/beta:0
decoder.hv.u3.dense.units.4.conv1/bn.running_mean	hv/u3/dense/blk/4/conv1/bn/mean/EMA:0
decoder.hv.u3.dense.units.4.conv1/bn.running_var	hv/u3/dense/blk/4/conv1/bn/variance/EMA:0
decoder.hv.u3.dense.units.4.conv2.weight	hv/u3/dense/blk/4/conv2/W:0
decoder.hv.u3.dense.units.5.preact_bna/bn.weight	hv/u3/dense/blk/5/preact_bna/bn/gamma:0
decoder.hv.u3.dense.units.5.preact_bna/bn.bias	hv/u3/dense/blk/5/preact_bna/bn/beta:0
decoder.hv.u3.dense.units.5.preact_bna/bn.running_mean	hv/u3/dense/blk/5/preact_bna/bn/mean/EMA:0
decoder.hv.u3.dense.units.5.preact_bna/bn.running_var	hv/u3/dense/blk/5/preact_bna/bn/variance/EMA:0
decoder.hv.u3.dense.units.5.conv1.weight	hv/u3/dense/blk/5/conv1/W:0
decoder.hv.u3.dense.units.5.conv1/bn.weight	hv/u3/dense/blk/5/conv1/bn/gamma:0
decoder.hv.u3.dense.units.5.conv1/bn.bias	hv/u3/dense/blk/5/conv1/bn/beta:0
decoder.hv.u3.dense.units.5.conv1/bn.running_mean	hv/u3/dense/blk/5/conv1/bn/mean/EMA:0
decoder.hv.u3.dense.units.5.conv1/bn.running_var	hv/u3/dense/blk/5/conv1/bn/variance/EMA:0
decoder.hv.u3.dense.units.5.conv2.weight	hv/u3/dense/blk/5/conv2/W:0
decoder.hv.u3.dense.units.6.preact_bna/bn.weight	hv/u3/dense/blk/6/preact_bna/bn/gamma:0
decoder.hv.u3.dense.units.6.preact_bna/bn.bias	hv/u3/dense/blk/6/preact_bna/bn/beta:0
decoder.hv.u3.dense.units.6.preact_bna/bn.running_mean	hv/u3/dense/blk/6/preact_bna/bn/mean/EMA:0
decoder.hv.u3.dense.units.6.preact_bna/bn.running_var	hv/u3/dense/blk/6/preact_bna/bn/variance/EMA:0
decoder.hv.u3.dense.units.6.conv1.weight	hv/u3/dense/blk/6/conv1/W:0
decoder.hv.u3.dense.units.6.conv1/bn.weight	hv/u3/dense/blk/6/conv1/bn/gamma:0
decoder.hv.u3.dense.units.6.conv1/bn.bias	hv/u3/dense/blk/6/conv1/bn/beta:0
decoder.hv.u3.dense.units.6.conv1/bn.running_mean	hv/u3/dense/blk/6/conv1/bn/mean/EMA:0
decoder.hv.u3.dense.units.6.conv1/bn.running_var	hv/u3/dense/blk/6/conv1/bn/variance/EMA:0
decoder.hv.u3.dense.units.6.conv2.weight	hv/u3/dense/blk/6/conv2/W:0
decoder.hv.u3.dense.units.7.preact_bna/bn.weight	hv/u3/dense/blk/7/preact_bna/bn/gamma:0
decoder.hv.u3.dense.units.7.preact_bna/bn.bias	hv/u3/dense/blk/7/preact_bna/bn/beta:0
decoder.hv.u3.dense.units.7.preact_bna/bn.running_mean	hv/u3/dense/blk/7/preact_bna/bn/mean/EMA:0
decoder.hv.u3.dense.units.7.preact_bna/bn.running_var	hv/u3/dense/blk/7/preact_bna/bn/variance/EMA:0
decoder.hv.u3.dense.units.7.conv1.weight	hv/u3/dense/blk/7/conv1/W:0
decoder.hv.u3.dense.units.7.conv1/bn.weight	hv/u3/dense/blk/7/conv1/bn/gamma:0
decoder.hv.u3.dense.units.7.conv1/bn.bias	hv/u3/dense/blk/7/conv1/bn/beta:0
decoder.hv.u3.dense.units.7.conv1/bn.running_mean	hv/u3/dense/blk/7/conv1/bn/mean/EMA:0
decoder.hv.u3.dense.units.7.conv1/bn.running_var	hv/u3/dense/blk/7/conv1/bn/variance/EMA:0
decoder.hv.u3.dense.units.7.conv2.weight	hv/u3/dense/blk/7/conv2/W:0
decoder.hv.u3.dense.blk_bna.bn.weight	hv/u3/dense/blk_bna/bn/gamma:0
decoder.hv.u3.dense.blk_bna.bn.bias	hv/u3/dense/blk_bna/bn/beta:0
decoder.hv.u3.dense.blk_bna.bn.running_mean	hv/u3/dense/blk_bna/bn/mean/EMA:0
decoder.hv.u3.dense.blk_bna.bn.running_var	hv/u3/dense/blk_bna/bn/variance/EMA:0
decoder.hv.u3.convf.weight	hv/u3/convf/W:0
decoder.hv.u2.conva.weight	hv/u2/conva/W:0
decoder.hv.u2.dense.units.0.preact_bna/bn.weight	hv/u2/dense/blk/0/preact_bna/bn/gamma:0
decoder.hv.u2.dense.units.0.preact_bna/bn.bias	hv/u2/dense/blk/0/preact_bna/bn/beta:0
decoder.hv.u2.dense.units.0.preact_bna/bn.running_mean	hv/u2/dense/blk/0/preact_bna/bn/mean/EMA:0
decoder.hv.u2.dense.units.0.preact_bna/bn.running_var	hv/u2/dense/blk/0/preact_bna/bn/variance/EMA:0
decoder.hv.u2.dense.units.0.conv1.weight	hv/u2/dense/blk/0/conv1/W:0
decoder.hv.u2.dense.units.0.conv1/bn.weight	hv/u2/dense/blk/0/conv1/bn/gamma:0
decoder.hv.u2.dense.units.0.conv1/bn.bias	hv/u2/dense/blk/0/conv1/bn/beta:0
decoder.hv.u2.dense.units.0.conv1/bn.running_mean	hv/u2/dense/blk/0/conv1/bn/mean/EMA:0
decoder.hv.u2.dense.units.0.conv1/bn.running_var	hv/u2/dense/blk/0/conv1/bn/variance/EMA:0
decoder.hv.u2.dense.units.0.conv2.weight	hv/u2/dense/blk/0/conv2/W:0
decoder.hv.u2.dense.units.1.preact_bna/bn.weight	hv/u2/dense/blk/1/preact_bna/bn/gamma:0
decoder.hv.u2.dense.units.1.preact_bna/bn.bias	hv/u2/dense/blk/1/preact_bna/bn/beta:0
decoder.hv.u2.dense.units.1.preact_bna/bn.running_mean	hv/u2/dense/blk/1/preact_bna/bn/mean/EMA:0
decoder.hv.u2.dense.units.1.preact_bna/bn.running_var	hv/u2/dense/blk/1/preact_bna/bn/variance/EMA:0
decoder.hv.u2.dense.units.1.conv1.weight	hv/u2/dense/blk/1/conv1/W:0
decoder.hv.u2.dense.units.1.conv1/bn.weight	hv/u2/dense/blk/1/conv1/bn/gamma:0
decoder.hv.u2.dense.units.1.conv1/bn.bias	hv/u2/dense/blk/1/conv1/bn/beta:0
decoder.hv.u2.dense.units.1.conv1/bn.running_mean	hv/u2/dense/blk/1/conv1/bn/mean/EMA:0
decoder.hv.u2.dense.units.1.conv1/bn.running_var	hv/u2/dense/blk/1/conv1/bn/variance/EMA:0
decoder.hv.u2.dense.units.1.conv2.weight	hv/u2/dense/blk/1/conv2/W:0
decoder.hv.u2.dense.units.2.preact_bna/bn.weight	hv/u2/dense/blk/2/preact_bna/bn/gamma:0
decoder.hv.u2.dense.units.2.preact_bna/bn.bias	hv/u2/dense/blk/2/preact_bna/bn/beta:0
decoder.hv.u2.dense.units.2.preact_bna/bn.running_mean	hv/u2/dense/blk/2/preact_bna/bn/mean/EMA:0
decoder.hv.u2.dense.units.2.preact_bna/bn.running_var	hv/u2/dense/blk/2/preact_bna/bn/variance/EMA:0
decoder.hv.u2.dense.units.2.conv1.weight	hv/u2/dense/blk/2/conv1/W:0
decoder.hv.u2.dense.units.2.conv1/bn.weight	hv/u2/dense/blk/2/conv1/bn/gamma:0
decoder.hv.u2.dense.units.2.conv1/bn.bias	hv/u2/dense/blk/2/conv1/bn/beta:0
decoder.hv.u2.dense.units.2.conv1/bn.running_mean	hv/u2/dense/blk/2/conv1/bn/mean/EMA:0
decoder.hv.u2.dense.units.2.conv1/bn.running_var	hv/u2/dense/blk/2/conv1/bn/variance/EMA:0
decoder.hv.u2.dense.units.2.conv2.weight	hv/u2/dense/blk/2/conv2/W:0
decoder.hv.u2.dense.units.3.preact_bna/bn.weight	hv/u2/dense/blk/3/preact_bna/bn/gamma:0
decoder.hv.u2.dense.units.3.preact_bna/bn.bias	hv/u2/dense/blk/3/preact_bna/bn/beta:0
decoder.hv.u2.dense.units.3.preact_bna/bn.running_mean	hv/u2/dense/blk/3/preact_bna/bn/mean/EMA:0
decoder.hv.u2.dense.units.3.preact_bna/bn.running_var	hv/u2/dense/blk/3/preact_bna/bn/variance/EMA:0
decoder.hv.u2.dense.units.3.conv1.weight	hv/u2/dense/blk/3/conv1/W:0
decoder.hv.u2.dense.units.3.conv1/bn.weight	hv/u2/dense/blk/3/conv1/bn/gamma:0
decoder.hv.u2.dense.units.3.conv1/bn.bias	hv/u2/dense/blk/3/conv1/bn/beta:0
decoder.hv.u2.dense.units.3.conv1/bn.running_mean	hv/u2/dense/blk/3/conv1/bn/mean/EMA:0
decoder.hv.u2.dense.units.3.conv1/bn.running_var	hv/u2/dense/blk/3/conv1/bn/variance/EMA:0
decoder.hv.u2.dense.units.3.conv2.weight	hv/u2/dense/blk/3/conv2/W:0
decoder.hv.u2.dense.blk_bna.bn.weight	hv/u2/dense/blk_bna/bn/gamma:0
decoder.hv.u2.dense.blk_bna.bn.bias	hv/u2/dense/blk_bna/bn/beta:0
decoder.hv.u2.dense.blk_bna.bn.running_mean	hv/u2/dense/blk_bna/bn/mean/EMA:0
decoder.hv.u2.dense.blk_bna.bn.running_var	hv/u2/dense/blk_bna/bn/variance/EMA:0
decoder.hv.u2.convf.weight	hv/u2/convf/W:0
decoder.hv.u1.conva.weight	hv/u1/conva/W:0
decoder.hv.u0.bn.weight	preact_out_hv/bn/gamma:0
decoder.hv.u0.bn.bias	preact_out_hv/bn/beta:0
decoder.hv.u0.bn.running_mean	preact_out_hv/bn/mean/EMA:0
decoder.hv.u0.bn.running_var	preact_out_hv/bn/variance/EMA:0
decoder.hv.u0.conv.weight	conv_out_hv/W:0
decoder.hv.u0.conv.bias	conv_out_hv/b:0
