# Supplementary material for: Single-cell morphological and topological atlas reveals the ecosystem diversity of human breast cancer
Source: Nat Commun. 2023 Oct 25;14:6796. doi: 10.1038/s41467-023-42504-y (PMC10600153; doi:10.1038/s41467-023-42504-y)
Supplement: Supplementary file 4 — Supplementary Software 1 [file 41467_2023_42504_MOESM4_ESM.zip › sc_MTOP_Source_Codes/requirements.txt]

docopt==0.6.2
imgaug==0.4.0
matplotlib==3.6.2
numpy==1.23.5
opencv_python==4.6.0.66
openslide_python==1.2.0
pandas==1.5.2
psutil==5.9.4
python_igraph==0.10.2
scikit_image==0.19.2
scikit_learn==1.2.0
scipy==1.9.3
tensorboardX==2.5.1
termcolor==2.1.1
torch==1.12.1+cu102
tqdm==4.64.1
--extra-index-url https://download.pytorch.org/whl/cu102
