# Supplementary material for: Single-cell morphological and topological atlas reveals the ecosystem diversity of human breast cancer
Source: Nat Commun. 2023 Oct 25;14:6796. doi: 10.1038/s41467-023-42504-y (PMC10600153; doi:10.1038/s41467-023-42504-y)
Supplement: Supplementary file 4 — Supplementary Software 1 [file 41467_2023_42504_MOESM4_ESM.zip › sc_MTOP_Source_Codes/WSIGraph.py]

# coding=utf-8
"""
2021-11-10
Jineng Han
FUSCC
"""
from collections import defaultdict
from tracemalloc import start
from tqdm import tqdm
from skimage.measure import regionprops
from scipy import stats
from scipy.spatial import cKDTree
from openslide import OpenSlide
import skimage.feature as skfeat
import cv2
import numpy as np
import igraph as ig
import json
import time
import os
import multiprocessing as mp
import xml.etree.ElementTree as et
import pandas as pd

try:
    mp.set_start_method('spawn')
except:
    pass


def getRegionPropFromContour(contour, bbox, extention=2):
    (left, top), (right, bottom) = bbox
    height, width = bottom - top, right - left
    # image = np.zeros((height + extention * 2, width + extention * 2), dtype=np.uint8)
    image = np.zeros((height + extention * 2,
                      width + extention * 2),
                     dtype=np.uint8)
    contour = np.array(contour)
    contour[:, 0] = contour[:, 0] - left + extention 
    contour[:, 1] = contour[:, 1] - top + extention
    cv2.drawContours(image, [contour], 0, 1, -1)
    # TODO: check contour coords
    regionProp = regionprops(image)[0]
    return regionProp


def getCurvature(contour, n_size=5):
    contour = np.array(contour)
    contour_circle = np.concatenate([contour, contour[0:1]], axis=0)
    dxy = np.diff(contour_circle, axis=0)

 
    samplekeep = np.zeros((len(contour)), dtype=np.bool_)
    samplekeep[0] = True
    flag = 0
    for i in range(1, len(contour)):
        if np.abs(contour[i] - contour[flag]).sum() > 2:
            flag = i
            samplekeep[flag] = True

    contour = contour[samplekeep]
    contour_circle = np.concatenate([contour, contour[0:1]], axis=0)
    dxy = np.diff(contour_circle, axis=0)

    ds = np.sqrt(np.sum(dxy ** 2, axis=1, keepdims=True))
    ddxy = dxy / ds
    ds = (ds + np.roll(ds, shift=1)) / 2
    Cxy = np.diff(np.concatenate([ddxy, ddxy[0:1]], axis=0), axis=0) / ds
    Cxy = (Cxy + np.roll(Cxy, shift=1, axis=0)) / 2
    k = (ddxy[:, 1] * Cxy[:, 0] - ddxy[:, 0] * Cxy[:, 1]) / ((ddxy ** 2).sum(axis=1) ** (3 / 2))

    curvMean = k.mean()
    curvMin = k.min()
    curvMax = k.max()
    curvStd = k.std()

    n_protrusion = 0
    n_indentation = 0
    if n_size > len(k):
        n_size = len(k) // 2
    k_circle = np.concatenate([k[-n_size:], k, k[:n_size]], axis=0)
    for i in range(n_size, len(k_circle) - n_size):
        neighbor = k_circle[i - 5:i + 5]
        if k_circle[i] > 0:
            if k_circle[i] == neighbor.max():
                n_protrusion += 1
        elif k_circle[i] < 0:
            if k_circle[i] == neighbor.min():
                n_indentation += 1
    n_protrusion /= len(contour)
    n_indentation /= len(contour)

    return curvMean, curvStd, curvMax, curvMin, n_protrusion, n_indentation


def SingleMorphFeatures(args):
    ids, name, contours, bboxes = args
    featuresDict = defaultdict(list)
    featuresDict['name'] = name
    for contour, bbox in zip(contours, bboxes):
        regionProps = getRegionPropFromContour(contour, bbox)
        featuresDict['Area'] += [regionProps.area]
        featuresDict['AreaBbox'] += [regionProps.bbox_area]
        # featuresDict['AreaConvex'] += [regionProps.convex_area]
        # featuresDict['EquialentDiameter'] += [regionProps.equivalent_diameter]
        featuresDict['CellEccentricities'] += [regionProps.eccentricity]
        featuresDict['Circularity'] += [(4 * np.pi * regionProps.area) / (regionProps.perimeter ** 2)]
        featuresDict['Elongation'] += [regionProps.major_axis_length / regionProps.minor_axis_length]
        featuresDict['Extent'] += [regionProps.extent]
        # featuresDict['FeretDiameterMax'] += [regionProps.feret_diameter_max]
        featuresDict['MajorAxisLength'] += [regionProps.major_axis_length]
        featuresDict['MinorAxisLength'] += [regionProps.minor_axis_length]
        # featuresDict['Orientation'] += [regionProps.orientation]
        featuresDict['Perimeter'] += [regionProps.perimeter]
        featuresDict['Solidity'] += [regionProps.solidity]

        curvMean, curvStd, curvMax, curvMin, n_protrusion, n_indentation = getCurvature(contour)
        featuresDict['CurvMean'] += [curvMean]
        featuresDict['CurvStd'] += [curvStd]
        featuresDict['CurvMax'] += [curvMax]
        featuresDict['CurvMin'] += [curvMin]
        # featuresDict['NProtrusion'] += [n_protrusion]
        # featuresDict['NIndentation'] += [n_indentation]

    return featuresDict


def getMorphFeatures(name, contours, bboxes, desc, process_n=1):
    name = [int(i) for i in name]
    if process_n == 1:
        return SingleMorphFeatures([0, name, contours, bboxes])
    else:
        featuresDict = defaultdict(list)
        vertex_len = len(name)
        batch_size = vertex_len // 8
        for batch in range(0, vertex_len, batch_size):
            p_slice = [slice(batch + i, min(batch + batch_size, vertex_len), process_n) for i in range(process_n)]
            args = [[ids, name[i], contours[i], bboxes[i]] for ids, i in enumerate(p_slice)]
            with mp.Pool(process_n) as p:
                ans = p.map(SingleMorphFeatures, args)
            for q_info in ans:
                for k, v in zip(q_info.keys(), q_info.values()):
                    featuresDict[k] += v
    return featuresDict


def getCellImg(slidePtr, bbox, pad=2, level=0):
    bbox = np.array(bbox)
    bbox[0] = bbox[0] - pad
    bbox[1] = bbox[1] + pad
    cellImg = slidePtr.read_region(location=bbox[0] * 2 ** level, level=level, size=bbox[1] - bbox[0])
    cellImg = np.array(cv2.cvtColor(np.asarray(cellImg), cv2.COLOR_RGB2GRAY))
    return cellImg


def getCellMask(contour, bbox, pad=2, level=0):
    if level != 0:
        raise KeyError('Not support level now')
    (left, top), (right, bottom) = bbox
    height, width = bottom - top, right - left
    # image = np.zeros((height + extention * 2, width + extention * 2), dtype=np.uint8)
    cellMask = np.zeros((height + pad * 2,
                         width + pad * 2),
                        dtype=np.uint8)
    contour = np.array(contour)
    contour[:, 0] = contour[:, 0] - left + pad 
    contour[:, 1] = contour[:, 1] - top + pad
    cv2.drawContours(cellMask, [contour], 0, 1, -1)
    return cellMask


def mygreycoprops(P):
    # reference https://murphylab.web.cmu.edu/publications/boland/boland_node26.html
    (num_level, num_level2, num_dist, num_angle) = P.shape
    if num_level != num_level2:
        raise ValueError('num_level and num_level2 must be equal.')
    if num_dist <= 0:
        raise ValueError('num_dist must be positive.')
    if num_angle <= 0:
        raise ValueError('num_angle must be positive.')

    # normalize each GLCM
    P = P.astype(np.float64)
    glcm_sums = np.sum(P, axis=(0, 1), keepdims=True)
    glcm_sums[glcm_sums == 0] = 1
    P /= glcm_sums

    Pxplusy = np.zeros((num_level + num_level2 - 1, num_dist, num_angle))
    Ixplusy = np.expand_dims(np.arange(num_level + num_level2 - 1), axis=(1, 2))
    P_flip = np.flip(P, axis=0)
    for i, offset in enumerate(range(num_level - 1, -num_level2, -1)):
        Pxplusy[i] = np.trace(P_flip, offset)
    SumAverage = np.sum(Ixplusy * Pxplusy, axis=0)
    Entropy = - np.sum(Pxplusy * np.log(Pxplusy + 1e-15), axis=0)
    SumVariance = np.sum((Ixplusy - Entropy) ** 2 * Pxplusy, axis=0)

    Ix = np.tile(np.arange(num_level).reshape(-1, 1, 1, 1), [1, num_level2, 1, 1])
    Average = np.sum(Ix * P, axis=(0, 1))
    Variance = np.sum((Ix - Average) ** 2 * P, axis=(0, 1))
    return SumAverage, Entropy, SumVariance, Average, Variance


def SingleGLCMFeatures(args):
    ids, wsiPath, name, contours, bboxes, pad, level = args
    slidePtr = OpenSlide(wsiPath)
    # Use wsipath as parameter because multiprocess can't use pointer like the object OpenSlide() as parameter
    featuresDict = defaultdict(list)
    featuresDict['name'] = name
    for contour, bbox in zip(contours, bboxes):
        cellImg = getCellImg(slidePtr, bbox, pad, level)
        cellmask = getCellMask(contour, bbox, pad).astype(np.bool_)
        cellImg[~cellmask] = 0

        outMatrix = skfeat.graycomatrix(cellImg, [1], [0])
        outMatrix[0, :, ...] = 0
        outMatrix[:, 0, ...] = 0

        dissimilarity = skfeat.graycoprops(outMatrix, 'dissimilarity')[0][0]
        homogeneity = skfeat.graycoprops(outMatrix, 'homogeneity')[0][0]
        # energy = skfeat.greycoprops(outMatrix, 'energy')[0][0]
        ASM = skfeat.graycoprops(outMatrix, 'ASM')[0][0]
        contrast = skfeat.graycoprops(outMatrix, 'contrast')[0][0]
        correlation = skfeat.graycoprops(outMatrix, 'correlation')[0][0]
        SumAverage, Entropy, SumVariance, Average, Variance = mygreycoprops(outMatrix)

        featuresDict['ASM'] += [ASM]
        featuresDict['Contrast'] += [contrast]
        featuresDict['Correlation'] += [correlation]
        # featuresDict['Dissimilarity'] += [dissimilarity]
        featuresDict['Entropy'] += [Entropy[0][0]]
        featuresDict['Homogeneity'] += [homogeneity]
        # featuresDict['Energy'] += [energy] #Delete because similar with ASM
        # featuresDict['Average'] += [Average[0][0]]
        # featuresDict['Variance'] += [Variance[0][0]]
        # featuresDict['SumAverage'] += [SumAverage[0][0]]
        # featuresDict['SumVariance'] += [SumVariance[0][0]]

        featuresDict['IntensityMean'] += [cellImg[cellmask].mean()]
        featuresDict['IntensityStd'] += [cellImg[cellmask].std()]
        featuresDict['IntensityMax'] += [cellImg[cellmask].max().astype('int16')]
        featuresDict['IntensityMin'] += [cellImg[cellmask].min().astype('int16')]
        # featuresDict['IntensitySkewness'] += [stats.skew(cellImg.flatten())] # Plan to delete this feature
        # featuresDict['IntensityKurtosis'] += [stats.kurtosis(cellImg.flatten())] # Plan to delete this feature
    return featuresDict


def getGLCMFeatures(wsiPath, name, contours, bboxes, pad=2, level=0, process_n=1):
    name = [int(i) for i in name]
    if process_n == 1:
        return SingleGLCMFeatures([0, wsiPath, name, contours, bboxes, pad, level])
    else:
        featuresDict = defaultdict(list)
        vertex_len = len(name)
        batch_size = vertex_len // 8
        for batch in range(0, vertex_len, batch_size):
            p_slice = [slice(batch + i, min(batch + batch_size, vertex_len), process_n) for i in range(process_n)]
            args = [[ids, wsiPath, name[i], contours[i], bboxes[i], pad, level] for ids, i in enumerate(p_slice)]
            with mp.Pool(process_n) as p:
                ans = p.map(SingleGLCMFeatures, args)
            for q_info in ans:
                for k, v in zip(q_info.keys(), q_info.values()):
                    featuresDict[k] += v
    return featuresDict


def getGraphDisKnnFeatures(name, disKnnList):
    result = defaultdict(list)
    result['name'] = name
    disKnnList[np.isinf(disKnnList)] = np.nan
    disKnnList_valid = np.ma.masked_invalid(disKnnList)
    result['minEdgeLength'] += np.min(disKnnList_valid, axis=1).tolist()
    # result['maxEdgeLength'] += np.max(disKnnList_valid, axis=1).tolist()
    result['meanEdgeLength'] += np.mean(disKnnList_valid, axis=1).tolist()
    # result['stdEdgeLength'] += np.std(disKnnList_valid, axis=1).tolist()
    # result['skewnessEdgeLength'] += stats.skew(disKnnList, axis=1, nan_policy='omit').tolist()
    # result['kurtosisEdgeLength'] += stats.kurtosis(disKnnList, axis=1, nan_policy='omit').tolist()
    return result


def getSingleGraphFeatures(args):
    subgraph, cmd = args
    result = defaultdict(list)
    n = subgraph.vcount()
    if cmd == 'name':
        result['name'] += [int(i) for i in subgraph.vs['name']]
    elif cmd == 'Nsubgraph':
        result['Nsubgraph'] += [n] * n
    elif cmd == 'Degrees':
        result['Degrees'] += subgraph.degree()
    # elif cmd == 'Eigenvector':
    #     result['Eigenvector'] += subgraph.eigenvector_centrality()  
    # Slow
    elif cmd == 'Closeness':
        result['Closeness'] += subgraph.closeness()
    # Slow
    elif cmd == 'Betweenness':
        betweenness = np.array(subgraph.betweenness())
        result['Betweenness'] += betweenness.tolist()
        if n != 1 and n != 2:
            betweenness = betweenness / ((n - 1) * (n - 2) / 2)
        result['Betweenness_normed'] += betweenness.tolist()
    # elif cmd == 'AuthorityScore':
    #     result['AuthorityScore'] += subgraph.authority_score()
    elif cmd == 'Coreness':
        result['Coreness'] += subgraph.coreness()
    # elif cmd == 'Diversity':
    #     result['Diversity'] += subgraph.diversity()
    # Slow
    elif cmd == 'Eccentricity' or cmd == 'Eccentricity_normed':
        eccentricity = np.array(subgraph.eccentricity())
        result['Eccentricity'] += eccentricity.tolist()
        result['Eccentricity_normed'] += (eccentricity / n).tolist()
    # Slow
    elif cmd == 'HarmonicCentrality':
        result['HarmonicCentrality'] += subgraph.harmonic_centrality()
    # elif cmd == 'HubScore':
    #     result['HubScore'] += subgraph.hub_score()
    # elif cmd == 'NeighborhoodSize':
    #     result['NeighborhoodSize'] += subgraph.neighborhood_size()
    # elif cmd == 'Strength':
    #     result['Strength'] += subgraph.strength()
    elif cmd == 'ClusteringCoefficient':
        result['ClusteringCoefficient'] += subgraph.transitivity_local_undirected()
    return result


def getGraphCenterFeatures(graph: ig.Graph):
    result = defaultdict(list)
    # norm_cmds = ['name', 'Nsubgraph', 'Eigenvector', 'Degrees', 'AuthorityScore', 'Coreness', 'Diversity',
    #             'HubScore', 'NeighborhoodSize', 'Strength', 'ClusteringCoefficient']
    norm_cmds = ['name', 'Nsubgraph', 'Degrees',
                 # 'AuthorityScore', 'HubScore', 'Eigenvector',
                 'Coreness', 'ClusteringCoefficient']
    multi_cmds = ['Eccentricity', 'HarmonicCentrality', 'Closeness', 'Betweenness']
    for subgraph in tqdm(graph.decompose()):
        for cmd in norm_cmds:
            args = [subgraph, cmd]
            ans = getSingleGraphFeatures(args)
            for k, v in zip(ans.keys(), ans.values()):
                result[k] += v
        if subgraph.vcount() > 50000:  # Huge graph, use multiprocessing
            args = [[subgraph, cmd] for cmd in multi_cmds]
            with mp.Pool() as p:
                ans = p.map(getSingleGraphFeatures, args)
            for q_info in ans:
                for k, v in zip(q_info.keys(), q_info.values()):
                    result[k] += v
        else:  # Small graph, directly calucate
            for cmd in multi_cmds:
                args = [subgraph, cmd]
                ans = getSingleGraphFeatures(args)
                for k, v in zip(ans.keys(), ans.values()):
                    result[k] += v
    return result


def constructGraphFromDict(
        wsiPath: str, nucleusInfo: dict, distanceThreshold: float,
        knn_n: int = 5, level: int = 0, offset=np.array([0, 0])
):
    r"""Construct graph from nucleus information dictionary

    Parameters
    ----------
    nucleusInfo : dict
        'mag': int
            magnification of the result
        'nuc': dict
            nucleus information
            'nuclei ID' : dict
                note that ID generated from HoverNet is not continuous
                'bbox' : list
                    [[left, top], [right, bottom]]
                'centroid' : list
                    [column, row]
                'contour' : list, from cv2.findContours
                    [[column1, row1], [column2, row2], ... ]
                'type_prob' : float
                    The probability of current nuclei belonging to type 'type'
                'type' : int

    distanceThreshold : maximum distance in magnification of 40x

    typeDict : dict
        "0" : "nolabe"
        "1" : "neopla"
        "2" : "inflam"
        "3" : "connec"
        "4" : "necros"
        "5" : "no-neo"

    cellSize : int, odd
        size of cell cropped for extracting GLCM features

    level : int
        level for reading WSI
        0 : 40x
        1 : 20x
        ...

    Returns
    -------
    graph :

    """
    typeDict2 = {
        'neolabe': 0,
        'neopla': 1,
        'inflame': 2,
        'connect': 3,
        'necros': 4,
        'normal': 5
    }
    offset = np.array([0, 0])
    print(f"{'Total 9 steps: 0 ~ 8':*^30s}")
    mag = nucleusInfo['mag']
    distanceThreshold = distanceThreshold / (40.0 / mag)

    bboxes, centroids, contours, types = [], [], [], []

    for nucInfo in tqdm(nucleusInfo['nuc'].values(),
                        desc="0. Preparing"):
        tmpCnt = np.array(nucInfo[
                              'contour'])
        left, top = tmpCnt.min(0)
        right, bottom = tmpCnt.max(0)
        bbox = [[left + offset[0], top + offset[1]], [right + offset[0], bottom + offset[1]]]
        bboxes.append(bbox)  # [[[, ],[, ]], [[, ],[, ]], ......]
        centroids.append(nucInfo['centroid'])  ## [[, ], [, ], ......]
        contours.append(nucInfo['contour'])
        types.append(nucInfo['type'])  ## [, , , ......]
    assert len(bboxes) == len(centroids) == len(
        types), 'The attribute of nodes (bboxes, centroids, types) must have same length'
    vertex_len = len(bboxes)
    globalGraph = ig.Graph()
    names = [str(i) for i in range(vertex_len)]

    globalGraph.add_vertices(vertex_len, attributes={
        'name': names, 'Bbox': bboxes, 'Centroid': centroids,
        'Contour': contours, 'CellType': types})

    print('Getting morph features')
    t1 = time.time()
    morphFeats = getMorphFeatures(names, contours, bboxes, 'MorphFeatures', process_n=8)
    for k, v in zip(morphFeats.keys(),
                 morphFeats.values()):
     if k != 'name':
         globalGraph.vs[morphFeats['name']][
             'Morph_' + k] = v 
    print(f"{'morph features cost':#^40s}, {time.time() - t1:*^10.2f}")

    print('Getting GLCM features')
    t2 = time.time()
    GLCMFeats = getGLCMFeatures(wsiPath, names, contours, bboxes, pad=2, level=level, process_n=8)
    for k, v in zip(GLCMFeats.keys(),
                 GLCMFeats.values()):
        if k != 'name':
            globalGraph.vs[GLCMFeats['name']][
                'Texture_' + k] = v 
    print(f"{'GLCM features cost':#^40s}, {time.time() - t2:*^10.2f}")

    t3 = time.time()
    nolabeIDs, neoplaIDs, inflamIDs, connecIDs, necrosIDs, normalIDs = \
        [np.where(np.array(types) == i)[0].tolist() for i in range(6)] 
    # timeMorph, timeGLCM = 0, 0

    edge_info = pd.DataFrame({'source': [], 'target': [], 'featype': []})

    # Neopla->T, Inflam->I, Connec->S, Normal->N
    featype_dict = {'T-T': [neoplaIDs, neoplaIDs],
                 
                    'I-I': [inflamIDs, inflamIDs],
                    'S-S': [connecIDs, connecIDs],
                    # 'N-N': [normalIDs, normalIDs],
                    'T-I': [neoplaIDs, inflamIDs],
                    'T-S': [neoplaIDs, connecIDs],
                    # 'T-N': [neoplaIDs, normalIDs],
                    'I-S': [inflamIDs, connecIDs],
                    # 'I-N': [inflamIDs, normalIDs],
                    # 'S-N': [connecIDs, normalIDs]
    }

    for featype, featype_index_list in zip(featype_dict.keys(),
                                           featype_dict.values()): 
        print(f'Getting {featype} graph feature')
        print(f'---Creating edges')
        # Treat neopla and normal as the same cell type by making the same cellTypeMark,
        # and delete the edge between vertexs which have the same cellTypeMark
        pairs = np.array([]).reshape((0, 2))
        disKnnList = np.array([]).reshape((0, knn_n))
        subgraph_names = []
        featype_index = []

        for index in featype_index_list:
            featype_index += index
        for src, i_src in enumerate(featype_index_list):
            for tar, i_tar in enumerate(featype_index_list):
                if src != tar:
                    centroid_tar = globalGraph.induced_subgraph(i_tar).vs['Centroid']
                    centroid_src = globalGraph.induced_subgraph(i_src).vs['Centroid']
                    n_tar = len(i_tar)
                    n_src = len(i_src)
                    tree = cKDTree(centroid_tar)

                    if i_src == i_tar:
                        disknn, vertex_index = tree.query(centroid_src, k=knn_n + 1,
                                                          distance_upper_bound=distanceThreshold, p=2)
                        disknn = disknn[..., -knn_n:]
                        vertex_index = vertex_index[..., -knn_n:]
                    else:
                        disknn, vertex_index = tree.query(centroid_src, k=knn_n, distance_upper_bound=distanceThreshold,
                                                          p=2)

                    knn_mask = vertex_index != n_tar  # delete the vertex whose distance upper bound
                    v_src = np.tile(np.array(i_src, dtype='str').reshape((n_src, -1)), (1, knn_n))[knn_mask]
                    v_tar = np.array(i_tar, dtype='str')[vertex_index[knn_mask]]

                    pairs = np.concatenate([pairs, np.stack((v_src, v_tar), axis=1)], axis=0)
                    disKnnList = np.concatenate([disKnnList, disknn], axis=0)
                    subgraph_names += i_src

        subgraph = globalGraph.induced_subgraph(featype_index)

        subgraph.add_edges(pairs[:, 0:2])
        multiple_edge = subgraph.es[np.where(np.array(subgraph.is_multiple()))[0].tolist()]
        subgraph.delete_edges(multiple_edge)  # delete the multiple edge

        subgraph_edge = subgraph.get_edge_dataframe()
        subgraph_vname = subgraph.get_vertex_dataframe()['name']
        subgraph_edge['source'] = [subgraph_vname[a] for a in subgraph_edge['source'].values]
        subgraph_edge['target'] = [subgraph_vname[a] for a in subgraph_edge['target'].values]
        subgraph_edge.insert(subgraph_edge.shape[1], 'featype', featype)

        edge_info = pd.concat([edge_info, subgraph_edge])

        print(f'---Getting DisKnn features')
        feats = getGraphDisKnnFeatures(subgraph_names, disKnnList)
        for k, v in zip(feats.keys(), feats.values()):
            if k != 'name':
                globalGraph.vs[feats['name']]['Graph_' + featype + '_' + k] = v

        print(f'---Getting GraphCenter features')
        feats = getGraphCenterFeatures(subgraph)
        for k, v in zip(feats.keys(), feats.values()):
            if k != 'name':
                globalGraph.vs[feats['name']]['Graph_' + featype + '_' + k] = v

    # print(f"{'Graph features cost':#^40s}, {time.time() - t3:*^10.2f}")

    # Stroma blocker
    # For each inflam node, add it to neoplaAddConnecGraph, compute blocker and delete
    # ! Why select the maximum subgraph, if distanceThreshold wasn't set appropriately, shortestPathsLymCancer would be empty
    t4 = time.time()
    centroid_T = globalGraph.induced_subgraph(neoplaIDs).vs['Centroid']
    centroid_I = globalGraph.induced_subgraph(inflamIDs).vs['Centroid']
    centroid_S = globalGraph.induced_subgraph(connecIDs).vs['Centroid']
    Ttree = cKDTree(centroid_T)
    STree = cKDTree(centroid_S)
    dis, pairindex_T = Ttree.query(centroid_I, k=1) 
    paircentroid_T = np.array(centroid_T)[pairindex_T] 
    blocker = []
    for Tcoor, Icoor, r in tqdm(zip(centroid_I, paircentroid_T, dis), total=len(centroid_I)):
        set1 = set(STree.query_ball_point(Tcoor, r))
        set2 = set(STree.query_ball_point(Icoor, r))
        blocker.append(len(set1 & set2))
    globalGraph.vs[inflamIDs]['stromaBlocker'] = blocker
    print(f"{'stroma blocker cost':#^40s}, {time.time() - t4:*^10.2f}")

    return globalGraph, edge_info


typeDict = {
    0: "nolabe",
    1: "neopla",
    2: "inflam",
    3: "connec",
    4: "necros",
    5: "normal"
}

typeDict2 = {
    'neolabe': 0,
    'neopla': 1,
    'inflame': 2,
    'connect': 3,
    'necros': 4,
    'normal': 5
}
