# Supplementary material for: Single-cell morphological and topological atlas reveals the ecosystem diversity of human breast cancer
Source: Nat Commun. 2023 Oct 25;14:6796. doi: 10.1038/s41467-023-42504-y (PMC10600153; doi:10.1038/s41467-023-42504-y)
Supplement: Supplementary file 5 — Supplementary Data 1 [file 41467_2023_42504_MOESM5_ESM.zip]

Archive with 4 entries (4 files):
- Example_Edges.csv
- Example_Feats_I.csv
- Example_Feats_S.csv
- Example_Feats_T.csv
