# Supplementary material for: Single-cell morphological and topological atlas reveals the ecosystem diversity of human breast cancer
Source: Nat Commun. 2023 Oct 25;14:6796. doi: 10.1038/s41467-023-42504-y (PMC10600153; doi:10.1038/s41467-023-42504-y)
Supplement: Supplementary file 5 — Supplementary Data 1 [file 41467_2023_42504_MOESM5_ESM.zip › Example_Edges.csv]

	source	target	featype
0	81	83	T-T
1	81	86	T-T
2	83	86	T-T
3	158	164	T-T
4	183	188	T-T
5	183	225094	T-T
6	188	225094	T-T
7	278	286	T-T
8	286	300	T-T
9	321	332	T-T
10	326	334	T-T
11	326	337	T-T
12	326	331	T-T
13	326	338	T-T
14	331	338	T-T
15	331	337	T-T
16	331	334	T-T
17	332	343	T-T
18	334	337	T-T
19	334	338	T-T
20	337	338	T-T
21	362	369	T-T
22	362	377	T-T
23	362	373	T-T
24	362	378	T-T
25	369	377	T-T
26	369	373	T-T
27	369	378	T-T
28	373	378	T-T
29	373	377	T-T
30	373	386	T-T
31	376	378	T-T
32	376	387	T-T
33	373	376	T-T
34	377	378	T-T
35	377	386	T-T
36	378	386	T-T
37	378	394	T-T
38	382	387	T-T
39	386	394	T-T
40	386	395	T-T
41	386	390	T-T
42	386	404	T-T
43	387	392	T-T
44	387	405	T-T
45	387	406	T-T
46	387	395	T-T
47	390	394	T-T
48	377	390	T-T
49	378	390	T-T
50	392	395	T-T
51	392	406	T-T
52	392	404	T-T
53	392	405	T-T
54	394	395	T-T
55	394	404	T-T
56	395	404	T-T
57	395	406	T-T
58	400	225126	T-T
59	400	225121	T-T
60	404	406	T-T
61	404	420	T-T
62	404	416	T-T
63	405	406	T-T
64	405	412	T-T
65	405	415	T-T
66	405	418	T-T
67	405	422	T-T
68	406	412	T-T
69	406	416	T-T
70	412	415	T-T
71	412	418	T-T
72	412	422	T-T
73	415	422	T-T
74	415	418	T-T
75	415	434	T-T
76	416	418	T-T
77	416	420	T-T
78	416	430	T-T
79	412	416	T-T
80	418	422	T-T
81	418	434	T-T
82	420	430	T-T
83	418	420	T-T
84	406	420	T-T
85	422	434	T-T
86	416	422	T-T
87	427	435	T-T
88	418	430	T-T
89	430	434	T-T
90	422	430	T-T
91	434	443	T-T
92	437	453	T-T
93	437	443	T-T
94	434	437	T-T
95	422	437	T-T
96	443	453	T-T
97	422	443	T-T
98	453	470	T-T
99	453	472	T-T
100	453	467	T-T
101	455	462	T-T
102	455	459	T-T
103	455	466	T-T
104	455	464	T-T
105	459	466	T-T
106	459	462	T-T
107	462	466	T-T
108	462	464	T-T
109	462	480	T-T
110	464	476	T-T
111	464	480	T-T
112	464	466	T-T
113	466	480	T-T
114	466	489	T-T
115	467	470	T-T
116	467	472	T-T
117	470	472	T-T
118	470	488	T-T
119	472	488	T-T
120	476	480	T-T
121	462	476	T-T
122	476	495	T-T
123	466	476	T-T
124	480	494	T-T
125	480	489	T-T
126	489	494	T-T
127	489	506	T-T
128	494	506	T-T
129	494	495	T-T
130	476	494	T-T
131	495	510	T-T
132	495	506	T-T
133	480	495	T-T
134	506	516	T-T
135	506	510	T-T
136	510	521	T-T
137	510	516	T-T
138	511	518	T-T
139	511	527	T-T
140	516	521	T-T
141	518	527	T-T
142	506	521	T-T
143	608	613	T-T
144	608	611	T-T
145	608	609	T-T
146	608	618	T-T
147	608	619	T-T
148	609	615	T-T
149	609	613	T-T
150	609	619	T-T
151	609	623	T-T
152	611	618	T-T
153	611	613	T-T
154	609	611	T-T
155	611	619	T-T
156	613	619	T-T
157	613	618	T-T
158	615	619	T-T
159	613	615	T-T
160	615	627	T-T
161	615	623	T-T
162	618	626	T-T
163	618	623	T-T
164	619	623	T-T
165	619	627	T-T
166	622	629	T-T
167	623	627	T-T
168	623	626	T-T
169	623	632	T-T
170	613	623	T-T
171	626	632	T-T
172	626	627	T-T
173	619	626	T-T
174	613	626	T-T
175	627	632	T-T
176	619	632	T-T
177	613	632	T-T
178	635	248891	T-T
179	635	248894	T-T
180	654	664	T-T
181	658	668	T-T
182	663	670	T-T
183	706	710	T-T
184	763	772	T-T
185	763	782	T-T
186	772	782	T-T
187	776	797	T-T
188	797	802	T-T
189	797	798	T-T
190	798	802	T-T
191	798	818	T-T
192	802	818	T-T
193	803	811	T-T
194	803	804	T-T
195	803	810	T-T
196	803	812	T-T
197	804	810	T-T
198	804	811	T-T
199	804	812	T-T
200	810	811	T-T
201	810	812	T-T
202	810	832	T-T
203	811	812	T-T
204	811	832	T-T
205	815	821	T-T
206	815	837	T-T
207	815	816	T-T
208	816	821	T-T
209	816	824	T-T
210	818	820	T-T
211	821	837	T-T
212	821	824	T-T
213	824	832	T-T
214	824	840	T-T
215	824	850	T-T
216	832	840	T-T
217	832	836	T-T
218	832	848	T-T
219	836	840	T-T
220	836	848	T-T
221	836	851	T-T
222	836	850	T-T
223	837	849	T-T
224	840	848	T-T
225	840	850	T-T
226	840	863	T-T
227	848	851	T-T
228	848	850	T-T
229	849	850	T-T
230	849	863	T-T
231	824	849	T-T
232	850	863	T-T
233	832	850	T-T
234	840	851	T-T
235	848	863	T-T
236	863	874	T-T
237	873	874	T-T
238	890	891	T-T
239	963	964	T-T
240	963	965	T-T
241	963	968	T-T
242	963	969	T-T
243	963	966	T-T
244	964	965	T-T
245	964	969	T-T
246	964	968	T-T
247	964	966	T-T
248	965	968	T-T
249	965	969	T-T
250	965	966	T-T
251	966	968	T-T
252	966	969	T-T
253	966	967	T-T
254	967	968	T-T
255	968	969	T-T
256	974	977	T-T
257	981	982	T-T
258	992	1000	T-T
259	1017	1019	T-T
260	1065	1073	T-T
261	1065	1066	T-T
262	1066	1068	T-T
263	1073	225213	T-T
264	1146	1159	T-T
265	1150	1153	T-T
266	1190	1194	T-T
267	1190	1205	T-T
268	1190	1221	T-T
269	1194	1205	T-T
270	1194	1221	T-T
271	1198	1201	T-T
272	1198	1208	T-T
273	1198	1225	T-T
274	1201	1208	T-T
275	1201	1225	T-T
276	1205	1221	T-T
277	1205	1236	T-T
278	1207	1208	T-T
279	1207	1224	T-T
280	1207	1223	T-T
281	1207	1235	T-T
282	1208	1224	T-T
283	1208	1223	T-T
284	1219	1232	T-T
285	1219	1249	T-T
286	1221	1236	T-T
287	1222	1239	T-T
288	1222	1254	T-T
289	1223	1224	T-T
290	1223	1235	T-T
291	1224	1235	T-T
292	1225	1241	T-T
293	1225	1246	T-T
294	1225	1236	T-T
295	1225	1252	T-T
296	1232	1249	T-T
297	1236	1241	T-T
298	1236	1252	T-T
299	1236	1246	T-T
300	1239	1254	T-T
301	1241	1246	T-T
302	1241	1252	T-T
303	1246	1252	T-T
304	1254	1276	T-T
305	1274	1283	T-T
306	1274	1298	T-T
307	1283	1298	T-T
308	1289	1309	T-T
309	1289	1300	T-T
310	1289	1303	T-T
311	1289	248949	T-T
312	1298	1311	T-T
313	1298	248956	T-T
314	1300	1309	T-T
315	1300	248949	T-T
316	1300	248959	T-T
317	1300	248957	T-T
318	1303	1309	T-T
319	1303	248943	T-T
320	1303	248957	T-T
321	1300	1303	T-T
322	1305	248954	T-T
323	1309	248949	T-T
324	1309	248957	T-T
325	1311	248956	T-T
326	1317	1345	T-T
327	1317	249000	T-T
328	1317	1336	T-T
329	1317	1323	T-T
330	1317	248997	T-T
331	1323	1336	T-T
332	1323	1345	T-T
333	1336	1345	T-T
334	1336	1360	T-T
335	1336	1354	T-T
336	1345	1354	T-T
337	1345	1360	T-T
338	1345	1368	T-T
339	1346	1361	T-T
340	1346	1365	T-T
341	1354	1368	T-T
342	1354	1360	T-T
343	1354	1381	T-T
344	1354	1373	T-T
345	1360	1368	T-T
346	1360	1373	T-T
347	1360	1381	T-T
348	1361	1365	T-T
349	1361	1373	T-T
350	1360	1361	T-T
351	1365	1373	T-T
352	1368	1381	T-T
353	1368	1373	T-T
354	1373	1381	T-T
355	1345	1373	T-T
356	1378	1390	T-T
357	1378	1383	T-T
358	1345	1381	T-T
359	1383	1390	T-T
360	1396	1405	T-T
361	1396	1415	T-T
362	1405	1415	T-T
363	1410	1427	T-T
364	1410	225243	T-T
365	1410	1437	T-T
366	1427	225243	T-T
367	1427	1437	T-T
368	1427	225245	T-T
369	1437	225243	T-T
370	1443	1459	T-T
371	1443	1457	T-T
372	1457	1459	T-T
373	1458	1465	T-T
374	1458	1474	T-T
375	1460	1464	T-T
376	1460	1465	T-T
377	1460	1474	T-T
378	1465	1474	T-T
379	1477	225255	T-T
380	1477	1495	T-T
381	1495	1509	T-T
382	1495	1502	T-T
383	1495	225255	T-T
384	1502	1505	T-T
385	1502	1518	T-T
386	1505	1518	T-T
387	1505	1512	T-T
388	1509	225263	T-T
389	1509	225264	T-T
390	1512	1518	T-T
391	1556	1575	T-T
392	1575	1592	T-T
393	1586	1603	T-T
394	1586	1589	T-T
395	1587	1607	T-T
396	1589	1603	T-T
397	1592	1602	T-T
398	1603	1624	T-T
399	1627	1640	T-T
400	1640	1643	T-T
401	1643	1658	T-T
402	1658	1679	T-T
403	1658	1682	T-T
404	1658	1685	T-T
405	1658	1690	T-T
406	1676	1693	T-T
407	1679	1682	T-T
408	1679	1690	T-T
409	1679	1685	T-T
410	1679	1681	T-T
411	1681	1685	T-T
412	1681	1692	T-T
413	1681	1690	T-T
414	1681	1699	T-T
415	1681	1707	T-T
416	1682	1690	T-T
417	1682	1685	T-T
418	1682	1707	T-T
419	1683	1693	T-T
420	1683	1703	T-T
421	1683	1713	T-T
422	1685	1690	T-T
423	1685	1692	T-T
424	1690	1692	T-T
425	1690	1707	T-T
426	1692	1699	T-T
427	1692	1707	T-T
428	1693	1717	T-T
429	1693	1721	T-T
430	1693	1713	T-T
431	1694	1719	T-T
432	1699	1718	T-T
433	1699	1709	T-T
434	1699	1707	T-T
435	1699	1723	T-T
436	1703	1706	T-T
437	1703	1713	T-T
438	1703	1729	T-T
439	1703	1738	T-T
440	1706	1729	T-T
441	1706	1726	T-T
442	1706	1738	T-T
443	1682	1706	T-T
444	1707	1716	T-T
445	1707	1723	T-T
446	1709	1718	T-T
447	1709	1723	T-T
448	1692	1709	T-T
449	1707	1709	T-T
450	1713	1734	T-T
451	1713	1733	T-T
452	1713	1738	T-T
453	1716	1723	T-T
454	1716	1726	T-T
455	1716	1732	T-T
456	1699	1716	T-T
457	1717	1728	T-T
458	1717	1721	T-T
459	1717	1737	T-T
460	1717	1733	T-T
461	1718	1723	T-T
462	1716	1718	T-T
463	1707	1718	T-T
464	1719	1721	T-T
465	1719	1728	T-T
466	1719	1731	T-T
467	1719	1742	T-T
468	1717	1719	T-T
469	1721	1728	T-T
470	1721	1737	T-T
471	1721	1731	T-T
472	1723	1732	T-T
473	1726	1732	T-T
474	1726	1729	T-T
475	1707	1726	T-T
476	1728	1737	T-T
477	1728	1746	T-T
478	1729	1744	T-T
479	1729	1738	T-T
480	1729	1732	T-T
481	1731	1742	T-T
482	1731	1746	T-T
483	1728	1731	T-T
484	1707	1732	T-T
485	1733	1737	T-T
486	1733	1747	T-T
487	1733	1734	T-T
488	1733	1752	T-T
489	1734	1738	T-T
490	1734	1752	T-T
491	1734	1755	T-T
492	1737	1747	T-T
493	1737	1753	T-T
494	1737	1746	T-T
495	1738	1744	T-T
496	1738	1755	T-T
497	1739	1745	T-T
498	1739	1761	T-T
499	1742	1746	T-T
500	1742	1753	T-T
501	1728	1742	T-T
502	1744	1755	T-T
503	1744	1772	T-T
504	1744	1767	T-T
505	1745	1761	T-T
506	1746	1753	T-T
507	1746	1747	T-T
508	1747	1753	T-T
509	1747	1752	T-T
510	1752	1753	T-T
511	1737	1752	T-T
512	1755	1772	T-T
513	1752	1755	T-T
514	1764	225299	T-T
515	1764	1787	T-T
516	1767	1773	T-T
517	1772	1785	T-T
518	1772	1773	T-T
519	1738	1772	T-T
520	1744	1773	T-T
521	1755	1773	T-T
522	1787	1804	T-T
523	1787	225308	T-T
524	1804	225308	T-T
525	1809	1824	T-T
526	1809	1811	T-T
527	1809	1830	T-T
528	1809	1839	T-T
529	1809	1814	T-T
530	1811	1824	T-T
531	1811	1814	T-T
532	1811	1830	T-T
533	1811	1839	T-T
534	1814	1839	T-T
535	1814	1824	T-T
536	1814	1830	T-T
537	1824	1830	T-T
538	1824	1839	T-T
539	1830	1839	T-T
540	1846	1848	T-T
541	1846	1853	T-T
542	1846	1847	T-T
543	1846	1872	T-T
544	1846	1868	T-T
545	1847	1848	T-T
546	1847	1868	T-T
547	1847	1877	T-T
548	1848	1868	T-T
549	1848	1877	T-T
550	1852	1855	T-T
551	1852	1871	T-T
552	1852	1873	T-T
553	1852	1883	T-T
554	1853	1869	T-T
555	1853	1872	T-T
556	1855	1871	T-T
557	1868	1877	T-T
558	1868	1886	T-T
559	1869	1872	T-T
560	1869	1876	T-T
561	1869	1897	T-T
562	1869	1878	T-T
563	1871	1883	T-T
564	1871	1873	T-T
565	1872	1897	T-T
566	1872	1876	T-T
567	1873	1883	T-T
568	1874	1875	T-T
569	1874	1879	T-T
570	1874	1890	T-T
571	1874	1888	T-T
572	1874	1878	T-T
573	1875	1890	T-T
574	1875	1879	T-T
575	1876	1878	T-T
576	1876	1888	T-T
577	1876	1903	T-T
578	1877	1886	T-T
579	1878	1888	T-T
580	1878	1879	T-T
581	1879	1888	T-T
582	1876	1879	T-T
583	1886	1896	T-T
584	1886	1908	T-T
585	1886	249020	T-T
586	1887	1902	T-T
587	1887	1905	T-T
588	1887	249019	T-T
589	1887	1892	T-T
590	1888	1903	T-T
591	1890	1892	T-T
592	1892	1905	T-T
593	1892	249026	T-T
594	1895	1901	T-T
595	1896	1908	T-T
596	1896	249027	T-T
597	1896	249029	T-T
598	1897	1903	T-T
599	1897	249022	T-T
600	1876	1897	T-T
601	1901	249030	T-T
602	1901	249024	T-T
603	1902	249019	T-T
604	1902	1905	T-T
605	1902	249026	T-T
606	1903	249022	T-T
607	1905	249026	T-T
608	1905	249019	T-T
609	1908	249027	T-T
610	1908	249029	T-T
611	1908	249020	T-T
612	1910	1916	T-T
613	1910	249077	T-T
614	1910	1915	T-T
615	1910	249070	T-T
616	1910	1939	T-T
617	1911	1923	T-T
618	1911	249086	T-T
619	1911	1915	T-T
620	1911	249071	T-T
621	1911	249061	T-T
622	1912	1924	T-T
623	1912	249086	T-T
624	1912	1926	T-T
625	1912	249071	T-T
626	1912	1923	T-T
627	1915	249077	T-T
628	1915	1939	T-T
629	1915	1916	T-T
630	1916	1927	T-T
631	1916	1939	T-T
632	1916	249075	T-T
633	1916	1935	T-T
634	1917	1935	T-T
635	1917	249074	T-T
636	1917	249075	T-T
637	1917	1927	T-T
638	1916	1917	T-T
639	1919	1931	T-T
640	1920	1925	T-T
641	1920	273235	T-T
642	1920	1954	T-T
643	1922	1926	T-T
644	1922	1945	T-T
645	1923	1941	T-T
646	1923	249086	T-T
647	1923	1924	T-T
648	1923	1943	T-T
649	1924	249086	T-T
650	1924	1943	T-T
651	1924	1941	T-T
652	1925	1937	T-T
653	1925	1955	T-T
654	1926	1945	T-T
655	1924	1926	T-T
656	1926	1943	T-T
657	1927	1939	T-T
658	1927	1935	T-T
659	1910	1927	T-T
660	1935	1939	T-T
661	1937	1948	T-T
662	1937	1962	T-T
663	1941	1943	T-T
664	1941	249086	T-T
665	1911	1941	T-T
666	1943	1965	T-T
667	1943	1945	T-T
668	1945	1960	T-T
669	1945	1965	T-T
670	1948	1962	T-T
671	1954	1967	T-T
672	1954	1955	T-T
673	1954	1961	T-T
674	1954	273235	T-T
675	1954	273239	T-T
676	1955	1967	T-T
677	1955	1981	T-T
678	1955	1962	T-T
679	1960	1965	T-T
680	1943	1960	T-T
681	1926	1960	T-T
682	1961	273239	T-T
683	1961	225317	T-T
684	1961	273235	T-T
685	1962	1981	T-T
686	1962	1978	T-T
687	1941	1965	T-T
688	1967	1981	T-T
689	1978	1995	T-T
690	1978	2009	T-T
691	1995	2012	T-T
692	1995	2009	T-T
693	1995	2005	T-T
694	2004	2017	T-T
695	2004	2029	T-T
696	2005	2012	T-T
697	2008	2020	T-T
698	2008	2024	T-T
699	2008	2016	T-T
700	2008	2034	T-T
701	2009	2012	T-T
702	2016	2024	T-T
703	2016	2028	T-T
704	2016	2020	T-T
705	2016	2034	T-T
706	2017	2029	T-T
707	2017	2028	T-T
708	2017	2038	T-T
709	2020	2024	T-T
710	2020	2034	T-T
711	2024	2034	T-T
712	2024	2028	T-T
713	2028	2038	T-T
714	2028	2029	T-T
715	2028	2047	T-T
716	2029	2038	T-T
717	2037	2055	T-T
718	2037	2050	T-T
719	2037	2064	T-T
720	2038	2047	T-T
721	2016	2038	T-T
722	2044	2045	T-T
723	2044	2046	T-T
724	2044	2063	T-T
725	2045	2046	T-T
726	2045	2063	T-T
727	2046	2063	T-T
728	2046	2074	T-T
729	2047	2057	T-T
730	2050	2053	T-T
731	2050	2055	T-T
732	2053	2071	T-T
733	2055	2064	T-T
734	2057	2070	T-T
735	2059	2072	T-T
736	2063	2074	T-T
737	2063	2085	T-T
738	2071	2083	T-T
739	2072	2083	T-T
740	2072	2097	T-T
741	2074	2085	T-T
742	2074	2093	T-T
743	2074	2081	T-T
744	2074	2103	T-T
745	2080	2095	T-T
746	2080	2082	T-T
747	2080	2088	T-T
748	2080	2081	T-T
749	2080	2098	T-T
750	2081	2093	T-T
751	2081	2082	T-T
752	2081	2103	T-T
753	2081	2085	T-T
754	2081	2098	T-T
755	2082	2095	T-T
756	2082	2098	T-T
757	2082	2093	T-T
758	2083	2097	T-T
759	2085	2093	T-T
760	2085	2103	T-T
761	2074	2087	T-T
762	2085	2087	T-T
763	2088	2096	T-T
764	2088	2095	T-T
765	2088	2104	T-T
766	2082	2088	T-T
767	2093	2103	T-T
768	2093	2098	T-T
769	2095	2098	T-T
770	2095	2096	T-T
771	2096	2104	T-T
772	2080	2096	T-T
773	2082	2096	T-T
774	2098	2103	T-T
775	2082	2103	T-T
776	2095	2104	T-T
777	2080	2104	T-T
778	2105	2115	T-T
779	2105	2107	T-T
780	2107	2115	T-T
781	2142	2156	T-T
782	2142	2161	T-T
783	2142	2146	T-T
784	2142	2157	T-T
785	2145	2146	T-T
786	2145	2160	T-T
787	2145	2157	T-T
788	2145	2161	T-T
789	2145	2170	T-T
790	2146	2157	T-T
791	2146	2160	T-T
792	2146	2161	T-T
793	2146	2170	T-T
794	2152	2169	T-T
795	2155	2163	T-T
796	2156	2161	T-T
797	2156	2157	T-T
798	2156	2170	T-T
799	2157	2160	T-T
800	2157	2161	T-T
801	2157	2170	T-T
802	2160	2170	T-T
803	2160	2161	T-T
804	2161	2170	T-T
805	2163	2169	T-T
806	2183	2184	T-T
807	2183	2190	T-T
808	2183	2201	T-T
809	2184	2201	T-T
810	2184	2190	T-T
811	2190	2201	T-T
812	2190	2210	T-T
813	2190	2206	T-T
814	2201	2210	T-T
815	2201	2206	T-T
816	2204	2208	T-T
817	2204	2209	T-T
818	2204	2206	T-T
819	2206	2210	T-T
820	2206	2209	T-T
821	2206	2208	T-T
822	2208	2209	T-T
823	2209	2210	T-T
824	2236	2256	T-T
825	2244	2258	T-T
826	2244	2265	T-T
827	2249	2251	T-T
828	2249	2258	T-T
829	2249	2265	T-T
830	2251	2258	T-T
831	2258	2265	T-T
832	2258	2277	T-T
833	2263	2266	T-T
834	2265	2277	T-T
835	2283	2294	T-T
836	2283	2297	T-T
837	2294	2297	T-T
838	2296	2306	T-T
839	2296	2307	T-T
840	2296	2310	T-T
841	2296	2318	T-T
842	2306	2307	T-T
843	2306	2310	T-T
844	2306	2318	T-T
845	2306	2322	T-T
846	2307	2318	T-T
847	2307	2310	T-T
848	2307	2322	T-T
849	2310	2322	T-T
850	2310	2315	T-T
851	2310	2318	T-T
852	2315	2322	T-T
853	2315	2334	T-T
854	2306	2315	T-T
855	2315	2318	T-T
856	2318	2322	T-T
857	2318	2334	T-T
858	2322	2334	T-T
859	2322	2341	T-T
860	2324	2338	T-T
861	2324	2337	T-T
862	2324	2339	T-T
863	2324	2331	T-T
864	2324	2333	T-T
865	2331	2339	T-T
866	2331	225367	T-T
867	2331	225365	T-T
868	2331	2338	T-T
869	2331	225368	T-T
870	2333	2337	T-T
871	2333	2365	T-T
872	2333	2338	T-T
873	2334	2341	T-T
874	2334	2360	T-T
875	2310	2334	T-T
876	2337	2338	T-T
877	2337	2349	T-T
878	2337	2339	T-T
879	2338	2339	T-T
880	2338	2349	T-T
881	2339	2354	T-T
882	2339	225367	T-T
883	2339	2349	T-T
884	2341	2352	T-T
885	2341	2360	T-T
886	2318	2341	T-T
887	2349	2354	T-T
888	2349	2372	T-T
889	2334	2352	T-T
890	2352	2360	T-T
891	2318	2352	T-T
892	2322	2352	T-T
893	2354	225368	T-T
894	2354	2372	T-T
895	2354	2378	T-T
896	2364	2365	T-T
897	2364	2384	T-T
898	2365	2384	T-T
899	2349	2365	T-T
900	2365	2372	T-T
901	2368	2379	T-T
902	2372	2378	T-T
903	2372	2396	T-T
904	2372	2384	T-T
905	2375	2390	T-T
906	2375	2383	T-T
907	2375	2389	T-T
908	2375	2388	T-T
909	2375	2400	T-T
910	2378	2396	T-T
911	2349	2378	T-T
912	2383	2390	T-T
913	2383	2400	T-T
914	2384	2396	T-T
915	2384	2412	T-T
916	2388	2389	T-T
917	2388	2400	T-T
918	2389	2400	T-T
919	2389	2390	T-T
920	2390	2400	T-T
921	2394	2398	T-T
922	2396	2412	T-T
923	2402	2410	T-T
924	2402	2407	T-T
925	2402	2403	T-T
926	2402	2421	T-T
927	2403	2407	T-T
928	2403	2420	T-T
929	2403	2430	T-T
930	2403	2419	T-T
931	2405	2418	T-T
932	2405	2419	T-T
933	2405	2415	T-T
934	2407	2410	T-T
935	2407	2430	T-T
936	2407	2420	T-T
937	2409	2415	T-T
938	2409	2422	T-T
939	2409	2418	T-T
940	2409	2427	T-T
941	2409	2424	T-T
942	2410	2421	T-T
943	2412	2428	T-T
944	2412	2432	T-T
945	2412	2445	T-T
946	2415	2422	T-T
947	2415	2418	T-T
948	2415	2427	T-T
949	2418	2422	T-T
950	2418	2419	T-T
951	2419	2420	T-T
952	2420	2430	T-T
953	2407	2421	T-T
954	2421	2446	T-T
955	2421	2430	T-T
956	2422	2427	T-T
957	2422	2442	T-T
958	2422	2424	T-T
959	2424	2427	T-T
960	2424	2442	T-T
961	2426	2438	T-T
962	2426	225378	T-T
963	2426	225377	T-T
964	2426	2447	T-T
965	2426	2428	T-T
966	2427	2442	T-T
967	2428	2445	T-T
968	2428	2432	T-T
969	2428	2447	T-T
970	2428	2438	T-T
971	2430	2446	T-T
972	2431	2432	T-T
973	2432	2445	T-T
974	2432	2447	T-T
975	2438	2447	T-T
976	2438	225378	T-T
977	2438	273246	T-T
978	2415	2442	T-T
979	2445	2447	T-T
980	2445	273251	T-T
981	2438	2445	T-T
982	2446	2448	T-T
983	2446	2454	T-T
984	2447	273251	T-T
985	2447	273246	T-T
986	2448	2454	T-T
987	2421	2448	T-T
988	2430	2448	T-T
989	2454	2469	T-T
990	2430	2454	T-T
991	2455	2461	T-T
992	2455	2471	T-T
993	2456	2474	T-T
994	2457	2464	T-T
995	2461	2471	T-T
996	2461	2470	T-T
997	2469	2475	T-T
998	2469	249100	T-T
999	2469	249105	T-T
1000	2469	249106	T-T
1001	2474	249094	T-T
1002	2474	249114	T-T
1003	2475	249100	T-T
1004	2475	249106	T-T
1005	2475	249105	T-T
1006	2475	249115	T-T
1007	2478	2483	T-T
1008	2478	249149	T-T
1009	2478	249145	T-T
1010	2478	2487	T-T
1011	2478	2489	T-T
1012	2479	249152	T-T
1013	2479	2490	T-T
1014	2479	2487	T-T
1015	2479	2483	T-T
1016	2479	249149	T-T
1017	2480	2485	T-T
1018	2480	249146	T-T
1019	2480	2486	T-T
1020	2483	2487	T-T
1021	2483	2489	T-T
1022	2483	2490	T-T
1023	2485	2488	T-T
1024	2485	2486	T-T
1025	2485	2492	T-T
1026	2486	2488	T-T
1027	2487	2490	T-T
1028	2487	2500	T-T
1029	2487	2502	T-T
1030	2488	2492	T-T
1031	2488	2494	T-T
1032	2488	2510	T-T
1033	2489	2494	T-T
1034	2489	2503	T-T
1035	2487	2489	T-T
1036	2490	2502	T-T
1037	2490	2497	T-T
1038	2492	2494	T-T
1039	2492	2507	T-T
1040	2492	2510	T-T
1041	2493	2495	T-T
1042	2493	2501	T-T
1043	2494	2503	T-T
1044	2494	2507	T-T
1045	2495	2501	T-T
1046	2495	2497	T-T
1047	2497	2502	T-T
1048	2497	2512	T-T
1049	2497	2517	T-T
1050	2500	2514	T-T
1051	2500	2512	T-T
1052	2500	2503	T-T
1053	2500	2517	T-T
1054	2501	2520	T-T
1055	2502	2512	T-T
1056	2502	2517	T-T
1057	2500	2502	T-T
1058	2503	2513	T-T
1059	2503	2514	T-T
1060	2503	2516	T-T
1061	2507	2510	T-T
1062	2507	2516	T-T
1063	2507	2513	T-T
1064	2507	2524	T-T
1065	2510	2516	T-T
1066	2510	2519	T-T
1067	2512	2517	T-T
1068	2512	2514	T-T
1069	2490	2512	T-T
1070	2513	2516	T-T
1071	2513	2524	T-T
1072	2513	2514	T-T
1073	2514	2521	T-T
1074	2514	2528	T-T
1075	2516	2524	T-T
1076	2514	2517	T-T
1077	2517	2521	T-T
1078	2518	2519	T-T
1079	2520	2525	T-T
1080	2520	2532	T-T
1081	2521	2528	T-T
1082	2521	2530	T-T
1083	2513	2521	T-T
1084	2521	2524	T-T
1085	2524	2528	T-T
1086	2524	2530	T-T
1087	2525	2532	T-T
1088	2528	2530	T-T
1089	2513	2528	T-T
1090	2513	2530	T-T
1091	2516	2530	T-T
1092	2545	2552	T-T
1093	2545	2547	T-T
1094	2545	2559	T-T
1095	2545	2557	T-T
1096	2546	2556	T-T
1097	2547	2559	T-T
1098	2547	2557	T-T
1099	2547	2560	T-T
1100	2550	2553	T-T
1101	2550	2562	T-T
1102	2550	2558	T-T
1103	2552	2559	T-T
1104	2552	2565	T-T
1105	2553	2558	T-T
1106	2553	2562	T-T
1107	2556	2563	T-T
1108	2556	2560	T-T
1109	2556	2557	T-T
1110	2557	2559	T-T
1111	2557	2560	T-T
1112	2557	2563	T-T
1113	2557	2565	T-T
1114	2558	2562	T-T
1115	2558	2567	T-T
1116	2559	2560	T-T
1117	2559	2565	T-T
1118	2560	2563	T-T
1119	2562	2567	T-T
1120	2563	2570	T-T
1121	2559	2563	T-T
1122	2565	2569	T-T
1123	2565	2570	T-T
1124	2560	2565	T-T
1125	2567	2571	T-T
1126	2567	2573	T-T
1127	2569	2570	T-T
1128	2569	2576	T-T
1129	2569	2574	T-T
1130	2570	2574	T-T
1131	2570	2572	T-T
1132	2570	2576	T-T
1133	2570	2578	T-T
1134	2571	2573	T-T
1135	2571	2581	T-T
1136	2571	2583	T-T
1137	2572	2579	T-T
1138	2572	2574	T-T
1139	2572	2578	T-T
1140	2572	2577	T-T
1141	2573	2581	T-T
1142	2573	2583	T-T
1143	2574	2578	T-T
1144	2574	2579	T-T
1145	2574	2576	T-T
1146	2576	2578	T-T
1147	2576	2579	T-T
1148	2572	2576	T-T
1149	2577	2579	T-T
1150	2577	2588	T-T
1151	2574	2577	T-T
1152	2577	2578	T-T
1153	2578	2579	T-T
1154	2581	2583	T-T
1155	2581	2585	T-T
1156	2581	2592	T-T
1157	2583	2592	T-T
1158	2583	2595	T-T
1159	2583	2599	T-T
1160	2583	2585	T-T
1161	2584	2586	T-T
1162	2584	2587	T-T
1163	2584	2597	T-T
1164	2584	2588	T-T
1165	2584	2604	T-T
1166	2585	225401	T-T
1167	2585	2595	T-T
1168	2585	2603	T-T
1169	2586	2588	T-T
1170	2586	2597	T-T
1171	2586	2587	T-T
1172	2586	2605	T-T
1173	2587	2591	T-T
1174	2587	2604	T-T
1175	2587	2593	T-T
1176	2588	2597	T-T
1177	2588	2606	T-T
1178	2589	2596	T-T
1179	2589	2601	T-T
1180	2589	2594	T-T
1181	2591	2593	T-T
1182	2591	2594	T-T
1183	2591	2600	T-T
1184	2591	2604	T-T
1185	2592	2599	T-T
1186	2592	2602	T-T
1187	2592	2595	T-T
1188	2592	2603	T-T
1189	2593	2594	T-T
1190	2593	2600	T-T
1191	2593	2608	T-T
1192	2593	2607	T-T
1193	2594	2600	T-T
1194	2594	2596	T-T
1195	2594	2608	T-T
1196	2594	2607	T-T
1197	2595	2603	T-T
1198	2595	2599	T-T
1199	2596	2601	T-T
1200	2596	2607	T-T
1201	2596	2600	T-T
1202	2597	2605	T-T
1203	2597	2604	T-T
1204	2599	2602	T-T
1205	2599	2603	T-T
1206	2599	2610	T-T
1207	2600	2608	T-T
1208	2600	2607	T-T
1209	2601	2607	T-T
1210	2594	2601	T-T
1211	2595	2602	T-T
1212	2602	2603	T-T
1213	2583	2602	T-T
1214	2603	2610	T-T
1215	2603	225401	T-T
1216	2604	2605	T-T
1217	2604	2609	T-T
1218	2605	2613	T-T
1219	2605	2609	T-T
1220	2584	2605	T-T
1221	2606	2611	T-T
1222	2606	2615	T-T
1223	2597	2606	T-T
1224	2607	2608	T-T
1225	2608	2609	T-T
1226	2609	2617	T-T
1227	2609	2613	T-T
1228	2610	2616	T-T
1229	2610	2618	T-T
1230	2595	2610	T-T
1231	2611	2615	T-T
1232	2611	2613	T-T
1233	2597	2611	T-T
1234	2605	2611	T-T
1235	2613	2615	T-T
1236	2604	2613	T-T
1237	2597	2613	T-T
1238	2605	2615	T-T
1239	2616	2618	T-T
1240	2616	225405	T-T
1241	2603	2616	T-T
1242	2604	2617	T-T
1243	2605	2617	T-T
1244	2618	225405	T-T
1245	2618	225407	T-T
1246	2620	2621	T-T
1247	2620	2622	T-T
1248	2620	2624	T-T
1249	2621	2623	T-T
1250	2621	2622	T-T
1251	2622	2624	T-T
1252	2623	2626	T-T
1253	2623	2625	T-T
1254	2624	2629	T-T
1255	2625	2626	T-T
1256	2626	2630	T-T
1257	2629	2631	T-T
1258	2629	2634	T-T
1259	2629	2633	T-T
1260	2629	2630	T-T
1261	2630	2633	T-T
1262	2630	2638	T-T
1263	2630	2631	T-T
1264	2630	2634	T-T
1265	2631	2634	T-T
1266	2631	2633	T-T
1267	2631	2640	T-T
1268	2633	2638	T-T
1269	2633	2634	T-T
1270	2633	2642	T-T
1271	2634	2640	T-T
1272	2634	2641	T-T
1273	2634	2642	T-T
1274	2638	2642	T-T
1275	2638	2645	T-T
1276	2638	2641	T-T
1277	2640	2641	T-T
1278	2640	2643	T-T
1279	2640	2642	T-T
1280	2641	2642	T-T
1281	2641	2643	T-T
1282	2633	2641	T-T
1283	2643	2651	T-T
1284	2643	2652	T-T
1285	2642	2643	T-T
1286	2645	2649	T-T
1287	2645	2655	T-T
1288	2642	2645	T-T
1289	2649	2655	T-T
1290	2649	225416	T-T
1291	2649	225414	T-T
1292	2651	2654	T-T
1293	2651	2652	T-T
1294	2651	2658	T-T
1295	2641	2651	T-T
1296	2652	2654	T-T
1297	2654	2658	T-T
1298	2643	2654	T-T
1299	2642	2654	T-T
1300	2676	2683	T-T
1301	2677	225431	T-T
1302	2677	2680	T-T
1303	2677	225432	T-T
1304	2677	225434	T-T
1305	2677	225425	T-T
1306	2678	2680	T-T
1307	2678	2683	T-T
1308	2750	2755	T-T
1309	2750	2751	T-T
1310	2750	2759	T-T
1311	2750	2762	T-T
1312	2751	2755	T-T
1313	2751	2759	T-T
1314	2751	2762	T-T
1315	2755	2759	T-T
1316	2755	2762	T-T
1317	2759	2762	T-T
1318	2759	2768	T-T
1319	2762	2768	T-T
1320	2762	2769	T-T
1321	2768	2769	T-T
1322	2834	2849	T-T
1323	2834	2852	T-T
1324	2849	2852	T-T
1325	2887	2894	T-T
1326	2887	2897	T-T
1327	2894	2897	T-T
1328	2894	2906	T-T
1329	2897	2906	T-T
1330	3042	3051	T-T
1331	3042	3055	T-T
1332	3051	3055	T-T
1333	3105	3107	T-T
1334	3116	249203	T-T
1335	3116	249202	T-T
1336	3119	3122	T-T
1337	3119	249239	T-T
1338	3119	3128	T-T
1339	3121	3124	T-T
1340	3122	249239	T-T
1341	3122	3128	T-T
1342	3128	249239	T-T
1343	3141	3143	T-T
1344	3158	3159	T-T
1345	3167	3170	T-T
1346	3188	3195	T-T
1347	3191	3205	T-T
1348	3191	3203	T-T
1349	3195	3214	T-T
1350	3202	3207	T-T
1351	3202	3216	T-T
1352	3202	3219	T-T
1353	3203	3205	T-T
1354	3203	3213	T-T
1355	3203	3214	T-T
1356	3205	3214	T-T
1357	3205	3213	T-T
1358	3207	3219	T-T
1359	3212	3216	T-T
1360	3219	3233	T-T
1361	3222	3235	T-T
1362	3232	3241	T-T
1363	3234	3242	T-T
1364	3235	3247	T-T
1365	3235	3243	T-T
1366	3241	3252	T-T
1367	3241	225517	T-T
1368	3243	3247	T-T
1369	3243	3254	T-T
1370	3247	3254	T-T
1371	3252	225517	T-T
1372	3252	225520	T-T
1373	3252	225521	T-T
1374	3254	3267	T-T
1375	3254	3266	T-T
1376	3254	3274	T-T
1377	3266	3274	T-T
1378	3266	3267	T-T
1379	3267	3274	T-T
1380	3269	3271	T-T
1381	3269	3275	T-T
1382	3269	3281	T-T
1383	3269	3284	T-T
1384	3271	3275	T-T
1385	3271	3281	T-T
1386	3271	3284	T-T
1387	3271	3289	T-T
1388	3275	3281	T-T
1389	3275	3284	T-T
1390	3275	3289	T-T
1391	3280	3288	T-T
1392	3281	3284	T-T
1393	3281	3289	T-T
1394	3283	3290	T-T
1395	3283	3289	T-T
1396	3283	3299	T-T
1397	3283	3284	T-T
1398	3283	3300	T-T
1399	3284	3289	T-T
1400	3284	3300	T-T
1401	3286	3295	T-T
1402	3286	3309	T-T
1403	3286	3310	T-T
1404	3286	3304	T-T
1405	3287	3301	T-T
1406	3288	3299	T-T
1407	3288	3290	T-T
1408	3289	3300	T-T
1409	3290	3299	T-T
1410	3295	3310	T-T
1411	3295	3309	T-T
1412	3295	3320	T-T
1413	3296	3312	T-T
1414	3296	3304	T-T
1415	3296	3321	T-T
1416	3296	3325	T-T
1417	3281	3300	T-T
1418	3304	3316	T-T
1419	3304	3309	T-T
1420	3304	3325	T-T
1421	3305	3308	T-T
1422	3305	3318	T-T
1423	3308	3318	T-T
1424	3309	3316	T-T
1425	3309	3320	T-T
1426	3309	3310	T-T
1427	3310	3320	T-T
1428	3310	3328	T-T
1429	3312	3321	T-T
1430	3316	3320	T-T
1431	3316	3325	T-T
1432	3310	3316	T-T
1433	3320	3328	T-T
1434	3321	3337	T-T
1435	3321	3325	T-T
1436	3325	3336	T-T
1437	3325	3337	T-T
1438	3327	3329	T-T
1439	3327	225529	T-T
1440	3328	3343	T-T
1441	3328	3345	T-T
1442	3328	3338	T-T
1443	3329	3330	T-T
1444	3336	3339	T-T
1445	3336	3348	T-T
1446	3336	3337	T-T
1447	3337	3348	T-T
1448	3337	3355	T-T
1449	3338	3345	T-T
1450	3338	3346	T-T
1451	3338	3353	T-T
1452	3338	3363	T-T
1453	3339	3357	T-T
1454	3339	3351	T-T
1455	3339	3343	T-T
1456	3343	3351	T-T
1457	3343	3357	T-T
1458	3343	3345	T-T
1459	3345	3353	T-T
1460	3345	3346	T-T
1461	3345	3363	T-T
1462	3346	3353	T-T
1463	3346	3363	T-T
1464	3346	3375	T-T
1465	3348	3355	T-T
1466	3351	3357	T-T
1467	3345	3351	T-T
1468	3328	3351	T-T
1469	3353	3363	T-T
1470	3353	3375	T-T
1471	3363	3375	T-T
1472	3363	3377	T-T
1473	3363	3374	T-T
1474	3374	3378	T-T
1475	3374	3377	T-T
1476	3374	3375	T-T
1477	3374	3386	T-T
1478	3375	3377	T-T
1479	3375	3380	T-T
1480	3377	3380	T-T
1481	3377	3378	T-T
1482	3378	3386	T-T
1483	3363	3378	T-T
1484	3375	3378	T-T
1485	3380	3386	T-T
1486	3380	3399	T-T
1487	3374	3380	T-T
1488	3377	3386	T-T
1489	3386	3407	T-T
1490	3393	3401	T-T
1491	3393	3412	T-T
1492	3393	3400	T-T
1493	3399	3414	T-T
1494	3399	3433	T-T
1495	3399	3424	T-T
1496	3386	3399	T-T
1497	3400	3401	T-T
1498	3400	3407	T-T
1499	3400	3432	T-T
1500	3400	3431	T-T
1501	3401	3412	T-T
1502	3405	3428	T-T
1503	3405	3408	T-T
1504	3405	3422	T-T
1505	3405	3434	T-T
1506	3405	3435	T-T
1507	3407	3431	T-T
1508	3407	3414	T-T
1509	3407	3441	T-T
1510	3408	3428	T-T
1511	3412	3439	T-T
1512	3412	3436	T-T
1513	3412	3440	T-T
1514	3414	3431	T-T
1515	3414	3433	T-T
1516	3414	3441	T-T
1517	3422	3435	T-T
1518	3422	3428	T-T
1519	3422	3434	T-T
1520	3422	3443	T-T
1521	3424	3433	T-T
1522	3424	3437	T-T
1523	3424	3445	T-T
1524	3424	3455	T-T
1525	3428	3434	T-T
1526	3428	3435	T-T
1527	3428	3443	T-T
1528	3431	3441	T-T
1529	3431	3432	T-T
1530	3432	3447	T-T
1531	3432	3436	T-T
1532	3432	3451	T-T
1533	3433	3437	T-T
1534	3433	3445	T-T
1535	3434	3435	T-T
1536	3434	3443	T-T
1537	3435	3443	T-T
1538	3436	3447	T-T
1539	3436	3439	T-T
1540	3436	3440	T-T
1541	3436	3451	T-T
1542	3437	3445	T-T
1543	3437	3455	T-T
1544	3437	3462	T-T
1545	3439	3440	T-T
1546	3439	3447	T-T
1547	3439	3453	T-T
1548	3440	3453	T-T
1549	3440	3447	T-T
1550	3441	3454	T-T
1551	3432	3441	T-T
1552	3443	3465	T-T
1553	3445	3455	T-T
1554	3445	3462	T-T
1555	3447	3451	T-T
1556	3447	3453	T-T
1557	3449	3452	T-T
1558	3451	3453	T-T
1559	3451	3472	T-T
1560	3452	3477	T-T
1561	3453	3476	T-T
1562	3453	3472	T-T
1563	3454	3462	T-T
1564	3454	3473	T-T
1565	3454	3466	T-T
1566	3437	3454	T-T
1567	3455	3462	T-T
1568	3455	3474	T-T
1569	3458	3470	T-T
1570	3458	3459	T-T
1571	3459	3470	T-T
1572	3462	3473	T-T
1573	3462	3483	T-T
1574	3463	3481	T-T
1575	3453	3463	T-T
1576	3440	3463	T-T
1577	3463	3476	T-T
1578	3466	3479	T-T
1579	3466	3473	T-T
1580	3466	3489	T-T
1581	3441	3466	T-T
1582	3467	3469	T-T
1583	3467	3480	T-T
1584	3467	3481	T-T
1585	3467	3475	T-T
1586	3469	3475	T-T
1587	3469	3480	T-T
1588	3472	3476	T-T
1589	3472	3488	T-T
1590	3472	3479	T-T
1591	3473	3483	T-T
1592	3473	3496	T-T
1593	3474	3492	T-T
1594	3474	3483	T-T
1595	3475	3480	T-T
1596	3475	3494	T-T
1597	3476	3488	T-T
1598	3451	3476	T-T
1599	3476	3499	T-T
1600	3477	3482	T-T
1601	3477	3495	T-T
1602	3479	3489	T-T
1603	3479	3488	T-T
1604	3451	3479	T-T
1605	3480	3494	T-T
1606	3482	3495	T-T
1607	3483	3496	T-T
1608	3483	3492	T-T
1609	3488	3489	T-T
1610	3488	3506	T-T
1611	3472	3489	T-T
1612	3492	3504	T-T
1613	3492	3498	T-T
1614	3492	3508	T-T
1615	3496	3510	T-T
1616	3498	3503	T-T
1617	3498	3504	T-T
1618	3498	3508	T-T
1619	3498	3517	T-T
1620	3499	3506	T-T
1621	3499	3502	T-T
1622	3503	3504	T-T
1623	3492	3503	T-T
1624	3504	3508	T-T
1625	3504	3517	T-T
1626	3504	3510	T-T
1627	3508	3510	T-T
1628	3508	3517	T-T
1629	3510	3517	T-T
1630	3527	3535	T-T
1631	3527	249261	T-T
1632	3527	3528	T-T
1633	3528	3535	T-T
1634	3528	3529	T-T
1635	3529	249263	T-T
1636	3529	249262	T-T
1637	3529	3534	T-T
1638	3530	3534	T-T
1639	3530	249262	T-T
1640	3530	3531	T-T
1641	3531	3532	T-T
1642	3531	3539	T-T
1643	3531	249260	T-T
1644	3532	249260	T-T
1645	3532	3539	T-T
1646	3532	273388	T-T
1647	3534	249262	T-T
1648	3534	249263	T-T
1649	3535	249261	T-T
1650	3535	3540	T-T
1651	3539	249260	T-T
1652	3539	273397	T-T
1653	3539	3552	T-T
1654	3540	3548	T-T
1655	3541	3556	T-T
1656	3546	3556	T-T
1657	3552	3561	T-T
1658	3552	273397	T-T
1659	3561	3569	T-T
1660	3561	3570	T-T
1661	3566	3576	T-T
1662	3569	3570	T-T
1663	3569	3578	T-T
1664	3570	3578	T-T
1665	3576	3587	T-T
1666	3576	3593	T-T
1667	3587	3593	T-T
1668	3587	3600	T-T
1669	3592	3601	T-T
1670	3592	3603	T-T
1671	3593	3600	T-T
1672	3600	3610	T-T
1673	3601	3603	T-T
1674	3601	3602	T-T
1675	3602	3603	T-T
1676	3610	3613	T-T
1677	3638	3644	T-T
1678	3638	3652	T-T
1679	3638	3660	T-T
1680	3641	3645	T-T
1681	3641	3664	T-T
1682	3644	3652	T-T
1683	3644	3660	T-T
1684	3645	3664	T-T
1685	3651	3665	T-T
1686	3652	3660	T-T
1687	3652	3657	T-T
1688	3652	3682	T-T
1689	3657	3663	T-T
1690	3657	3682	T-T
1691	3657	3664	T-T
1692	3663	3664	T-T
1693	3663	3674	T-T
1694	3664	3674	T-T
1695	3670	3691	T-T
1696	3676	3696	T-T
1697	3682	3697	T-T
1698	3687	3695	T-T
1699	3687	3706	T-T
1700	3691	3705	T-T
1701	3691	3712	T-T
1702	3691	3717	T-T
1703	3692	3707	T-T
1704	3692	3715	T-T
1705	3695	3706	T-T
1706	3695	3713	T-T
1707	3695	3709	T-T
1708	3695	3719	T-T
1709	3697	3723	T-T
1710	3701	3716	T-T
1711	3701	3714	T-T
1712	3701	3725	T-T
1713	3701	3721	T-T
1714	3702	3707	T-T
1715	3705	3712	T-T
1716	3705	3717	T-T
1717	3706	3709	T-T
1718	3706	3719	T-T
1719	3706	3713	T-T
1720	3707	3715	T-T
1721	3709	3719	T-T
1722	3709	3713	T-T
1723	3710	3724	T-T
1724	3712	3717	T-T
1725	3713	3719	T-T
1726	3713	3727	T-T
1727	3714	3716	T-T
1728	3714	3725	T-T
1729	3714	3721	T-T
1730	3715	3721	T-T
1731	3716	3725	T-T
1732	3716	3721	T-T
1733	3719	3727	T-T
1734	3721	3725	T-T
1735	3723	3728	T-T
1736	3727	3735	T-T
1737	3732	3745	T-T
1738	3732	3747	T-T
1739	3713	3735	T-T
1740	3745	3747	T-T
1741	3747	3772	T-T
1742	3751	3761	T-T
1743	3751	3755	T-T
1744	3755	3761	T-T
1745	3763	3780	T-T
1746	3763	3777	T-T
1747	3768	3779	T-T
1748	3772	3782	T-T
1749	3772	3778	T-T
1750	3772	3792	T-T
1751	3777	3788	T-T
1752	3777	3793	T-T
1753	3777	3780	T-T
1754	3778	3782	T-T
1755	3778	3792	T-T
1756	3779	3808	T-T
1757	3782	3792	T-T
1758	3785	3798	T-T
1759	3788	3793	T-T
1760	3793	3806	T-T
1761	3798	3827	T-T
1762	3803	3826	T-T
1763	3803	3816	T-T
1764	3808	225580	T-T
1765	3808	225583	T-T
1766	3814	3816	T-T
1767	3814	3847	T-T
1768	3814	3838	T-T
1769	3814	3826	T-T
1770	3814	3848	T-T
1771	3816	3826	T-T
1772	3816	3838	T-T
1773	3821	3827	T-T
1774	3822	3837	T-T
1775	3822	3828	T-T
1776	3826	3838	T-T
1777	3826	3848	T-T
1778	3827	3830	T-T
1779	3827	3860	T-T
1780	3827	3840	T-T
1781	3828	3837	T-T
1782	3830	3840	T-T
1783	3830	3860	T-T
1784	3830	3865	T-T
1785	3835	3859	T-T
1786	3835	3874	T-T
1787	3838	3848	T-T
1788	3838	3847	T-T
1789	3839	3862	T-T
1790	3839	3859	T-T
1791	3839	3866	T-T
1792	3839	3840	T-T
1793	3840	3865	T-T
1794	3840	3866	T-T
1795	3840	3862	T-T
1796	3840	3860	T-T
1797	3847	3848	T-T
1798	3847	3864	T-T
1799	3847	3879	T-T
1800	3848	3864	T-T
1801	3848	3879	T-T
1802	3859	3878	T-T
1803	3859	3874	T-T
1804	3860	3865	T-T
1805	3860	3880	T-T
1806	3862	3866	T-T
1807	3862	3865	T-T
1808	3863	3877	T-T
1809	3863	3887	T-T
1810	3864	3879	T-T
1811	3864	3881	T-T
1812	3864	3885	T-T
1813	3865	3866	T-T
1814	3865	3880	T-T
1815	3868	3890	T-T
1816	3874	3878	T-T
1817	3874	3909	T-T
1818	3874	3897	T-T
1819	3875	3882	T-T
1820	3875	3903	T-T
1821	3876	3892	T-T
1822	3876	3898	T-T
1823	3877	3887	T-T
1824	3878	3909	T-T
1825	3879	3885	T-T
1826	3879	3893	T-T
1827	3879	3894	T-T
1828	3880	3906	T-T
1829	3880	3925	T-T
1830	3881	3894	T-T
1831	3881	3895	T-T
1832	3881	3893	T-T
1833	3881	3913	T-T
1834	3882	3903	T-T
1835	3882	3885	T-T
1836	3879	3882	T-T
1837	3885	3893	T-T
1838	3885	3903	T-T
1839	3892	3898	T-T
1840	3893	3894	T-T
1841	3893	3918	T-T
1842	3894	3918	T-T
1843	3894	3895	T-T
1844	3895	3897	T-T
1845	3895	3913	T-T
1846	3897	3913	T-T
1847	3881	3897	T-T
1848	3900	3909	T-T
1849	3900	3922	T-T
1850	3879	3903	T-T
1851	3906	3925	T-T
1852	3906	3922	T-T
1853	3906	3926	T-T
1854	3894	3913	T-T
1855	3914	3916	T-T
1856	3922	3925	T-T
1857	3971	3989	T-T
1858	3971	249303	T-T
1859	3971	3988	T-T
1860	3971	3973	T-T
1861	3971	3991	T-T
1862	3972	3975	T-T
1863	3972	3981	T-T
1864	3972	3980	T-T
1865	3972	3974	T-T
1866	3972	3986	T-T
1867	3973	3988	T-T
1868	3973	3989	T-T
1869	3973	249303	T-T
1870	3974	3986	T-T
1871	3974	3981	T-T
1872	3974	3975	T-T
1873	3974	3980	T-T
1874	3975	3980	T-T
1875	3975	3981	T-T
1876	3975	3986	T-T
1877	3980	3981	T-T
1878	3980	3997	T-T
1879	3981	3986	T-T
1880	3981	3997	T-T
1881	3986	3997	T-T
1882	3988	4012	T-T
1883	3988	3989	T-T
1884	3988	4013	T-T
1885	3989	3991	T-T
1886	3989	4007	T-T
1887	3989	4012	T-T
1888	3991	4007	T-T
1889	3988	3991	T-T
1890	3991	4012	T-T
1891	3997	4019	T-T
1892	3974	3997	T-T
1893	4007	4012	T-T
1894	4007	4016	T-T
1895	4007	4013	T-T
1896	4012	4013	T-T
1897	4012	4016	T-T
1898	4013	4016	T-T
1899	3989	4013	T-T
1900	3988	4016	T-T
1901	3989	4016	T-T
1902	4023	4028	T-T
1903	4023	4031	T-T
1904	4023	4034	T-T
1905	4023	4030	T-T
1906	4028	4031	T-T
1907	4028	4034	T-T
1908	4028	4030	T-T
1909	4030	4034	T-T
1910	4030	4031	T-T
1911	4031	4034	T-T
1912	4039	4059	T-T
1913	4039	4058	T-T
1914	4039	4048	T-T
1915	4039	4068	T-T
1916	4048	4052	T-T
1917	4048	4059	T-T
1918	4054	4060	T-T
1919	4054	4070	T-T
1920	4058	4068	T-T
1921	4058	4059	T-T
1922	4059	4068	T-T
1923	4060	4070	T-T
1924	4064	4073	T-T
1925	4067	4070	T-T
1926	4067	4086	T-T
1927	4070	4086	T-T
1928	4086	4096	T-T
1929	4086	4089	T-T
1930	4086	4121	T-T
1931	4089	4096	T-T
1932	4093	4107	T-T
1933	4093	4095	T-T
1934	4093	4116	T-T
1935	4093	4122	T-T
1936	4093	4102	T-T
1937	4095	4107	T-T
1938	4095	4122	T-T
1939	4095	4116	T-T
1940	4095	4129	T-T
1941	4102	4116	T-T
1942	4102	4115	T-T
1943	4102	4107	T-T
1944	4102	4122	T-T
1945	4104	4134	T-T
1946	4107	4122	T-T
1947	4107	4116	T-T
1948	4115	4116	T-T
1949	4115	4122	T-T
1950	4107	4115	T-T
1951	4116	4122	T-T
1952	4123	4134	T-T
1953	4145	4163	T-T
1954	4145	4173	T-T
1955	4145	4185	T-T
1956	4150	4158	T-T
1957	4150	4151	T-T
1958	4151	4158	T-T
1959	4163	4173	T-T
1960	4163	4185	T-T
1961	4163	4193	T-T
1962	4173	4193	T-T
1963	4173	4185	T-T
1964	4178	4181	T-T
1965	4179	4194	T-T
1966	4179	4183	T-T
1967	4179	4204	T-T
1968	4183	4194	T-T
1969	4183	4204	T-T
1970	4183	4211	T-T
1971	4185	4193	T-T
1972	4185	4226	T-T
1973	4194	4204	T-T
1974	4194	4211	T-T
1975	4196	225608	T-T
1976	4196	4206	T-T
1977	4204	4211	T-T
1978	4204	4221	T-T
1979	4204	4232	T-T
1980	4204	4230	T-T
1981	4206	4223	T-T
1982	4206	4231	T-T
1983	4206	4248	T-T
1984	4208	4213	T-T
1985	4208	4233	T-T
1986	4208	4229	T-T
1987	4208	4246	T-T
1988	4211	4221	T-T
1989	4211	4232	T-T
1990	4211	4230	T-T
1991	4213	4233	T-T
1992	4221	4230	T-T
1993	4221	4232	T-T
1994	4223	4231	T-T
1995	4223	4248	T-T
1996	4223	4266	T-T
1997	4223	4252	T-T
1998	4226	4242	T-T
[truncated: 769,313 more rows]
