# Supplementary material for: Single-cell morphological and topological atlas reveals the ecosystem diversity of human breast cancer
Source: Nat Commun. 2023 Oct 25;14:6796. doi: 10.1038/s41467-023-42504-y (PMC10600153; doi:10.1038/s41467-023-42504-y)
Supplement: Supplementary file 5 — Supplementary Data 1 [file 41467_2023_42504_MOESM5_ESM.zip › Example_Feats_I.csv]

name	Bbox	Centroid	CellType	Morph_Area	Morph_AreaBbox	Morph_CellEccentricities	Morph_Circularity	Morph_Elongation	Morph_Extent	Morph_MajorAxisLength	Morph_MinorAxisLength	Morph_Perimeter	Morph_Solidity	Morph_CurvMean	Morph_CurvStd	Morph_CurvMax	Morph_CurvMin	Texture_ASM	Texture_Contrast	Texture_Correlation	Texture_Entropy	Texture_Homogeneity	Texture_IntensityMean	Texture_IntensityStd	Texture_IntensityMax	Texture_IntensityMin	Graph_I-I_minEdgeLength	Graph_I-I_meanEdgeLength	Graph_I-I_Nsubgraph	Graph_I-I_Degrees	Graph_I-I_Coreness	Graph_I-I_ClusteringCoefficient	Graph_I-I_Eccentricity	Graph_I-I_Eccentricity_normed	Graph_I-I_HarmonicCentrality	Graph_I-I_Closeness	Graph_I-I_Betweenness	Graph_I-I_Betweenness_normed	Graph_T-I_minEdgeLength	Graph_T-I_meanEdgeLength	Graph_T-I_Nsubgraph	Graph_T-I_Degrees	Graph_T-I_Coreness	Graph_T-I_ClusteringCoefficient	Graph_T-I_Eccentricity	Graph_T-I_Eccentricity_normed	Graph_T-I_HarmonicCentrality	Graph_T-I_Closeness	Graph_T-I_Betweenness
0	[[3564, 18698], [3582, 18714]]	[3573.6782608695653, 18706.8]	2	230	323	0.4489516613127058	0.9316460306825568	1.1191239826981108	0.7120743034055728	18.44653870746147	16.4830161739439	55.698484809834994	0.9663865546218487	0.1024398641232998	0.0531930888160187	0.2105842915185288	-0.0086345604888167	0.0053119971786902	142.18779342723005	0.908381657068456	4.634959781198503	0.0877905815652645	96.58260869565216	28.068079536136437	166	57			1.0	0.0	0.0		0.0	0.0	0.0		0.0	0.0			1.0	0.0	0.0		0.0	0.0	0.0		0.0
3	[[3841, 18841], [3863, 18868]]	[3852.083003952569, 18855.025691699604]	2	506	644	0.6860354670445921	0.9024243490320908	1.3744417904795043	0.7857142857142857	29.852807912725705	21.71995068798868	83.94112549695427	0.9638095238095238	0.0770649372059908	0.0561711385461348	0.1721675692389687	-0.0349471360424816	0.0034838325659564	140.44979079497907	0.855736659418364	4.653607062888643	0.1790397743434123	70.20355731225297	24.80628640189901	143	41			1.0	0.0	0.0		0.0	0.0	0.0		0.0	0.0			1.0	0.0	0.0		0.0	0.0	0.0		0.0
8	[[3192, 18996], [3209, 19020]]	[3200.593272171254, 19008.440366972478]	2	327	450	0.7120468474065493	0.890209332007228	1.4242337041397377	0.7266666666666667	24.437104209843287	17.158071838079223	67.94112549695429	0.9505813953488372	0.0973686746642556	0.0576542555120772	0.2322413582387957	0.0013167019494862	0.0039033375729134	189.2483443708609	0.827681368761281	4.702489694035135	0.1087136337054174	91.67584097859329	25.56419270095921	163	57			1.0	0.0	0.0		0.0	0.0	0.0		0.0	0.0			1.0	0.0	0.0		0.0	0.0	0.0		0.0
11	[[3916, 19008], [3939, 19042]]	[3927.1513157894738, 19025.282894736843]	2	608	840	0.789851362370337	0.8175956345368638	1.6305278730502593	0.7238095238095238	35.577756746681935	21.819778327448	96.66904755831212	0.95	0.0687257916956217	0.0676634181621058	0.1977197537924274	-0.0563100209491582	0.0027624730072579	138.8394415357766	0.8024855211781821	4.683215078537891	0.1771001862919297	68.44243421052632	21.063968408807742	135	36	52.10551965939614	52.10551965939614	2.0	1.0	1.0		1.0	0.5	1.0	1.0	0.0	0.0			1.0	0.0	0.0		0.0	0.0	0.0		0.0
12	[[3868, 19023], [3885, 19049]]	[3876.1781170483464, 19036.08651399491]	2	393	486	0.7572898453066973	0.8673944731194047	1.53120848405855	0.808641975308642	27.86832903899828	18.200218539236264	75.45584412271572	0.9562043795620438	0.0851283268832282	0.044537876908512	0.1463088662875835	-0.0273818112677822	0.0037624294544477	103.21584699453553	0.9074032944102102	4.632858573068609	0.1785942506331355	100.6030534351145	22.854561536878062	171	69	52.10551965939614	52.10551965939614	2.0	1.0	1.0		1.0	0.5	1.0	1.0	0.0	0.0			1.0	0.0	0.0		0.0	0.0	0.0		0.0
46	[[3104, 19878], [3128, 19907]]	[3116.7955390334573, 19892.04089219331]	2	538	750	0.7031935285535457	0.9000447267872004	1.4064727359349982	0.7173333333333334	31.14489597676128	22.143974199440635	86.66904755831213	0.9658886894075404	0.0749563287404546	0.0574392682313431	0.1922175447848505	-0.0145898033750315	0.0036812573625147	106.9507874015748	0.8338487659702332	4.420058738250195	0.197874112606166	62.47211895910781	20.37428958710358	138	37			1.0	0.0	0.0		0.0	0.0	0.0		0.0	0.0	64.58341419357521	64.58341419357521	2.0	1.0	1.0		1.0	0.5	1.0	1.0	0.0
90	[[3135, 20738], [3150, 20754]]	[3142.429292929293, 20745.555555555555]	2	198	272	0.5904474795118697	0.9397355145804962	1.2390405860712752	0.7279411764705882	17.822725546840783	14.384295193551909	51.45584412271571	0.9428571428571428	0.1140579891477039	0.0696254461572585	0.2262609128215865	-0.0264787694420785	0.0063795366441805	128.42541436464086	0.8277215643062045	4.415673852030231	0.1182425216632031	98.64646464646464	20.45063686312326	160	67			1.0	0.0	0.0		0.0	0.0	0.0		0.0	0.0			1.0	0.0	0.0		0.0	0.0	0.0		0.0
116	[[3234, 21044], [3255, 21066]]	[3244.918918918919, 21055.337837837837]	2	370	506	0.5017758537884112	0.959883047015088	1.1560724600909529	0.7312252964426877	23.37450819097861	20.218895439425697	69.59797974644665	0.9711286089238844	0.0904337058860864	0.0513688005523088	0.1798538450352554	-0.0271186613954758	0.0035628565970982	104.39481268011524	0.8513889045009252	4.665506278287679	0.1140489105060884	107.24594594594596	20.16490253820872	169	67			1.0	0.0	0.0		0.0	0.0	0.0		0.0	0.0			1.0	0.0	0.0		0.0	0.0	0.0		0.0
134	[[3905, 21199], [3925, 21222]]	[3914.4860759493668, 21210.886075949365]	2	395	504	0.5246659206818141	0.943644877887818	1.174662696780171	0.7837301587301587	24.3395820305194	20.72048605717694	72.52691193458118	0.9634146341463414	0.0934794614818723	0.0356334049178527	0.1586964660705947	0.0325778550514772	0.00330570106291	141.0188679245283	0.867981844846181	4.740923880953923	0.1441279001983332	80.11392405063292	25.265369976409698	148	45			1.0	0.0	0.0		0.0	0.0	0.0		0.0	0.0			1.0	0.0	0.0		0.0	0.0	0.0		0.0
135	[[2798, 21214], [2812, 21232]]	[2803.976525821596, 21223.01877934272]	2	213	285	0.6194009758373793	0.9366969015982932	1.2737639884610363	0.7473684210526316	18.73269241780465	14.706564628536496	53.45584412271571	0.9594594594594594	0.1313430536617832	0.0648361241906602	0.2869504831500294	0.0473958547386948	0.0057391858858539	146.61340206185565	0.9006211502269118	4.670970363941319	0.1205346118759946	118.10328638497651	27.331363237674783	181	63			1.0	0.0	0.0		0.0	0.0	0.0		0.0	0.0			1.0	0.0	0.0		0.0	0.0	0.0		0.0
172	[[3099, 21503], [3124, 21529]]	[3111.4524714828895, 21516.475285171102]	2	526	702	0.5736598249894561	0.8849173141432137	1.2208616214972836	0.7492877492877493	28.686396921220467	23.496845519674068	86.42640687119285	0.9581056466302368	0.0757011941588717	0.0478417694046026	0.1975541923880058	0.0014697025505558	0.0025180621764571	91.2124248496994	0.915388922348391	4.959342850807768	0.1423902012088771	90.68250950570342	24.30814455694306	164	44			1.0	0.0	0.0		0.0	0.0	0.0		0.0	0.0			1.0	0.0	0.0		0.0	0.0	0.0		0.0
196	[[2463, 21742], [2487, 21764]]	[2474.764705882353, 21753.074074074073]	2	459	575	0.5898994650287754	0.935374467915936	1.238425826913819	0.7982608695652174	26.97462629106265	21.781382223175964	78.52691193458118	0.9683544303797468	0.0834408233919104	0.0458545032054372	0.1690799223628507	0.0	0.003377240972982	117.73394495412845	0.8842229491554177	4.667673101668381	0.1849694369274535	69.33333333333333	24.357271777708583	155	37			1.0	0.0	0.0		0.0	0.0	0.0		0.0	0.0			1.0	0.0	0.0		0.0	0.0	0.0		0.0
197	[[3827, 21746], [3860, 21771]]	[3842.8744394618834, 21758.5067264574]	2	669	884	0.6890318135786778	0.8996241439229637	1.3798221258529113	0.7567873303167421	34.39069901675199	24.924008951874157	96.66904755831212	0.9709724238026124	0.0667732966043036	0.04220532288762	0.1430060077264247	-0.0211954541797529	0.0036546224564577	102.9720062208398	0.9324907479943466	4.85750433806042	0.199680624658121	73.50224215246637	29.994798917276466	161	38			1.0	0.0	0.0		0.0	0.0	0.0		0.0	0.0			1.0	0.0	0.0		0.0	0.0	0.0		0.0
213	[[3703, 21969], [3722, 21992]]	[3713.125348189415, 21980.286908077993]	2	359	480	0.5617906583202771	0.9539199124161212	1.2087814141900255	0.7479166666666667	23.540123198172985	19.47425971464546	68.76955262170047	0.9650537634408602	0.0976621291493902	0.0380004563285454	0.160017722749708	0.0227854022675039	0.0036622855869904	159.97910447761194	0.8143994316419711	4.67646076554577	0.1097865473730151	76.52089136490251	22.278160065825915	147	40			1.0	0.0	0.0		0.0	0.0	0.0		0.0	0.0			1.0	0.0	0.0		0.0	0.0	0.0		0.0
221	[[3862, 22050], [3877, 22066]]	[3870.0441176470586, 22057.573529411766]	2	204	272	0.5910583155967242	0.9465384070842568	1.2397275725950243	0.75	18.110089986502924	14.608120676540649	52.04163056034261	0.9532710280373832	0.1212189958971766	0.0728486073001841	0.2634051787416654	-0.0499298991375738	0.0058051416969315	194.0802139037433	0.8011267972457387	4.596680582389621	0.094357626076775	92.3627450980392	23.91561521868016	145	51			1.0	0.0	0.0		0.0	0.0	0.0		0.0	0.0			1.0	0.0	0.0		0.0	0.0	0.0		0.0
231	[[3821, 22174], [3835, 22191]]	[3828.125, 22182.10185185185]	2	216	270	0.642760056766049	0.958572149279631	1.3053678940453357	0.8	19.02188315950085	14.572047655126577	53.21320343559642	0.96	0.1126451605293468	0.0524472310165199	0.2299459138503331	0.0483859116283946	0.0061728395061728	82.70707070707071	0.8452431477369386	4.419549751320252	0.1202624446746236	75.32870370370371	17.584407818280827	121	48			1.0	0.0	0.0		0.0	0.0	0.0		0.0	0.0			1.0	0.0	0.0		0.0	0.0	0.0		0.0
245	[[2950, 22308], [2970, 22332]]	[2960.930864197531, 22320.676543209876]	2	405	525	0.5080029016852384	0.9020656785261244	1.1609610264829893	0.7714285714285715	24.73128523855641	21.302425037881992	75.11269837220809	0.9642857142857144	0.0747195669650758	0.0652152100461708	0.211565450174518	-0.0707106781186547	0.003365650969529	218.8078947368421	0.7748833470306569	4.679150636890285	0.1424102396418901	75.77777777777777	24.70607462663363	161	39			1.0	0.0	0.0		0.0	0.0	0.0		0.0	0.0			1.0	0.0	0.0		0.0	0.0	0.0		0.0
255	[[3449, 22391], [3469, 22424]]	[3459.169981916817, 22407.50813743219]	2	553	714	0.7883208295186716	0.8344940347291127	1.625317531880211	0.7745098039215687	33.8451049935514	20.823687882329352	91.25483399593902	0.9600694444444444	0.081088430362051	0.0501986446266606	0.173713884647419	-0.0038813780504275	0.0033523784066735	150.626204238921	0.8486514493553242	4.625105146035563	0.1770008149652949	67.8372513562387	24.62651772879726	158	38			1.0	0.0	0.0		0.0	0.0	0.0		0.0	0.0			1.0	0.0	0.0		0.0	0.0	0.0		0.0
317	[[2941, 22988], [2962, 23011]]	[2951.1026252983293, 22999.959427207636]	2	419	528	0.3756997068103942	0.9630565141283683	1.0790496002714185	0.7935606060606061	24.08800535309225	22.32335320548127	73.94112549695429	0.9721577726218096	0.0883542513248916	0.0240801024071609	0.126963322787149	0.0312553936817089	0.0032110238743791	136.32911392405063	0.9116872465854068	4.880417132470074	0.1501010591011865	76.36515513126491	29.022381753347403	166	32			1.0	0.0	0.0		0.0	0.0	0.0		0.0	0.0			1.0	0.0	0.0		0.0	0.0	0.0		0.0
324	[[2622, 23015], [2631, 23027]]	[2626.37, 23020.99]	2	100	130	0.7113373357287976	0.9939751772947624	1.4227771425987346	0.7692307692307693	13.533837495421045	9.512268007554004	35.55634918610404	0.9523809523809524	0.1683697011950536	0.0556157397176151	0.2591240812723874	0.1049655873124892	0.0128154313647773	217.42528735632183	0.7140473137286092	3.963818194417113	0.0570573438616611	90.61	19.786811264071837	142	60			1.0	0.0	0.0		0.0	0.0	0.0		0.0	0.0			1.0	0.0	0.0		0.0	0.0	0.0		0.0
330	[[3221, 23034], [3236, 23053]]	[3228.826446280992, 23043.979338842975]	2	242	320	0.5271439279218147	0.9212061123408364	1.1767806808681387	0.75625	19.11143543223921	16.24043948286121	57.45584412271571	0.9416342412451362	0.11168974677409	0.0741008123277243	0.2204025758701629	-0.0145898033750315	0.0054784514243973	87.72522522522522	0.8337583039757868	4.259123323319496	0.1304892144188552	108.8595041322314	16.75260225752236	170	78			1.0	0.0	0.0		0.0	0.0	0.0		0.0	0.0	51.29407844525792	53.73287758635166	3.0	2.0	1.0	0.0	1.0	0.3333333333333333	1.0	1.0	1.0
396	[[2704, 23451], [2728, 23473]]	[2715.909090909091, 23461.574279379158]	2	451	575	0.411455372916407	0.9471217670512428	1.0971770751473813	0.7843478260869565	25.116647603310817	22.892063799215776	77.35533905932738	0.9657387580299786	0.0861882383473193	0.0427920061986068	0.1507438246269067	-0.0265831192408273	0.0037121145951611	152.14953271028037	0.8566212105993155	4.651880530481785	0.1956896237069768	69.40133037694014	26.11650340097365	155	38	95.8619968155972	95.8619968155972	2.0	1.0	1.0		1.0	0.5	1.0	1.0	0.0	0.0	33.61750716210513	59.30329154147871	10.0	3.0	1.0	0.0	3.0	0.3	0.574074074074074	0.45	15.0
402	[[2950, 23463], [2970, 23487]]	[2959.8523002421307, 23475.414043583536]	2	413	525	0.5969644662488186	0.9198842598303444	1.2464667695059397	0.7866666666666666	25.69727139969557	20.61609023871624	75.11269837220809	0.9582366589327146	0.0860396450237913	0.0470501323654049	0.1742761974998911	0.0	0.0040652566691465	178.33247422680415	0.8113128197877079	4.471212622428698	0.2062865618956877	62.644067796610166	23.130992278586188	153	35			1.0	0.0	0.0		0.0	0.0	0.0		0.0	0.0	39.236269073273085	61.56503602082255	9.0	8.0	1.0	0.0	1.0	0.1111111111111111	1.0	1.0	28.0
413	[[2786, 23519], [2795, 23525]]	[2790.392156862745, 23521.92156862745]	2	51	70	0.7495271466197289	1.0001577183361308	1.51063424477015	0.7285714285714285	9.927907883870072	6.572012992715288	25.313708498984763	0.9107142857142856	0.2215628585435777	0.0807741421699335	0.3569401310833123	0.063887656499994	0.0237603305785123	128.52272727272725	0.8059587679139225	3.595149493765511	0.1360894571376507	91.29411764705884	18.72116775900128	125	58	95.8619968155972	95.8619968155972	2.0	1.0	1.0		1.0	0.5	1.0	1.0	0.0	0.0	53.85527267151825	72.56248295924138	10.0	6.0	1.0	0.0	3.0	0.3	0.7962962962962962	0.6428571428571429	30.0
426	[[3045, 23570], [3063, 23601]]	[3054.1146496815286, 23585.135881104034]	2	471	608	0.8122183522069936	0.8518515664549249	1.71422634429668	0.774671052631579	32.10637964132278	18.72937010222855	83.35533905932736	0.9612244897959183	0.0722822144130524	0.0635189062521766	0.2332573469750382	-0.0707106781186547	0.003564738663664	226.0523917995444	0.8103771154725705	4.692296888552105	0.1581278795444418	67.45859872611464	27.697599008176645	153	36			1.0	0.0	0.0		0.0	0.0	0.0		0.0	0.0	67.07034940547025	80.81443790077759	3.0	2.0	1.0	0.0	1.0	0.3333333333333333	1.0	1.0	1.0
432	[[3900, 23583], [3922, 23603]]	[3909.902298850575, 23592.73275862069]	2	348	483	0.6531740176842513	0.924691168581644	1.3206413829693364	0.7204968944099379	24.33837145381434	18.42920551156123	68.76955262170047	0.96398891966759	0.0827119379873114	0.0634459496938659	0.17655928723231	-0.0528341190116337	0.0036753359705973	145.09785932721712	0.8530763272139738	4.801808499468804	0.1268982373189897	77.98850574712644	23.689196457492837	151	38			1.0	0.0	0.0		0.0	0.0	0.0		0.0	0.0			1.0	0.0	0.0		0.0	0.0	0.0		0.0
457	[[2615, 23673], [2635, 23698]]	[2625.4545454545455, 23685.149877149877]	2	407	546	0.6534376737545436	0.9148601464579336	1.321038304614617	0.7454212454212454	26.19035399601189	19.82558257737449	74.76955262170047	0.9599056603773584	0.0896047624386514	0.0522161350176995	0.2103310680905915	-0.0188094890264144	0.0041402305026832	145.74015748031496	0.8168653346254036	4.588012496635213	0.2394241220851735	68.01719901719902	22.04735129850755	139	40			1.0	0.0	0.0		0.0	0.0	0.0		0.0	0.0	72.23007191079935	79.04220613662567	4.0	3.0	1.0	0.0	1.0	0.25	1.0	1.0	3.0
469	[[3798, 23731], [3820, 23759]]	[3810.103837471783, 23743.821670428893]	2	443	667	0.7991751884130205	0.8311430239173857	1.6636217484853233	0.664167916041979	31.0558296759941	18.66760259913017	81.84062043356595	0.940552016985138	0.0921271118653525	0.069504685461182	0.2507655518921675	-0.0332101563677544	0.0031622674974911	208.4589371980676	0.8331361452422956	4.813935310297372	0.1286405011689602	70.31828442437923	27.53492024180776	152	34			1.0	0.0	0.0		0.0	0.0	0.0		0.0	0.0			1.0	0.0	0.0		0.0	0.0	0.0		0.0
501	[[2857, 23845], [2870, 23861]]	[2863.478723404255, 23853.202127659573]	2	188	238	0.5150678906132882	0.9990916074330408	1.1666577817119197	0.7899159663865546	16.712744036752454	14.325318271334597	48.62741699796952	0.964102564102564	0.1232223610227791	0.0461656724482923	0.2029716350481799	0.0021396190910267	0.0061899387845832	140.3157894736842	0.8088766947812834	4.472599592218782	0.0792300045055204	99.26595744680851	20.80209458148176	147	64			1.0	0.0	0.0		0.0	0.0	0.0		0.0	0.0	37.80392168700251	51.33834840645329	3.0	2.0	1.0	0.0	1.0	0.3333333333333333	1.0	1.0	1.0
505	[[2468, 23854], [2489, 23880]]	[2477.8333333333335, 23867.278606965174]	2	402	594	0.8313378307097191	0.8389480866296702	1.7993138613721575	0.6767676767676768	30.45452840978293	16.925634300709657	77.59797974644665	0.9594272076372315	0.0817547793311583	0.0626247241746273	0.1938764970225346	-0.0316227766016837	0.003648	204.90666666666667	0.8192891412559865	4.578690758252495	0.158644990674652	69.65671641791045	26.49859786329413	156	38			1.0	0.0	0.0		0.0	0.0	0.0		0.0	0.0			1.0	0.0	0.0		0.0	0.0	0.0		0.0
514	[[3071, 23911], [3098, 23943]]	[3083.952173913043, 23926.284057971014]	2	690	924	0.7105016654868256	0.8698500894132305	1.421069160057279	0.7467532467532467	35.67755254970506	25.10613385506657	99.84062043356596	0.9596662030598052	0.0645024706132812	0.0518146630264184	0.1603941292159915	-0.0582537006584026	0.002485816021814	192.87062404870625	0.8737021885862056	4.909434321959808	0.1938018289791641	71.8231884057971	30.24001641422536	170	34			1.0	0.0	0.0		0.0	0.0	0.0		0.0	0.0	63.449081105556814	76.07818561075744	5.0	3.0	2.0	0.0	2.0	0.4	0.875	0.8	1.5
517	[[3213, 23921], [3233, 23943]]	[3224.272727272727, 23931.041055718473]	2	341	483	0.6858146313724508	0.8908497133212269	1.3740486583109135	0.7060041407867494	24.72954719949419	17.997577487462237	69.35533905932736	0.9578651685393258	0.0968418005409087	0.067370660444383	0.237158311714396	-0.0239341638162268	0.0041730944187334	124.43396226415096	0.8953969432886812	4.642016503058434	0.1125385958527133	77.0791788856305	24.7860559471197	148	46			1.0	0.0	0.0		0.0	0.0	0.0		0.0	0.0	68.12570782393293	72.34878747374269	5.0	3.0	2.0	0.0	2.0	0.4	0.875	0.8	1.5
525	[[3616, 23947], [3636, 23969]]	[3625.589970501475, 23957.457227138642]	2	339	483	0.4304880774982788	0.9322709011706498	1.107915067109064	0.7018633540372671	22.059648222160632	19.91095606247321	67.59797974644667	0.9603399433427762	0.0980843506305284	0.0761461984520563	0.2133898449692727	-0.1346141721558801	0.0036452491587886	125.55379746835442	0.8074095588327738	4.643902591482862	0.1185319827264991	86.51917404129793	19.540641059215737	145	52	25.5232599951151	25.5232599951151	2.0	1.0	1.0		1.0	0.5	1.0	1.0	0.0	0.0			1.0	0.0	0.0		0.0	0.0	0.0		0.0
533	[[3613, 23973], [3633, 23992]]	[3623.0575757575757, 23982.854545454546]	2	330	420	0.506023968112366	0.9369773109032686	1.1593941898194595	0.7857142857142857	22.109699309909885	19.070044945932324	66.5269119345812	0.967741935483871	0.0921899384040977	0.0371688766314353	0.1684761484484971	0.0347269879146995	0.0035085514395534	208.0	0.8130410465794508	4.782549524162952	0.0961616087332906	89.5969696969697	25.644267891007303	157	44	25.5232599951151	25.5232599951151	2.0	1.0	1.0		1.0	0.5	1.0	1.0	0.0	0.0			1.0	0.0	0.0		0.0	0.0	0.0		0.0
548	[[2450, 24036], [2464, 24062]]	[2457.277591973244, 24048.46153846154]	2	299	405	0.866240387946165	0.7921732239769177	2.0014913051730483	0.7382716049382716	27.684685387326883	13.832028805607663	68.87005768508881	0.934375	0.0959137767785846	0.0673826792363447	0.2020156028549853	-0.0011896918989749	0.0065149221453287	294.75735294117646	0.6796579663233725	4.251220108321302	0.1544481240179186	61.561872909699	24.66996910732608	136	32			1.0	0.0	0.0		0.0	0.0	0.0		0.0	0.0			1.0	0.0	0.0		0.0	0.0	0.0		0.0
580	[[2520, 24152], [2545, 24182]]	[2532.896729776248, 24168.760757314973]	2	581	806	0.5722643285098588	0.8767468972470422	1.2194092476000402	0.7208436724565757	30.4233901520802	24.949286067788552	91.25483399593904	0.9603305785123968	0.074756081775539	0.0587258585307936	0.1973082015509218	-0.0948582288660536	0.0030545454545454	149.8909090909091	0.8851966873273753	4.684236338895653	0.2151325536793785	70.90189328743546	26.84863570277805	167	38	81.20238419005366	81.20238419005366	2.0	1.0	1.0		1.0	0.5	1.0	1.0	0.0	0.0			1.0	0.0	0.0		0.0	0.0	0.0		0.0
588	[[2951, 24201], [2967, 24221]]	[2959.1595744680853, 24210.705673758865]	2	282	357	0.655150465487762	0.9206457777637228	1.3236294996685436	0.7899159663865546	21.905282588235725	16.549406456807688	62.04163056034263	0.9527027027027029	0.1033723670756595	0.058450950166156	0.2341640786499873	-0.0399999999999999	0.0042718104549257	231.1532567049808	0.8519959263638209	4.65284618137189	0.1042347604900439	67.14539007092199	30.766049205464988	142	29			1.0	0.0	0.0		0.0	0.0	0.0		0.0	0.0			1.0	0.0	0.0		0.0	0.0	0.0		0.0
597	[[2525, 24241], [2540, 24259]]	[2532.3362068965516, 24249.96120689655]	2	232	304	0.6758967333452293	0.9282742923769776	1.356858840539389	0.7631578947368421	20.05810083639878	14.782746913028271	56.04163056034263	0.9547325102880658	0.1108713233140517	0.0513858513688245	0.1804741253543509	0.0	0.0050915823579977	310.22535211267603	0.7536187234360007	4.612243916266385	0.0949496058341712	100.95258620689656	26.90424258687843	166	58	81.20238419005366	81.20238419005366	2.0	1.0	1.0		1.0	0.5	1.0	1.0	0.0	0.0			1.0	0.0	0.0		0.0	0.0	0.0		0.0
606	[[3055, 24294], [3078, 24326]]	[3067.0365659777426, 24310.68680445151]	2	629	792	0.7038187662432703	0.9136518509546804	1.407698125790645	0.7941919191919192	33.681462871772496	23.926623368099637	93.01219330881976	0.9736842105263158	0.0740862991639657	0.0357435502962417	0.1308315985750685	0.012931471334214	0.0024604747533894	180.6493288590604	0.8199340005194272	4.796324933032176	0.1583701169983373	69.2893481717011	24.36981043798632	159	36			1.0	0.0	0.0		0.0	0.0	0.0		0.0	0.0			1.0	0.0	0.0		0.0	0.0	0.0		0.0
614	[[2585, 24341], [2604, 24363]]	[2594.4811320754716, 24352.18238993711]	2	318	460	0.7321291478879426	0.912292343326186	1.4680712556778115	0.691304347826087	24.45611686445879	16.658671552810524	66.18376618407356	0.9636363636363636	0.0958931487415558	0.051854226071833	0.2138285419577389	0.0313557350327615	0.0048836541223786	290.8305084745762	0.7169172248931445	4.4131249944664015	0.1896218268868769	61.95283018867924	26.5735180783278	153	32			1.0	0.0	0.0		0.0	0.0	0.0		0.0	0.0	29.85737187823259	53.5307508010532	5.0	4.0	1.0	0.0	1.0	0.2	1.0	1.0	6.0
628	[[3399, 24415], [3413, 24434]]	[3405.6860986547085, 24424.79820627803]	2	223	300	0.7635623475734902	0.8922636517244228	1.548625020505425	0.7433333333333333	21.12095107062309	13.638518550946465	56.04163056034262	0.9570815450643776	0.122688802820055	0.0666869903701526	0.2562305898749054	0.0266911780311311	0.005314373073843	172.10837438423644	0.8528283484849778	4.593534289077257	0.0935040210569609	90.3677130044843	25.196790272991745	165	49			1.0	0.0	0.0		0.0	0.0	0.0		0.0	0.0	52.41965797391956	62.543228396759154	4.0	3.0	1.0	0.0	1.0	0.25	1.0	1.0	3.0
650	[[2781, 24750], [2800, 24776]]	[2790.640226628895, 24762.83569405099]	2	353	540	0.8279427720371654	0.8456500702745975	1.7831268585575353	0.6537037037037037	28.40874936673732	15.931984440926792	72.42640687119285	0.954054054054054	0.0927614128584634	0.070093926802464	0.2066204480112446	-0.0411829980346779	0.0041778011968835	165.85889570552146	0.7979848358949276	4.47705781315176	0.1403747509008818	65.35127478753542	22.68396258222037	128	34	41.366748968306055	41.366748968306055	2.0	1.0	1.0		1.0	0.5	1.0	1.0	0.0	0.0	23.25439271953933	45.81723702359432	4.0	2.0	2.0	0.0	2.0	0.5	0.8333333333333333	0.75	0.5
651	[[2677, 24751], [2701, 24777]]	[2690.1102040816327, 24763.98163265306]	2	490	675	0.6259968081196029	0.8688588752582131	1.282337968247539	0.725925925925926	28.799245448956643	22.45838941220316	84.18376618407356	0.95703125	0.0726002354964126	0.0758915378144706	0.1851224412995551	-0.0707106781186547	0.0032327435403439	174.13822894168464	0.8659603732202109	4.731471655403029	0.162842692757644	70.60612244897959	28.172101615860928	156	37			1.0	0.0	0.0		0.0	0.0	0.0		0.0	0.0			1.0	0.0	0.0		0.0	0.0	0.0		0.0
655	[[3082, 24759], [3096, 24788]]	[3088.859281437126, 24772.81736526946]	2	334	450	0.882215469360878	0.7606109905979528	2.1238371000209173	0.7422222222222222	30.197779357629173	14.21850073027341	74.2842712474619	0.9382022471910112	0.0977341250141021	0.0623404987653562	0.2341640786499873	0.0194606021151066	0.0037872229916897	458.2861842105263	0.7737124489687495	4.774575475582116	0.0790575272143865	78.93413173652695	35.25639836176865	171	36	23.580205897528398	23.580205897528398	2.0	1.0	1.0		1.0	0.5	1.0	1.0	0.0	0.0	87.18771068685744	87.18771068685744	2.0	1.0	1.0		1.0	0.5	1.0	1.0	0.0
656	[[3099, 24765], [3125, 24788]]	[3112.0897959183676, 24776.86326530612]	2	490	648	0.4848413465642835	0.9247985312609012	1.143377059009535	0.7561728395061729	26.737221626908905	23.384430723203742	81.59797974644665	0.9607843137254902	0.0854579872987087	0.0497220765950499	0.1436899790508417	-0.0204121485310619	0.0044760448709683	143.92918454935622	0.894591613410541	4.568719455087853	0.2321085533103754	65.7204081632653	28.44840284309821	159	37	23.580205897528398	23.580205897528398	2.0	1.0	1.0		1.0	0.5	1.0	1.0	0.0	0.0			1.0	0.0	0.0		0.0	0.0	0.0		0.0
657	[[2815, 24772], [2834, 24798]]	[2824.9443155452436, 24785.9535962877]	2	431	540	0.6470767539379946	0.9248232869515914	1.3116046526384364	0.7981481481481482	26.966599033101247	20.560005622772824	76.52691193458118	0.9729119638826184	0.0827103064471685	0.0492686451942978	0.1925018692140039	-0.0050665296866558	0.0040192138025683	125.96287128712872	0.8261216849111804	4.62207747753174	0.2165987703244738	60.98607888631091	21.33491177612265	132	32	41.366748968306055	41.366748968306055	2.0	1.0	1.0		1.0	0.5	1.0	1.0	0.0	0.0	20.30834522661621	24.111632531598133	4.0	2.0	2.0	0.0	2.0	0.5	0.8333333333333333	0.75	0.5
665	[[3823, 24799], [3843, 24820]]	[3833.804804804805, 24809.522522522522]	2	333	462	0.6820575994305507	0.9223803538933882	1.367430756129098	0.7207792207792207	24.1613618337742	17.669166592515307	67.35533905932738	0.9652173913043478	0.0959235798656785	0.0427878811839237	0.1619666403324322	0.0144104678923914	0.0049317107970347	168.0032154340836	0.8992642853837579	4.667716328815491	0.1537415670425494	70.84984984984985	31.41548041789851	156	35			1.0	0.0	0.0		0.0	0.0	0.0		0.0	0.0	65.4168219667131	65.4168219667131	2.0	1.0	1.0		1.0	0.5	1.0	1.0	0.0
697	[[3403, 24953], [3424, 24973]]	[3412.5486725663714, 24962.37168141593]	2	339	462	0.6931733113834327	0.8769258820554783	1.3874033101693175	0.7337662337662337	24.86137439076531	17.919356403821215	69.698484809835	0.9442896935933148	0.0892838528413052	0.063848092225459	0.1690062360172791	-0.112690142861119	0.0042522052134013	75.63836477987422	0.879192073085192	4.6333325730243615	0.1676838082949636	90.29793510324484	18.783733356392386	147	52			1.0	0.0	0.0		0.0	0.0	0.0		0.0	0.0			1.0	0.0	0.0		0.0	0.0	0.0		0.0
704	[[3283, 24986], [3303, 25002]]	[3292.1365313653137, 24994.11808118081]	2	271	357	0.682689995845105	0.8847340630282587	1.368535480190464	0.7591036414565826	21.97668326868724	16.058541109674895	62.04163056034261	0.9409722222222222	0.0973128409451966	0.071239066110506	0.2100947361211815	-0.0118740431216298	0.0045570091140182	90.51181102362204	0.95379205361677	4.812255627021022	0.1001713900486368	100.59778597785976	30.927791075030928	164	44			1.0	0.0	0.0		0.0	0.0	0.0		0.0	0.0			1.0	0.0	0.0		0.0	0.0	0.0		0.0
709	[[2686, 25008], [2703, 25030]]	[2694.3444108761328, 25018.83081570997]	2	331	414	0.6741516075306282	0.9636673624740996	1.3539256515906883	0.7995169082125604	23.902618136744916	17.654306282374083	65.698484809835	0.9792899408284024	0.0923455983952361	0.0453124448848636	0.1741585866364859	0.0	0.0037949063923089	123.55194805194806	0.8726947092460452	4.731923370618356	0.1139271123104688	83.35347432024169	23.630568271018664	137	46			1.0	0.0	0.0		0.0	0.0	0.0		0.0	0.0			1.0	0.0	0.0		0.0	0.0	0.0		0.0
712	[[2560, 25025], [2582, 25054]]	[2571.323590814196, 25039.32985386221]	2	479	690	0.7645192711972839	0.8444788257294334	1.5513475759910895	0.6942028985507246	30.835361777695624	19.8765010851912	84.42640687119284	0.952286282306163	0.0785078396775873	0.0794391895256218	0.3003441122113411	-0.0660171786687841	0.0045684297200906	155.12694877505567	0.8957735586682033	4.722111533023164	0.1817182466640591	72.0	29.403179638605845	157	37	23.988012655914503	23.988012655914503	2.0	1.0	1.0		1.0	0.5	1.0	1.0	0.0	0.0			1.0	0.0	0.0		0.0	0.0	0.0		0.0
717	[[2581, 25041], [2599, 25067]]	[2589.828169014085, 25054.594366197183]	2	355	513	0.8241630585126702	0.842439665848677	1.7656845270438477	0.6920077972709552	28.336525173655374	16.048464343229583	72.76955262170047	0.9568733153638814	0.0838300176507137	0.0735622378758281	0.2133898449692727	-0.0284632211308285	0.0039039262343842	313.67682926829275	0.7923653798825192	4.608180047235867	0.1095862669160427	67.20281690140845	29.663720772911063	179	31	23.988012655914503	23.988012655914503	2.0	1.0	1.0		1.0	0.5	1.0	1.0	0.0	0.0			1.0	0.0	0.0		0.0	0.0	0.0		0.0
722	[[2865, 25067], [2884, 25085]]	[2874.775510204082, 25076.149659863946]	2	294	380	0.6198894227271197	0.9346940471513064	1.2743899496129658	0.7736842105263158	21.924115074873683	17.203615801844695	62.87005768508881	0.9576547231270358	0.1044533030613226	0.0377479755465958	0.1689226995897947	0.0204922890274086	0.0058314049586776	126.7709090909091	0.8834403049563688	4.434092936948477	0.2516208856170936	61.83673469387755	23.76401579027907	149	36			1.0	0.0	0.0		0.0	0.0	0.0		0.0	0.0	78.74571923059752	78.74571923059752	2.0	1.0	1.0		1.0	0.5	1.0	1.0	0.0
739	[[3052, 25147], [3087, 25172]]	[3069.994285714286, 25159.32]	2	700	936	0.7947387283656794	0.8481366511697102	1.647577586423897	0.7478632478632479	38.54039752973403	23.39215940257284	101.84062043356596	0.9562841530054644	0.0696525448744283	0.0402886262456934	0.138395477900467	-0.0249910543015086	0.003341580889151	62.87982195845697	0.9167101239065308	4.624741912262454	0.2346649331053532	67.78857142857143	20.17051272708429	139	38	32.64548807919778	32.64548807919778	10.0	1.0	1.0		5.0	0.5	0.3962962962962963	0.3103448275862069	0.0	0.0	45.2481522916458	45.2481522916458	3.0	1.0	1.0		2.0	0.6666666666666666	0.75	0.6666666666666666	0.0
740	[[3083, 25168], [3108, 25190]]	[3095.8496583143506, 25179.25056947608]	2	439	598	0.445108368043087	0.9444685485119282	1.116723625802317	0.7341137123745819	25.02551872791725	22.40976921208908	76.42640687119285	0.9669603524229076	0.0837421827882187	0.0436491740768871	0.1655790079237061	0.0	0.0042760724852071	100.29326923076924	0.8942826723211628	4.569137913782259	0.2018425597405552	60.145785876993166	23.473082034344223	130	32	32.64548807919778	68.3902649860414	10.0	3.0	2.0	0.3333333333333333	4.0	0.4	0.574074074074074	0.4285714285714285	8.0	0.2222222222222222	77.32270965154079	77.32270965154079	3.0	1.0	1.0		2.0	0.6666666666666666	0.75	0.6666666666666666	0.0
745	[[3183, 25180], [3209, 25209]]	[3197.834319526627, 25193.595660749506]	2	507	810	0.743803869677952	0.7954195501120288	1.4961147293050976	0.6259259259259259	31.615228976634832	21.13155385571212	89.49747468305833	0.910233393177738	0.0689758718808093	0.0737503415230067	0.2150427996336938	-0.0788026055192089	0.0060519757920968	88.74004192872118	0.9036259948763056	4.491609180927211	0.2958837948932748	56.98816568047337	22.801429459414784	135	32	17.19100838555185	57.798856472089085	10.0	3.0	2.0	0.6666666666666666	3.0	0.3	0.6111111111111109	0.5	2.5	0.0694444444444444			1.0	0.0	0.0		0.0	0.0	0.0		0.0
746	[[2901, 25196], [2922, 25218]]	[2911.118686868687, 25206.618686868685]	2	396	506	0.4850652854719743	0.9615028902807428	1.143539423259658	0.782608695652174	24.029133064725283	21.012946800058945	71.94112549695429	0.9658536585365852	0.0931833077060628	0.0319456852259789	0.1603941292159915	0.0316227766016837	0.0060591249847264	137.33512064343165	0.7775383790702569	4.116583812818399	0.2459537516076818	57.70454545454545	20.304527025338004	127	37	97.45007878032804	97.45007878032804	3.0	1.0	1.0		2.0	0.6666666666666666	0.75	0.6666666666666666	0.0	0.0			1.0	0.0	0.0		0.0	0.0	0.0		0.0
747	[[3176, 25195], [3196, 25218]]	[3186.1612021857923, 25206.215846994535]	2	366	504	0.7328828942301676	0.9033124608069732	1.4698213193755854	0.7261904761904762	26.1799138605084	17.811630240626965	71.35533905932736	0.9581151832460733	0.0935702519802873	0.0479108979182499	0.1635212967301749	0.0082705415141986	0.0043945145514859	211.67543859649123	0.9059773444203432	4.655537945024446	0.2083894384889103	63.34426229508197	29.282803423995453	174	32	17.19100838555185	63.2324569805169	10.0	4.0	2.0	0.5	3.0	0.3	0.6851851851851851	0.5625	13.5	0.375			1.0	0.0	0.0		0.0	0.0	0.0		0.0
753	[[3141, 25226], [3159, 25245]]	[3150.074074074074, 25235.7]	2	270	380	0.4655141803485195	0.926139898896815	1.129891895981378	0.7105263157894737	19.7979088463262	17.521949592470122	60.52691193458119	0.9473684210526316	0.0982968240908438	0.0715742431930396	0.2341640786499873	-0.0707106781186547	0.0049599999999999	122.884	0.8403356748871532	4.571622778022016	0.1315074762315952	76.45555555555555	20.766868793975004	145	45	46.60038727093663	62.84800535609488	10.0	3.0	2.0	0.6666666666666666	4.0	0.4	0.574074074074074	0.4285714285714285	1.0	0.0277777777777777			1.0	0.0	0.0		0.0	0.0	0.0		0.0
756	[[3258, 25244], [3280, 25263]]	[3268.562068965517, 25253.26551724138]	2	290	460	0.7195089704568803	0.8622202647662404	1.4399197509053816	0.6304347826086957	23.378314992300904	16.235845766822262	65.01219330881975	0.9477124183006536	0.097532898933481	0.0754851202022003	0.2116018220763269	-0.0588348405414552	0.0042798353909465	120.85555555555555	0.9107509226880636	4.658612836309556	0.1582034166966832	71.65517241379311	26.57374366844989	151	36	56.497543095261015	81.20235812059983	10.0	4.0	2.0	0.3333333333333333	3.0	0.3	0.7037037037037036	0.6	20.0	0.5555555555555556	50.21619593677171	60.78622206924415	8.0	2.0	2.0	0.0	3.0	0.375	0.5952380952380952	0.5	0.25
762	[[2742, 25272], [2764, 25293]]	[2752.722921914358, 25282.32241813602]	2	397	506	0.3714823708788069	0.963930927882462	1.077075515460453	0.7845849802371542	23.39097470417517	21.717116737330585	71.94112549695427	0.9682926829268292	0.0817291101023555	0.0574315760917039	0.2058966210085352	-0.0707106781186547	0.0039324444444444	162.54933333333332	0.8772401680012724	4.688088904745039	0.1513973141604303	66.8690176322418	28.314409150354773	148	32			1.0	0.0	0.0		0.0	0.0	0.0		0.0	0.0			1.0	0.0	0.0		0.0	0.0	0.0		0.0
766	[[2894, 25295], [2914, 25315]]	[2904.0613496932515, 25303.81288343558]	2	326	441	0.3038194626295952	0.942138503722043	1.0496157315643713	0.7392290249433107	21.06911425634688	20.07316927781274	65.94112549695427	0.9644970414201184	0.105120176191865	0.0535713643323859	0.1946461113496085	0.0163697429943584	0.0043321687718355	84.3639344262295	0.9119358996080904	4.647100344566288	0.1450593940166632	76.920245398773	23.371494775429728	137	44	93.45448277684102	95.45228077858454	3.0	2.0	1.0	0.0	1.0	0.3333333333333333	1.0	1.0	1.0	1.0	33.141560211664974	33.141560211664974	3.0	1.0	1.0		2.0	0.6666666666666666	0.75	0.6666666666666666	0.0
767	[[3347, 25295], [3365, 25319]]	[3357.0508982035926, 25306.215568862277]	2	334	475	0.7607222281536584	0.8725624758043687	1.5406479079800188	0.7031578947368421	25.76424116163638	16.72299104044902	69.35533905932738	0.9570200573065902	0.0940253712589144	0.0745640124958399	0.2702816631297533	-0.05077482889868	0.0046815596820309	246.62135922330097	0.8423110773923577	4.63295749007077	0.1223325232357575	70.83832335329342	30.879874919325164	156	36	36.45945824483496	36.45945824483496	10.0	1.0	1.0		5.0	0.5	0.4111111111111111	0.3333333333333333	0.0	0.0	55.67905305740461	68.58943639560759	8.0	4.0	3.0	0.0	2.0	0.25	0.7857142857142857	0.7	3.75
769	[[3239, 25297], [3265, 25318]]	[3252.3516746411483, 25307.387559808612]	2	418	594	0.7870294645702377	0.8723390552517465	1.6209677783422871	0.7037037037037037	29.481450674246258	18.187561201491626	77.59797974644667	0.9587155963302753	0.0896392512789718	0.061867669641387	0.1860234418148779	-0.0603658009603458	0.0041960004081216	134.42929292929296	0.8484559992981192	4.60338462295094	0.1677978738203689	67.23205741626795	23.59316716584197	146	38	56.497543095261015	74.21029751776364	10.0	3.0	2.0	0.3333333333333333	4.0	0.4	0.6018518518518517	0.4736842105263157	8.0	0.2222222222222222	34.12490729426641	58.64502599101289	8.0	3.0	3.0	0.0	3.0	0.375	0.6904761904761904	0.5833333333333334	1.25
771	[[3310, 25306], [3334, 25324]]	[3321.523219814241, 25314.40557275542]	2	323	475	0.8308968687887545	0.8297497933257526	1.7971827207861488	0.68	27.31291539608583	15.197628532806188	69.94112549695429	0.95	0.0902203464713737	0.066410904668758	0.1871625792482527	-0.0316227766016837	0.003722299168975	136.24013157894734	0.9022863987720446	4.826033502488111	0.1214837507090839	77.37151702786377	28.26912996263128	159	37	36.45945824483496	62.291619694255566	10.0	3.0	2.0	0.3333333333333333	4.0	0.4	0.6018518518518517	0.4736842105263157	8.0	0.2222222222222222	31.05205722825924	56.60469376998598	8.0	4.0	3.0	0.0	2.0	0.25	0.7857142857142857	0.7	3.75
773	[[2982, 25314], [3010, 25336]]	[2995.265, 25324.2]	2	400	667	0.8426684582074924	0.7504677416861268	1.8572420146693664	0.5997001499250375	31.4547241376826	16.93625488182933	81.84062043356596	0.90702947845805	0.0759681340146555	0.0739341074039033	0.1884588486491073	-0.0978229427205977	0.003975261909955	164.63925729442968	0.8797690172191914	4.587788379513754	0.1588932913012207	68.06	28.203570695924306	192	37	93.45448277684102	93.45448277684102	3.0	1.0	1.0		2.0	0.6666666666666666	0.75	0.6666666666666666	0.0	0.0	85.53070634039013	85.53070634039013	3.0	1.0	1.0		2.0	0.6666666666666666	0.75	0.6666666666666666	0.0
781	[[3166, 25352], [3182, 25375]]	[3173.561128526646, 25363.288401253918]	2	319	408	0.6863670925956251	0.9287307813572137	1.3750330235503674	0.7818627450980392	23.704386741836476	17.239139959439804	65.698484809835	0.9637462235649548	0.1073090294498506	0.0442033186311559	0.2046650506454247	0.0234349727901041	0.0052973283539212	152.5728813559322	0.7517606544627722	4.387229433513223	0.1722425603503092	62.41065830721003	20.09984511253315	122	37	96.60669868758956	96.60669868758956	10.0	1.0	1.0		5.0	0.5	0.4111111111111111	0.3333333333333333	0.0	0.0			1.0	0.0	0.0		0.0	0.0	0.0		0.0
787	[[2781, 25384], [2800, 25414]]	[2790.2013129102843, 25399.107221006565]	2	457	620	0.7935992372373061	0.8452658575724636	1.6435451751068468	0.7370967741935484	31.103352540762835	18.9245498157608	82.42640687119284	0.9560669456066946	0.0780904107852659	0.0612682695807685	0.1991762825961776	-0.058345836880814	0.0038021556569463	124.69014084507045	0.8110384538950393	4.5382814038592745	0.1913668226439364	61.27352297592998	20.25379504260937	131	32	40.89859563565823	63.61029808728009	4.0	3.0	2.0	0.6666666666666666	1.0	0.25	1.0	1.0	0.5	0.1666666666666666			1.0	0.0	0.0		0.0	0.0	0.0		0.0
789	[[2716, 25389], [2742, 25415]]	[2729.3026315789475, 25402.112781954886]	2	532	729	0.6814134002251685	0.9072684328086904	1.3663092089002846	0.7297668038408779	30.547418180636267	22.35761713501388	85.84062043356593	0.9637681159420288	0.0744656665005987	0.0596261955258297	0.1999236735721303	-0.0580018064126674	0.0028820703852563	116.82376237623762	0.8683721882157629	4.773776223940167	0.1511336109235193	72.45864661654136	22.854068352781663	152	35	28.57767299669084	62.99513747345014	4.0	3.0	2.0	0.6666666666666666	1.0	0.25	1.0	1.0	0.5	0.1666666666666666			1.0	0.0	0.0		0.0	0.0	0.0		0.0
792	[[2815, 25397], [2841, 25430]]	[2827.904831625183, 25414.954612005855]	2	683	918	0.6366794844550943	0.8815941418551775	1.2968006508233576	0.7440087145969498	33.73064622722949	26.010664172487434	98.66904755831212	0.960618846694796	0.0806038374650721	0.051375667870951	0.1843110489050429	0.0	0.0032502297003093	66.31587057010788	0.8955532106738325	4.598047858655534	0.2302192468849908	66.1229868228404	18.64697342784775	122	36	40.89859563565823	70.16676570642886	4.0	2.0	2.0	1.0	2.0	0.5	0.8333333333333333	0.75	0.0	0.0			1.0	0.0	0.0		0.0	0.0	0.0		0.0
793	[[2692, 25400], [2712, 25421]]	[2701.967741935484, 25410.448680351907]	2	341	462	0.497845614861988	0.9445396416746108	1.1530492139368456	0.7380952380952381	22.44056706103225	19.461933445506308	67.35533905932738	0.963276836158192	0.0901474411791808	0.0531742922317083	0.1879290377467553	-0.0277350098112614	0.0046284922514519	174.86833855799372	0.8212304490582549	4.568937858883759	0.1568987792425077	67.08211143695014	24.279633215726736	142	33	28.57767299669084	58.7685839882064	4.0	2.0	2.0	1.0	2.0	0.5	0.8333333333333333	0.75	0.0	0.0			1.0	0.0	0.0		0.0	0.0	0.0		0.0
800	[[3491, 25430], [3506, 25446]]	[3498.8935185185182, 25438.27314814815]	2	216	272	0.5393749224578027	0.9800303046853917	1.1875557510634338	0.7941176470588235	18.115140156180075	15.254138713031628	52.62741699796952	0.9642857142857144	0.1205731340138651	0.040958552277849	0.1859308741053662	0.0520148159158358	0.0055301633797126	111.47738693467338	0.9215501998445994	4.6135381172954	0.1351293463951768	105.4675925925926	24.682030983362143	166	65	25.63010799738879	46.102557551031374	3.0	2.0	2.0	1.0	1.0	0.3333333333333333	1.0	1.0	0.0	0.0	66.77833400180701	80.89335388445427	15.0	3.0	2.0	0.0	5.0	0.3333333333333333	0.4869047619047618	0.3684210526315789	16.166666666666664
805	[[3505, 25442], [3532, 25469]]	[3518.3962616822428, 25454.902803738318]	2	535	784	0.7294886422390858	0.8781578916319555	1.4620034273710083	0.6823979591836735	31.61885483787297	21.627072991703148	87.49747468305831	0.9605026929982048	0.0702751691742273	0.0537415342200712	0.1858548986140353	-0.0135927464293907	0.0029994281245988	72.17357001972387	0.9103695633985268	4.719420317729728	0.1768472072445248	73.42990654205607	21.99350462717705	150	42	25.63010799738879	35.900874978180035	3.0	2.0	2.0	1.0	1.0	0.3333333333333333	1.0	1.0	0.0	0.0	78.05420956462994	81.94946612524555	15.0	2.0	2.0	0.0	5.0	0.3333333333333333	0.4392857142857142	0.35	6.999999999999999
813	[[3343, 25477], [3367, 25500]]	[3354.7858627858627, 25488.33264033264]	2	481	600	0.278601880734186	0.945832915298498	1.0412255768815646	0.8016666666666666	25.308175084404244	24.30614042367397	79.94112549695427	0.9658634538152612	0.0884852427811691	0.0403793976702927	0.1798538450352554	0.0321324950843842	0.0030787794052162	66.60175054704594	0.8923431113076137	4.62655080655974	0.1536022101836095	73.0935550935551	18.282081136668037	131	40	49.40100616144181	49.40100616144181	2.0	1.0	1.0		1.0	0.5	1.0	1.0	0.0	0.0	31.16990827536912	57.98534304574264	15.0	7.0	2.0	0.0	4.0	0.2666666666666666	0.6964285714285715	0.5384615384615384	53.833333333333336
814	[[3510, 25492], [3535, 25511]]	[3521.2363636363634, 25500.987012987014]	2	385	520	0.7273770871864478	0.8849087301656847	1.4572204116043417	0.7403846153846154	27.03981082290163	18.55574531318284	73.94112549695429	0.9529702970297028	0.0890780436798384	0.0776599585486307	0.2410318436834252	-0.0379371720733678	0.0031000187652467	128.47671232876712	0.8763984629827203	4.785309709818322	0.1481759791886287	86.40519480519481	24.66738682986098	159	47	46.17164195897128	56.37332453182262	3.0	2.0	2.0	1.0	1.0	0.3333333333333333	1.0	1.0	0.0	0.0	64.34126371098856	64.34126371098856	15.0	1.0	1.0		7.0	0.4666666666666667	0.3120748299319729	0.2333333333333333	0.0
817	[[3697, 25504], [3719, 25529]]	[3707.9454148471614, 25516.11790393013]	2	458	598	0.6648147713573486	0.9275953957665454	1.338673308068136	0.7658862876254181	27.948763740398828	20.877956983195705	78.76955262170047	0.9662447257383966	0.0855633505576912	0.0445936239999486	0.1507438246269067	0.0	0.0026256001371742	107.88194444444444	0.89652017902593	4.87424986165216	0.0944589486015355	96.15502183406112	23.150541763671285	161	51	33.094590512256254	48.87113993021888	3.0	2.0	2.0	1.0	1.0	0.3333333333333333	1.0	1.0	0.0	0.0	95.49874933596728	95.49874933596728	2.0	1.0	1.0		1.0	0.5	1.0	1.0	0.0
819	[[3309, 25511], [3331, 25536]]	[3319.5176991150443, 25522.924778761062]	2	452	598	0.5665930621862755	0.883436618721812	1.213595538005139	0.7558528428093646	26.550037043372708	21.87717094528431	80.18376618407358	0.9515789473684212	0.0885624046107221	0.0552235576751085	0.155195102650925	-0.0570874663109179	0.0040556327007427	181.67370892018775	0.7458266925205067	4.480081447853145	0.2019458175192585	59.769911504424776	22.157425032321896	150	32	49.40100616144181	49.40100616144181	2.0	1.0	1.0		1.0	0.5	1.0	1.0	0.0	0.0	27.97259062781783	63.67623697632344	15.0	7.0	2.0	0.0	6.0	0.4	0.645238095238095	0.4117647058823529	30.0
825	[[2875, 25536], [2902, 25566]]	[2889.234693877551, 25550.90306122449]	2	588	868	0.6369899138436046	0.8779476611029265	1.297231996897988	0.6774193548387096	31.302878263263285	24.13051662163471	91.74011537017762	0.962356792144026	0.0756475710782983	0.0405640175993048	0.167326881528232	-0.0004121058578652	0.0055278179784624	182.967684021544	0.8588307141139878	4.477505307865995	0.229563429289264	55.79761904761905	27.50958140650268	167	28	29.6107448795234	51.61192267254913	5.0	3.0	3.0	1.0	2.0	0.4	0.875	0.8	0.0	0.0	88.07284148238492	88.07284148238492	8.0	1.0	1.0		3.0	0.375	0.5238095238095238	0.4666666666666667	0.0
827	[[3711, 25538], [3735, 25553]]	[3723.3639455782313, 25545.401360544216]	2	294	400	0.8037734636491861	0.8559462373637017	1.6808545504798793	0.735	25.148639441172534	14.961817745617948	65.698484809835	0.9514563106796116	0.1080551578845783	0.0651492005477563	0.2184718294492801	-0.0314486846272019	0.0050463226541069	84.74820143884894	0.9324270451560276	4.639396910046911	0.2342869129126639	74.91836734693878	26.69492810348232	160	41	32.907269470477964	33.00092999136711	3.0	2.0	2.0	1.0	1.0	0.3333333333333333	1.0	1.0	0.0	0.0			1.0	0.0	0.0		0.0	0.0	0.0		0.0
831	[[3733, 25554], [3763, 25577]]	[3748.9451827242524, 25566.101328903653]	2	602	744	0.6392493082288608	0.9064388010382328	1.3003908625676073	0.8091397849462365	31.66897629124479	24.353428805793627	91.35533905932736	0.9678456591639872	0.0766369446909586	0.0412199620236674	0.1310746324530375	-0.009653732104414	0.0027957040744243	55.74048442906575	0.9260670355088731	4.817288126193525	0.2257593522227667	83.7873754152824	20.139248801308117	137	43	32.907269470477964	48.77747940932973	3.0	2.0	2.0	1.0	1.0	0.3333333333333333	1.0	1.0	0.0	0.0			1.0	0.0	0.0		0.0	0.0	0.0		0.0
835	[[2887, 25570], [2904, 25589]]	[2895.3432835820895, 25579.876865671642]	2	268	360	0.7164071845456284	0.926694589744886	1.4333169146012228	0.7444444444444445	22.154770445177338	15.45699364842927	60.2842712474619	0.9571428571428572	0.1048596888300269	0.0508496668791398	0.2022799151343405	0.0229495267880294	0.0048777315296566	116.03225806451611	0.7396947778832671	4.337212379148966	0.1417855752067957	70.50373134328358	16.457883411167572	117	42	26.156129612250872	46.47673780384389	5.0	4.0	3.0	0.8333333333333334	1.0	0.2	1.0	1.0	0.3333333333333333	0.0555555555555555	95.07171024070108	95.07171024070108	8.0	1.0	1.0		3.0	0.375	0.5238095238095238	0.4666666666666667	0.0
841	[[2929, 25590], [2946, 25616]]	[2937.0513513513515, 25603.154054054055]	2	370	486	0.753865874507459	0.8983739126360473	1.5220043563510854	0.7613168724279835	26.85456987009341	17.644213538570703	71.94112549695429	0.9635416666666666	0.097424355406403	0.0465220272758545	0.1817986153169427	0.0316227766016837	0.0049894176746083	250.533527696793	0.7567039953887854	4.437260736468731	0.1486056956058719	62.86216216216216	26.195624261700463	145	35	25.940039439642813	44.78631727457146	5.0	4.0	3.0	0.8333333333333334	1.0	0.2	1.0	1.0	0.3333333333333333	0.0555555555555555	85.34628148163922	92.18635996360024	8.0	3.0	2.0	0.0	2.0	0.25	0.7142857142857142	0.6363636363636364	4.5
843	[[2902, 25593], [2919, 25610]]	[2911.2320675105484, 25600.654008438818]	2	237	324	0.2604507571820004	0.9805163953570184	1.035746584605759	0.7314814814814815	17.82926381576201	17.213924796622376	55.112698372208094	0.971311475409836	0.1106819377666811	0.0361885900998331	0.172291705616071	0.0443165366155824	0.005150017722733	165.9132420091324	0.7625852764289632	4.49006126290646	0.1343250904241296	95.0337552742616	20.844383225661844	156	61	25.940039439642813	41.43134592189447	5.0	4.0	3.0	0.8333333333333334	1.0	0.2	1.0	1.0	0.3333333333333333	0.0555555555555555	97.29457575008212	97.29457575008212	8.0	1.0	1.0		3.0	0.375	0.5238095238095238	0.4666666666666667	0.0
846	[[2954, 25608], [2980, 25634]]	[2967.097744360902, 25620.33834586466]	2	532	729	0.6865620754065195	0.9072684328086904	1.3753811353523018	0.7297668038408779	30.576077727628466	22.230985245988883	85.84062043356593	0.9672727272727272	0.0784178456509813	0.045044901315126	0.1484203447386296	-0.0019548596179886	0.0028663856484658	67.34851485148515	0.8650967711088886	4.612680568190882	0.1613041649647092	81.34962406015038	16.79537227732262	139	52	34.61337339694586	58.74056405594663	5.0	3.0	3.0	1.0	2.0	0.4	0.875	0.8	0.0	0.0	79.97902579129484	89.67808304564987	8.0	3.0	2.0	0.0	2.0	0.25	0.7142857142857142	0.6363636363636364	4.5
864	[[3876, 25673], [3903, 25693]]	[3889.871111111111, 25682.942222222224]	2	450	588	0.6640356202863925	0.872047794062916	1.3374331194682585	0.7653061224489796	27.92734337644517	20.88130088145912	80.52691193458118	0.9473684210526316	0.0783987825450898	0.0460287186362976	0.152786404500042	-0.0085734959680177	0.0037002624415211	113.1841491841492	0.9104034588159444	4.829947959600445	0.2368122383279993	71.02444444444444	27.01064527227536	147	37			1.0	0.0	0.0		0.0	0.0	0.0		0.0	0.0			1.0	0.0	0.0		0.0	0.0	0.0		0.0
868	[[3712, 25692], [3738, 25710]]	[3725.083333333333, 25700.803030303032]	2	396	513	0.7028042756786569	0.9101918367418476	1.4057120104429863	0.7719298245614035	26.651633370854864	18.959525971792797	73.94112549695427	0.9635036496350364	0.0875172268295213	0.0612757359128575	0.2	-0.0265971684534315	0.0042707681050313	93.48010610079577	0.883747232910832	4.510660729804159	0.2020121008149372	66.70202020202021	21.938667859146214	137	37			1.0	0.0	0.0		0.0	0.0	0.0		0.0	0.0			1.0	0.0	0.0		0.0	0.0	0.0		0.0
871	[[3163, 25701], [3188, 25721]]	[3175.3783783783783, 25711.44226044226]	2	407	546	0.6167408362986384	0.8493827643240692	1.270379632244684	0.7454212454212454	26.0081007774255	20.47269974839785	77.59797974644665	0.935632183908046	0.0892249617399018	0.0594670798926542	0.1860234418148779	-0.08436398644568	0.0032416449652777	96.32552083333331	0.8793211894640643	4.74821232019283	0.165593177963277	94.35872235872236	20.626765521076983	149	55			1.0	0.0	0.0		0.0	0.0	0.0		0.0	0.0	37.94856196574936	63.82109104384424	3.0	2.0	1.0	0.0	1.0	0.3333333333333333	1.0	1.0	1.0
875	[[2825, 25710], [2838, 25720]]	[2831.7698412698414, 25715.134920634922]	2	126	154	0.6540193620178658	1.011924253662484	1.3219158438346907	0.8181818181818182	14.582794868233346	11.031560697487915	39.55634918610405	0.9618320610687024	0.1503390207002906	0.0599961610513592	0.308031762766247	0.0707106781186547	0.0094517958412098	145.81739130434784	0.8418281537860519	4.232488116354706	0.1057870749108348	102.5952380952381	21.8411213196316	168	61			1.0	0.0	0.0		0.0	0.0	0.0		0.0	0.0	88.40461565294721	88.40461565294721	2.0	1.0	1.0		1.0	0.5	1.0	1.0	0.0
893	[[3405, 25808], [3426, 25830]]	[3415.3409669211196, 25819.096692111958]	2	393	506	0.2965778667649435	0.9542187774755854	1.047110907352102	0.7766798418972332	22.917646429866416	21.88655114654452	71.94112549695429	0.9679802955665024	0.0863848487917702	0.0438258755183964	0.1618033988749894	-9.309503074677277e-18	0.0043389335281227	173.85945945945946	0.8610033841602139	4.628722758121881	0.1582827379961704	67.01017811704834	27.7103318606216	156	36			1.0	0.0	0.0		0.0	0.0	0.0		0.0	0.0			1.0	0.0	0.0		0.0	0.0	0.0		0.0
895	[[3278, 25823], [3301, 25850]]	[3289.569721115538, 25837.017928286852]	2	502	672	0.67663430683379	0.9154398287667792	1.358106583941754	0.7470238095238095	29.53096831670656	21.74421997940412	83.01219330881975	0.9672447013487476	0.080771378463486	0.0706152678187653	0.3003441122113411	-0.0720425356276628	0.0029375634246648	151.83333333333334	0.7103091575689634	4.630165209297395	0.1543856783173313	71.37848605577689	18.241850641846813	137	41			1.0	0.0	0.0		0.0	0.0	0.0		0.0	0.0	63.1798038976798	63.1798038976798	2.0	1.0	1.0		1.0	0.5	1.0	1.0	0.0
911	[[2956, 25960], [2976, 25982]]	[2965.177777777778, 25971.755555555555]	2	360	483	0.7633290099595473	0.8945776595652861	1.547963834722767	0.7453416149068323	26.792106949623896	17.30796698775733	71.11269837220809	0.967741935483871	0.0909541185939639	0.046024883935706	0.1724942029730918	0.0173343811320384	0.0039007123422765	122.25519287833828	0.8947860886017752	4.679101622842348	0.1263572798396746	72.28055555555555	25.73295897228175	147	39			1.0	0.0	0.0		0.0	0.0	0.0		0.0	0.0	78.26864393737532	78.26864393737532	2.0	1.0	1.0		1.0	0.5	1.0	1.0	0.0
914	[[3893, 25989], [3919, 26012]]	[3905.398720682303, 26000.609808102345]	2	469	648	0.5435077723583545	0.9245595745744436	1.1913212702160931	0.7237654320987654	26.81060440517267	22.50493219206059	79.84062043356595	0.9710144927536232	0.0804842679611516	0.0547539667525548	0.1614881924011354	-0.0357306601536653	0.0034894584017169	70.81573033707866	0.9329740935781634	4.681958231968035	0.1798706157290526	72.80170575692964	22.781644438372005	150	39			1.0	0.0	0.0		0.0	0.0	0.0		0.0	0.0			1.0	0.0	0.0		0.0	0.0	0.0		0.0
927	[[3216, 26097], [3239, 26116]]	[3227.9424657534246, 26107.060273972602]	2	365	480	0.605432308056109	0.9376429553061912	1.2564442987515425	0.7604166666666666	24.299429904987893	19.339838565969742	69.94112549695429	0.9656084656084656	0.09099247187131	0.0502477061360405	0.1628950796227688	-0.0183438471449575	0.0039403486662465	108.22608695652174	0.9181604057611904	4.844864742314202	0.1446521189122715	80.48219178082192	27.591101118830352	158	45	63.948330507971725	63.948330507971725	2.0	1.0	1.0		1.0	0.5	1.0	1.0	0.0	0.0			1.0	0.0	0.0		0.0	0.0	0.0		0.0
929	[[3276, 26107], [3305, 26130]]	[3290.864312267658, 26118.472118959107]	2	538	720	0.6860319871463277	0.8810569050414631	1.3744355919577247	0.7472222222222222	30.797353577922134	22.407273034929823	87.59797974644667	0.952212389380531	0.0683326437027242	0.0627003727635718	0.1579534750176259	-0.056645546577995	0.002679828612091	100.31517509727628	0.9431019835498426	4.955445068710892	0.1426702149991823	73.8085501858736	28.338739647566143	172	33	63.948330507971725	63.948330507971725	2.0	1.0	1.0		1.0	0.5	1.0	1.0	0.0	0.0			1.0	0.0	0.0		0.0	0.0	0.0		0.0
940	[[3600, 26170], [3627, 26192]]	[3612.6306483300586, 26180.326129666013]	2	509	644	0.5791906992489657	0.9077746910223996	1.2267047479503828	0.7903726708074534	28.326279664797617	23.091358953428745	83.94112549695427	0.9621928166351608	0.0767199380882927	0.0523813305718135	0.1895644732458104	-0.026197165896624	0.0035902386153872	89.51851851851853	0.8994390091526071	4.657537089917986	0.202688376427754	67.87229862475442	22.124877738692263	166	39			1.0	0.0	0.0		0.0	0.0	0.0		0.0	0.0			1.0	0.0	0.0		0.0	0.0	0.0		0.0
955	[[3257, 26384], [3273, 26405]]	[3264.527881040892, 26394.96282527881]	2	269	374	0.713143201936528	0.8880003694929877	1.42649611482192	0.7192513368983957	22.279706041290684	15.618483506400594	61.698484809834994	0.9405594405594404	0.1030931903377639	0.0597211555881974	0.1798538450352554	-0.0052898387239842	0.0049992624039076	150.85020242914976	0.8681535726874217	4.627684541891818	0.0744907664184167	82.07434944237919	25.87132248608496	150	47			1.0	0.0	0.0		0.0	0.0	0.0		0.0	0.0			1.0	0.0	0.0		0.0	0.0	0.0		0.0
976	[[3532, 26977], [3546, 26993]]	[3539.3061224489793, 26985.132653061224]	2	196	255	0.6303678933695417	0.9390788315797232	1.2881675334740308	0.7686274509803922	17.9905461449676	13.965998736553535	51.21320343559642	0.9514563106796116	0.126144161356986	0.0491664266141229	0.1895644732458105	0.034028323792222	0.0070222527386785	158.77653631284915	0.741562630720174	4.314572760030583	0.1361106694964899	82.46938775510205	19.78569060423165	134	55			1.0	0.0	0.0		0.0	0.0	0.0		0.0	0.0			1.0	0.0	0.0		0.0	0.0	0.0		0.0
985	[[3542, 27100], [3567, 27122]]	[3554.6903225806454, 27110.427956989246]	2	465	598	0.505031707097202	0.9279199536820044	1.158613235938514	0.7775919732441472	26.21663532448926	22.627598676837955	79.35533905932736	0.9567901234567902	0.0897304609193728	0.0365836239268929	0.1507438246269067	0.0116278677554341	0.0039106488401138	119.50904977375566	0.8740961924299883	4.533146749791914	0.2110746964387105	62.29677419354839	24.07573378603668	150	34	95.41432362688394	95.41432362688394	2.0	1.0	1.0		1.0	0.5	1.0	1.0	0.0	0.0	31.49731672172299	31.49731672172299	2.0	1.0	1.0		1.0	0.5	1.0	1.0	0.0
986	[[3449, 27117], [3470, 27136]]	[3460.6036585365855, 27126.289634146342]	2	328	440	0.59996404216678	0.931298660534158	1.2499578653073518	0.7454545454545455	22.951138145717856	18.36152944249397	66.5269119345812	0.9618768328445748	0.0961230067370156	0.059532705703597	0.2218800784900916	-0.0560316928448239	0.0039635688986338	172.39285714285714	0.8597158397370879	4.699893506231856	0.1538722034298333	86.09756097560975	26.855807273196284	190	48	95.41432362688394	95.41432362688394	2.0	1.0	1.0		1.0	0.5	1.0	1.0	0.0	0.0			1.0	0.0	0.0		0.0	0.0	0.0		0.0
994	[[3321, 27308], [3348, 27335]]	[3334.6122448979595, 27321.47755102041]	2	490	784	0.8386377994223495	0.8376022146160373	1.8359083788171269	0.625	34.05129937577102	18.54738491781939	85.74011537017762	0.962671905697446	0.0804502683736178	0.0586103588416724	0.1695372961325922	-0.0277350098112614	0.0034107306834579	209.5584415584416	0.8327125562118995	4.648539799299701	0.1638871717631739	69.98775510204082	28.252358634808196	162	40	52.14742523774857	52.14742523774857	2.0	1.0	1.0		1.0	0.5	1.0	1.0	0.0	0.0			1.0	0.0	0.0		0.0	0.0	0.0		0.0
996	[[3213, 27325], [3238, 27350]]	[3224.478540772532, 27338.43347639485]	2	466	676	0.5640775513179073	0.8742949190643381	1.2110616209846814	0.6893491124260355	27.08613031272273	22.365608688598133	81.84062043356595	0.9490835030549898	0.0778477161084718	0.0543381289698422	0.190602436696434	-0.0517827441459432	0.0037913223140495	95.77272727272728	0.902512795289142	4.692731572477137	0.1843589337164276	74.27896995708154	23.801383715031577	150	43			1.0	0.0	0.0		0.0	0.0	0.0		0.0	0.0			1.0	0.0	0.0		0.0	0.0	0.0		0.0
998	[[3364, 27349], [3382, 27365]]	[3372.4959349593496, 27357.31300813008]	2	246	323	0.5557917748565451	0.9558233451632808	1.2029039929642245	0.7616099071207431	19.519387044538536	16.226886899293103	56.87005768508881	0.9647058823529412	0.10930739880301	0.0638711736973794	0.2227229582399319	-0.0379491000677237	0.0050532979920291	209.528384279476	0.8008296042491629	4.610143688063984	0.1598629149977665	84.14634146341463	24.80498996705132	164	51	52.14742523774857	52.14742523774857	2.0	1.0	1.0		1.0	0.5	1.0	1.0	0.0	0.0			1.0	0.0	0.0		0.0	0.0	0.0		0.0
999	[[3073, 27351], [3090, 27365]]	[3081.8115942028985, 27358.159420289856]	2	207	270	0.6071181419205202	0.982450765243246	1.2584765012417611	0.7666666666666667	18.210577559582276	14.470335792216678	51.4558441227157	0.9583333333333334	0.1208198155390636	0.0306123296525536	0.1717140347272574	0.0707106781186547	0.0056423611111111	213.3802083333333	0.8404513072267128	4.675095375983597	0.1024376896726844	85.30434782608695	28.117406207206347	151	44			1.0	0.0	0.0		0.0	0.0	0.0		0.0	0.0	41.91901624875036	69.33377755301689	4.0	2.0	1.0	0.0	2.0	0.5	0.8333333333333333	0.75	2.0
1009	[[3014, 27462], [3027, 27476]]	[3020.625730994152, 27469.426900584796]	2	171	210	0.4902550103008207	0.9987459731260678	1.1473428717886656	0.8142857142857143	15.88908148093915	13.8485904010269	46.38477631085023	0.9715909090909092	0.1275804022072894	0.0468510109456307	0.2022799151343405	0.0316227766016837	0.0069855358316896	191.73076923076923	0.7916281187602042	4.398171955724454	0.0801014348753046	109.47368421052632	22.960509140562287	178	64	58.22911615330475	58.22911615330475	2.0	1.0	1.0		1.0	0.5	1.0	1.0	0.0	0.0	80.60906571225019	80.60906571225019	4.0	1.0	1.0		3.0	0.75	0.611111111111111	0.5	0.0
1016	[[3015, 27517], [3034, 27538]]	[3024.45584045584, 27527.529914529914]	2	351	440	0.39754122644924	0.9555457967417036	1.0898181069115491	0.7977272727272727	22.071326260876912	20.25230276584884	67.94112549695427	0.9642857142857144	0.1022704985896995	0.0351999248435226	0.1507438246269067	0.0316227766016837	0.003866745984533	85.0670731707317	0.8595757353500082	4.577454799716736	0.1721239851358564	74.11111111111111	18.79827435453723	134	42	58.22911615330475	58.22911615330475	2.0	1.0	1.0		1.0	0.5	1.0	1.0	0.0	0.0			1.0	0.0	0.0		0.0	0.0	0.0		0.0
1018	[[3341, 27536], [3354, 27551]]	[3347.391812865497, 27543.052631578947]	2	171	224	0.477545384812774	1.0136886479191134	1.1381651934087378	0.7633928571428571	15.76932755156443	13.855042873289968	46.04163056034262	0.9661016949152542	0.1413368959491897	0.0539561820226435	0.2257428704356424	0.0548981454144357	0.0075338189386056	83.80645161290323	0.8513834645288686	4.344001028059005	0.1401445602516068	99.59649122807018	17.635218268029295	147	72			1.0	0.0	0.0		0.0	0.0	0.0		0.0	0.0			1.0	0.0	0.0		0.0	0.0	0.0		0.0
1020	[[3186, 27557], [3214, 27572]]	[3199.9565217391305, 27564.089855072463]	2	345	464	0.8391870678782605	0.8241961591678411	1.8387664135863584	0.7435344827586207	28.472578859603825	15.484608947185665	72.52691193458118	0.9610027855153204	0.0847905863467556	0.0511641575528976	0.1904137645655051	-0.0223606797749978	0.0041666281723191	57.48328267477204	0.9403291432414294	4.758264428724152	0.1496104040038548	71.93333333333334	23.301269895522037	142	38			1.0	0.0	0.0		0.0	0.0	0.0		0.0	0.0			1.0	0.0	0.0		0.0	0.0	0.0		0.0
1028	[[2666, 27649], [2683, 27664]]	[2673.871921182266, 27656.753694581283]	2	203	288	0.6085840104459613	0.912612332830273	1.260256206299733	0.7048611111111112	18.11700244944128	14.375650251812704	52.8700576850888	0.935483870967742	0.1007928286200481	0.0678629878451472	0.212528749611149	-0.0083065561153823	0.0063770768394864	204.1604278074866	0.8133977697477972	4.441932301561999	0.1461260932402949	80.46305418719211	25.980901749103538	165	50			1.0	0.0	0.0		0.0	0.0	0.0		0.0	0.0			1.0	0.0	0.0		0.0	0.0	0.0		0.0
1030	[[2906, 27658], [2925, 27678]]	[2915.692073170732, 27667.701219512193]	2	328	420	0.4848994139616244	0.9381293773269512	1.1434191462466663	0.780952380952381	21.91538136350299	19.166533493375013	66.2842712474619	0.956268221574344	0.0927977429090193	0.0576876246138456	0.2020605265763929	0.0	0.0034695328332396	348.4592833876222	0.860112109944865	4.946379200555124	0.1125539242019763	93.3719512195122	38.18139559213982	199	42			1.0	0.0	0.0		0.0	0.0	0.0		0.0	0.0			1.0	0.0	0.0		0.0	0.0	0.0		0.0
1039	[[3370, 27704], [3395, 27725]]	[3382.8676122931442, 27713.702127659573]	2	423	572	0.5599955138595043	0.9019287108287914	1.207006956317678	0.7395104895104895	25.633388403960176	21.2371505149914	76.76955262170047	0.9570135746606336	0.0815888052804309	0.052887499228645	0.1679285086818143	-0.0277350098112614	0.0042101728223083	60.91770573566085	0.9266650858963468	4.506556157258222	0.1961001904106999	82.3096926713948	20.886184324816966	145	56	35.5249441169652	35.5249441169652	2.0	1.0	1.0		1.0	0.5	1.0	1.0	0.0	0.0			1.0	0.0	0.0		0.0	0.0	0.0		0.0
1042	[[3187, 27713], [3204, 27733]]	[3195.5798611111113, 27722.73263888889]	2	288	378	0.7197719305298494	0.915618658433933	1.4404850469345405	0.7619047619047619	23.16861442407409	16.083897901875922	62.8700576850888	0.96	0.0902047128539721	0.0801260747091518	0.242244712181548	-0.0598679062443843	0.0042783599152744	98.44943820224718	0.8929058763519412	4.599336618354948	0.124430452933864	83.40625	22.34526024422057	144	50			1.0	0.0	0.0		0.0	0.0	0.0		0.0	0.0			1.0	0.0	0.0		0.0	0.0	0.0		0.0
1047	[[3403, 27721], [3424, 27741]]	[3413.8904494382023, 27731.011235955055]	2	356	462	0.4553524965324691	0.9691575602280524	1.1232027129146525	0.7705627705627706	22.59124913302888	20.11324302663565	67.94112549695429	0.967391304347826	0.0959383226434652	0.0301921282121552	0.1618033988749894	0.0550879750335468	0.0038048563154377	85.05671641791045	0.7604617401921717	4.334357477909194	0.1451115151589118	109.05337078651684	14.275576884293374	161	85	35.5249441169652	35.5249441169652	2.0	1.0	1.0		1.0	0.5	1.0	1.0	0.0	0.0			1.0	0.0	0.0		0.0	0.0	0.0		0.0
1056	[[3078, 27773], [3095, 27788]]	[3086.733644859813, 27780.429906542056]	2	214	288	0.5903579245922457	0.9068483110079412	1.2389400223103764	0.7430555555555556	18.41227332217894	14.861311274652117	54.45584412271572	0.9304347826086956	0.1117286043693267	0.0677307905915394	0.2111451619202307	-0.0163819969248893	0.0056945553866371	96.73604060913704	0.9122308495598024	4.477292300542789	0.1616603835308926	69.02803738317758	23.60696790211129	137	36			1.0	0.0	0.0		0.0	0.0	0.0		0.0	0.0			1.0	0.0	0.0		0.0	0.0	0.0		0.0
1089	[[2503, 27896], [2527, 27921]]	[2515.0567226890757, 27908.81512605042]	2	476	650	0.6567798820632057	0.8856145390394511	1.326115116702917	0.7323076923076923	28.622252526994743	21.5835353707131	82.18376618407358	0.9577464788732394	0.0745332733046023	0.0670584254454364	0.1967472672326684	-0.0959187875270546	0.0028148148148148	181.2688888888889	0.840177205831083	4.815454731607388	0.1204306661651691	75.54411764705883	25.926855481253853	158	38			1.0	0.0	0.0		0.0	0.0	0.0		0.0	0.0	98.0552788879984	98.0552788879984	3.0	1.0	1.0		2.0	0.6666666666666666	0.75	0.6666666666666666	0.0
1097	[[2369, 27906], [2392, 27933]]	[2380.614864864865, 27919.734234234234]	2	444	672	0.8248018582891408	0.8450733757837426	1.7685909364350596	0.6607142857142857	31.709893165572428	17.92946718899844	81.25483399593904	0.958963282937365	0.0874600451206541	0.0540794254661052	0.17655928723231	-0.0473724506161091	0.0035826553254437	243.57932692307693	0.8184895996674076	4.684106044824556	0.1423068225994568	69.47297297297297	29.388768602822758	152	37			1.0	0.0	0.0		0.0	0.0	0.0		0.0	0.0	97.01505742483384	97.01505742483384	3.0	1.0	1.0		2.0	0.6666666666666666	0.75	0.6666666666666666	0.0
1126	[[2806, 28007], [2829, 28031]]	[2817.8328358208955, 28019.056716417912]	2	335	600	0.8882865120316606	0.7550460634168218	2.177274812975853	0.5583333333333333	30.562532695620835	14.037057937508868	74.66904755831213	0.9463276836158192	0.072212564702712	0.0766491633644537	0.2359948832342751	-0.1210187803671466	0.0050780437044745	86.84193548387097	0.9085574975093924	4.578783018650115	0.198353197477345	74.31044776119403	23.094724695365688	131	44	16.954540438724695	26.824708928315204	4.0	2.0	2.0	1.0	2.0	0.5	0.8333333333333333	0.75	0.0	0.0			1.0	0.0	0.0		0.0	0.0	0.0		0.0
1128	[[2792, 28009], [2810, 28026]]	[2800.939130434783, 28017.621739130434]	2	230	342	0.8202062665110907	0.8681782130204376	1.7480442492976112	0.672514619883041	22.64199726693404	12.952759791997208	57.698484809834994	0.950413223140496	0.1070651354251397	0.0529657077331133	0.1962144739545569	0.0223606797749978	0.0062744749021003	142.83018867924528	0.8150203809968086	4.259552574325459	0.1794961169019041	70.84782608695652	20.253145103377157	146	44	16.954540438724695	26.37250079209252	4.0	2.0	2.0	1.0	2.0	0.5	0.8333333333333333	0.75	0.0	0.0			1.0	0.0	0.0		0.0	0.0	0.0		0.0
1142	[[2794, 28043], [2815, 28063]]	[2804.4814814814818, 28053.236467236467]	2	351	462	0.6544026372155531	0.9392790973096315	1.3224954400413702	0.7597402597402597	24.34927586477984	18.41161423136412	68.52691193458118	0.9642857142857144	0.0876654027307948	0.0390574603676272	0.1573051683037572	0.0	0.0036179981634527	188.8151515151515	0.7709893949463047	4.684939726632927	0.1303098365564667	75.55270655270655	22.57603644242056	141	38	35.79046114546034	54.654849610110375	4.0	3.0	2.0	0.3333333333333333	1.0	0.25	1.0	1.0	2.0	0.6666666666666666			1.0	0.0	0.0		0.0	0.0	0.0		0.0
1144	[[2562, 28049], [2583, 28069]]	[2572.369230769231, 28058.803076923075]	2	325	462	0.7965812027763518	0.8550224658177863	1.6541734014476843	0.7034632034632035	26.330459215841888	15.917593157282202	69.1126983722081	0.9587020648967552	0.0769709837485383	0.0569373196883021	0.17655928723231	-0.0404045738753888	0.0038088642659279	204.36184210526312	0.8241616675930095	4.683975353370866	0.1041755884886281	69.00615384615385	25.97916251935579	161	36			1.0	0.0	0.0		0.0	0.0	0.0		0.0	0.0			1.0	0.0	0.0		0.0	0.0	0.0		0.0
1154	[[2709, 28084], [2736, 28104]]	[2722.506787330317, 28093.839366515836]	2	442	588	0.7487452144383201	0.9086548718385936	1.5086189522620828	0.7517006802721088	29.16580687406989	19.33278567814459	78.18376618407356	0.973568281938326	0.0835355439800991	0.043551289966179	0.1812893113216983	-0.0044853747451627	0.0039099305465439	87.04988123515439	0.9274442815948024	4.745049349020582	0.213116957810677	66.32126696832579	25.73430110957768	148	31	91.47921026696504	91.47921026696504	4.0	1.0	1.0		2.0	0.5	0.6666666666666666	0.6	0.0	0.0			1.0	0.0	0.0		0.0	0.0	0.0		0.0
1177	[[2805, 28152], [2823, 28173]]	[2814.30959752322, 28162.829721362228]	2	323	418	0.5531727590794617	0.9573726119236072	1.2003842721014035	0.7727272727272727	22.322633863439812	18.59623987272143	65.11269837220809	0.9728915662650602	0.0950043927879885	0.0467988913020016	0.1614404596396812	0.0021396190910267	0.00387412942462	188.7308970099668	0.8493347197189277	4.692577552233642	0.1236566592700784	84.36532507739938	27.1911529297627	160	47	85.93543077035099	85.93543077035099	2.0	1.0	1.0		1.0	0.5	1.0	1.0	0.0	0.0			1.0	0.0	0.0		0.0	0.0	0.0		0.0
1182	[[2888, 28168], [2911, 28188]]	[2899.0026666666668, 28177.389333333333]	2	375	504	0.5699284872092806	0.925525062302226	1.216997613782565	0.7440476190476191	24.18142608417485	19.86973993237034	71.35533905932738	0.9664948453608248	0.0914010008358911	0.0549954957546494	0.1843110489050429	-0.0319869492614165	0.0036707204187813	114.29378531073444	0.8885136372002733	4.797663594464762	0.1508788579418578	71.65066666666667	24.356750595174955	133	33	85.93543077035099	85.93543077035099	2.0	1.0	1.0		1.0	0.5	1.0	1.0	0.0	0.0			1.0	0.0	0.0		0.0	0.0	0.0		0.0
1185	[[3360, 28173], [3394, 28200]]	[3377.1103047895504, 28185.98693759071]	2	689	980	0.7664645813549488	0.8703408210877835	1.5569374132768528	0.7030612244897959	37.01424133540744	23.773750325328976	99.74011537017762	0.9636363636363636	0.0677448070132764	0.0425498281430951	0.1531232894103359	-0.0172313764332136	0.0028815277819102	62.65960665658094	0.9169930267076822	4.692975322392899	0.226846134742474	71.94194484760523	21.10632691837562	144	44	68.60642083431284	68.60642083431284	2.0	1.0	1.0		1.0	0.5	1.0	1.0	0.0	0.0	68.0185284573221	68.0185284573221	3.0	1.0	1.0		2.0	0.6666666666666666	0.75	0.6666666666666666	0.0
1196	[[3018, 28205], [3040, 28234]]	[3029.4904458598726, 28219.740976645437]	2	471	690	0.5919867680049599	0.8660538625656931	1.2407753282712128	0.6826086956521739	27.60524051951009	22.248379614360005	82.66904755831213	0.9534412955465588	0.0771968662624792	0.0742502501540094	0.2494822259544216	-0.0257363030424246	0.0032239653230906	128.78684807256235	0.8286224435427146	4.679565742991152	0.1995946172827505	75.50955414012739	21.41629174321522	150	43			1.0	0.0	0.0		0.0	0.0	0.0		0.0	0.0			1.0	0.0	0.0		0.0	0.0	0.0		0.0
1209	[[3373, 28243], [3400, 28266]]	[3386.479853479854, 28253.95054945055]	2	546	672	0.5633551488930516	0.9548226759366706	1.2103389349283735	0.8125	29.063559299301044	24.012744249213952	84.76955262170047	0.9767441860465116	0.0860273817385103	0.045801842130331	0.2103310680905915	0.0099857776856796	0.0032075277814477	153.29501915708815	0.8550472276133813	4.603015554090552	0.2074452821677392	68.93956043956044	25.268485254552434	146	35	68.60642083431284	68.60642083431284	2.0	1.0	1.0		1.0	0.5	1.0	1.0	0.0	0.0	61.02680401362256	61.02680401362256	3.0	1.0	1.0		2.0	0.6666666666666666	0.75	0.6666666666666666	0.0
1211	[[2772, 28250], [2793, 28278]]	[2781.837606837607, 28264.36111111111]	2	468	638	0.645299734889422	0.8707302610724019	1.3090213490785132	0.7335423197492164	28.212303116789982	21.55221008171491	82.18376618407356	0.951219512195122	0.0869118479123642	0.0871663415022321	0.3774307681984421	-0.0383293372722218	0.0028901884070755	91.58997722095673	0.8780956623364778	4.761615019812397	0.136371363836653	83.22008547008546	20.62528586678769	144	48			1.0	0.0	0.0		0.0	0.0	0.0		0.0	0.0	40.74666750256532	63.03019147295035	5.0	4.0	1.0	0.0	1.0	0.2	1.0	1.0	6.0
1220	[[2553, 28279], [2571, 28300]]	[2562.4108280254777, 28289.71337579618]	2	314	418	0.5041999871504357	0.9476713450449956	1.1579610271785836	0.7511961722488039	21.592840126622963	18.64729435604128	64.5269119345812	0.9602446483180428	0.1059570348312864	0.0585968030859535	0.2184718294492801	0.0300563079745769	0.0041987239632201	124.47260273972604	0.7870171702155884	4.505248011384572	0.151688977466668	88.23248407643312	18.639902122978143	146	57			1.0	0.0	0.0		0.0	0.0	0.0		0.0	0.0	20.993523874085653	59.54769779762263	8.0	7.0	1.0	0.0	1.0	0.125	1.0	1.0	21.0
1237	[[2862, 28324], [2884, 28345]]	[2873.4588859416444, 28334.029177718832]	2	377	506	0.5766604507066903	0.9459285072138836	1.2240142997061796	0.7450592885375494	24.268652575579534	19.82709890023764	70.76955262170047	0.9641943734015346	0.0957423240334203	0.0499458999708847	0.2133898449692727	0.0	0.006720888712557	201.0957746478873	0.8449379916931345	4.345150777636856	0.2240629284475605	57.54907161803713	28.307675903422844	149	31			1.0	0.0	0.0		0.0	0.0	0.0		0.0	0.0			1.0	0.0	0.0		0.0	0.0	0.0		0.0
1251	[[3747, 28345], [3772, 28364]]	[3760.0381471389646, 28354.09536784741]	2	367	520	0.7939766865069899	0.8570624552123088	1.6448769648286063	0.7057692307692308	27.76573506823937	16.880128825399726	73.35533905932736	0.9557291666666666	0.0925834558586797	0.0530370891956998	0.2111451619202307	0.0	0.0052404720577365	89.0864553314121	0.8945499503632357	4.451339404001582	0.2438205699649067	68.04087193460491	22.00126246817233	150	40	46.17254797678622	46.17254797678622	2.0	1.0	1.0		1.0	0.5	1.0	1.0	0.0	0.0	26.193347642426584	59.08138011475384	4.0	2.0	2.0	0.0	2.0	0.5	0.8333333333333333	0.75	0.5
1256	[[3703, 28359], [3729, 28380]]	[3716.445475638051, 28369.313225058006]	2	431	594	0.6465718726067893	0.8994692172571835	1.3108684138359994	0.7255892255892256	26.877976111860328	20.50394671819668	77.59797974644667	0.9556541019955654	0.0912355271460413	0.0493252570007054	0.1999236735721303	0.0139163050810566	0.004130773967157	66.50611246943765	0.851949510932323	4.338403543191767	0.1820380407873397	58.09048723897912	16.456895183069694	114	34	46.17254797678622	46.17254797678622	2.0	1.0	1.0		1.0	0.5	1.0	1.0	0.0	0.0	71.76774962791745	81.71885758907302	4.0	2.0	2.0	0.0	2.0	0.5	0.8333333333333333	0.75	0.5
1287	[[3112, 28469], [3133, 28495]]	[3121.857142857143, 28481.406015037595]	2	399	594	0.739727334289605	0.8717240046406692	1.486090049948832	0.6717171717171717	27.818680107299365	18.71937713885992	75.84062043356595	0.95	0.0833779779328444	0.0685162610151083	0.2233490663913138	-0.0859946090570218	0.003540871777084	114.07258064516132	0.8831917951168828	4.752622682273673	0.1762186391632467	77.53884711779449	23.33633069915741	139	43	70.21572472960813	70.21572472960813	2.0	1.0	1.0		1.0	0.5	1.0	1.0	0.0	0.0	45.00643223258377	53.07997522276087	6.0	2.0	1.0	0.0	4.0	0.6666666666666666	0.6166666666666667	0.4545454545454545	4.0
1291	[[3320, 28478], [3334, 28491]]	[3327.0490797546013, 28484.546012269937]	2	163	210	0.5625171085871142	1.001998130205084	1.2095033413033731	0.7761904761904762	15.859544404108814	13.112443647339084	45.21320343559643	0.9588235294117649	0.145384894905083	0.06459223338512	0.2350453783688632	0.0308736560889529	0.0072519255889374	130.3557046979866	0.8970024339362801	4.511884204361884	0.131709863951759	103.41717791411044	25.696151856974424	175	54			1.0	0.0	0.0		0.0	0.0	0.0		0.0	0.0	90.29285227741902	90.29285227741902	6.0	1.0	1.0		5.0	0.8333333333333334	0.4566666666666666	0.3333333333333333	0.0
1302	[[3167, 28506], [3192, 28533]]	[3180.448484848485, 28520.10101010101]	2	495	728	0.6455849525192963	0.8558093692606689	1.3094344722590692	0.679945054945055	29.13572194752736	22.250614723210763	85.25483399593905	0.9446564885496184	0.0788317558825042	0.0755953924708685	0.229945913850333	-0.1126667585049331	0.0037553475874528	174.71520342612422	0.8603432001845013	4.546723420874155	0.1763715005946338	62.63030303030303	26.168349509852334	153	27	70.21572472960813	70.21572472960813	2.0	1.0	1.0		1.0	0.5	1.0	1.0	0.0	0.0	62.9073867789178	69.82947635049754	6.0	2.0	1.0	0.0	3.0	0.5	0.6666666666666667	0.5555555555555556	6.0
1324	[[2808, 28804], [2828, 28822]]	[2818.061688311688, 28813.185064935064]	2	308	399	0.5671681672729509	0.9365934810850846	1.2141786791195135	0.7719298245614035	21.90508741599229	18.04107401381584	64.2842712474619	0.9506172839506172	0.1022482146668948	0.0526954945807413	0.2085849194035124	-0.0400010851781221	0.0036757222734402	187.28373702422147	0.862761339999124	4.834445110883224	0.0912206046509599	91.6038961038961	26.4484106588433	164	43	77.23378144709535	77.23378144709535	2.0	1.0	1.0		1.0	0.5	1.0	1.0	0.0	0.0			1.0	0.0	0.0		0.0	0.0	0.0		0.0
1330	[[3677, 28813], [3701, 28834]]	[3688.864077669903, 28823.563106796115]	2	412	550	0.6106607244794632	0.9117568262087	1.2627979187950968	0.7490909090909091	25.79768301988542	20.428987596448028	75.35533905932736	0.9515011547344112	0.0822510449871251	0.0478725551677033	0.150055426721397	-0.0117306563425648	0.0030637738330046	163.48205128205126	0.8484661188258121	4.8337744415238015	0.1156360381292235	80.79611650485437	24.292956837502445	152	39			1.0	0.0	0.0		0.0	0.0	0.0		0.0	0.0			1.0	0.0	0.0		0.0	0.0	0.0		0.0
1339	[[2742, 28838], [2756, 28857]]	[2749.15611814346, 28848.071729957806]	2	237	300	0.6222433541756841	0.968419597341494	1.2774265591286735	0.79	19.644265242697166	15.377999699721622	55.45584412271571	0.971311475409836	0.1233043716120032	0.0514508050995622	0.2197147002261969	0.0317824916686737	0.0051604408672938	287.71889400921657	0.8432130739321133	4.716042668788202	0.1047966096637285	80.0675105485232	32.002302121253955	156	29	77.23378144709535	77.23378144709535	2.0	1.0	1.0		1.0	0.5	1.0	1.0	0.0	0.0			1.0	0.0	0.0		0.0	0.0	0.0		0.0
1342	[[3241, 28855], [3259, 28875]]	[3249.4101694915253, 28865.42372881356]	2	295	399	0.7647145086076503	0.913636993773042	1.551905234563659	0.7393483709273183	24.205002831563547	15.59695933261617	63.698484809835	0.9703947368421052	0.1047808147016176	0.0582104872535366	0.2169432355625466	0.0197990693127756	0.0049016996110607	120.478102189781	0.8547815837766617	4.560870093177847	0.2125708697213445	73.6	22.0722081559901	154	44			1.0	0.0	0.0		0.0	0.0	0.0		0.0	0.0	67.75009994597154	67.75009994597154	2.0	1.0	1.0		1.0	0.5	1.0	1.0	0.0
1356	[[2568, 28894], [2589, 28912]]	[2578.3148788927338, 28903.29757785467]	2	289	418	0.7913586985040053	0.8565965475105959	1.6357185541253507	0.6913875598086124	24.812615263996303	15.169244856590916	65.11269837220809	0.9352750809061487	0.0983948751521628	0.0701372220599131	0.2038160720056534	-0.0700059815001283	0.0043895747599451	200.1888888888889	0.8748714132135478	4.732432722233401	0.1238394838329979	87.6712802768166	29.987989038883303	163	45			1.0	0.0	0.0		0.0	0.0	0.0		0.0	0.0			1.0	0.0	0.0		0.0	0.0	0.0		0.0
1364	[[3591, 28914], [3609, 28935]]	[3600.0410094637227, 28924.91482649842]	2	317	418	0.6001104129633105	0.9229080178377328	1.2501294221940251	0.7583732057416268	22.52950652170083	18.02173928692973	65.698484809835	0.9491017964071856	0.0986696002097868	0.0419264789726658	0.2016935329917233	0.0351364184463153	0.004722780810112	117.93220338983048	0.831584566497728	4.439707795263712	0.1576093043652858	75.86435331230284	20.589664430585785	136	49			1.0	0.0	0.0		0.0	0.0	0.0		0.0	0.0			1.0	0.0	0.0		0.0	0.0	0.0		0.0
1375	[[3874, 28931], [3902, 28953]]	[3887.950099800399, 28941.860279441116]	2	501	667	0.6523748758323387	0.9266481283234228	1.3194414706166917	0.7511244377811095	29.05584510038175	22.021321708799544	82.42640687119285	0.9709302325581396	0.0871000532230145	0.0547224340140854	0.1650625605245483	-0.0282017824923807	0.0027835647135029	65.94351464435145	0.9188736365011908	4.837972828204022	0.1570348200316505	103.48303393213573	21.048234017758205	162	62			1.0	0.0	0.0		0.0	0.0	0.0		0.0	0.0			1.0	0.0	0.0		0.0	0.0	0.0		0.0
1416	[[3443, 29082], [3469, 29105]]	[3456.3273092369477, 29093.664658634538]	2	498	648	0.4884363282913062	0.9398972827916912	1.1460010655386592	0.7685185185185185	27.014041422599263	23.572440056939868	81.59797974644665	0.9707602339181286	0.0744008553605579	0.0397544783081038	0.1507438246269067	-0.0179366520120721	0.0036318965977674	151.33122362869196	0.8463549915584463	4.653617438773599	0.2211275093056306	64.70080321285141	24.93076435657443	152	36			1.0	0.0	0.0		0.0	0.0	0.0		0.0	0.0			1.0	0.0	0.0		0.0	0.0	0.0		0.0
1449	[[2604, 29192], [2624, 29214]]	[2614.2079510703365, 29202.984709480123]	2	327	483	0.8041383411783497	0.8542752382875106	1.682249344452435	0.6770186335403726	26.53750628077255	15.77501359610302	69.35533905932738	0.9533527696793004	0.0888593900471763	0.0590828285249088	0.1728242830916745	-0.0277350098112614	0.003527527700831	306.2434210526316	0.8511350313423881	4.8802094581008895	0.1009921895083059	84.19877675840979	33.787068419551765	174	32			1.0	0.0	0.0		0.0	0.0	0.0		0.0	0.0			1.0	0.0	0.0		0.0	0.0	0.0		0.0
1484	[[3967, 29313], [3981, 29327]]	[3973.965714285714, 29319.525714285715]	2	175	225	0.5648817369552298	0.9865542588496956	1.2118687394997023	0.7777777777777778	16.500212924455138	13.61551163640622	47.21320343559643	0.9722222222222222	0.1247472532636743	0.0173458229976037	0.1486978172384421	0.0935579407613244	0.00703125	115.0375	0.8854376985960192	4.483705585880601	0.1323643509079788	81.25714285714285	23.952265454611247	137	46			1.0	0.0	0.0		0.0	0.0	0.0		0.0	0.0	16.656706446283874	50.588640305894266	4.0	3.0	1.0	0.0	1.0	0.25	1.0	1.0	3.0
1498	[[3725, 29366], [3746, 29385]]	[3735.7029702970294, 29375.254125412543]	2	303	440	0.7298692631930668	0.9076338782371152	1.4628721009566927	0.6886363636363636	23.797832279388462	16.267883066349476	64.76955262170047	0.9558359621451104	0.1029439961425137	0.0482266190526994	0.2020605265763929	0.0054256107050597	0.0044575409856534	118.86572438162544	0.80187859938237	4.43983685989077	0.1597527219159575	75.79207920792079	18.99764628378366	124	46			1.0	0.0	0.0		0.0	0.0	0.0		0.0	0.0	71.13412856845797	71.13412856845797	2.0	1.0	1.0		1.0	0.5	1.0	1.0	0.0
1524	[[2477, 29469], [2499, 29486]]	[2487.8852459016393, 29477.54098360656]	2	305	414	0.7876187702828715	0.920508790569184	1.6229475377723863	0.7367149758454107	25.10427456972444	15.468321671187155	64.52691193458118	0.97444089456869	0.0998852943339604	0.0478361930804661	0.1967472672326684	0.0126297440306989	0.0043827167987956	119.75958188153312	0.93000694543473	4.798556550411337	0.1905921494570352	92.08852459016391	30.10814441506231	180	49			1.0	0.0	0.0		0.0	0.0	0.0		0.0	0.0			1.0	0.0	0.0		0.0	0.0	0.0		0.0
1536	[[2974, 29520], [2987, 29532]]	[2980.700787401575, 29525.889763779527]	2	127	182	0.7051085582757645	0.9668857542750928	1.4102395768782665	0.6978021978021978	15.131155937755643	10.729493190972743	40.62741699796952	0.9477611940298508	0.1555175878629613	0.0548707631477825	0.2133898449692727	0.0548107426769403	0.0093875038473376	207.72807017543855	0.7924909762769818	4.232184058170921	0.0953739357647912	62.94488188976378	23.984019314251	127	33	20.83716741388409	20.83716741388409	2.0	1.0	1.0		1.0	0.5	1.0	1.0	0.0	0.0			1.0	0.0	0.0		0.0	0.0	0.0		0.0
1537	[[3486, 29519], [3510, 29550]]	[3497.8852173913046, 29533.758260869567]	2	575	800	0.8076584267505039	0.8676927124217716	1.6959194966951463	0.71875	35.27557979287071	20.800267855645597	91.25483399593904	0.9712837837837838	0.0700027172822849	0.0436118728598622	0.1544383963250475	-0.0	0.0032999942343368	191.70902394106812	0.8211357768624891	4.647156999652739	0.1671755399460124	69.50086956521739	25.97328894026113	151	39	96.32496429331168	96.32496429331168	3.0	1.0	1.0		2.0	0.6666666666666666	0.75	0.6666666666666666	0.0	0.0	59.42097445836484	60.3434233867679	4.0	2.0	1.0	0.0	2.0	0.5	0.8333333333333333	0.75	2.0
1540	[[2990, 29525], [3010, 29541]]	[3000.456349206349, 29532.515873015873]	2	252	357	0.7899051490005399	0.8885539210180258	1.6307120743816883	0.7058823529411765	23.03463266487783	14.125505677396662	59.698484809834994	0.9618320610687024	0.1049314308653339	0.0568834748588624	0.1988983677679373	-0.0179276240349726	0.0049434133091896	158.26808510638298	0.8707919174345303	4.634999507542446	0.1261176660525765	76.86904761904762	27.026491895403957	157	39	20.83716741388409	20.83716741388409	2.0	1.0	1.0		1.0	0.5	1.0	1.0	0.0	0.0			1.0	0.0	0.0		0.0	0.0	0.0		0.0
1548	[[3394, 29545], [3414, 29567]]	[3404.120786516854, 29555.8202247191]	2	356	483	0.5526934516255614	0.9300366508573514	1.1999261312911798	0.7370600414078675	23.39404085707439	19.49623418226691	69.35533905932736	0.956989247311828	0.092511154548107	0.0506311590284126	0.2020605265763929	-0.0150539559074536	0.0050410771131491	176.66966966966964	0.8608224653159131	4.605143179218896	0.2157579664883221	68.03651685393258	27.39938310636329	143	32	61.7406057885441	79.03278504092789	3.0	2.0	1.0	0.0	1.0	0.3333333333333333	1.0	1.0	1.0	1.0	46.04218337047367	46.04218337047367	4.0	1.0	1.0		3.0	0.75	0.611111111111111	0.5	0.0
1551	[[2674, 29555], [2701, 29573]]	[2687.3366583541147, 29563.910224438903]	2	401	532	0.736234025612783	0.8874138041497296	1.4777007131684123	0.7537593984962406	27.591831175511903	18.672137686359285	75.35533905932738	0.9639423076923076	0.0834835988346384	0.0542075829563625	0.2070947681247749	-0.0021206076606447	0.0032756777500616	179.2670157068063	0.8553803562516102	4.816938181220264	0.1367624937240341	81.22942643391521	27.25436169389856	180	43	64.50623816200148	64.50623816200148	2.0	1.0	1.0		1.0	0.5	1.0	1.0	0.0	0.0	48.26270909967397	48.26270909967397	3.0	1.0	1.0		2.0	0.6666666666666666	0.75	0.6666666666666666	0.0
1557	[[2613, 29573], [2641, 29597]]	[2626.0, 29583.881932021468]	2	559	725	0.5680806981221923	0.8914430627486085	1.2151069062156978	0.7710344827586207	29.79855578654701	24.523402536943	88.76955262170048	0.9621342512908778	0.0793032732349103	0.0584644118088919	0.2133898449692727	-0.0760174727109464	0.002791454502097	155.64044943820224	0.861614613229804	4.710167187172092	0.1578639054468779	70.73881932021467	25.497688962615022	167	33	64.50623816200148	64.50623816200148	2.0	1.0	1.0		1.0	0.5	1.0	1.0	0.0	0.0	27.590764485152533	27.590764485152533	3.0	1.0	1.0		2.0	0.6666666666666666	0.75	0.6666666666666666	0.0
1561	[[3341, 29580], [3366, 29604]]	[3353.3762781186097, 29590.989775051126]	2	489	650	0.6062362273701319	0.9229111873195522	1.2574114563418173	0.7523076923076923	28.16626351339736	22.400196348887555	81.59797974644665	0.9702380952380952	0.0920812082971043	0.04804582877861	0.185462861628945	0.0172005229038445	0.0031770214030915	160.26724137931035	0.8669540897827838	4.793923215608993	0.1937128059082635	69.76482617586912	26.376926266809665	154	34	61.7406057885441	61.7406057885441	3.0	1.0	1.0		2.0	0.6666666666666666	0.75	0.6666666666666666	0.0	0.0			1.0	0.0	0.0		0.0	0.0	0.0		0.0
1571	[[3852, 29602], [3866, 29614]]	[3859.289473684211, 29607.723684210527]	2	152	195	0.6647092606686522	0.9956925618312452	1.3385050776231155	0.7794871794871795	16.11822717550859	12.041961920780263	43.79898987322332	0.9681528662420382	0.1408699510733189	0.0267338887588485	0.1829179606750063	0.1020456816773975	0.00729775891517	125.71942446043168	0.8590703754335792	4.45311400885648	0.0959928254540577	98.52631578947368	22.70982495715208	157	62	68.29860768807735	68.29860768807735	3.0	1.0	1.0		2.0	0.6666666666666666	0.75	0.6666666666666666	0.0	0.0	39.27230776297934	39.27230776297934	3.0	1.0	1.0		2.0	0.6666666666666666	0.75	0.6666666666666666	0.0
1582	[[2770, 29649], [2789, 29677]]	[2779.266094420601, 29662.52575107296]	2	466	580	0.7768026497015008	0.852708315933335	1.5879465721971695	0.803448275862069	30.92624035240941	19.47561769009532	82.87005768508881	0.9490835030549898	0.0809665760117152	0.0459190293823133	0.1531867229473487	-0.0076259501050953	0.0032308908775769	203.8947368421053	0.8263514920905326	4.804889026445656	0.1935950973572351	72.6137339055794	26.67562550211698	156	38			1.0	0.0	0.0		0.0	0.0	0.0		0.0	0.0			1.0	0.0	0.0		0.0	0.0	0.0		0.0
1585	[[3819, 29659], [3844, 29679]]	[3830.695767195767, 29669.748677248677]	2	378	546	0.7568608710425335	0.8184210424388163	1.530043881775245	0.6923076923076923	27.720687093613183	18.117576511237083	76.18376618407356	0.9379652605459056	0.0803618578366254	0.0761885788974512	0.1927506836746065	-0.0648760383250229	0.0037716197449816	123.32865168539324	0.865263506262099	4.649955681439476	0.1832187646048117	71.28042328042328	22.95499825298139	135	38	68.29860768807735	81.854829835907	3.0	2.0	1.0	0.0	1.0	0.3333333333333333	1.0	1.0	1.0	1.0	29.54743939211402	29.54743939211402	3.0	1.0	1.0		2.0	0.6666666666666666	0.75	0.6666666666666666	0.0
1600	[[3252, 29699], [3275, 29718]]	[3263.0682593856654, 29709.286689419794]	2	293	480	0.8353176450883526	0.8057680650236003	1.8189503538642176	0.6104166666666667	26.29328548060469	14.455196880303337	67.59797974644665	0.9361022364217252	0.103035082839828	0.0860673727953161	0.2899222124740611	-0.0266368369180203	0.0038776851963665	180.76190476190476	0.9004759144131332	4.942523143227747	0.1115485172847302	87.95904436860069	32.20929362270771	163	34			1.0	0.0	0.0		0.0	0.0	0.0		0.0	0.0			1.0	0.0	0.0		0.0	0.0	0.0		0.0
1612	[[3762, 29735], [3784, 29756]]	[3772.9767441860467, 29745.720930232557]	2	387	506	0.5500041264366662	0.9396505518652712	1.1973725762355192	0.7648221343873518	24.33516076157832	20.323799997229663	71.94112549695429	0.957920792079208	0.0943951171487205	0.0496603424808272	0.2184718294492801	0.0303158758195798	0.0044210921373616	173.13972602739724	0.8970774012975856	4.678636396058173	0.215598670702914	64.12919896640827	31.07345386366408	159	31	95.41105198373664	95.41105198373664	3.0	1.0	1.0		2.0	0.6666666666666666	0.75	0.6666666666666666	0.0	0.0			1.0	0.0	0.0		0.0	0.0	0.0		0.0
1616	[[2688, 29739], [2709, 29756]]	[2698.2827586206895, 29747.05517241379]	2	290	396	0.7375642726711208	0.914901552203638	1.480873909615863	0.7323232323232324	23.42252516357313	15.81669108455622	63.11269837220809	0.9570957095709572	0.0965532931293701	0.0690875864876079	0.1999236735721303	-0.0316227766016837	0.0041089965397923	133.20220588235293	0.8940625661839353	4.659412337522972	0.1421868127967769	80.80689655172414	26.140415676647518	173	39			1.0	0.0	0.0		0.0	0.0	0.0		0.0	0.0	53.3458674963882	53.3458674963882	2.0	1.0	1.0		1.0	0.5	1.0	1.0	0.0
1633	[[2903, 29802], [2921, 29818]]	[2912.9102564102564, 29809.931623931625]	2	234	323	0.5453812267478936	0.9282215067777592	1.193049604402034	0.7244582043343654	19.07714926164989	15.990239794942566	56.284271247461895	0.9669421487603306	0.0970299135706183	0.0820089492758304	0.2111451619202307	-0.1039767538093473	0.004778185988235	241.80645161290323	0.8592497398525182	4.713238647091618	0.0930978350504626	77.7991452991453	31.371741314687014	146	36			1.0	0.0	0.0		0.0	0.0	0.0		0.0	0.0			1.0	0.0	0.0		0.0	0.0	0.0		0.0
1647	[[2263, 29852], [2280, 29870]]	[2271.82421875, 29861.3203125]	2	256	342	0.5944312592757183	0.9469936960111628	1.2435546125988377	0.7485380116959064	20.28478064818752	16.311933905174826	58.284271247461895	0.9660377358490566	0.0971024724766724	0.06040171386617	0.2236067977499789	0.0	0.004895939041108	295.3966244725738	0.8445223729091362	4.726106506573014	0.1408095105637671	78.90234375	33.54966925331509	167	36			1.0	0.0	0.0		0.0	0.0	0.0		0.0	0.0			1.0	0.0	0.0		0.0	0.0	0.0		0.0
1665	[[3634, 29908], [3655, 29929]]	[3644.3884711779447, 29918.305764411027]	2	399	484	0.5474194300156393	0.9596108414008784	1.1949452977968953	0.8243801652892562	24.66007112488186	20.636987459047123	72.28427124746189	0.9708029197080292	0.0989677564647119	0.0369118572799	0.1688238709922008	0.0418730598054218	0.0034123929669525	115.28116710875332	0.892308470294949	4.730981775623167	0.1552330008572079	84.72431077694236	24.708104166293094	162	50	63.9610272373049	63.9610272373049	2.0	1.0	1.0		1.0	0.5	1.0	1.0	0.0	0.0	45.93331654568494	45.93331654568494	3.0	1.0	1.0		2.0	0.6666666666666666	0.75	0.6666666666666666	0.0
1680	[[2353, 29949], [2367, 29960]]	[2359.296, 29954.144]	2	125	180	0.753949479906079	0.8990592296257839	1.5222266337491197	0.6944444444444444	15.7247430008477	10.330093201771763	41.79898987322333	0.925925925925926	0.1678456116177957	0.0815571885006722	0.3517524243279011	0.0478280876879569	0.0094760748688229	209.92035398230087	0.8206447689446348	4.281877034555572	0.1129591086622951	93.056	25.50774125633236	146	59			1.0	0.0	0.0		0.0	0.0	0.0		0.0	0.0	50.14247992587504	75.41566772432182	9.0	6.0	2.0	0.0	3.0	0.3333333333333333	0.8541666666666666	0.7272727272727273	22.5
1687	[[3654, 29969], [3672, 29990]]	[3662.621951219512, 29979.61280487805]	2	328	418	0.6201563890386274	0.9721926213961088	1.2747326750787824	0.784688995215311	23.103930038736607	18.124529550722244	65.11269837220809	0.9761904761904762	0.1009345299071726	0.0307132937910322	0.1595231526674168	0.0510379122782382	0.0047417659874407	181.781045751634	0.8560930405572669	4.52772510079936	0.179027446619631	63.39024390243903	27.457508679181743	149	32	63.9610272373049	63.9610272373049	2.0	1.0	1.0		1.0	0.5	1.0	1.0	0.0	0.0	74.88814387453428	74.88814387453428	3.0	1.0	1.0		2.0	0.6666666666666666	0.75	0.6666666666666666	0.0
1698	[[2274, 30016], [2300, 30040]]	[2286.906488549618, 30028.185114503816]	2	524	675	0.4684632816251899	0.9555587057246856	1.1318837338649532	0.7762962962962963	27.50013733371731	24.29590293679261	83.01219330881976	0.9721706864564008	0.07589718719097	0.0302204163256327	0.1281601691679736	-0.0032580993633144	0.0036264914598736	118.7194388777555	0.821156060078783	4.465315163937963	0.2065241147978471	61.48473282442748	20.66697396124737	144	34	66.65341136394889	66.65341136394889	2.0	1.0	1.0		1.0	0.5	1.0	1.0	0.0	0.0	60.29943599614708	83.33215165356371	9.0	3.0	2.0	0.0	3.0	0.3333333333333333	0.6041666666666666	0.4705882352941176	7.5
1722	[[2231, 30065], [2250, 30086]]	[2240.1975308641977, 30075.734567901236]	2	324	440	0.6219970359039436	0.9199413597959364	1.2771072466502262	0.7363636363636363	22.990940371812997	18.002356835823157	66.5269119345812	0.9473684210526316	0.1007711274121521	0.0360211740770958	0.1854101966249684	0.0324875628896204	0.0039691241612209	145.58940397350997	0.8022074827720757	4.497913686917561	0.131217816447881	78.21604938271605	20.619485910357657	145	40	66.65341136394889	66.65341136394889	2.0	1.0	1.0		1.0	0.5	1.0	1.0	0.0	0.0			1.0	0.0	0.0		0.0	0.0	0.0		0.0
1758	[[2251, 30171], [2265, 30183]]	[2257.779220779221, 30176.974025974025]	2	154	195	0.5100457735054343	0.9823415503634048	1.1625916241021834	0.7897435897435897	15.127882451616944	13.012206640744996	44.38477631085023	0.9447852760736196	0.1454141790074295	0.0480147090622372	0.2341640786499873	0.0717140347272574	0.0076957899502037	160.93617021276594	0.7208795573861817	4.347031311411514	0.1255646180765792	103.1103896103896	17.79192932761518	143	71			1.0	0.0	0.0		0.0	0.0	0.0		0.0	0.0			1.0	0.0	0.0		0.0	0.0	0.0		0.0
1776	[[3016, 30225], [3028, 30238]]	[3021.9925925925927, 30231.792592592592]	2	135	182	0.6722976706628601	0.9987824137617728	1.3508385419776048	0.7417582417582418	15.238943880978148	11.281099411531883	41.21320343559643	0.9574468085106383	0.1511501520333126	0.0685623504264583	0.2495961163186379	0.0	0.0084010655009903	108.69421487603306	0.8647387537553368	4.327346572022289	0.0788463497101964	115.33333333333331	20.91180775790806	157	75			1.0	0.0	0.0		0.0	0.0	0.0		0.0	0.0	73.93323452273505	82.32611705369244	4.0	3.0	1.0	0.0	1.0	0.25	1.0	1.0	3.0
1789	[[3692, 30281], [3709, 30295]]	[3700.3069306930693, 30287.648514851484]	2	202	270	0.5772073413776843	0.9809271910944952	1.2245933204528678	0.7481481481481481	17.79935004992986	14.53490701986474	50.8700576850888	0.961904761904762	0.1254154778165508	0.0449761048671891	0.2188854381999831	0.0342140062263308	0.0058051416969315	194.72727272727272	0.8189121312210005	4.506739500017368	0.0752848053946754	82.32178217821782	23.70153566466622	137	44	29.389236920516968	29.389236920516968	4.0	1.0	1.0		3.0	0.75	0.611111111111111	0.5	0.0	0.0	52.96028009156184	80.27834713438607	10.0	3.0	2.0	0.0	3.0	0.3	0.6111111111111109	0.5	2.4500000000000006
1796	[[3712, 30295], [3735, 30316]]	[3723.3617021276596, 30305.875]	2	376	528	0.5784498414955747	0.9369833112627248	1.22591392625224	0.7121212121212122	24.28845390074557	19.81252792763205	71.01219330881975	0.964102564102564	0.0898718938859344	0.0441370133939041	0.154299405580637	0.0	0.0053784033962143	178.0593220338983	0.8425201360027461	4.360364068455883	0.233329082669922	59.06117021276596	26.744734671952816	135	33	29.389236920516968	63.5966356463044	4.0	2.0	1.0	0.0	2.0	0.5	0.8333333333333333	0.75	2.0	0.6666666666666666	32.73828519869681	70.59269641263135	10.0	5.0	3.0	0.0	3.0	0.3	0.7592592592592592	0.6428571428571429	13.145238095238096
1833	[[3672, 30383], [3699, 30408]]	[3685.0608228980323, 30395.86762075134]	2	559	728	0.6384874530797431	0.9404349403156966	1.299321882130992	0.7678571428571429	30.445825285135864	23.4320884638703	86.42640687119285	0.9738675958188152	0.0822342820690711	0.0369659896231741	0.14366194316104	0.0215289305255981	0.0026505778118828	77.7560975609756	0.9046818167137478	4.824999655169452	0.165161157779462	86.46690518783542	21.503052899113328	147	51	31.53219025474585	64.66811231341885	4.0	2.0	1.0	0.0	2.0	0.5	0.8333333333333333	0.75	2.0	0.6666666666666666	63.65206384083054	73.478228095091	10.0	4.0	3.0	0.0	3.0	0.3	0.6851851851851851	0.5625	9.202380952380953
1843	[[3655, 30404], [3675, 30438]]	[3665.0090579710145, 30420.202898550724]	2	552	735	0.817509729851347	0.8374324404600392	1.7363679888157904	0.7510204081632653	35.09570097192354	20.212133141120013	91.01219330881976	0.9583333333333334	0.0689466697892341	0.0616843971862508	0.1642693344147404	-0.0854101966249684	0.0035803942549076	161.58800773694392	0.8714609118299678	4.739754757041075	0.2062162022955067	77.80615942028986	26.50568229541733	163	45	31.53219025474585	31.53219025474585	4.0	1.0	1.0		3.0	0.75	0.611111111111111	0.5	0.0	0.0	87.97887471449047	94.59885769062346	10.0	3.0	3.0	0.0	3.0	0.3	0.6111111111111109	0.5	1.2023809523809523
1870	[[2358, 30481], [2385, 30497]]	[2371.7622950819673, 30488.868852459018]	2	366	476	0.8161450471361424	0.8099587339620974	1.730561619833069	0.7689075630252101	28.808655713095987	16.64699793577699	75.35533905932738	0.9360613810741688	0.0835465896602192	0.0960323922381378	0.2507655518921675	-0.1899062675157038	0.0035960767052296	154.82420749279535	0.932912992077965	4.957367963769591	0.1385175640339682	79.93715846994536	35.57066217019657	180	33			1.0	0.0	0.0		0.0	0.0	0.0		0.0	0.0	76.33119912451563	76.33119912451563	2.0	1.0	1.0		1.0	0.5	1.0	1.0	0.0
1950	[[3443, 30909], [3465, 30939]]	[3453.8443579766536, 30924.23346303502]	2	514	713	0.739088858462246	0.8765713805708023	1.4845430671181032	0.7208976157082749	31.34388881038266	21.11349243052245	85.84062043356593	0.9607476635514018	0.0783948441670925	0.0544086523117157	0.1802240581529557	-0.0083708987796957	0.0026447882240482	148.20703933747413	0.8567101063965675	4.871693894119308	0.1029872428448827	104.80933852140078	24.348607738107656	170	55			1.0	0.0	0.0		0.0	0.0	0.0		0.0	0.0	55.67345134844164	68.57097546594143	3.0	2.0	1.0	0.0	1.0	0.3333333333333333	1.0	1.0	1.0
1976	[[2983, 31004], [3013, 31030]]	[2998.0016181229776, 31017.546925566345]	2	618	837	0.6369363656887801	0.9043341688316796	1.2971575452391089	0.7383512544802867	32.00606536219011	24.67400007012281	92.66904755831214	0.9641185647425896	0.0737956720916824	0.0410357630778777	0.1341640786499874	-0.0082705415141986	0.0030548469570345	82.53807106598984	0.8708614815532426	4.60896301873228	0.1890939003349497	68.8883495145631	19.659039280474456	135	38			1.0	0.0	0.0		0.0	0.0	0.0		0.0	0.0	40.3505073051149	71.82204938582812	4.0	3.0	1.0	0.0	1.0	0.25	1.0	1.0	3.0
1979	[[2826, 31013], [2839, 31030]]	[2832.547368421053, 31021.826315789473]	2	190	252	0.7208460839424193	0.9103315204089152	1.4428032892823783	0.753968253968254	18.868010128295364	13.077326804321286	51.21320343559643	0.9405940594059404	0.1388369550639866	0.1100734694193026	0.4311597884543077	-0.0208331695302819	0.0062871822606814	208.1046511627907	0.8106196469913781	4.582989770930173	0.10243592278833	94.9842105263158	25.204944443039967	156	50			1.0	0.0	0.0		0.0	0.0	0.0		0.0	0.0	86.0311261722414	86.0311261722414	2.0	1.0	1.0		1.0	0.5	1.0	1.0	0.0
1980	[[3480, 31017], [3493, 31027]]	[3486.24347826087, 31022.034782608695]	2	115	154	0.6571373901210219	0.9808208202866292	1.3266631875575796	0.7467532467532467	13.96790736575364	10.528601001938489	38.38477631085024	0.934959349593496	0.1534941002840845	0.0477841792807089	0.2258927958603779	0.0604915268895491	0.011094674556213	136.3846153846154	0.8657225902137075	4.17935287379727	0.1535743648998809	80.81739130434782	23.994413338433105	131	43			1.0	0.0	0.0		0.0	0.0	0.0		0.0	0.0	72.46750668597294	85.88856650786238	3.0	2.0	1.0	0.0	1.0	0.3333333333333333	1.0	1.0	1.0
1986	[[3263, 31029], [3295, 31047]]	[3277.643990929705, 31037.736961451246]	2	441	627	0.8415802365476285	0.7819729877323919	1.8513988813472595	0.7033492822966507	32.52083387940348	17.565546899184753	84.18376618407356	0.9423076923076924	0.0754030038567774	0.0729863980460802	0.2520321953221454	-0.0398902421477663	0.0043574942162125	107.1042654028436	0.9262294912963224	4.6357389326435925	0.2143771437148933	66.98185941043084	29.263051815066294	160	34			1.0	0.0	0.0		0.0	0.0	0.0		0.0	0.0			1.0	0.0	0.0		0.0	0.0	0.0		0.0
2011	[[2453, 31078], [2477, 31109]]	[2465.2064393939395, 31094.628787878788]	2	528	800	0.6830025929120724	0.8283659220101606	1.3690829202418633	0.66	30.55235150695929	22.315924810136327	89.49747468305831	0.946236559139785	0.068404629874417	0.0710000187217264	0.2002141737948801	-0.0707106781186547	0.0026421045785639	206.50806451612905	0.8329692768723259	4.87982581936121	0.1202602226844424	86.23106060606061	27.44035579484789	174	46			1.0	0.0	0.0		0.0	0.0	0.0		0.0	0.0			1.0	0.0	0.0		0.0	0.0	0.0		0.0
2025	[[3142, 31126], [3162, 31150]]	[3151.8770053475937, 31137.622994652407]	2	374	525	0.6266506681314857	0.8734096955024616	1.2832023988267858	0.7123809523809523	24.919171362951563	19.41951743991035	73.35533905932738	0.9444444444444444	0.0899645923448596	0.0623938910337078	0.1929989191914426	-0.0707106781186547	0.0045894532885608	194.730659025788	0.8224923029062456	4.571798428662255	0.16772524612059	64.32352941176471	26.36152666440265	141	32			1.0	0.0	0.0		0.0	0.0	0.0		0.0	0.0	62.28436732636772	83.22308069193163	4.0	3.0	1.0	0.0	1.0	0.25	1.0	1.0	3.0
2026	[[2637, 31134], [2654, 31154]]	[2645.445945945946, 31143.72972972973]	2	296	378	0.5838964294860806	0.941052510057098	1.2317877730635731	0.783068783068783	21.57549495309389	17.515594345796753	62.8700576850888	0.9517684887459807	0.1086687637567983	0.0542608410253047	0.2103310680905915	-0.0	0.0046413223140495	140.39272727272729	0.8192500986234746	4.52240130540076	0.1570363810865694	78.27702702702703	21.31783954938501	143	40			1.0	0.0	0.0		0.0	0.0	0.0		0.0	0.0	94.77080717805066	94.77080717805066	2.0	1.0	1.0		1.0	0.5	1.0	1.0	0.0
2076	[[2701, 31318], [2718, 31338]]	[2709.9422382671482, 31328.393501805054]	2	277	378	0.5716017475868468	0.9320231787744114	1.2187227078681986	0.7328042328042328	20.757010363609385	17.031774520651826	61.11269837220809	0.9486301369863014	0.10445135597706	0.0519943840208459	0.1821292527075478	-0.000328250956771	0.004638671875	102.92578125	0.7304184942323605	4.199257183742097	0.1221696474607918	57.07942238267148	15.014824528546344	104	37	81.74882994928393	81.74882994928393	2.0	1.0	1.0		1.0	0.5	1.0	1.0	0.0	0.0	20.677418435442004	47.98770278850088	9.0	7.0	2.0	0.0	2.0	0.2222222222222222	0.9375	0.8888888888888888	18.0
2094	[[2407, 31358], [2421, 31372]]	[2414.1524390243903, 31364.774390243903]	2	164	225	0.7137765715438928	0.9721926213961086	1.4278096390513266	0.7288888888888889	17.279804299080507	12.102316601925766	46.04163056034262	0.9647058823529412	0.1395419465436427	0.0559411673942357	0.2326764513066806	0.0447213595499957	0.007702355749741	288.4093959731544	0.7753679434633911	4.250261472038431	0.1394227047056281	75.73780487804878	28.04414264413969	150	43			1.0	0.0	0.0		0.0	0.0	0.0		0.0	0.0			1.0	0.0	0.0		0.0	0.0	0.0		0.0
2111	[[2672, 31397], [2687, 31412]]	[2679.753846153846, 31404.3641025641]	2	195	256	0.6479859277584596	1.0018650755326428	1.312935036411235	0.76171875	18.08900461126186	13.777532101440588	49.4558441227157	0.9848484848484848	0.1290794501310994	0.0512534188200813	0.2083595126282911	0.0332163292609523	0.0073343528603976	303.85474860335194	0.8453169243889596	4.547837429519033	0.1545860435389242	78.68205128205128	33.48725644943447	166	40	81.74882994928393	81.74882994928393	2.0	1.0	1.0		1.0	0.5	1.0	1.0	0.0	0.0	52.29917790524063	85.24328860584532	9.0	5.0	2.0	0.0	3.0	0.3333333333333333	0.7708333333333333	0.6153846153846154	5.0
2181	[[2927, 31657], [2952, 31679]]	[2939.3302752293575, 31668.438073394496]	2	436	598	0.6391921246567298	0.8277977363977868	1.3003104907877503	0.7290969899665551	27.313977320357708	21.00573479478	81.35533905932739	0.919831223628692	0.0819119626816504	0.0627051772732987	0.1961015351469456	-0.0458449700967202	0.0040060326138184	141.79854368932038	0.8651257402982021	4.636020108058811	0.20923669124487	64.19954128440367	24.94974949352358	151	33			1.0	0.0	0.0		0.0	0.0	0.0		0.0	0.0			1.0	0.0	0.0		0.0	0.0	0.0		0.0
2231	[[3751, 31817], [3777, 31837]]	[3763.597619047619, 31827.585714285713]	2	420	567	0.638705705315075	0.923503987491275	1.2996277183120648	0.7407407407407407	26.47961700830225	20.3747708941554	75.59797974644665	0.9655172413793104	0.084634296761101	0.0504234375941679	0.1977197537924274	0.0055182587536768	0.004604242435663	80.68671679197995	0.9153183162202968	4.562402225812049	0.2471814513114158	59.69285714285714	23.21552121254373	135	32			1.0	0.0	0.0		0.0	0.0	0.0		0.0	0.0	39.47583703613649	66.61092161865828	4.0	3.0	1.0	0.0	1.0	0.25	1.0	1.0	3.0
2269	[[2728, 31921], [2744, 31938]]	[2735.8951612903224, 31929.637096774193]	2	248	306	0.3417337849469593	0.9922932090926316	1.0640598083192283	0.8104575163398693	18.360940554498768	17.25555312863608	56.04163056034262	0.9725490196078432	0.104961651933863	0.0372709110277771	0.1756560896047284	0.0382882918792127	0.0052173913043478	267.6478260869565	0.7824137189366448	4.449869168088654	0.1510460378698491	71.35483870967742	27.75416084713829	159	37	34.47974299382989	34.47974299382989	2.0	1.0	1.0		1.0	0.5	1.0	1.0	0.0	0.0	58.67597219581178	73.93824425699276	4.0	2.0	2.0	0.0	2.0	0.5	0.8333333333333333	0.75	0.5
2270	[[2759, 31923], [2781, 31943]]	[2770.1612903225805, 31933.469208211143]	2	341	483	0.6444680571615605	0.9060910588687948	1.3078199740492873	0.7060041407867494	23.9936814058488	18.34631821041797	68.76955262170047	0.952513966480447	0.0952557859600642	0.0611866238465061	0.2166925267711094	-0.0106001156589844	0.00431640625	141.021875	0.8726032843920665	4.572379027936247	0.1518774404751622	71.74486803519062	25.689141190962623	151	41	34.47974299382989	34.47974299382989	2.0	1.0	1.0		1.0	0.5	1.0	1.0	0.0	0.0	47.24813991805632	66.5591875595685	4.0	2.0	2.0	0.0	2.0	0.5	0.8333333333333333	0.75	0.5
2281	[[3299, 31974], [3320, 31995]]	[3309.9882352941177, 31984.435294117648]	2	340	484	0.8105394299569939	0.8589720730619634	1.707405147901268	0.7024793388429752	27.35607944238256	16.0220200085542	70.5269119345812	0.9577464788732394	0.0934761719245298	0.0836230476093085	0.2093754040000797	-0.0707106781186547	0.0044697598987381	259.3050314465409	0.8250848068339489	4.567821200524486	0.1797140821999995	68.86176470588235	30.167400741098803	149	35			1.0	0.0	0.0		0.0	0.0	0.0		0.0	0.0			1.0	0.0	0.0		0.0	0.0	0.0		0.0
2302	[[2914, 32038], [2927, 32057]]	[2920.578378378378, 32046.36756756757]	2	185	280	0.7747097961824224	0.8135630365994564	1.581485348359492	0.6607142857142857	19.701095336239806	12.45733661502218	53.45584412271571	0.9203980099502488	0.1195177082116517	0.0938424955966287	0.3130495168499705	-0.0316227766016837	0.0067952249770431	349.8424242424242	0.7519240686802364	4.489388301131143	0.0806642055539015	80.74054054054054	29.17936571434684	148	42			1.0	0.0	0.0		0.0	0.0	0.0		0.0	0.0			1.0	0.0	0.0		0.0	0.0	0.0		0.0
2313	[[2629, 32086], [2655, 32105]]	[2641.9882005899703, 32095.4808259587]	2	339	540	0.8559031570183685	0.7991324611367769	1.9337267799195843	0.6277777777777778	28.95800710906731	14.975231976810887	73.01219330881976	0.9390581717451524	0.0878759087285862	0.070469196060119	0.1895644732458104	-0.0479480008338697	0.0045498766718094	101.25705329153604	0.9274631842442378	4.695833388412784	0.1802024186707493	75.2448377581121	27.523263341647507	159	36			1.0	0.0	0.0		0.0	0.0	0.0		0.0	0.0	83.88778957793652	83.88778957793652	2.0	1.0	1.0		1.0	0.5	1.0	1.0	0.0
2376	[[2867, 32276], [2887, 32296]]	[2876.654970760234, 32285.687134502925]	2	342	441	0.2902657122723097	0.9710492131179334	1.04499094779356	0.7755102040816326	21.35646385822711	20.43698455313904	66.52691193458118	0.9661016949152542	0.1001983386435797	0.041855775888229	0.1798538450352554	-0.0	0.0068419367048068	92.18068535825545	0.8595151256028996	4.327280439126691	0.2334293205150354	49.94444444444444	20.22692493998075	125	28	97.15275306173248	97.15275306173248	3.0	1.0	1.0		2.0	0.6666666666666666	0.75	0.6666666666666666	0.0	0.0			1.0	0.0	0.0		0.0	0.0	0.0		0.0
2386	[[2676, 32304], [2690, 32324]]	[2682.8032128514055, 32313.574297188756]	2	249	315	0.7427535009548242	0.9478525701358196	1.4935070657024443	0.7904761904761904	21.765976863325893	14.573735446700852	57.4558441227157	0.9688715953307392	0.109060458499798	0.0349960040432142	0.1895644732458104	0.057982216103572	0.0048091720529393	311.7368421052631	0.6553406303473872	4.52598650995621	0.1115670627351257	80.32128514056225	23.45330293218281	154	43			1.0	0.0	0.0		0.0	0.0	0.0		0.0	0.0	55.94749470805232	59.536818975529286	4.0	3.0	1.0	0.0	1.0	0.25	1.0	1.0	3.0
2408	[[2920, 32366], [2927, 32375]]	[2923.439393939394, 32370.833333333332]	2	66	80	0.6120050440422051	1.0655188002453575	1.2644561176535944	0.825	10.31514104584522	8.157769100747169	27.899494936611667	0.9565217391304348	0.1989036151465881	0.0290160040706215	0.2455449739593385	0.1458127472842592	0.0178571428571428	307.9821428571428	0.588714416364132	3.65074694989632	0.0369602535663171	63.03030303030303	20.997091932101988	113	33	17.533465187939083	57.34310912483578	3.0	2.0	1.0	0.0	1.0	0.3333333333333333	1.0	1.0	1.0	1.0			1.0	0.0	0.0		0.0	0.0	0.0		0.0
2414	[[2922, 32381], [2931, 32395]]	[2926.4016393442625, 32388.114754098362]	2	122	150	0.7605251129604084	0.9514122674543048	1.54009992335128	0.8133333333333334	15.46863886556666	10.043918989299522	40.142135623730944	0.9457364341085271	0.1671540608303484	0.0633889133266866	0.2811823876479747	0.061027814823988	0.0100445453751419	507.7757009345794	0.6410907076676223	4.382906179430025	0.0673903520565824	72.3688524590164	29.438237880396677	146	34	17.533465187939083	17.533465187939083	3.0	1.0	1.0		2.0	0.6666666666666666	0.75	0.6666666666666666	0.0	0.0			1.0	0.0	0.0		0.0	0.0	0.0		0.0
2416	[[3734, 32383], [3752, 32398]]	[3742.865217391304, 32390.691304347827]	2	230	304	0.601187601297894	0.9599903478846972	1.251395430811019	0.756578947368421	19.15215206573559	15.304636403637211	54.87005768508881	0.9543568464730292	0.1161271999408455	0.0399070941724405	0.1860234418148779	0.0624401366044561	0.0055900078609485	171.4392523364486	0.859007440187171	4.514554465831125	0.1757440277637823	64.40434782608696	26.91770030652805	133	29			1.0	0.0	0.0		0.0	0.0	0.0		0.0	0.0	70.19742433517052	70.19742433517052	2.0	1.0	1.0		1.0	0.5	1.0	1.0	0.0
2436	[[2568, 32449], [2586, 32467]]	[2576.7164179104475, 32458.018656716416]	2	268	361	0.611967462333845	0.9089442181272492	1.2644096227323622	0.7423822714681441	20.916077375691053	16.54216877161363	60.8700576850888	0.950354609929078	0.102721766412458	0.0594315935408682	0.1981990337346273	0.0036799592672641	0.0046934726859244	206.9959839357429	0.8222782958504437	4.67896504511558	0.1208228740582831	89.21268656716418	26.49111910225424	161	48			1.0	0.0	0.0		0.0	0.0	0.0		0.0	0.0			1.0	0.0	0.0		0.0	0.0	0.0		0.0
2439	[[3491, 32456], [3505, 32467]]	[3498.032520325203, 32461.30081300813]	2	123	180	0.7702037186201289	0.9364326596522552	1.5678946469526729	0.6833333333333333	15.735392157087857	10.036000944113711	40.62741699796952	0.9534883720930232	0.1469814974378327	0.0626377606739867	0.26197165896624	0.0423209331202346	0.0094959824689554	123.16216216216216	0.8857208835545533	4.271542578114103	0.1587606479722444	78.04878048780488	23.796171605231702	131	41			1.0	0.0	0.0		0.0	0.0	0.0		0.0	0.0	41.04478463551069	68.22365919854552	4.0	3.0	1.0	0.0	1.0	0.25	1.0	1.0	3.0
2522	[[3892, 33066], [3912, 33093]]	[3901.7191489361703, 33079.34255319149]	2	470	588	0.6970107018272784	0.924202640728262	1.3945820303429306	0.7993197278911565	28.905264570991573	20.72682993332684	79.94112549695427	0.9690721649484536	0.089057289744914	0.0515519383425887	0.1999236735721303	0.0201845464817319	0.0030814274891996	165.36199095022624	0.8617945236097209	4.795061855877473	0.1721229812172879	70.77234042553191	26.426237784795976	169	34			1.0	0.0	0.0		0.0	0.0	0.0		0.0	0.0			1.0	0.0	0.0		0.0	0.0	0.0		0.0
2536	[[3688, 33165], [3706, 33194]]	[3696.180138568129, 33178.838337182446]	2	433	570	0.8281822593558041	0.8391037662872058	1.7842522493757016	0.7596491228070176	31.62785295961508	17.726110739488465	80.52691193458118	0.9643652561247216	0.0820911782014327	0.0607127056660241	0.2153255238783963	-0.0416025147168921	0.003318781594616	243.44416873449129	0.8354341462931496	4.808347991264109	0.1379883516443087	67.39030023094688	30.218719221119	153	29	56.54416168579361	57.608381531718166	3.0	2.0	2.0	1.0	1.0	0.3333333333333333	1.0	1.0	0.0	0.0	85.69365042314693	85.69365042314693	3.0	1.0	1.0		2.0	0.6666666666666666	0.75	0.6666666666666666	0.0
2540	[[3866, 33177], [3889, 33204]]	[3877.25748502994, 33190.656686626746]	2	501	672	0.6793673113341988	0.9136162434505104	1.3627721633253476	0.7455357142857143	29.50497976529769	21.650706229060013	83.01219330881976	0.9653179190751444	0.0737230474099079	0.0407667973651711	0.1329669050892128	-0.0210679791631442	0.0032584063755704	98.46511627906978	0.8424963285370971	4.503188917044452	0.1449229846354383	58.01197604790419	18.65325623988272	127	34			1.0	0.0	0.0		0.0	0.0	0.0		0.0	0.0	68.16663489422857	71.99573647901059	7.0	2.0	2.0	0.0	3.0	0.4285714285714285	0.5833333333333334	0.4615384615384615	0.5
2548	[[3721, 33220], [3732, 33233]]	[3725.9307692307693, 33226.92307692308]	2	130	168	0.5214593776675073	1.0016542843214846	1.1719535915347892	0.7738095238095238	13.963425901055109	11.91465771504537	40.38477631085024	0.9558823529411764	0.1609226681886023	0.0462548901977582	0.2373401437643642	0.094940483864837	0.0086206896551724	238.97413793103448	0.8327666984970571	4.391902855123999	0.0625553298078568	105.3846153846154	25.325081703986847	170	58	23.94060053143376	40.242381108613685	3.0	2.0	2.0	1.0	1.0	0.3333333333333333	1.0	1.0	0.0	0.0	98.61565911048724	98.61565911048724	3.0	1.0	1.0		2.0	0.6666666666666666	0.75	0.6666666666666666	0.0
2551	[[3697, 33228], [3711, 33245]]	[3704.1960784313724, 33236.96078431373]	2	204	270	0.6282155620542352	0.9682123483556626	1.285282060130137	0.7555555555555555	18.32303066151175	14.256038600318218	51.45584412271571	0.9622641509433962	0.1163335571831298	0.0546211848488872	0.1947637111824169	0.0086340704840874	0.0060700659035726	100.29032258064515	0.8587831091233284	4.466528090917775	0.121377732174694	72.49509803921569	20.11425636965269	120	41	23.94060053143376	41.30660095453824	3.0	2.0	2.0	1.0	1.0	0.3333333333333333	1.0	1.0	0.0	0.0			1.0	0.0	0.0		0.0	0.0	0.0		0.0
2564	[[3827, 33311], [3839, 33328]]	[3833.257894736842, 33319.5]	2	190	234	0.7437346269247739	0.9627696644731102	1.495942291632169	0.811965811965812	19.0265711759481	12.718786869237375	49.79898987322333	0.9693877551020408	0.1292317123473148	0.053369150061038	0.2114899547630537	0.022053555981373	0.0068280151433207	162.67441860465115	0.8195648112693352	4.352802783753813	0.131021533318836	70.93684210526315	20.3753259070174	147	44			1.0	0.0	0.0		0.0	0.0	0.0		0.0	0.0	35.24381426282177	62.57984034545179	7.0	5.0	2.0	0.0	2.0	0.2857142857142857	0.9166666666666666	0.8571428571428571	12.5
2635	[[3628, 33904], [3653, 33927]]	[3640.5358744394616, 33915.560538116595]	2	446	624	0.7193534267711502	0.91121337640149	1.4395857824817528	0.7147435897435898	28.61275248499103	19.875684265000515	78.42640687119285	0.9632829373650108	0.0852954945227223	0.0371780440273448	0.158654610559013	0.0054256107050597	0.0029536623166595	114.38151658767772	0.859708780588848	4.823729351038085	0.1819559239047809	106.78251121076234	20.46148649458929	167	59			1.0	0.0	0.0		0.0	0.0	0.0		0.0	0.0			1.0	0.0	0.0		0.0	0.0	0.0		0.0
2648	[[3941, 33995], [3961, 34009]]	[3951.564853556485, 34001.74476987448]	2	239	315	0.7095201019690421	0.9097862018572724	1.41907337665083	0.7587301587301587	21.00377043898629	14.801046080194604	57.45584412271571	0.9484126984126984	0.1149742238033234	0.0460235059864694	0.1854101966249684	0.0358192644678968	0.0063775510204081	83.5	0.8676564492905756	4.252899118591432	0.1797315685454438	55.95397489539749	18.77955062979704	109	32			1.0	0.0	0.0		0.0	0.0	0.0		0.0	0.0	30.028233973624324	59.81584995474648	7.0	6.0	1.0	0.0	1.0	0.1428571428571428	1.0	1.0	15.0
2660	[[3282, 34141], [3300, 34166]]	[3291.0741839762613, 34153.56083086054]	2	337	494	0.8203849808275768	0.8317385226556004	1.7488278213571602	0.6821862348178138	27.667010728992235	15.820317123913052	71.35533905932738	0.946629213483146	0.0849666694526579	0.0688718555708619	0.2483214107721585	-0.0219003700176296	0.0051798471893384	165.68488745980704	0.7935493059553183	4.48528422532668	0.1550242472077987	69.33234421364985	22.340019940542387	133	40	28.13199078492658	28.13199078492658	2.0	1.0	1.0		1.0	0.5	1.0	1.0	0.0	0.0			1.0	0.0	0.0		0.0	0.0	0.0		0.0
2663	[[3254, 34155], [3275, 34174]]	[3264.8489932885905, 34163.74161073825]	2	298	440	0.8081651405039731	0.876726197491945	1.6979198660531531	0.6772727272727272	25.49335771810481	15.01446459741625	65.35533905932738	0.9581993569131833	0.0965072760513527	0.0653729860641286	0.2552003427085578	0.0144133397871736	0.0074012732260234	117.9064748201439	0.9118563429769264	4.426250356323734	0.2100647881696138	66.69127516778524	25.098303193765148	140	39	28.13199078492658	28.13199078492658	2.0	1.0	1.0		1.0	0.5	1.0	1.0	0.0	0.0			1.0	0.0	0.0		0.0	0.0	0.0		0.0
2664	[[3800, 34178], [3811, 34192]]	[3805.4087591240877, 34185.0]	2	137	180	0.6270708018167794	0.985368915669859	1.2837592340200352	0.7611111111111111	14.994046285422222	11.679796248451536	41.79898987322333	0.958041958041958	0.1519064051704834	0.0346104819686848	0.226500289147461	0.0964794362477181	0.0087342112335393	165.35245901639342	0.8317072181274203	4.207495635496789	0.086863013207371	105.88321167883213	23.39756855963109	169	65	93.979626045469	93.979626045469	2.0	1.0	1.0		1.0	0.5	1.0	1.0	0.0	0.0	73.98377955073941	73.98377955073941	2.0	1.0	1.0		1.0	0.5	1.0	1.0	0.0
2673	[[3826, 34269], [3835, 34283]]	[3830.7619047619046, 34275.49523809524]	2	105	150	0.7907060027723791	0.8955320533051832	1.6334636297159395	0.7	15.027096992489597	9.19952958799751	38.38477631085024	0.9545454545454546	0.127355490215956	0.0599235904896038	0.256935867790749	0.0316227766016837	0.0111111111111111	250.77777777777777	0.7247356709830209	4.076069159617141	0.0858115466706521	74.9047619047619	22.44549962720232	124	40	93.979626045469	93.979626045469	2.0	1.0	1.0		1.0	0.5	1.0	1.0	0.0	0.0	69.34027668883708	76.71635704746382	4.0	3.0	1.0	0.0	1.0	0.25	1.0	1.0	3.0
2684	[[3657, 34346], [3677, 34368]]	[3667.1605263157894, 34356.63684210526]	2	380	483	0.4226447190420776	0.9761762274420624	1.1033929396264963	0.7867494824016563	23.127214020627	20.96008882244223	69.94112549695427	0.9743589743589745	0.0949608747410951	0.0354895563832482	0.1717140347272574	0.0358570173636287	0.0051393106262112	223.4985994397759	0.829465223418819	4.447945396800713	0.2163039495848234	62.77894736842105	29.012584909009625	150	35			1.0	0.0	0.0		0.0	0.0	0.0		0.0	0.0			1.0	0.0	0.0		0.0	0.0	0.0		0.0
2688	[[3248, 34369], [3265, 34388]]	[3256.6761565836296, 34378.05693950178]	2	281	360	0.4639792582136777	0.9908081420875604	1.1288643042806128	0.7805555555555556	20.118441911790573	17.821842568236203	59.698484809834994	0.9689655172413794	0.1062628126745183	0.0316254434810636	0.17655928723231	0.0624401366044561	0.0062095389087065	108.95402298850574	0.860722631622977	4.385713149937105	0.223324635854819	67.63345195729538	21.01425084598065	130	42			1.0	0.0	0.0		0.0	0.0	0.0		0.0	0.0			1.0	0.0	0.0		0.0	0.0	0.0		0.0
2697	[[3165, 34486], [3196, 34508]]	[3181.3646408839777, 34497.42909760589]	2	543	736	0.732274498106454	0.8726613412238798	1.4684081063009715	0.7377717391304348	32.145532224524366	21.891415667474984	88.42640687119285	0.9661921708185054	0.0687420535680808	0.0522047952931676	0.1603941292159915	-0.0225727758732212	0.0042825443786982	73.2326923076923	0.9355198639272472	4.649982259794075	0.2360496871621004	67.83241252302025	25.049481401600413	155	40	46.60726825709513	46.60726825709513	3.0	1.0	1.0		2.0	0.6666666666666666	0.75	0.6666666666666666	0.0	0.0			1.0	0.0	0.0		0.0	0.0	0.0		0.0
2699	[[3208, 34512], [3236, 34529]]	[3221.784263959391, 34520.6345177665]	2	394	522	0.7936142257138649	0.8719227901122031	1.6435979866314752	0.7547892720306514	28.84125438023665	17.547633067710365	75.35533905932738	0.9586374695863747	0.0928033483638727	0.0497236915537551	0.2027112473473149	0.0209069868780121	0.0041308284291534	41.16489361702127	0.9542317945588188	4.7675836625385895	0.1747667139206962	72.31725888324873	22.289246607135247	162	38	46.60726825709513	53.36671724765643	3.0	2.0	1.0	0.0	1.0	0.3333333333333333	1.0	1.0	1.0	1.0			1.0	0.0	0.0		0.0	0.0	0.0		0.0
2701	[[3267, 34514], [3298, 34539]]	[3281.6475849731664, 34526.25044722719]	2	559	832	0.8090189730826454	0.7593082440644949	1.7013094996179523	0.671875	35.571442090382334	20.908272185848777	96.18376618407356	0.9555555555555556	0.0486944452411442	0.0649279601827713	0.1481660945003131	-0.1454870600115679	0.0049033929508006	53.53470919324578	0.9084698613754384	4.43877488583302	0.2828289603228199	83.17889087656529	18.42375920495373	143	60	60.126166238217735	60.126166238217735	3.0	1.0	1.0		2.0	0.6666666666666666	0.75	0.6666666666666666	0.0	0.0			1.0	0.0	0.0		0.0	0.0	0.0		0.0
2703	[[3498, 34525], [3519, 34546]]	[3508.591428571429, 34535.76857142857]	2	350	484	0.6198257440891731	0.9460540212980652	1.2743082629904876	0.7231404958677686	23.86496687965897	18.7277816308385	68.18376618407356	0.9641873278236914	0.1013491268731866	0.0466884075346828	0.2345343533630383	0.0066771515200181	0.0063020523497917	146.28963414634146	0.8145138262452796	4.270774128195393	0.2449132026386293	56.49428571428572	22.582388116876047	131	32			1.0	0.0	0.0		0.0	0.0	0.0		0.0	0.0			1.0	0.0	0.0		0.0	0.0	0.0		0.0
2708	[[3715, 34627], [3737, 34653]]	[3726.0099601593624, 34639.667330677294]	2	502	621	0.5859552284831812	0.9531065680543334	1.2340446855942582	0.8083735909822867	28.12202531015221	22.78849837322541	81.35533905932736	0.9728682170542636	0.0843632698478736	0.0360134569105977	0.1507438246269067	0.0170385606925967	0.0031512465373961	211.17684210526315	0.8203912128874944	4.79530134468902	0.1793844129035688	71.09760956175299	27.316436142528417	157	35			1.0	0.0	0.0		0.0	0.0	0.0		0.0	0.0			1.0	0.0	0.0		0.0	0.0	0.0		0.0
2709	[[3412, 34634], [3429, 34659]]	[3420.2542372881353, 34646.38700564972]	2	354	468	0.7548290078531377	0.8653527342232981	1.5245724071643847	0.7564102564102564	26.403926064265832	17.31890590449265	71.69848480983498	0.9414893617021276	0.1042047569105037	0.0541797219297958	0.1829179606750063	-0.0397718560839209	0.0058930696014277	196.34146341463412	0.7904090768343276	4.430120412416057	0.2231332838958318	64.29378531073446	24.65338509020386	141	38			1.0	0.0	0.0		0.0	0.0	0.0		0.0	0.0			1.0	0.0	0.0		0.0	0.0	0.0		0.0
2711	[[5644, 16535], [5668, 16560]]	[5655.817757009346, 16547.135514018693]	2	428	650	0.8070550246169679	0.869052170525646	1.6935482517700768	0.6584615384615384	30.425187003917497	17.965349952159585	78.66904755831213	0.963963963963964	0.0921556971324193	0.0646573649843868	0.2058966210085352	-0.015256149632031	0.0035766441424717	132.90298507462686	0.9065460447534164	4.80560183406218	0.1625604310402602	78.17523364485982	28.39778594258252	162	41			1.0	0.0	0.0		0.0	0.0	0.0		0.0	0.0			1.0	0.0	0.0		0.0	0.0	0.0		0.0
2716	[[5810, 16819], [5824, 16841]]	[5817.607547169811, 16830.116981132076]	2	265	345	0.7918001044363655	0.881717298641676	1.6372498810684164	0.7681159420289855	23.57821663048394	14.401110608172749	61.45584412271571	0.9566787003610108	0.1078644871884141	0.0581296731997181	0.2341640786499873	0.0229495267880294	0.004985998224165	148.95867768595042	0.834135898713785	4.593055236564362	0.1180183279795075	89.72830188679245	23.13589367977158	143	54			1.0	0.0	0.0		0.0	0.0	0.0		0.0	0.0	95.23825041897354	95.23825041897354	2.0	1.0	1.0		1.0	0.5	1.0	1.0	0.0
2717	[[5518, 16849], [5540, 16868]]	[5529.741935483871, 16858.76129032258]	2	310	460	0.776823988562044	0.8586724015223735	1.5880129499853883	0.6739130434782609	25.29277062874038	15.92730753799779	67.35533905932738	0.945121951219512	0.0906711613910638	0.0628771167158801	0.176724923802577	-0.0488103081010251	0.0038763376932223	280.7931034482758	0.8522657844043957	4.857940006012201	0.1177404909389527	96.99032258064516	32.49292582898929	196	47			1.0	0.0	0.0		0.0	0.0	0.0		0.0	0.0			1.0	0.0	0.0		0.0	0.0	0.0		0.0
2720	[[5602, 16943], [5623, 16970]]	[5612.545647558387, 16956.420382165605]	2	471	616	0.6711211196134279	0.9072676306065756	1.3488946849636942	0.7646103896103896	28.46295374541264	21.100945880129053	80.76955262170047	0.9691358024691358	0.0841044448113909	0.0502656458563682	0.158113883008419	-0.0147449638865848	0.0027974664839056	212.0857787810384	0.8083838873711702	4.771511317971888	0.1398106871742236	81.26963906581742	26.557423096486172	175	41			1.0	0.0	0.0		0.0	0.0	0.0		0.0	0.0			1.0	0.0	0.0		0.0	0.0	0.0		0.0
2725	[[5881, 17062], [5900, 17082]]	[5890.416167664671, 17072.58982035928]	2	334	420	0.6443546165167434	0.922395484512294	1.3076564828748716	0.7952380952380952	23.687020929061795	18.114100483780025	67.45584412271572	0.9570200573065902	0.0964502743251473	0.05371629302408	0.2172095585037273	-0.00413394312624	0.0034602782512835	180.02875399361022	0.866150342420094	4.850037173735964	0.1141017870326828	97.23053892215567	26.841475665045454	166	41			1.0	0.0	0.0		0.0	0.0	0.0		0.0	0.0			1.0	0.0	0.0		0.0	0.0	0.0		0.0
2731	[[5577, 17188], [5590, 17201]]	[5583.879432624113, 17194.340425531915]	2	141	196	0.6190248092981153	0.9488467018569824	1.2732828822711453	0.7193877551020408	15.243165978843647	11.971547085950393	43.21320343559642	0.9463087248322148	0.1338656785217093	0.0768015936653638	0.2791793787100943	0.0028934913974821	0.0083700167400334	268.0	0.6935921553718583	4.211320531229596	0.0918874406442818	85.28368794326241	23.57012360647704	148	42			1.0	0.0	0.0		0.0	0.0	0.0		0.0	0.0			1.0	0.0	0.0		0.0	0.0	0.0		0.0
2734	[[4967, 17220], [4991, 17248]]	[4979.013793103448, 17233.53620689655]	2	580	725	0.520828368112028	0.9372610553706752	1.1714246219459563	0.8	29.426990681844725	25.12068649620917	88.18376618407356	0.9682804674457428	0.0813741558862888	0.0426721296311256	0.1826712036572539	0.0	0.002763495508908	161.5553539019964	0.8646206369396323	4.784964078341418	0.1921686119074301	99.17413793103448	27.11792294676147	174	63			1.0	0.0	0.0		0.0	0.0	0.0		0.0	0.0			1.0	0.0	0.0		0.0	0.0	0.0		0.0
2743	[[5401, 17271], [5420, 17301]]	[5410.498901098901, 17286.378021978024]	2	455	620	0.7888187712434841	0.8465433093759464	1.6270060654130116	0.7338709677419355	30.78791293951652	18.92304742680912	82.18376618407356	0.9498956158663884	0.0851667655058138	0.0606504360280484	0.1821292527075478	-0.032682221986589	0.0039716091135635	277.3490566037736	0.7537151830670601	4.377441384705235	0.1727874114678738	62.34945054945055	25.003799155839832	168	36			1.0	0.0	0.0		0.0	0.0	0.0		0.0	0.0			1.0	0.0	0.0		0.0	0.0	0.0		0.0
2764	[[5147, 17477], [5164, 17499]]	[5155.329376854599, 17488.543026706233]	2	337	414	0.6308985321672101	0.9470575468626768	1.2888834375104596	0.8140096618357487	23.54684314395157	18.269179709092565	66.87005768508881	0.9656160458452722	0.1021793230824332	0.0416302807572686	0.1854101966249684	0.0171185412245524	0.0040772445129619	167.59872611464968	0.8826625920895689	4.7754172752655375	0.1796291751890172	84.76261127596439	28.19837573989292	163	48	80.78960968564908	80.78960968564908	2.0	1.0	1.0		1.0	0.5	1.0	1.0	0.0	0.0	87.60327547053288	87.60327547053288	7.0	1.0	1.0		3.0	0.4285714285714285	0.4722222222222222	0.4	0.0
2765	[[5226, 17486], [5247, 17505]]	[5235.72256097561, 17496.536585365855]	2	328	440	0.6100934066221329	0.915112118102924	1.2621011852952098	0.7454545454545455	23.180909338789466	18.36691828584835	67.11269837220809	0.9647058823529412	0.0956571002028145	0.0560424612377091	0.2233490663913138	-0.0068195973862442	0.004111148591668	221.1590909090909	0.7639072792519613	4.572765118690838	0.1407474529210478	67.1310975609756	24.344163596936006	165	32	80.78960968564908	80.78960968564908	2.0	1.0	1.0		1.0	0.5	1.0	1.0	0.0	0.0	22.529488295997627	61.09359382763181	7.0	5.0	1.0	0.0	2.0	0.2857142857142857	0.9166666666666666	0.8571428571428571	14.0
2780	[[6002, 17643], [6025, 17674]]	[6013.451282051282, 17658.46153846154]	2	585	768	0.71495156755219	0.8990320646778746	1.430259172709113	0.76171875	32.68047698237945	22.849339200865263	90.42640687119284	0.9669421487603306	0.0719995688054878	0.0413771057765243	0.1545567472018764	-0.0281628252681159	0.0023380606849373	342.0867992766727	0.7075588527952503	4.828022913764779	0.1248031518000413	73.67008547008547	27.58375982304807	162	37			1.0	0.0	0.0		0.0	0.0	0.0		0.0	0.0			1.0	0.0	0.0		0.0	0.0	0.0		0.0
2807	[[5929, 17870], [5952, 17902]]	[5939.867862969005, 17886.31484502447]	2	613	792	0.7345972133242088	0.8904111043485203	1.47383185342555	0.773989898989899	34.12225641087865	23.152068759791067	93.01219330881976	0.9653543307086614	0.0809967677687991	0.0576487211617934	0.2184718294492801	-0.0232912583535763	0.0025148632580261	180.1396551724138	0.7377532834397893	4.652524613037799	0.1274255305745712	75.65905383360521	20.654374075142712	160	39			1.0	0.0	0.0		0.0	0.0	0.0		0.0	0.0			1.0	0.0	0.0		0.0	0.0	0.0		0.0
2826	[[4827, 18030], [4848, 18058]]	[4838.0, 18044.193763919822]	2	449	638	0.7377117939287718	0.8851327270446167	1.481227424450786	0.7037617554858934	29.201407222346244	19.71433065599203	79.84062043356595	0.9635193133047212	0.0755379068724875	0.054144357289827	0.2163501124044588	0.0139941321105307	0.0027891156462585	195.24761904761908	0.8537954780685253	4.881334396497818	0.1093061754557668	87.48997772828508	27.757629216708036	183	44			1.0	0.0	0.0		0.0	0.0	0.0		0.0	0.0			1.0	0.0	0.0		0.0	0.0	0.0		0.0
2844	[[4546, 18102], [4563, 18123]]	[4554.111111111111, 18112.096296296295]	2	270	396	0.7965943014373283	0.8362101298939707	1.6542206319131831	0.6818181818181818	24.021789551130617	14.521514898135624	63.698484809834994	0.9375	0.1039829514517606	0.0687823491657584	0.2088477891595307	-0.0483341664414071	0.004942767950052	208.53629032258064	0.7922099282477568	4.57991403953367	0.142196122365318	87.42222222222222	24.370737360740087	147	48			1.0	0.0	0.0		0.0	0.0	0.0		0.0	0.0			1.0	0.0	0.0		0.0	0.0	0.0		0.0
2847	[[5681, 18110], [5702, 18128]]	[5691.473186119874, 18118.889589905364]	2	317	418	0.7427638471234669	0.9066677213800108	1.4935326669009352	0.7583732057416268	24.61090996458813	16.478320501456132	66.2842712474619	0.9577039274924471	0.099752274746964	0.0701645442839173	0.2111451619202307	-0.0471400515471401	0.0040088284311517	138.33892617449663	0.9116948441550516	4.836516874494696	0.1736216833452696	97.32807570977918	28.83346505404197	176	52			1.0	0.0	0.0		0.0	0.0	0.0		0.0	0.0			1.0	0.0	0.0		0.0	0.0	0.0		0.0
2860	[[4453, 18214], [4471, 18237]]	[4461.600558659218, 18225.96089385475]	2	358	456	0.6526422964045491	0.9044470651652444	1.3198424752454303	0.7850877192982456	24.57220873003836	18.61753140310858	70.52691193458118	0.9623655913978496	0.0926491651509075	0.045873475550617	0.1686976110886543	0.0054256107050597	0.0037290688084908	169.36826347305393	0.8420331827319192	4.705771826772103	0.1047456729118214	85.72905027932961	25.740687846867537	153	50			1.0	0.0	0.0		0.0	0.0	0.0		0.0	0.0			1.0	0.0	0.0		0.0	0.0	0.0		0.0
2877	[[5092, 18548], [5113, 18569]]	[5102.886243386243, 18556.986772486773]	2	378	484	0.4179568513885129	0.8886199075696785	1.100755594983842	0.78099173553719	23.45771114159959	21.31055363106642	73.11269837220809	0.9692307692307692	0.0942852691480004	0.0663206578045959	0.2341640786499873	-0.02956026818919	0.0034199563578655	197.0225352112676	0.8436586231388865	4.77057087119598	0.1515190849363185	71.75661375661376	27.19416800930929	143	33			1.0	0.0	0.0		0.0	0.0	0.0		0.0	0.0	96.16985922161749	96.16985922161749	2.0	1.0	1.0		1.0	0.5	1.0	1.0	0.0
2880	[[4756, 18583], [4774, 18610]]	[4764.985645933014, 18596.82775119617]	2	418	532	0.7547786644561598	0.8700837271688077	1.524437770529315	0.7857142857142857	28.59576185965523	18.758234945678502	77.69848480983498	0.95	0.0861929356481131	0.0478542014852739	0.1824180446693518	-0.0017607739513253	0.0032215647600262	212.33076923076925	0.8147604283339052	4.7549217424686185	0.0846718543734414	81.68181818181819	24.93458819712577	153	40			1.0	0.0	0.0		0.0	0.0	0.0		0.0	0.0			1.0	0.0	0.0		0.0	0.0	0.0		0.0
2912	[[4481, 18779], [4502, 18806]]	[4491.238738738739, 18791.804054054053]	2	444	616	0.6949549598268225	0.8678005723727537	1.3907175489838606	0.7207792207792207	28.284444082197783	20.338021982151623	80.18376618407356	0.956896551724138	0.0777973466620393	0.0404773811646456	0.1436794488529507	0.0011979812742658	0.0031203772189349	197.48557692307693	0.8421014632119955	4.777361054511368	0.1386836968540395	68.07657657657657	27.84712919667642	164	34			1.0	0.0	0.0		0.0	0.0	0.0		0.0	0.0			1.0	0.0	0.0		0.0	0.0	0.0		0.0
2925	[[5436, 18872], [5449, 18882]]	[5442.763157894737, 18876.675438596492]	2	114	154	0.6578708119952626	1.002661472133384	1.327790612643579	0.7402597402597403	13.90691595819538	10.473726674800972	37.79898987322333	0.95	0.1625760498702122	0.0662524440352865	0.2591240812723874	0.0344812445051904	0.0106513337732114	93.10679611650484	0.884284007447545	4.153497930688543	0.1555219684984045	120.19298245614036	21.12696671753669	176	94			1.0	0.0	0.0		0.0	0.0	0.0		0.0	0.0			1.0	0.0	0.0		0.0	0.0	0.0		0.0
2968	[[5631, 19179], [5659, 19199]]	[5644.731182795699, 19189.174193548388]	2	465	609	0.6642755296716969	0.8957100811720967	1.33781446529477	0.7635467980295566	28.24507654701082	21.112850309020534	80.76955262170047	0.9567901234567902	0.0871426988244593	0.0707041861439615	0.2341640786499873	-0.0195815254052831	0.0029421313205096	95.70495495495496	0.93829831579479	4.899106728564756	0.1791509044518878	82.27096774193548	28.587758041094503	177	43			1.0	0.0	0.0		0.0	0.0	0.0		0.0	0.0			1.0	0.0	0.0		0.0	0.0	0.0		0.0
2984	[[4582, 19334], [4599, 19355]]	[4590.600649350649, 19344.69155844156]	2	308	396	0.5967231052274283	0.9365934810850846	1.2461878851498802	0.7777777777777778	22.18392001741455	17.801424874826534	64.2842712474619	0.9506172839506172	0.1009502923736442	0.0494872809632277	0.1857153139848738	0.0	0.0040588781847523	157.41608391608392	0.8611095318622674	4.738635489267367	0.1327103400389634	80.76623376623377	25.86912420462248	142	41			1.0	0.0	0.0		0.0	0.0	0.0		0.0	0.0			1.0	0.0	0.0		0.0	0.0	0.0		0.0
2998	[[4605, 19460], [4628, 19483]]	[4616.346987951807, 19471.37590361446]	2	415	576	0.7586045631015113	0.8848709574325023	1.5347985278810163	0.7204861111111112	28.530373419261245	18.58900233547333	76.76955262170047	0.960648148148148	0.0740095573958616	0.0544638431528115	0.1476582974890248	-0.0277350098112614	0.0030939096421399	264.06649616368287	0.8221150168167602	4.8438068146354265	0.1055078092028974	74.62650602409639	30.34576282658045	167	35			1.0	0.0	0.0		0.0	0.0	0.0		0.0	0.0			1.0	0.0	0.0		0.0	0.0	0.0		0.0
3000	[[5265, 19489], [5279, 19504]]	[5272.006666666666, 19494.76]	2	150	240	0.3303980491408623	0.8593476740999095	1.0594997173064216	0.625	14.56082909425741	13.743117488766844	46.83452377915607	0.9146341463414634	0.1271795494765817	0.0687612421282587	0.2215587639254438	0.0208162997902709	0.0081309868567609	159.48507462686567	0.8229743088184519	4.21041443044728	0.1238612654393488	94.44	20.651224338200063	150	59	18.289238738264952	18.289238738264952	2.0	1.0	1.0		1.0	0.5	1.0	1.0	0.0	0.0			1.0	0.0	0.0		0.0	0.0	0.0		0.0
3001	[[5245, 19491], [5269, 19519]]	[5256.49376114082, 19504.447415329767]	2	561	725	0.5105423371319525	0.918722906558106	1.162990006522496	0.7737931034482759	28.92522193236081	24.87142775959984	87.59797974644665	0.9606164383561644	0.0773445540488435	0.0572366326540881	0.1854101966249684	-0.0624401366044561	0.0027630165639663	87.65977443609022	0.8748865906075781	4.702742293992381	0.16785072558071	68.01069518716578	20.167919665949366	129	39	18.289238738264952	18.289238738264952	2.0	1.0	1.0		1.0	0.5	1.0	1.0	0.0	0.0			1.0	0.0	0.0		0.0	0.0	0.0		0.0
3012	[[5823, 19607], [5848, 19634]]	[5835.1362831858405, 19620.35221238938]	2	565	728	0.4995617511274356	0.950529054165239	1.1543634697373386	0.7760989010989011	28.8392345305386	24.98280245917745	86.42640687119285	0.9724612736660928	0.0714074472997169	0.0338984074931732	0.1195209862196798	-0.0035010963747427	0.0023407509128928	120.84357541899442	0.884248168432865	4.862235669866832	0.1121093450578021	84.46548672566372	23.67092152088832	157	48			1.0	0.0	0.0		0.0	0.0	0.0		0.0	0.0			1.0	0.0	0.0		0.0	0.0	0.0		0.0
3115	[[4830, 20341], [4846, 20355]]	[4837.710382513661, 20347.75956284153]	2	183	255	0.6491219452739897	0.9183284711943804	1.3146057005984952	0.7176470588235294	17.675576323037653	13.445534516540256	50.04163056034261	0.9289340101522844	0.1215671428752506	0.0866352856607383	0.2370015052608927	-0.1	0.0061649659863945	200.54166666666663	0.8729070416009047	4.568751334152337	0.0991488917639438	86.24043715846994	29.99466444037772	166	40			1.0	0.0	0.0		0.0	0.0	0.0		0.0	0.0	66.03795719586095	78.96645051998728	4.0	3.0	1.0	0.0	1.0	0.25	1.0	1.0	3.0
3142	[[5194, 20727], [5213, 20754]]	[5203.080898876405, 20740.539325842696]	2	445	560	0.7180430621093916	0.9068445277180645	1.4367843365117012	0.7946428571428571	28.584730708441946	19.894934808268737	78.52691193458118	0.9632034632034632	0.0837934932608211	0.0426214492490334	0.1573051683037572	-0.0507094802618913	0.0032952055621689	218.5251798561151	0.6694955616056438	4.529755106395768	0.1171406270250136	69.68314606741573	20.8897761992038	140	41			1.0	0.0	0.0		0.0	0.0	0.0		0.0	0.0			1.0	0.0	0.0		0.0	0.0	0.0		0.0
3169	[[4619, 20914], [4633, 20932]]	[4625.726829268293, 20923.30731707317]	2	205	285	0.7141296310170729	0.9423703360205994	1.4285439219265086	0.7192982456140351	19.34227177405488	13.539850946949	52.2842712474619	0.9579439252336448	0.1256573478752292	0.067324908918268	0.229945913850333	0.0197453049082133	0.0059544456006474	385.0430107526882	0.7007131707403045	4.447163968450519	0.076390981278971	75.40975609756097	28.681053530995488	148	43			1.0	0.0	0.0		0.0	0.0	0.0		0.0	0.0			1.0	0.0	0.0		0.0	0.0	0.0		0.0
3179	[[5402, 20977], [5423, 21003]]	[5412.8493150684935, 20990.342465753423]	2	438	594	0.615032263989154	0.8740407305649845	1.2682276927367593	0.7373737373737373	26.814459663152288	21.14325354723038	79.35533905932738	0.9521739130434784	0.0866810540374505	0.0624401026028318	0.2542002930354584	-0.0282953679633096	0.0030724421475127	193.05839416058396	0.8049179535932823	4.712959874635098	0.1017653747488113	69.91780821917808	23.986537372133828	158	36			1.0	0.0	0.0		0.0	0.0	0.0		0.0	0.0	62.84589218126585	62.84589218126585	2.0	1.0	1.0		1.0	0.5	1.0	1.0	0.0
3197	[[4869, 21074], [4898, 21097]]	[4883.713298791019, 21085.488773747842]	2	579	720	0.651722311109885	0.9112707144775556	1.318465151702171	0.8041666666666667	31.274824935969512	23.7206306860617	89.35533905932738	0.9601990049751244	0.0833773828061835	0.0354026910880428	0.1657868552516711	0.0273882839269144	0.0031912994075156	119.1891891891892	0.8591048951362407	4.65489343516318	0.1967770521436798	70.36960276338515	21.784741574611356	153	38			1.0	0.0	0.0		0.0	0.0	0.0		0.0	0.0			1.0	0.0	0.0		0.0	0.0	0.0		0.0
3315	[[5708, 21595], [5727, 21621]]	[5718.206310679612, 21607.740291262136]	2	412	540	0.714147425901066	0.9117568262086998	1.4285809708261	0.762962962962963	27.498758553096877	19.249002411949583	75.35533905932738	0.9648711943793912	0.0919954082425331	0.0371935645052846	0.1679285086818143	0.0192806465379097	0.0036498566368696	263.57142857142856	0.8063598925630958	4.6391796311602	0.1413749422044493	64.45631067961165	29.608210845907443	157	30			1.0	0.0	0.0		0.0	0.0	0.0		0.0	0.0	45.117160375389794	65.98570347316986	3.0	2.0	1.0	0.0	1.0	0.3333333333333333	1.0	1.0	1.0
3347	[[5534, 21744], [5558, 21762]]	[5546.120879120879, 21753.112637362636]	2	364	475	0.6448713482749894	0.9509363508766172	1.3084019293317624	0.7663157894736842	24.679716690950272	18.8624887641024	69.35533905932738	0.9732620320855616	0.0974040839490266	0.0462876172509319	0.1854101966249684	0.0160268153185197	0.0037051039697542	122.11594202898551	0.8522662999681859	4.639318462534448	0.1353843793584175	74.65384615384616	22.10839832316877	136	44	66.96568791808178	66.96568791808178	2.0	1.0	1.0		1.0	0.5	1.0	1.0	0.0	0.0	68.04245323588565	73.80286510321451	3.0	2.0	1.0	0.0	1.0	0.3333333333333333	1.0	1.0	1.0
3356	[[5594, 21775], [5618, 21793]]	[5605.776315789473, 21783.536842105263]	2	380	475	0.6394529798456595	0.9442764184300244	1.300677303554738	0.8	25.12490140200349	19.316783135476715	71.11269837220809	0.9669211195928752	0.1041726624189866	0.0411160128342374	0.2048747567686421	0.033787496124996	0.0035834593043331	82.3213296398892	0.8811273824082265	4.649022988377688	0.1722715155763711	81.25526315789473	20.06359884504668	135	47	66.96568791808178	66.96568791808178	2.0	1.0	1.0		1.0	0.5	1.0	1.0	0.0	0.0			1.0	0.0	0.0		0.0	0.0	0.0		0.0
3370	[[4897, 21830], [4917, 21854]]	[4907.16976744186, 21841.98372093023]	2	430	525	0.5745026527274003	0.9577487451018112	1.2217430388946295	0.819047619047619	25.88866849486922	21.189945570135563	75.11269837220809	0.9728506787330315	0.0888644148448457	0.0409852953911589	0.17655928723231	0.0153139545554116	0.0031275720164609	95.58024691358024	0.8433489561323955	4.683681023128602	0.1235366151785611	95.14186046511628	19.21133062662881	148	63			1.0	0.0	0.0		0.0	0.0	0.0		0.0	0.0			1.0	0.0	0.0		0.0	0.0	0.0		0.0
3373	[[5787, 21830], [5811, 21856]]	[5799.234135667396, 21843.074398249453]	2	457	675	0.8292884204586252	0.8574093948764002	1.789482340811681	0.677037037037037	32.27388960166278	18.035321648954557	81.84062043356595	0.9661733615221988	0.0836852355745137	0.0484112633379118	0.1858548986140353	0.0	0.0033856138453217	194.306976744186	0.8353515018941892	4.680757948171186	0.166310158714989	65.53610503282276	26.43673155292125	145	35			1.0	0.0	0.0		0.0	0.0	0.0		0.0	0.0			1.0	0.0	0.0		0.0	0.0	0.0		0.0
3384	[[5204, 21893], [5218, 21917]]	[5210.726962457338, 21904.150170648463]	2	293	375	0.8074683364522837	0.8749614445685634	1.6951712156178027	0.7813333333333333	25.284646119428885	14.915688684705476	64.8700576850888	0.9638157894736842	0.1048827621194267	0.0691871708396457	0.2786628844007877	0.0226181887322176	0.0042604143461795	403.9365671641791	0.6889206229492275	4.745701058697695	0.1097513568213251	81.16382252559727	28.45367089561696	169	37			1.0	0.0	0.0		0.0	0.0	0.0		0.0	0.0	69.97460424854731	78.87336624158993	3.0	2.0	1.0	0.0	1.0	0.3333333333333333	1.0	1.0	1.0
3398	[[4950, 21942], [4973, 21970]]	[4961.551601423487, 21956.268683274022]	2	562	696	0.6013374790707224	0.938018627996776	1.2515720659143394	0.8074712643678161	29.94774531026234	23.928103004107825	86.76955262170047	0.9706390328151986	0.0827418321790317	0.0371932290280507	0.1507438246269067	0.0126695787851577	0.0022985754464269	202.81988742964356	0.8224476143418006	4.99213147374528	0.1027643764935575	81.07295373665481	25.84838110726061	154	35	42.42767833817928	42.42767833817928	2.0	1.0	1.0		1.0	0.5	1.0	1.0	0.0	0.0	75.61437834991916	75.61437834991916	3.0	1.0	1.0		2.0	0.6666666666666666	0.75	0.6666666666666666	0.0
3410	[[4982, 21975], [5004, 21995]]	[4993.022613065326, 21984.72361809045]	2	398	483	0.4048824599728903	0.9729107011889052	1.093650685664881	0.8240165631469979	23.558576414689924	21.541225844308386	71.698484809835	0.9707317073170731	0.0897980051440721	0.0231272235141659	0.1365487995263113	0.0398689127085819	0.0047351349830083	138.6472148541114	0.8182451828382902	4.414067008091038	0.255391238758993	56.550251256281406	22.04121852364841	135	31	42.42767833817928	42.42767833817928	2.0	1.0	1.0		1.0	0.5	1.0	1.0	0.0	0.0	45.630800417691	45.630800417691	3.0	1.0	1.0		2.0	0.6666666666666666	0.75	0.6666666666666666	0.0
3484	[[4923, 22201], [4935, 22213]]	[4929.04347826087, 22206.927536231884]	2	138	169	0.2384189996709977	1.033106495200907	1.029693915342952	0.8165680473372781	13.443651548051252	13.05596871821242	40.97056274847714	0.9583333333333334	0.1533830054214169	0.0314197566207742	0.2197147002261969	0.1034424941047705	0.0099199999999999	147.936	0.7757912903392722	4.140084386423037	0.1844689360641413	105.5	19.57899273511636	159	80	42.482491844027805	42.482491844027805	2.0	1.0	1.0		1.0	0.5	1.0	1.0	0.0	0.0	51.79761682734755	78.48549004169351	7.0	4.0	2.0	0.0	2.0	0.2857142857142857	0.8333333333333333	0.75	7.5
3491	[[5799, 22231], [5822, 22257]]	[5811.104575163399, 22244.257080610023]	2	459	648	0.5994639250885123	0.9182713366401573	1.2493725406167642	0.7083333333333334	27.29333169778838	21.84563115523155	79.25483399593904	0.972457627118644	0.0777929312558532	0.0560744049811333	0.2178880908434822	0.0	0.0027970679012345	182.0347222222222	0.8024786155480931	4.709486940681114	0.1068776409108842	68.63398692810458	24.17197416606257	146	29			1.0	0.0	0.0		0.0	0.0	0.0		0.0	0.0			1.0	0.0	0.0		0.0	0.0	0.0		0.0
3493	[[4900, 22235], [4925, 22257]]	[4912.347736625515, 22245.991769547327]	2	486	598	0.6176918942930001	0.9282574312468636	1.2715848421187037	0.8127090301003345	28.182576597340688	22.163347394408323	81.11269837220809	0.9662027833001988	0.0836827317779397	0.0563518507571342	0.1893481982931019	-0.0463201826405896	0.0026449719875541	122.93520518358532	0.8815807572405692	4.89488482493734	0.1727909746911211	77.07201646090535	24.37053132716752	147	37	42.482491844027805	42.482491844027805	2.0	1.0	1.0		1.0	0.5	1.0	1.0	0.0	0.0	56.76933317428584	72.07369778493022	7.0	3.0	2.0	0.0	3.0	0.4285714285714285	0.7222222222222221	0.6	2.5
3514	[[4965, 22353], [4974, 22364]]	[4969.852272727273, 22358.647727272728]	2	88	120	0.5657518359331036	1.0172783843869908	1.212745131077897	0.7333333333333333	11.664573039994128	9.618321888974782	32.97056274847714	0.946236559139785	0.180033394705063	0.0594197617181505	0.2939259635830456	0.04995375768183	0.0131578947368421	243.27631578947367	0.7791963074680147	4.075363326395762	0.0747451184067719	106.35227272727272	25.15182976026309	152	60			1.0	0.0	0.0		0.0	0.0	0.0		0.0	0.0	98.25836371179228	98.25836371179228	7.0	1.0	1.0		3.0	0.4285714285714285	0.5	0.4285714285714285	0.0
3572	[[4565, 22944], [4591, 22973]]	[4578.376835236541, 22957.967373572596]	2	613	810	0.627155247333818	0.9132732150474536	1.2838712887053787	0.7567901234567901	31.679623930889147	24.675077797583608	91.84062043356596	0.9623233908948194	0.0768826224878696	0.0578965267460171	0.2341640786499873	-0.032949473630192	0.0025331799499248	183.6260720411664	0.8263845379116159	4.822233639542629	0.1432570295704462	68.17618270799348	26.168389716193065	165	31			1.0	0.0	0.0		0.0	0.0	0.0		0.0	0.0			1.0	0.0	0.0		0.0	0.0	0.0		0.0
3583	[[4310, 23016], [4330, 23036]]	[4319.975675675676, 23026.29189189189]	2	370	441	0.4333209428445425	0.9802812470617376	1.1095827473923567	0.8390022675736961	22.90121995663048	20.63948814133141	68.87005768508881	0.9736842105263158	0.0966925110268313	0.0221251946693619	0.139801609993416	0.0599173253833646	0.0038998037782941	195.4727793696275	0.7870898119025773	4.577979647945417	0.1503135572009443	72.95675675675676	23.891608167570567	161	38			1.0	0.0	0.0		0.0	0.0	0.0		0.0	0.0	42.46702037651401	63.76212915444667	8.0	5.0	2.0	0.0	3.0	0.375	0.8333333333333333	0.7	15.5
3609	[[4295, 23126], [4318, 23145]]	[4306.096875, 23135.1125]	2	320	480	0.7769962315251338	0.864963676615374	1.5885491098276665	0.6666666666666666	25.64798095943121	16.145538592894763	68.18376618407356	0.9523809523809524	0.0948776932254117	0.0736111679224873	0.2066204480112446	-0.0082705415141986	0.0044888888888888	129.04333333333332	0.8531184788271972	4.55948543307422	0.170690382569545	70.86875	23.35864986332686	144	41			1.0	0.0	0.0		0.0	0.0	0.0		0.0	0.0	54.07693234135035	66.82309836167137	8.0	3.0	2.0	0.0	3.0	0.375	0.6428571428571428	0.5	6.5
3631	[[4435, 23322], [4446, 23334]]	[4440.709401709401, 23328.076923076922]	2	117	156	0.4318832482697391	1.0616994967425073	1.1087340832331467	0.75	12.863870370929527	11.602304434817748	37.21320343559643	0.9831932773109244	0.1582849379925073	0.0372286589476442	0.229945913850333	0.111035736239239	0.0098002958579881	120.20192307692308	0.8403757641025867	4.2910221337272985	0.1148260526733765	119.7008547008547	20.50443560821333	161	84			1.0	0.0	0.0		0.0	0.0	0.0		0.0	0.0			1.0	0.0	0.0		0.0	0.0	0.0		0.0
3636	[[4230, 23337], [4246, 23356]]	[4238.168582375479, 23346.344827586207]	2	261	340	0.6166139084288844	0.9654896666363804	1.2702191846212814	0.7676470588235295	20.563938289643083	16.18928334464911	58.2842712474619	0.96309963099631	0.1044655718938758	0.0431786751151595	0.1771252608581848	0.0255049292323804	0.0047347669633787	152.30705394190872	0.6999995635359567	4.498579927936362	0.0930266148965841	89.63984674329502	16.99246459022574	138	54			1.0	0.0	0.0		0.0	0.0	0.0		0.0	0.0	39.76286255157727	66.46420721543964	6.0	3.0	1.0	0.0	3.0	0.5	0.7666666666666667	0.625	7.0
3673	[[4468, 23470], [4488, 23491]]	[4477.960365853659, 23480.823170731706]	2	328	462	0.6012213706767744	0.8929316847044977	1.2514352185895603	0.70995670995671	23.002044402273192	18.38053145747154	67.94112549695429	0.9479768786127168	0.0945370233475127	0.0582794945862081	0.1938764970225346	-0.0038364861216261	0.0038873937374514	139.2777777777778	0.8281231787361846	4.68002523026412	0.1093567676665788	79.29268292682927	22.121883991615384	149	47			1.0	0.0	0.0		0.0	0.0	0.0		0.0	0.0			1.0	0.0	0.0		0.0	0.0	0.0		0.0
3824	[[4441, 24017], [4461, 24037]]	[4450.358381502891, 24026.93930635838]	2	346	441	0.2877497361934452	0.9824065138561544	1.044162172778493	0.7845804988662132	21.46331449197917	20.55553730208953	66.5269119345812	0.9719101123595506	0.0960051096527599	0.0301929450799068	0.1437016024448821	0.0342140062263308	0.0034745562130177	155.36923076923077	0.7347640075084577	4.587860415860879	0.1256226115654238	70.9393063583815	18.237334304240893	125	38			1.0	0.0	0.0		0.0	0.0	0.0		0.0	0.0	74.81867126114437	82.52216882353522	3.0	2.0	1.0	0.0	1.0	0.3333333333333333	1.0	1.0	1.0
3836	[[5747, 24049], [5767, 24067]]	[5756.740863787376, 24057.21926910299]	2	301	399	0.5538995043660084	0.9251577827967188	1.2010806851490186	0.7543859649122807	21.70429975028201	18.070642562692743	63.94112549695428	0.9585987261146496	0.1035573553089895	0.0654433334375862	0.190329870233828	-0.0421561042197913	0.0050277985334532	127.88612099644128	0.8244974394253837	4.480733530621462	0.1477203591334821	73.54152823920266	20.888624994070103	129	45			1.0	0.0	0.0		0.0	0.0	0.0		0.0	0.0	98.70138287721612	98.70138287721612	2.0	1.0	1.0		1.0	0.5	1.0	1.0	0.0
3891	[[5553, 24189], [5570, 24212]]	[5561.048387096775, 24201.183870967743]	2	310	432	0.6947283381721808	0.8702554014799587	1.3902941929938266	0.7175925925925926	23.57612733659333	16.95765360698591	66.90559159102153	0.950920245398773	0.0873889133867809	0.0508167508251055	0.1778329802920469	-0.0124461283821218	0.0041322314049586	153.979020979021	0.8672627260772646	4.623946556061775	0.0892463993483197	69.78064516129032	24.35563681666027	136	33			1.0	0.0	0.0		0.0	0.0	0.0		0.0	0.0	66.36949661682159	69.91083539580964	3.0	2.0	1.0	0.0	1.0	0.3333333333333333	1.0	1.0	1.0
3953	[[4620, 24388], [4631, 24403]]	[4625.148648648648, 24395.844594594593]	2	148	192	0.710317988805283	0.9694901259935804	1.4206948452478196	0.7708333333333334	16.399249193315008	11.543118670536456	43.79898987322333	0.9548387096774194	0.160752822936986	0.0681266902487829	0.2897137900651441	0.0538631434851249	0.0080348943985307	151.41666666666669	0.7529217353031403	4.206625526700984	0.1037190404606592	96.0	19.15054159138177	137	67			1.0	0.0	0.0		0.0	0.0	0.0		0.0	0.0			1.0	0.0	0.0		0.0	0.0	0.0		0.0
4008	[[5033, 24810], [5059, 24834]]	[5045.883365200765, 24822.0]	2	523	675	0.5437081263271326	0.9273738607347868	1.1915054623789998	0.7748148148148148	28.185196947969786	23.65511349960098	84.18376618407356	0.9685185185185186	0.0782790894458381	0.0432902151012284	0.1657868552516711	0.0	0.0031289817906162	158.83333333333331	0.8668848929051303	4.728647057844489	0.1842258497836882	65.4244741873805	27.05838764118678	153	33			1.0	0.0	0.0		0.0	0.0	0.0		0.0	0.0			1.0	0.0	0.0		0.0	0.0	0.0		0.0
4041	[[5626, 24940], [5650, 24960]]	[5637.984042553191, 24949.60106382979]	2	376	525	0.6678857963205884	0.8017144096255925	1.3436096676120302	0.7161904761904762	25.8544320269578	19.242517116528607	76.76955262170047	0.928395061728395	0.0840897484247829	0.0763904097910064	0.2103310680905915	-0.0629218483130454	0.0036103947629438	133.37464788732393	0.9159562509588528	4.791266196494617	0.1876309787040498	77.20212765957447	28.9182007721538	163	38			1.0	0.0	0.0		0.0	0.0	0.0		0.0	0.0	60.905848799545424	71.31772535357783	3.0	2.0	1.0	0.0	1.0	0.3333333333333333	1.0	1.0	1.0
4049	[[4705, 24961], [4725, 24988]]	[4714.8125, 24974.553879310344]	2	464	588	0.6425248126340454	0.9538820374052206	1.3050317548128736	0.7891156462585034	27.78174467766008	21.28817523037488	78.18376618407356	0.9768421052631578	0.0839373618419363	0.0374126359781347	0.1717140347272574	-0.0043685325133038	0.0036402659708778	184.77981651376143	0.7878008972181483	4.465617415162136	0.1619021339126359	60.06896551724138	23.885673868895235	137	33			1.0	0.0	0.0		0.0	0.0	0.0		0.0	0.0	56.25700951786417	69.00598831208595	3.0	2.0	1.0	0.0	1.0	0.3333333333333333	1.0	1.0	1.0
4106	[[5285, 25153], [5306, 25180]]	[5295.791383219955, 25166.732426303854]	2	441	616	0.7358977428450907	0.8876877328231493	1.476902665519856	0.7159090909090909	28.860772306816603	19.541417982787564	79.01219330881975	0.9586956521739132	0.0884429298814498	0.0540787831509073	0.2055728090000841	-0.0016824784185756	0.0034648734529721	253.69733656174333	0.8563478764044611	4.829865311194369	0.1935048185729345	70.10204081632654	33.14937019212263	163	33	59.82413595226711	81.05254188976221	4.0	3.0	3.0	1.0	1.0	0.25	1.0	1.0	0.0	0.0	59.91169509391447	74.63591809803614	4.0	2.0	1.0	0.0	2.0	0.5	0.8333333333333333	0.75	2.0
4119	[[5816, 25178], [5838, 25200]]	[5828.076923076923, 25189.033333333333]	2	390	529	0.6074332020821848	0.8964010513366679	1.2588580167186871	0.7372400756143668	25.24460828844385	20.053578682563355	73.94112549695427	0.9558823529411764	0.0892021595234499	0.0600642125841303	0.1856480106212776	-0.0580018064126674	0.0038384723325587	39.59945504087194	0.8817051835025093	4.392584133016057	0.1754286460035342	93.8102564102564	13.74492530824106	140	68			1.0	0.0	0.0		0.0	0.0	0.0		0.0	0.0	61.24451023434813	72.20822755972037	5.0	4.0	1.0	0.0	1.0	0.2	1.0	1.0	6.0
4125	[[5197, 25200], [5225, 25226]]	[5211.701149425287, 25213.197044334975]	2	609	783	0.3318237198915416	0.8800036024029511	1.060061593458677	0.7777777777777778	28.87543887621996	27.239397271254475	93.25483399593904	0.956043956043956	0.074499548985011	0.0659908257444363	0.1895644732458104	-0.1155506547937392	0.0030113012364048	72.39690721649484	0.90593317114648	4.680322698813336	0.2024819056504666	76.01970443349754	21.166932243532496	139	45	50.45273924029639	73.33231079604953	4.0	3.0	3.0	1.0	1.0	0.25	1.0	1.0	0.0	0.0			1.0	0.0	0.0		0.0	0.0	0.0		0.0
4126	[[5249, 25206], [5275, 25226]]	[5262.067669172932, 25216.145363408523]	2	399	567	0.793648343589706	0.8507554506399243	1.6437182228250935	0.7037037037037037	29.02417983328878	17.65763707565662	76.76955262170046	0.9545454545454546	0.0801466432842871	0.0656749798297832	0.1868623194944922	-0.0464575486542716	0.0032473894907757	181.22222222222223	0.8238151916558392	4.779174266651568	0.12573939381554	75.73182957393483	24.795014544797496	155	31	37.332999606086695	49.20329159955006	4.0	3.0	3.0	1.0	1.0	0.25	1.0	1.0	0.0	0.0	94.67810483561914	94.67810483561914	4.0	1.0	1.0		3.0	0.75	0.611111111111111	0.5	0.0
4132	[[4518, 25210], [4544, 25232]]	[4530.9977528089885, 25220.849438202247]	2	445	621	0.7380873405021376	0.8957393222365109	1.4821288349048698	0.71658615136876	29.047541757573335	19.598526844285946	79.01219330881976	0.96529284164859	0.0735286245112292	0.0512914348675191	0.1498648773389169	-0.0164691272303472	0.0036724242492307	78.32227488151659	0.9285242051837376	4.652591551832328	0.1873337005680398	67.62696629213484	25.138451518126583	148	38			1.0	0.0	0.0		0.0	0.0	0.0		0.0	0.0	73.74106754913315	73.74106754913315	2.0	1.0	1.0		1.0	0.5	1.0	1.0	0.0
4135	[[5643, 25215], [5670, 25242]]	[5656.484429065744, 25228.262975778547]	2	578	784	0.1857239777855752	0.9238333061754722	1.0177060953532766	0.7372448979591837	27.400894354902263	26.924172391235	88.66904755831213	0.961730449251248	0.0699128264981792	0.0477537485868382	0.1603941292159915	-0.0236067977499789	0.0026512396694214	165.61818181818185	0.8571102741925277	4.829730993458245	0.17750407325898	69.33910034602076	26.43198283969028	149	33			1.0	0.0	0.0		0.0	0.0	0.0		0.0	0.0			1.0	0.0	0.0		0.0	0.0	0.0		0.0
4144	[[5938, 25226], [5961, 25248]]	[5949.56511627907, 25237.306976744185]	2	430	552	0.5031686892996252	0.9665598598941312	1.157155331677331	0.7789855072463768	25.17407078628085	21.755135284897563	74.76955262170047	0.9706546275395034	0.0815075154928151	0.0435704466279736	0.17655928723231	-0.0078302484004897	0.004038660058316	190.012285012285	0.8368006034338139	4.424296955416844	0.1852845167246124	60.40232558139535	27.113773967814176	152	32	25.981348735217463	25.981348735217463	2.0	1.0	1.0		1.0	0.5	1.0	1.0	0.0	0.0	38.603277720648144	38.603277720648144	3.0	1.0	1.0		2.0	0.6666666666666666	0.75	0.6666666666666666	0.0
4146	[[5913, 25234], [5935, 25253]]	[5924.483516483517, 25244.085164835164]	2	364	460	0.5661145663141106	0.92596581877953	1.2131114458734542	0.7913043478260869	23.801200354576807	19.619961905016623	70.2842712474619	0.9604221635883904	0.0970128150735169	0.0514958329942309	0.1899962616135386	-0.0209993290233358	0.0033802055164954	196.8081395348837	0.8692249526259858	4.7841037117324685	0.181715463149147	76.17857142857143	29.553424935728028	181	32	25.981348735217463	25.981348735217463	2.0	1.0	1.0		1.0	0.5	1.0	1.0	0.0	0.0	64.34875067214797	64.34875067214797	3.0	1.0	1.0		2.0	0.6666666666666666	0.75	0.6666666666666666	0.0
4152	[[5268, 25245], [5281, 25258]]	[5274.4876543209875, 25251.35185185185]	2	162	196	0.4785468840486673	1.0066262098944043	1.1388717396444397	0.826530612244898	15.343461413731166	13.472510450142048	44.97056274847714	0.9585798816568049	0.1451729141565949	0.0530228821470585	0.2341640786499873	0.0707036520486501	0.0072132943754565	202.46621621621625	0.7363148560970785	4.379405494262036	0.1386088222078558	102.6358024691358	21.28952567269616	162	67	37.332999606086695	66.0211902057868	4.0	3.0	3.0	1.0	1.0	0.25	1.0	1.0	0.0	0.0	82.22313850813072	82.22313850813072	14.0	1.0	1.0		6.0	0.4285714285714285	0.3474358974358975	0.2826086956521739	0.0
4166	[[4950, 25282], [4973, 25299]]	[4961.29754601227, 25290.576687116565]	2	326	432	0.6691185730643461	0.9256200101650476	1.3456131112931526	0.7546296296296297	23.660445624824053	17.583394087239565	66.52691193458118	0.9616519174041298	0.0920078287638838	0.0535660796169289	0.1884588486491073	0.0164579282060685	0.0055869455220104	71.1396103896104	0.9233518568751922	4.524133871933125	0.241688952848862	67.25460122699387	23.13271049357663	142	40	91.17659871526634	92.54222091964618	3.0	2.0	2.0	1.0	1.0	0.3333333333333333	1.0	1.0	0.0	0.0	21.76256588729768	57.32786051659855	11.0	5.0	2.0	0.0	3.0	0.2727272727272727	0.7166666666666667	0.5882352941176471	29.83333333333333
4167	[[5042, 25293], [5062, 25309]]	[5051.825278810409, 25301.434944237917]	2	269	357	0.5661648489581735	0.9301524053782624	1.2131622701395322	0.7535014005602241	20.51448289447401	16.909924912282783	60.2842712474619	0.953900709219858	0.1061832489972066	0.0484527747561876	0.1843110489050429	0.0247024849561822	0.0058264046359284	211.6984126984127	0.8696602844323569	4.545747730587376	0.1739113439165663	69.97026022304833	31.171653437044345	168	37	14.341318348542616	52.75895853190448	3.0	2.0	2.0	1.0	1.0	0.3333333333333333	1.0	1.0	0.0	0.0	75.35459330281468	84.3979681208296	11.0	2.0	2.0	0.0	5.0	0.4545454545454545	0.4650000000000001	0.3448275862068966	0.3333333333333333
4175	[[5041, 25308], [5063, 25324]]	[5051.761194029851, 25315.776119402984]	2	268	391	0.8451800858250124	0.8149579640610476	1.8709716608819784	0.6854219948849105	25.427201722384616	13.590372454063896	64.2842712474619	0.9370629370629372	0.0950695641186826	0.0957715874924841	0.2341640786499873	-0.1341640786499874	0.0064602149172235	78.56573705179284	0.8976536821519783	4.392033029911628	0.2054836284920042	59.83582089552239	20.31347396006233	124	35	14.341318348542616	54.12458073628433	3.0	2.0	2.0	1.0	1.0	0.3333333333333333	1.0	1.0	0.0	0.0	84.5729067860043	91.92470852875633	11.0	2.0	2.0	0.0	5.0	0.4545454545454545	0.4650000000000001	0.3448275862068966	0.3333333333333333
4176	[[5799, 25310], [5819, 25328]]	[5809.271062271062, 25318.956043956045]	2	273	399	0.7197995953415116	0.8774826746008072	1.440544569844008	0.6842105263157895	22.5377801077859	15.64531954066957	62.52691193458119	0.9479166666666666	0.1023119479308614	0.0804722741500731	0.293953057662788	-0.0148770413178083	0.0049910099820199	169.58661417322833	0.8808620742709791	4.751674206113925	0.1774269440956697	74.36996336996337	27.890526028083453	163	37	25.365632937016027	25.365632937016027	2.0	1.0	1.0		1.0	0.5	1.0	1.0	0.0	0.0			1.0	0.0	0.0		0.0	0.0	0.0		0.0
4190	[[5805, 25335], [5830, 25351]]	[5817.508875739645, 25342.94674556213]	2	338	442	0.7727861820225632	0.8743390800435152	1.575630762384742	0.7647058823529411	26.160962729540906	16.603485635140736	69.698484809835	0.9548022598870056	0.097903108821998	0.0578576384546502	0.2476300918735408	0.0140725358904549	0.0045904057608136	85.37071651090342	0.9375601014404916	4.757059472963696	0.1855166494912875	73.19526627218934	27.73698918966868	142	38	25.365632937016027	25.365632937016027	2.0	1.0	1.0		1.0	0.5	1.0	1.0	0.0	0.0	91.8527174363158	91.8527174363158	11.0	1.0	1.0		4.0	0.3636363636363636	0.4083333333333334	0.3571428571428571	0.0
4197	[[5521, 25345], [5558, 25368]]	[5539.114845938375, 25356.071428571428]	2	714	912	0.818292758451387	0.8098861545664	1.739730501359551	0.7828947368421053	40.1814169193144	23.096345605203645	105.25483399593904	0.9431968295904888	0.0630073661581856	0.0668978994652497	0.1407422344273364	-0.1947637111824169	0.0021506557598701	141.40261627906978	0.8845396341711518	4.917281693064169	0.1585808192551815	74.40196078431373	26.289373225976853	160	35			1.0	0.0	0.0		0.0	0.0	0.0		0.0	0.0			1.0	0.0	0.0		0.0	0.0	0.0		0.0
4210	[[5425, 25388], [5446, 25409]]	[5436.049868766404, 25398.44881889764]	2	381	484	0.3320440997763814	0.962553999519436	1.060148744067994	0.7871900826446281	22.72077572185229	21.431686684519686	70.52691193458118	0.9694656488549618	0.0906633982364084	0.0442590491961335	0.2058966210085352	0.029203481020264	0.0031579519091254	147.6908077994429	0.932554260608277	5.059776768164466	0.1170706031760336	89.0498687664042	32.809001569268744	167	34			1.0	0.0	0.0		0.0	0.0	0.0		0.0	0.0	54.85619163095736	71.72401966443957	3.0	2.0	1.0	0.0	1.0	0.3333333333333333	1.0	1.0	1.0
4214	[[4890, 25395], [4914, 25417]]	[4901.485057471265, 25405.986206896552]	2	435	575	0.4115277151233427	0.9418337393145108	1.0972163944845374	0.7565217391304347	24.664992295851007	22.47960604657061	76.18376618407356	0.9645232815964524	0.0891121198108227	0.0238249949336385	0.1331508147231109	0.054299405580637	0.0027806579319445	237.3907766990291	0.818835290633664	4.893402175672625	0.0846396989101833	77.96551724137932	26.927594817649343	149	35			1.0	0.0	0.0		0.0	0.0	0.0		0.0	0.0	53.929700990204886	78.8589816993861	11.0	4.0	2.0	0.0	4.0	0.3636363636363636	0.6	0.4347826086956521	17.5
4215	[[5203, 25399], [5226, 25421]]	[5214.230198019802, 25410.153465346535]	2	404	552	0.675640151993185	0.9225150780972938	1.3564259091165671	0.7318840579710145	26.431573247657063	19.48619019292532	74.18376618407356	0.961904761904762	0.0926727259303851	0.0425415885122895	0.1798538450352554	0.0250807471265312	0.0034788958466805	217.5800524934384	0.848893950534568	4.752892727238302	0.1528078008996372	63.51485148514851	30.015627567073626	163	26			1.0	0.0	0.0		0.0	0.0	0.0		0.0	0.0	45.93107202344038	62.52652779132636	14.0	7.0	2.0	0.0	4.0	0.2857142857142857	0.7115384615384617	0.5416666666666666	44.0
4216	[[4219, 25402], [4235, 25425]]	[4226.244147157191, 25413.254180602005]	2	299	408	0.725975298962735	0.8641086276469042	1.4540785088504842	0.7328431372549019	23.715948674886658	16.309950618577812	65.94112549695429	0.9522292993630572	0.1021084047355746	0.0824849445612636	0.2596554032721252	-0.041886116991581	0.004694214876033	174.68363636363637	0.9044660184532104	4.717515707368172	0.0730892406141397	78.7123745819398	29.119248780579955	158	42			1.0	0.0	0.0		0.0	0.0	0.0		0.0	0.0	39.81035334503528	51.153204912229874	10.0	3.0	2.0	0.0	5.0	0.5	0.55	0.391304347826087	8.5
4234	[[5921, 25430], [5944, 25458]]	[5931.76953125, 25444.4453125]	2	512	696	0.7663890931256252	0.8902610703672447	1.5567191040678456	0.735632183908046	31.97428428974901	20.53953356530241	85.01219330881976	0.9715370018975332	0.077065328595314	0.0542520390900932	0.2058966210085352	-0.0350097950533324	0.0032706214180694	211.6501035196688	0.7859033970671965	4.58343241591122	0.1613605390549	61.6015625	25.213414040121457	151	31			1.0	0.0	0.0		0.0	0.0	0.0		0.0	0.0	45.534031599611424	58.57754008991196	11.0	8.0	2.0	0.0	2.0	0.1818181818181818	0.9	0.8333333333333334	39.5
4238	[[5744, 25439], [5762, 25459]]	[5752.760714285714, 25448.382142857143]	2	280	399	0.6433085041063797	0.9170852543182518	1.306153056525081	0.7017543859649122	21.695231573805444	16.610022436056557	61.94112549695428	0.958904109589041	0.0972590560514539	0.0531218784701192	0.2109083559597838	-0.0319869492614165	0.0045765567001088	107.66023166023166	0.8549473674214811	4.5475626234328885	0.1457263270876245	70.33214285714286	19.703708018895263	126	41	84.61152809288203	84.61152809288203	2.0	1.0	1.0		1.0	0.5	1.0	1.0	0.0	0.0			1.0	0.0	0.0		0.0	0.0	0.0		0.0
4239	[[4310, 25439], [4338, 25461]]	[4323.801687763713, 25450.12658227848]	2	474	667	0.687784107334419	0.902172928201563	1.3775711863641154	0.7106446776611695	28.910025694846727	20.98622995385831	81.25483399593904	0.9634146341463414	0.0903546391375681	0.0602899294441884	0.2184718294492801	0.0	0.0030727479215933	85.88026607538802	0.8964387860852668	4.709771782020064	0.1635595322568372	69.00632911392405	21.95589081264789	133	38	88.71382393824429	88.71382393824429	3.0	1.0	1.0		2.0	0.6666666666666666	0.75	0.6666666666666666	0.0	0.0			1.0	0.0	0.0		0.0	0.0	0.0		0.0
4240	[[4688, 25440], [4711, 25463]]	[4699.617117117117, 25451.403153153155]	2	444	576	0.3657404614370053	0.9613199546106732	1.0744405942267283	0.7708333333333334	24.668870198790035	22.959733959553294	76.18376618407356	0.9715536105032824	0.0859637407581993	0.0415193494547801	0.1977197537924274	-0.0190983005625052	0.0027324263038548	167.48095238095237	0.8587401009754259	4.881035997515589	0.1041078537317616	86.13738738738739	26.544651289726414	166	39			1.0	0.0	0.0		0.0	0.0	0.0		0.0	0.0	48.06477564156189	69.31474392097232	5.0	4.0	1.0	0.0	1.0	0.2	1.0	1.0	6.0
4256	[[4591, 25480], [4615, 25498]]	[4603.097297297298, 25488.794594594594]	2	370	475	0.6838592925686885	0.9504873793514812	1.3705878912366432	0.7789473684210526	25.43301021816068	18.55627820789602	69.94112549695429	0.9736842105263158	0.0899565421014463	0.0403714082175335	0.1677218106792912	0.0223606797749978	0.0051866462122872	139.7891737891738	0.8587681581507418	4.392630356482434	0.2347006660826626	60.24594594594595	24.905150825054235	141	32			1.0	0.0	0.0		0.0	0.0	0.0		0.0	0.0	81.7155342404285	89.79234678938067	3.0	2.0	1.0	0.0	1.0	0.3333333333333333	1.0	1.0	1.0
4261	[[5271, 25486], [5289, 25507]]	[5280.324921135647, 25497.148264984226]	2	317	418	0.5534514167678577	0.9395886005566052	1.2006510481507155	0.7583732057416268	22.25208729519533	18.533350992754112	65.11269837220809	0.97239263803681	0.0965769341971986	0.0556278241316708	0.1728242830916745	0.0	0.0044699798908359	169.16271186440676	0.8415330385514314	4.597244280331105	0.1914186750429826	67.08517350157729	25.44869895687513	144	33	88.15818420973135	88.15818420973135	2.0	1.0	1.0		1.0	0.5	1.0	1.0	0.0	0.0	42.691910282738455	51.2974675743513	14.0	7.0	2.0	0.0	4.0	0.2857142857142857	0.7115384615384617	0.5416666666666666	42.5
4262	[[4846, 25488], [4868, 25502]]	[4856.824817518248, 25495.525547445257]	2	274	345	0.7749624826392598	0.9116624144446008	1.5822603569227212	0.7942028985507247	23.550621168608927	14.884163068088014	61.45584412271571	0.9647887323943662	0.1053636796310312	0.0519201024005047	0.1856480106212776	0.0160370753301391	0.0046361861033675	62.96911196911197	0.9286471614949652	4.555488837976965	0.2030371104891985	70.3905109489051	21.87082309056153	133	40			1.0	0.0	0.0		0.0	0.0	0.0		0.0	0.0	96.33147953828828	96.33147953828828	2.0	1.0	1.0		1.0	0.5	1.0	1.0	0.0
4271	[[5793, 25509], [5809, 25527]]	[5800.971659919029, 25517.914979757086]	2	247	323	0.4957319762873277	0.9797893682654124	1.151442872830213	0.7647058823529411	19.052102640937232	16.546285613030648	56.284271247461895	0.9686274509803922	0.1139631529550412	0.0307799072093501	0.1507094802618913	0.0296736502736631	0.0047706986765158	297.3815789473684	0.7832135100293733	4.666430857648567	0.1104035943375983	76.04048582995951	29.43238976663813	152	36	84.61152809288203	84.61152809288203	2.0	1.0	1.0		1.0	0.5	1.0	1.0	0.0	0.0	88.97683561684467	90.72671238048513	11.0	3.0	2.0	0.0	4.0	0.3636363636363636	0.5416666666666666	0.4166666666666667	1.5
4273	[[4262, 25512], [4285, 25533]]	[4273.205513784461, 25522.997493734336]	2	399	528	0.5718615061754901	0.9170872294444372	1.218991626299147	0.7556818181818182	25.00252656193158	20.51082716444832	73.94112549695427	0.9522673031026252	0.089633416659156	0.0591509792570654	0.2085849194035124	-0.0420747349952559	0.0037641860563291	133.06631299734747	0.8661675613052766	4.666749468314582	0.1728726174005416	63.00751879699248	24.602757626251226	142	32	68.66450726160649	78.68916559992539	3.0	2.0	1.0	0.0	1.0	0.3333333333333333	1.0	1.0	1.0	1.0	55.949631852746016	55.949631852746016	2.0	1.0	1.0		1.0	0.5	1.0	1.0	0.0
4291	[[5320, 25555], [5347, 25579]]	[5333.63419117647, 25567.36213235294]	2	544	700	0.6285351101601729	0.9459023872651976	1.2857086071065136	0.7771428571428571	29.85689799861856	23.222134341786425	85.01219330881976	0.9766606822262118	0.0742851203058666	0.0323174248087531	0.1410900925224926	0.0103150229872162	0.0025950304609798	137.71098265895952	0.859726059065528	4.678013944892211	0.1296109852148378	64.97426470588235	24.052853861259525	149	32	88.15818420973135	88.15818420973135	2.0	1.0	1.0		1.0	0.5	1.0	1.0	0.0	0.0	43.18461399283643	61.01723990206968	14.0	2.0	2.0	0.0	6.0	0.4285714285714285	0.3987179487179488	0.2954545454545454	0.5
4331	[[4419, 25702], [4437, 25721]]	[4427.9625850340135, 25711.190476190477]	2	294	380	0.3465423683081607	0.9892231572551516	1.066059074645547	0.7736842105263158	19.98015645268792	18.74207248724101	61.11269837220809	0.9671052631578948	0.1049369145996047	0.0234289032624119	0.1618033988749894	0.0624401366044561	0.0047685012520645	105.98175182481752	0.8432949797040817	4.496194232847732	0.181271708140827	80.5578231292517	20.04845465457984	144	52			1.0	0.0	0.0		0.0	0.0	0.0		0.0	0.0	58.501080440177546	58.501080440177546	2.0	1.0	1.0		1.0	0.5	1.0	1.0	0.0
4345	[[5284, 25781], [5312, 25806]]	[5298.699490662139, 25793.685908319185]	2	589	754	0.5729534389805644	0.8868645412151478	1.2201253544302382	0.7811671087533156	30.45649212861121	24.96177299981892	91.35533905932738	0.9546191247974068	0.0815429556429372	0.04488601436111	0.1507438246269067	-1.0861086920456821e-17	0.0025207512406576	218.6678507992895	0.8412011704819542	4.83009703885604	0.1615082366285858	73.57894736842105	29.260250738079712	163	39			1.0	0.0	0.0		0.0	0.0	0.0		0.0	0.0			1.0	0.0	0.0		0.0	0.0	0.0		0.0
4355	[[5782, 25869], [5809, 25887]]	[5795.886111111111, 25878.269444444446]	2	360	532	0.8460069456747266	0.8220431388985786	1.8755678002338425	0.6766917293233082	29.39560870407924	15.67291179791754	74.18376618407356	0.949868073878628	0.084989296191841	0.0685100724643682	0.2494822259544216	-0.029665330141671	0.0036033401845529	192.4516129032258	0.8742721325537465	4.849251698123863	0.1320799991748146	82.16111111111111	30.27800152822524	167	41			1.0	0.0	0.0		0.0	0.0	0.0		0.0	0.0			1.0	0.0	0.0		0.0	0.0	0.0		0.0
4374	[[5109, 25982], [5131, 26005]]	[5120.305389221557, 25993.733532934133]	2	334	552	0.8283319101030319	0.8404228552902947	1.7849567314705534	0.605072463768116	27.83112126294506	15.59204252532	70.66904755831214	0.9570200573065902	0.0887433561203625	0.0598167812943663	0.211565450174518	0.0025034828228508	0.0037252861602497	214.6677419354839	0.8451282383327675	4.902961022054301	0.1223085523459123	83.29640718562874	28.88318697937776	159	38			1.0	0.0	0.0		0.0	0.0	0.0		0.0	0.0			1.0	0.0	0.0		0.0	0.0	0.0		0.0
4376	[[5292, 25994], [5318, 26015]]	[5305.079896907217, 26004.48711340206]	2	388	594	0.6946056687670533	0.8745011122559011	1.3900652508360447	0.6531986531986532	26.399679997056516	18.99168400992588	74.66904755831213	0.955665024630542	0.0839297134052972	0.0487691308777873	0.157182995379744	0.0	0.0031204276030935	318.43169398907105	0.8707085594349953	4.990855714910525	0.1360497835268197	83.93298969072166	37.2176053608196	189	37			1.0	0.0	0.0		0.0	0.0	0.0		0.0	0.0			1.0	0.0	0.0		0.0	0.0	0.0		0.0
4379	[[5661, 26033], [5686, 26055]]	[5672.909502262443, 26043.89366515837]	2	442	598	0.6027884623019459	0.9224255081848614	1.2532882523065134	0.7391304347826086	26.68713699372069	21.29369436329312	77.59797974644665	0.965065502183406	0.0822805200609075	0.0643968593151764	0.2027112473473149	-0.0520148159158358	0.0030587658990322	191.84486873508357	0.9117964186213576	5.0604922507582	0.1343342050680425	86.77828054298642	35.255892979807626	178	35			1.0	0.0	0.0		0.0	0.0	0.0		0.0	0.0			1.0	0.0	0.0		0.0	0.0	0.0		0.0
4383	[[5916, 26059], [5934, 26076]]	[5925.065217391304, 26067.822463768116]	2	276	342	0.5888702316934987	0.9435845356490872	1.2372752457740666	0.8070175438596491	20.963716863657144	16.943454526597097	60.62741699796952	0.9616724738675958	0.0970657629032556	0.0471067393538792	0.1798538450352554	0.0	0.0050477735712998	148.7093023255814	0.8355565780195782	4.502464307883127	0.1696049204767994	77.89855072463769	23.54437372561617	146	47	91.065652557343	91.065652557343	2.0	1.0	1.0		1.0	0.5	1.0	1.0	0.0	0.0	95.63376225274888	95.63376225274888	2.0	1.0	1.0		1.0	0.5	1.0	1.0	0.0
4396	[[5939, 26146], [5965, 26163]]	[5951.832417582417, 26154.865384615383]	2	364	486	0.8003267025724051	0.8695866722814323	1.6678782431112382	0.7489711934156379	27.85385806667119	16.700174717018292	72.52691193458118	0.9604221635883904	0.0982224832142859	0.0742936843471335	0.2786571395084151	0.0	0.0044772628554245	158.30346820809245	0.9038527868789884	4.573405918602448	0.1871561233740431	65.56593406593407	30.877434841147007	156	31	91.065652557343	91.065652557343	2.0	1.0	1.0		1.0	0.5	1.0	1.0	0.0	0.0			1.0	0.0	0.0		0.0	0.0	0.0		0.0
4401	[[4207, 26166], [4232, 26191]]	[4219.496138996139, 26178.801158301158]	2	518	676	0.6270780238959093	0.9446171938270748	1.28376881559554	0.7662721893491125	29.10778235862504	22.673694831200542	83.01219330881976	0.9700374531835206	0.0829613377409363	0.0362056453960218	0.1507438246269067	0.0237781372616706	0.0027761253222288	171.9247967479675	0.8261392878449098	4.766176836109737	0.160755251961831	74.86100386100387	24.73754092545569	149	39			1.0	0.0	0.0		0.0	0.0	0.0		0.0	0.0			1.0	0.0	0.0		0.0	0.0	0.0		0.0
4411	[[4370, 26225], [4398, 26249]]	[4384.102079395085, 26237.561436672968]	2	529	725	0.7058694521008604	0.8663180348827769	1.4117475345539097	0.7296551724137931	31.078382645190857	22.0141221319796	87.59797974644667	0.9600725952813068	0.0697427618576325	0.0566414557720238	0.1977197537924274	-0.026197165896624	0.0026376291257243	54.853174603174594	0.9275132885903088	4.81239706237802	0.1680070295321455	102.2022684310019	19.7115952977719	157	55			1.0	0.0	0.0		0.0	0.0	0.0		0.0	0.0	81.64579708504272	81.64579708504272	2.0	1.0	1.0		1.0	0.5	1.0	1.0	0.0
4418	[[5773, 26303], [5798, 26324]]	[5785.300518134715, 26313.810880829016]	2	386	572	0.7830112102872324	0.8756752259457433	1.6076974184647894	0.6748251748251748	28.21406832340541	17.549364699700384	74.42640687119285	0.9601990049751244	0.0868970988269833	0.0509884245593252	0.1788854381999831	0.0	0.0034567081270377	214.978021978022	0.8681555044372231	4.749573235981114	0.1350770248520248	70.56476683937824	31.184179629140917	161	33			1.0	0.0	0.0		0.0	0.0	0.0		0.0	0.0			1.0	0.0	0.0		0.0	0.0	0.0		0.0
4426	[[5154, 26368], [5167, 26384]]	[5160.6, 26375.866666666665]	2	180	238	0.5487211322465962	0.9565770709465288	1.1961644451970597	0.7563025210084033	16.58314333667088	13.8635982730108	48.62741699796951	0.9473684210526316	0.1227187893396991	0.0407336193874209	0.1818558400388855	0.0054256107050597	0.0070382776920471	138.2576687116564	0.7804693711786235	4.279034466282552	0.1349897536733155	85.84444444444445	19.092413333928747	140	56			1.0	0.0	0.0		0.0	0.0	0.0		0.0	0.0			1.0	0.0	0.0		0.0	0.0	0.0		0.0
4467	[[4461, 26868], [4476, 26881]]	[4467.548387096775, 26874.08387096774]	2	155	224	0.6027605536847009	0.9426752569362864	1.2532551369915417	0.6919642857142857	15.860103823508394	12.655127719309268	45.45584412271571	0.9567901234567902	0.133122690308269	0.0685251794525684	0.2711124084464073	-0.0	0.0073939942658819	162.2127659574468	0.7620728624724381	4.324147514269941	0.0668221890811978	107.06451612903226	19.74341128787014	164	68			1.0	0.0	0.0		0.0	0.0	0.0		0.0	0.0	56.996140224483646	56.996140224483646	2.0	1.0	1.0		1.0	0.5	1.0	1.0	0.0
4473	[[4684, 26885], [4706, 26902]]	[4694.236245954693, 26894.113268608413]	2	309	414	0.6990565129345337	0.9158765854006026	1.3984714782668803	0.7463768115942029	23.64828931282363	16.910097689036068	65.11269837220809	0.965625	0.0950312949318755	0.0518028862295066	0.2020889028057853	0.0	0.0049007451494432	153.5979381443299	0.8750687463117918	4.597302801920748	0.1493424407855998	77.04854368932038	26.36231692288425	162	45			1.0	0.0	0.0		0.0	0.0	0.0		0.0	0.0			1.0	0.0	0.0		0.0	0.0	0.0		0.0
4491	[[4984, 27038], [4995, 27050]]	[4989.771186440678, 27043.898305084746]	2	118	156	0.6302280156300092	1.0064074503810625	1.2879791181339668	0.7564102564102564	13.92953463851119	10.815031425891746	38.38477631085024	0.959349593495935	0.153537506022845	0.0495014769166512	0.2280118581243531	0.0501856219889564	0.0104308390022675	298.9904761904762	0.79097433030757	4.277551394678442	0.1485861565928364	80.39830508474576	28.804172199705956	149	42			1.0	0.0	0.0		0.0	0.0	0.0		0.0	0.0			1.0	0.0	0.0		0.0	0.0	0.0		0.0
4506	[[5158, 27090], [5187, 27111]]	[5173.098290598291, 27101.160256410258]	2	468	660	0.7037569694720717	0.8534379280136505	1.4075768204230676	0.7090909090909091	29.27111360925084	20.79539332031127	83.01219330881976	0.9473684210526316	0.0794043004916304	0.0659149894640296	0.2503163319073483	-0.0260082905513741	0.003036457600193	161.695067264574	0.8945113789768704	4.8339159443940245	0.1475974025033646	68.60042735042735	30.29499831480924	161	28			1.0	0.0	0.0		0.0	0.0	0.0		0.0	0.0			1.0	0.0	0.0		0.0	0.0	0.0		0.0
4512	[[4629, 27161], [4653, 27186]]	[4640.988636363636, 27174.04090909091]	2	440	650	0.5739467449977945	0.8748948787230382	1.2211613189717376	0.676923076923077	26.379009542840187	21.601576411749	79.49747468305833	0.9503239740820736	0.0695721150395531	0.0651069158737201	0.1796343700990706	-0.0646968902724716	0.0029372277494738	90.46731234866829	0.8904845902279919	4.800798198579313	0.1565192808813815	69.61136363636363	21.829012345011805	138	34			1.0	0.0	0.0		0.0	0.0	0.0		0.0	0.0			1.0	0.0	0.0		0.0	0.0	0.0		0.0
4519	[[4897, 27216], [4909, 27233]]	[4902.881720430108, 27224.63440860215]	2	186	234	0.7413249474075928	0.9207127104635486	1.4899881551241956	0.7948717948717948	18.817449366304597	12.629261045861195	50.38477631085023	0.9587628865979382	0.1143903197114657	0.0591426850574541	0.203981329745877	-0.0316227766016837	0.0063775510204081	154.68452380952382	0.8454183523727957	4.543996077703769	0.0628227336359454	76.83333333333333	24.039599201091185	143	39			1.0	0.0	0.0		0.0	0.0	0.0		0.0	0.0	81.38460170782497	81.38460170782497	2.0	1.0	1.0		1.0	0.5	1.0	1.0	0.0
4533	[[5533, 27331], [5550, 27350]]	[5541.924444444445, 27340.928888888888]	2	225	360	0.7487840694328433	0.8091533066632055	1.5087188542189796	0.625	20.929926418184387	13.872648545258096	59.11269837220809	0.9221311475409836	0.0959316491544229	0.1054091614373786	0.3243194212310014	-0.0940074581901757	0.0052111838191552	213.00975609756097	0.8287696832656424	4.617884561098099	0.154504458630133	82.77777777777777	26.12524440195208	163	42	18.24886778437773	18.24886778437773	2.0	1.0	1.0		1.0	0.5	1.0	1.0	0.0	0.0			1.0	0.0	0.0		0.0	0.0	0.0		0.0
4534	[[5510, 27332], [5537, 27356]]	[5523.794661190965, 27343.01026694045]	2	487	700	0.7755116886981935	0.8352409828939794	1.5839496257476595	0.6957142857142857	31.520501050900556	19.899939075412306	85.59797974644667	0.951171875	0.0722573946686392	0.0541572519716124	0.1859308741053662	-0.0043685325133038	0.0028391521898015	126.75974025974028	0.8899433984193192	4.720053268807272	0.1630716106896232	74.17659137577002	24.91071584983662	164	35	18.24886778437773	18.24886778437773	2.0	1.0	1.0		1.0	0.5	1.0	1.0	0.0	0.0			1.0	0.0	0.0		0.0	0.0	0.0		0.0
4540	[[5952, 27405], [5964, 27420]]	[5957.828571428571, 27412.285714285714]	2	175	208	0.6107386061622861	0.9723685377627562	1.2628937074321327	0.8413461538461539	16.793354852913065	13.297520412117132	47.55634918610405	0.9510869565217392	0.1415771358199883	0.0326413448512178	0.2133898449692727	0.0871751693172861	0.006922194533444	105.64150943396228	0.8068045548455047	4.267980157635579	0.1483646532960268	129.18285714285713	17.810775000612665	174	96			1.0	0.0	0.0		0.0	0.0	0.0		0.0	0.0			1.0	0.0	0.0		0.0	0.0	0.0		0.0
4544	[[4471, 27446], [4493, 27473]]	[4482.498933901919, 27459.038379530917]	2	469	644	0.6989069875260031	0.9111405465072738	1.3981857135914897	0.7282608695652174	28.99090388544652	20.734658925228327	80.42640687119285	0.9650205761316872	0.0795702141424333	0.0508722456135402	0.1798538450352554	-0.0192694028921536	0.0043551812259295	213.45804988662127	0.8360806396555057	4.523106848672488	0.1886096633042587	62.80597014925373	28.751465830197883	142	33			1.0	0.0	0.0		0.0	0.0	0.0		0.0	0.0			1.0	0.0	0.0		0.0	0.0	0.0		0.0
4552	[[5345, 27488], [5367, 27519]]	[5356.339382940108, 27503.419237749546]	2	551	736	0.7465265677286865	0.8855182302290198	1.5029556970471356	0.748641304347826	32.584769957998994	21.68045939212876	88.42640687119285	0.9649737302977232	0.0701088261663917	0.0674582909209986	0.1798538450352554	-0.0570874663109179	0.0030034043532656	217.5125240847784	0.7847463634110241	4.717599026325409	0.1570484936616631	66.44283121597095	25.621988528575308	163	33			1.0	0.0	0.0		0.0	0.0	0.0		0.0	0.0			1.0	0.0	0.0		0.0	0.0	0.0		0.0
4558	[[5943, 27634], [5961, 27655]]	[5951.476635514018, 27644.6230529595]	2	321	418	0.5661521322343027	0.9514446081346064	1.2131494154068885	0.7679425837320574	22.38340627852396	18.45065908144265	65.11269837220809	0.966867469879518	0.115010057248043	0.0698282188404898	0.2443756744523928	0.0152836305930997	0.0036800483216071	192.2943143812709	0.8078033344479896	4.778223436722617	0.0916098671196595	79.22118380062305	24.139605384747416	144	44			1.0	0.0	0.0		0.0	0.0	0.0		0.0	0.0			1.0	0.0	0.0		0.0	0.0	0.0		0.0
4559	[[5045, 27647], [5069, 27673]]	[5057.464354527939, 27659.258188824664]	2	519	675	0.4986553248539118	0.8614240444897864	1.153668184991271	0.7688888888888888	28.03081709149984	24.297122392875835	87.01219330881975	0.9436363636363636	0.0688332352079973	0.0750403144415225	0.193261537088093	-0.0999999999999999	0.0047012360367506	147.8089430894309	0.8588194398461277	4.483616588918386	0.2462108797282347	60.410404624277454	25.37896143760237	156	33			1.0	0.0	0.0		0.0	0.0	0.0		0.0	0.0			1.0	0.0	0.0		0.0	0.0	0.0		0.0
4562	[[4680, 27667], [4702, 27689]]	[4691.142523364486, 27677.829439252335]	2	428	529	0.158558878975186	0.9532940997757564	1.0128125613303711	0.8090737240075614	23.49713182489808	23.19988191500471	75.11269837220809	0.963963963963964	0.0919647578825216	0.0396541791251646	0.1851384961159467	0.0020038898417375	0.0054686785550983	162.44444444444443	0.8839458475802072	4.59821002821348	0.2468519293990534	62.901869158878505	29.25843110795192	150	33			1.0	0.0	0.0		0.0	0.0	0.0		0.0	0.0			1.0	0.0	0.0		0.0	0.0	0.0		0.0
4572	[[5490, 27879], [5508, 27898]]	[5498.31884057971, 27888.394927536232]	2	276	380	0.4887934680003576	0.9286584741578972	1.146263795279645	0.7263157894736842	20.26198609127264	17.6765472090388	61.112698372208094	0.9484536082474226	0.0918379679174827	0.0666081720745332	0.1802668765697828	-0.0707106781186547	0.004302978515625	184.2734375	0.8569107473094618	4.724710500532022	0.0903825204243068	113.27536231884058	27.108683061567067	189	66			1.0	0.0	0.0		0.0	0.0	0.0		0.0	0.0			1.0	0.0	0.0		0.0	0.0	0.0		0.0
4576	[[4783, 27928], [4804, 27950]]	[4793.814070351758, 27938.58542713568]	2	398	506	0.3328993430209896	0.9663589654841808	1.0604877076356207	0.7865612648221344	23.202366799504222	21.878958739874868	71.94112549695429	0.9683698296836984	0.0924468461461584	0.0302933706501155	0.1341640786499874	0.0346687622640768	0.0048995555555555	166.95733333333334	0.874678901444705	4.543240107565	0.2113546316603433	66.13819095477388	28.430528901372508	158	37			1.0	0.0	0.0		0.0	0.0	0.0		0.0	0.0			1.0	0.0	0.0		0.0	0.0	0.0		0.0
4582	[[4536, 27990], [4556, 28011]]	[4545.996969696969, 28000.372727272726]	2	330	462	0.6874374373901998	0.9467184694894384	1.376948446815261	0.7142857142857143	24.068866229316917	17.47986011022105	66.18376618407356	0.9705882352941176	0.1012085671571144	0.0417216123537638	0.1733262777028376	0.0331752750564927	0.0064935064935064	41.04220779220779	0.870528493219389	4.194050695120051	0.267860047526341	79.84848484848484	13.715996438843826	119	56	33.488161581757616	33.488161581757616	2.0	1.0	1.0		1.0	0.5	1.0	1.0	0.0	0.0			1.0	0.0	0.0		0.0	0.0	0.0		0.0
4584	[[4514, 28013], [4535, 28037]]	[4524.371212121212, 28025.94191919192]	2	396	550	0.6078225754448743	0.918699042170014	1.2593302738443668	0.72	25.336469273193657	20.119002774267333	73.59797974644665	0.9635036496350364	0.092399842413824	0.0528705591752156	0.1981990337346273	-0.0210679791631442	0.0034800677123822	102.3611859838275	0.8669965605767526	4.661483784916371	0.1271811013709868	77.5580808080808	21.462891639497776	137	39	33.488161581757616	33.488161581757616	2.0	1.0	1.0		1.0	0.5	1.0	1.0	0.0	0.0			1.0	0.0	0.0		0.0	0.0	0.0		0.0
4585	[[5429, 28015], [5456, 28038]]	[5441.965909090909, 28026.61590909091]	2	440	672	0.8444853004633375	0.8255145158547401	1.8671391184282915	0.6547619047619048	32.46248812981856	17.386218203785816	81.84062043356593	0.9586056644880174	0.0737313000855481	0.0502302294497767	0.1561992599647406	-0.0319869492614165	0.0031088202662721	118.76201923076924	0.8610189715646593	4.717800338440242	0.1475457606159265	80.04545454545455	22.67964099589055	143	46			1.0	0.0	0.0		0.0	0.0	0.0		0.0	0.0			1.0	0.0	0.0		0.0	0.0	0.0		0.0
4587	[[5106, 28023], [5123, 28042]]	[5114.493150684932, 28032.52397260274]	2	292	360	0.523959148276902	0.9715526460504506	1.1740625238338884	0.8111111111111111	20.91577525258126	17.81487342282336	61.45584412271571	0.9605263157894736	0.1059737187853031	0.0272251583805936	0.1507438246269067	0.0657595949221429	0.0043522923875432	160.67279411764704	0.9068551813893716	4.830786042905732	0.0961215581073767	87.0513698630137	31.382212343111387	149	43			1.0	0.0	0.0		0.0	0.0	0.0		0.0	0.0			1.0	0.0	0.0		0.0	0.0	0.0		0.0
4591	[[4742, 28105], [4767, 28136]]	[4754.6, 28120.826315789473]	2	570	832	0.6278911204796439	0.8779304397907786	1.2848496367647038	0.6850961538461539	30.641727831638555	23.848493204851188	90.32590180780451	0.9547738693467336	0.071410982533498	0.0617379602785665	0.1626086060848038	-0.0570874663109179	0.0036621937231381	70.51858736059478	0.8844245366762111	4.6250943487818255	0.2365083643793629	81.80877192982456	19.244327309094565	150	46	67.8596165104564	67.8596165104564	2.0	1.0	1.0		1.0	0.5	1.0	1.0	0.0	0.0			1.0	0.0	0.0		0.0	0.0	0.0		0.0
4602	[[4695, 28159], [4713, 28173]]	[4703.800925925926, 28165.819444444445]	2	216	285	0.6944529740590336	0.971055487149453	1.3897804858009668	0.7578947368421053	19.54411909384129	14.062738175933951	52.8700576850888	0.9642857142857144	0.1202955494615752	0.0415323089460985	0.2020605265763929	0.0547902943417796	0.0055196653548179	83.57711442786069	0.891014212664477	4.534611162958003	0.1140032186789641	75.24537037037037	20.791735734729453	125	40	67.8596165104564	67.8596165104564	2.0	1.0	1.0		1.0	0.5	1.0	1.0	0.0	0.0			1.0	0.0	0.0		0.0	0.0	0.0		0.0
4621	[[4447, 28294], [4472, 28316]]	[4460.140229885057, 28304.62988505747]	2	435	598	0.7595908661704643	0.9078169594127028	1.53751254737591	0.7274247491638796	29.236525583827405	19.015471212723245	77.59797974644667	0.9709821428571428	0.0892304325540808	0.0450091155885351	0.17655928723231	0.0148193549226974	0.0046422848524837	213.1043689320388	0.8471675925151829	4.507190452133577	0.2023249296051685	64.38390804597701	28.723048831077524	164	31	88.79552693459515	88.79552693459515	2.0	1.0	1.0		1.0	0.5	1.0	1.0	0.0	0.0			1.0	0.0	0.0		0.0	0.0	0.0		0.0
4643	[[4397, 28368], [4418, 28384]]	[4407.657342657342, 28376.255244755244]	2	286	374	0.6192827274641721	0.9264438920120452	1.2736126619204815	0.7647058823529411	21.660525694848136	17.00715322834983	62.2842712474619	0.9565217391304348	0.093926823189101	0.0466389431728439	0.1929207279104189	0.0279240779943873	0.0050165144207515	155.23048327137548	0.8041026452445084	4.458752963717908	0.1907101499473643	75.2972027972028	21.40565066255975	161	47	88.79552693459515	88.79552693459515	2.0	1.0	1.0		1.0	0.5	1.0	1.0	0.0	0.0			1.0	0.0	0.0		0.0	0.0	0.0		0.0
4651	[[5157, 28390], [5177, 28414]]	[5166.841463414634, 28402.224390243904]	2	410	525	0.5990084407268997	0.9423703360205992	1.2488405916934688	0.780952380952381	25.555647663307344	20.46349857082484	73.94112549695429	0.9624413145539906	0.0774347813506365	0.0459483604892972	0.154299405580637	-0.0	0.0046753246753246	251.90909090909088	0.8151292243872239	4.5530428022702205	0.195279931296001	63.207317073170735	28.37154956129856	159	33	79.94732680085588	79.94732680085588	3.0	1.0	1.0		2.0	0.6666666666666666	0.75	0.6666666666666666	0.0	0.0	23.28855029159553	61.18385683835493	14.0	4.0	2.0	0.0	5.0	0.3571428571428571	0.5397435897435898	0.3714285714285714	27.416666666666675
4653	[[5882, 28400], [5911, 28425]]	[5896.425531914893, 28412.669394435354]	2	611	780	0.5819990125274764	0.9389890453302244	1.2297256791957896	0.7833333333333333	30.93757676466309	25.15811232379526	90.42640687119284	0.971383147853736	0.0768285087511202	0.0393003193916156	0.1536687539291807	0.0	0.0029015998246767	128.34700854700856	0.8491550024725157	4.624486996504421	0.1949113541762642	62.93617021276596	22.13455765575341	153	33			1.0	0.0	0.0		0.0	0.0	0.0		0.0	0.0	66.6131525668312	66.6131525668312	2.0	1.0	1.0		1.0	0.5	1.0	1.0	0.0
4654	[[5288, 28403], [5309, 28427]]	[5298.304136253041, 28414.88807785888]	2	411	550	0.5693490394652526	0.9238514009685768	1.2164030962539667	0.7472727272727273	25.24444605408772	20.753355636655712	74.76955262170047	0.9535962877030162	0.0835120703374759	0.0541764678441064	0.1748064097795284	-0.0081914633217473	0.0034631802196032	164.9455958549223	0.8055320014701651	4.547755612994376	0.1576806166558881	65.94890510948905	23.21537408037453	145	33	81.51764933301835	81.51764933301835	3.0	1.0	1.0		2.0	0.6666666666666666	0.75	0.6666666666666666	0.0	0.0	53.4980684736666	78.05937877251951	14.0	3.0	2.0	0.0	7.0	0.5	0.4393772893772895	0.2653061224489796	12.75
4664	[[5216, 28445], [5238, 28464]]	[5227.1643454038995, 28454.69080779944]	2	359	460	0.5959675318815323	0.92866192229474	1.245316782238104	0.7804347826086957	23.908542834835107	19.198763861405837	69.69848480983498	0.9547872340425532	0.0914695009731374	0.0520811716084301	0.2048747567686421	0.0	0.0035937731137041	73.5103244837758	0.8937286442471049	4.647252793229988	0.1270259851094214	79.60724233983287	19.140997227066407	150	45	79.94732680085588	80.73248806693712	3.0	2.0	1.0	0.0	1.0	0.3333333333333333	1.0	1.0	1.0	1.0	47.30328900517379	64.30653161528994	14.0	3.0	2.0	0.0	5.0	0.3571428571428571	0.4884615384615384	0.3513513513513513	12.833333333333336
4683	[[4937, 28522], [4961, 28544]]	[4949.357647058823, 28532.70588235294]	2	425	575	0.5905112914879005	0.9491504670705428	1.239112266602725	0.7391304347826086	25.930978782885383	20.927061640653733	75.01219330881975	0.9703196347031964	0.0906494863762936	0.0378476526125284	0.1717140347272574	0.0	0.0040098017375807	175.42537313432834	0.8289982805957592	4.555043792805717	0.1795712196036591	59.92705882352941	25.68811759290914	138	33			1.0	0.0	0.0		0.0	0.0	0.0		0.0	0.0			1.0	0.0	0.0		0.0	0.0	0.0		0.0
4685	[[5107, 28530], [5127, 28543]]	[5117.276018099547, 28536.81900452489]	2	221	294	0.7423108589874796	0.8586868263458743	1.492413329872032	0.7517006802721088	20.54632474070744	13.76718120205292	56.87005768508881	0.9324894514767932	0.1125779613366209	0.0564004327205206	0.2037241955091329	0.0316227766016837	0.0056244019697075	148.2608695652174	0.8842208011864898	4.449977442199772	0.0990628486053993	70.6606334841629	27.66358564321375	149	39			1.0	0.0	0.0		0.0	0.0	0.0		0.0	0.0	44.941077226216265	67.47408420015486	14.0	2.0	1.0	0.0	5.0	0.3571428571428571	0.4576923076923077	0.3714285714285714	40.0
4689	[[4670, 28543], [4698, 28570]]	[4684.854700854701, 28556.20683760684]	2	585	812	0.4417414717026631	0.9058943073851348	1.114650258989679	0.7204433497536946	28.977713302380405	25.99713503735769	90.08326112068524	0.962171052631579	0.0743252836397601	0.0606629123606552	0.2085849194035124	-0.0316227766016837	0.002717172335769	83.67684021543987	0.8633728782837088	4.710181877938033	0.1945440102553713	80.95726495726495	19.027642133725184	153	50			1.0	0.0	0.0		0.0	0.0	0.0		0.0	0.0	45.32703583270504	52.448732828122544	3.0	2.0	1.0	0.0	1.0	0.3333333333333333	1.0	1.0	1.0
4694	[[4459, 28782], [4484, 28803]]	[4471.138321995465, 28792.097505668935]	2	441	572	0.5718206432108635	0.9403086559704422	1.2189493024880946	0.7709790209790209	26.247056658566677	21.53252526991214	76.76955262170047	0.9671052631578948	0.0848020289769827	0.0474577842129928	0.152786404500042	-0.0436977609204601	0.0046536531461998	76.8854415274463	0.9061248677173602	4.651973487828609	0.2793314155650694	85.7233560090703	21.866335313209667	148	56	93.27456789812774	93.81552884205492	3.0	2.0	2.0	1.0	1.0	0.3333333333333333	1.0	1.0	0.0	0.0	56.67725496868855	68.73544453255788	12.0	3.0	1.0	0.0	3.0	0.25	0.5757575757575757	0.4782608695652174	31.0
4698	[[5738, 28787], [5762, 28812]]	[5749.921370967742, 28799.667338709678]	2	496	650	0.2884010633975254	0.9361225949089936	1.0443758422858944	0.7630769230769231	25.7205177815658	24.627645278800784	81.59797974644665	0.9612403100775194	0.0771175788956886	0.040935523001445	0.154299405580637	-0.0	0.0031145314622	104.66382978723404	0.8857693761874954	4.709160366942019	0.186750053140837	77.45967741935483	22.62043010113773	153	44	62.54432591801874	74.48510720681844	8.0	4.0	2.0	0.3333333333333333	3.0	0.375	0.7619047619047619	0.6363636363636364	12.0	0.5714285714285714	65.62507940448893	71.73973517289038	23.0	2.0	2.0	0.0	5.0	0.217391304347826	0.4075757575757573	0.3333333333333333	16.899999999999995
4702	[[5013, 28796], [5036, 28818]]	[5024.106666666667, 28807.262222222223]	2	450	552	0.5457983685647142	0.9655927589981812	1.1934362709168718	0.8152173913043478	26.193183210204065	21.94770164818339	76.52691193458118	0.9782608695652174	0.0910143155813001	0.0425858829031873	0.1641229144729676	0.0073279875956409	0.0033181775800887	116.73067915690868	0.8954299628322487	4.74935586704963	0.1724937431202277	71.94444444444444	25.43521666732132	153	36	31.21759532379877	40.67445263563811	4.0	3.0	3.0	1.0	1.0	0.25	1.0	1.0	0.0	0.0	92.32259983190885	93.99276204264848	7.0	2.0	1.0	0.0	3.0	0.4285714285714285	0.6388888888888888	0.5454545454545454	9.0
4704	[[5041, 28803], [5067, 28828]]	[5054.220216606498, 28815.49097472924]	2	554	702	0.2765879690747857	0.9632902987958076	1.040595067135605	0.7891737891737892	27.09696179076337	26.039871460617093	85.01219330881976	0.9753521126760564	0.0772959256278582	0.0339223504662354	0.1618033988749894	0.0157775244504947	0.0027835169880624	109.75757575757576	0.875690629067713	4.73328340642923	0.173563062101631	63.17328519855596	22.938521059851407	153	32	31.21759532379877	36.78090939461737	4.0	3.0	3.0	1.0	1.0	0.25	1.0	1.0	0.0	0.0	75.59512850086729	76.29833332835003	7.0	2.0	1.0	0.0	4.0	0.5714285714285714	0.5555555555555556	0.4	5.0
4715	[[5803, 28844], [5827, 28865]]	[5815.735436893204, 28853.322815533982]	2	412	550	0.5476201450692287	0.940782703406151	1.1951328516873592	0.7490909090909091	25.281231185709107	21.153490300275465	74.18376618407356	0.9716981132075472	0.1004966515488691	0.0452120285408409	0.2063376767723454	0.0298142396999972	0.0047205785667324	135.56666666666666	0.8629505229258012	4.505392356519305	0.2349112047545553	61.77427184466019	24.41460286811264	142	35	57.038469489140766	70.97627617141855	8.0	2.0	2.0	1.0	3.0	0.375	0.5952380952380952	0.5	0.0	0.0	49.01257427895505	74.33696816531562	23.0	4.0	2.0	0.0	3.0	0.1304347826086956	0.5151515151515155	0.44	91.23333333333332
4720	[[5749, 28853], [5770, 28870]]	[5759.287096774194, 28861.506451612902]	2	310	396	0.5712690823551747	0.9600931121004848	1.2183787498882048	0.7828282828282829	21.92858215708366	17.998165315256664	63.698484809834994	0.9627329192546584	0.1052908672100855	0.040849020465111	0.1884588486491073	0.0453371142077485	0.0039641583786826	118.00684931506852	0.9110400132962836	4.862907963123602	0.1107480358556225	97.30967741935484	27.510600359752356	165	53	57.038469489140766	69.82897592985441	8.0	3.0	2.0	0.3333333333333333	3.0	0.375	0.6904761904761904	0.5833333333333334	10.0	0.4761904761904761	47.8271109690016	64.1688507353758	23.0	5.0	2.0	0.0	5.0	0.217391304347826	0.4992424242424243	0.3793103448275862	50.18333333333332
4725	[[5657, 28867], [5685, 28898]]	[5672.164410058027, 28883.696324951645]	2	517	928	0.8680495956264517	0.6234352240450826	2.014190002947412	0.5571120689655172	38.90525849829746	19.315585144085954	102.08326112068522	0.857379767827529	0.0733717542587783	0.0884838397007161	0.1859561518635761	-0.1871198545850265	0.0032963405904264	160.5341614906832	0.875584388772207	4.712153605224058	0.1606844374779544	65.68471953578337	27.49487764090015	159	34	66.64994964912381	78.27704101576376	8.0	2.0	1.0	0.0	4.0	0.5	0.5595238095238095	0.4375	6.0	0.2857142857142857	50.21202139772406	74.57537145414463	23.0	4.0	2.0	0.0	5.0	0.217391304347826	0.4454545454545452	0.3333333333333333	34.733333333333334
4726	[[5392, 28870], [5415, 28895]]	[5403.2853982300885, 28882.86504424779]	2	452	624	0.5915937392056358	0.9374232509487384	1.2403312715580013	0.7243589743589743	26.74216088519978	21.56049879449423	77.84062043356595	0.9637526652452024	0.0853959038790798	0.0398910444740051	0.1603941292159915	0.0197448541604492	0.0031960149000418	199.3967136150235	0.7764985037841449	4.660094931344541	0.1429670083937906	67.10398230088495	24.298663098801697	152	35	38.798499877108135	38.798499877108135	2.0	1.0	1.0		1.0	0.5	1.0	1.0	0.0	0.0	60.87677126981175	75.70589622174214	12.0	4.0	2.0	0.0	3.0	0.25	0.606060606060606	0.4782608695652174	21.5
4739	[[5421, 28891], [5447, 28920]]	[5434.051612903226, 28906.503225806453]	2	620	810	0.5890335182543139	0.9355990986113016	1.237457436027581	0.7654320987654321	31.339633023084943	25.3258270633451	91.25483399593904	0.9733124018838304	0.08070248165361	0.0448591115521838	0.1733262777028376	0.0261159005667507	0.002424590634875	124.5271186440678	0.8070774908696803	4.608557704516697	0.1567340720039422	63.77258064516129	19.44333926380361	132	34	38.798499877108135	38.798499877108135	2.0	1.0	1.0		1.0	0.5	1.0	1.0	0.0	0.0	67.44509871369036	78.77243696985732	12.0	4.0	2.0	0.0	3.0	0.25	0.606060606060606	0.4782608695652174	21.5
4742	[[4489, 28897], [4513, 28926]]	[4500.477358490566, 28911.52452830189]	2	530	750	0.8050302253132434	0.8747959030321255	1.685676047603707	0.7066666666666667	33.73685568694481	20.01384295333842	87.25483399593904	0.9742647058823528	0.083210652575605	0.0600470437051125	0.2063376767723454	-0.0321332322127277	0.0032959999999999	114.836	0.8235295433541688	4.5779154670396975	0.1775923399498116	65.37735849056604	20.279208066758446	128	38			1.0	0.0	0.0		0.0	0.0	0.0		0.0	0.0	63.430143698095726	63.430143698095726	12.0	1.0	1.0		5.0	0.4166666666666667	0.3606060606060607	0.282051282051282	0.0
4747	[[4337, 28910], [4366, 28933]]	[4352.493307839388, 28922.309751434033]	2	523	720	0.7736110024596577	0.8451509171704537	1.5781313768570346	0.7263888888888889	32.803910914674546	20.786552625299144	88.18376618407356	0.9509090909090908	0.0813494396651201	0.0655540297619208	0.1893481982931019	-0.0571268772607316	0.002429709117634	200.39879759519036	0.8859029134173991	5.014403206826117	0.1373297362786374	81.47992351816444	30.94776142597466	185	38	40.54969749509137	40.54969749509137	2.0	1.0	1.0		1.0	0.5	1.0	1.0	0.0	0.0	38.50767895801541	77.65354204579633	12.0	4.0	2.0	0.0	4.0	0.3333333333333333	0.5909090909090908	0.44	16.5
4751	[[4379, 28922], [4402, 28949]]	[4390.567741935484, 28936.260215053764]	2	465	672	0.7141370023033721	0.8979433907501255	1.4285592684626198	0.6919642857142857	29.11662274090297	20.381809410146182	80.66904755831213	0.9647302904564315	0.0865819304728258	0.0492273894827222	0.1788854381999831	0.0013167019494862	0.003178526357681	153.42105263157893	0.8725064325489076	4.795641183188422	0.1566069001605442	72.1010752688172	26.87903005891978	148	34	40.54969749509137	40.54969749509137	2.0	1.0	1.0		1.0	0.5	1.0	1.0	0.0	0.0	35.17010879646695	81.24158330425247	12.0	4.0	2.0	0.0	4.0	0.3333333333333333	0.5909090909090908	0.44	16.5
4758	[[5672, 28939], [5692, 28960]]	[5681.492625368732, 28949.690265486726]	2	339	462	0.5924908839827766	0.9228775643744656	1.241346026254647	0.7337662337662337	23.31604999360638	18.782877215916088	67.94112549695429	0.9576271186440678	0.0850346484441841	0.0626469152023695	0.2100947361211815	-0.0707106781186547	0.0036123356785319	124.0031545741325	0.8072940849853674	4.586994974770592	0.1325445456264878	69.10619469026548	19.85509281993789	132	40	66.64994964912381	66.64994964912381	8.0	1.0	1.0		5.0	0.625	0.4095238095238095	0.3181818181818182	0.0	0.0	38.73282173825065	67.16043000765934	23.0	5.0	2.0	0.0	5.0	0.217391304347826	0.4643939393939392	0.3333333333333333	50.95
4759	[[4880, 28953], [4901, 28970]]	[4890.134275618375, 28962.021201413427]	2	283	396	0.6578296392885976	0.9096248971136576	1.3277272119335992	0.7146464646464646	21.95227160100348	16.53372123708596	62.52691193458119	0.9528619528619529	0.0983328595168473	0.0560975343678322	0.1860234418148779	-0.003748144104216	0.0049982200071199	63.16981132075472	0.9375743548499262	4.5930363932319125	0.1648051512022529	78.113074204947	23.764776442945685	144	45			1.0	0.0	0.0		0.0	0.0	0.0		0.0	0.0	27.265158998280874	62.59418817107427	6.0	4.0	1.0	0.0	2.0	0.3333333333333333	0.9	0.8333333333333334	9.0
4760	[[4659, 28955], [4683, 28972]]	[4670.939481268011, 28963.172910662823]	2	347	450	0.6946646404669264	0.9446563859526244	1.3901752925974993	0.7711111111111111	24.859166926745345	17.882037653177363	67.94112549695427	0.9692737430167596	0.1009854043624468	0.0372773632774193	0.1695372961325922	0.0211408700756378	0.0050350606516939	128.77507598784194	0.92532733637799	4.713559003911926	0.2297251142599086	70.21902017291066	31.466891912739143	148	32	50.8215936668958	50.8215936668958	2.0	1.0	1.0		1.0	0.5	1.0	1.0	0.0	0.0			1.0	0.0	0.0		0.0	0.0	0.0		0.0
4779	[[4994, 28988], [5009, 29001]]	[5001.408602150537, 28994.494623655915]	2	186	224	0.5495687023857114	0.9746588233310056	1.1969618326161349	0.8303571428571429	16.893702430051285	14.113818811688953	48.97056274847714	0.9587628865979382	0.1249437840770145	0.0533501014162339	0.1967472672326684	-0.0056900138806349	0.0059491617090319	137.48837209302326	0.9214053898274888	4.611278034286551	0.1403739874779611	78.02150537634408	29.639764954382585	163	37	87.72731913786666	87.72731913786666	2.0	1.0	1.0		1.0	0.5	1.0	1.0	0.0	0.0	79.05909659225317	79.05909659225317	6.0	1.0	1.0		3.0	0.5	0.5	0.4166666666666667	0.0
4780	[[5080, 28988], [5097, 29004]]	[5089.119658119658, 28996.18376068376]	2	234	306	0.4458745282697254	0.9561611214257788	1.1171992604467484	0.7647058823529411	18.330997769123684	16.40799311108874	55.45584412271571	0.9590163934426228	0.1044054782221233	0.0389560430372535	0.1803777139835689	0.0316227766016837	0.0050330225742742	97.30414746543778	0.8499985896605787	4.507962750197582	0.1388301106940772	98.35897435897436	19.45429073515377	155	69	87.72731913786666	87.72731913786666	2.0	1.0	1.0		1.0	0.5	1.0	1.0	0.0	0.0	60.31370117321244	60.31370117321244	9.0	1.0	1.0		3.0	0.3333333333333333	0.4375	0.3809523809523809	0.0
4789	[[4674, 29001], [4699, 29023]]	[4685.959641255606, 29011.724215246635]	2	446	598	0.6137811915264509	0.9032915862704785	1.2666626520191324	0.745819397993311	26.968891138320124	21.291297327927197	78.76955262170048	0.9529914529914528	0.0820655009046078	0.0590557974391598	0.1798538450352554	-0.0491736003293747	0.0045548793096703	81.87706855791963	0.9267756029852974	4.529576602784192	0.231453907084721	63.65246636771301	22.891493528815687	154	36	50.8215936668958	50.8215936668958	2.0	1.0	1.0		1.0	0.5	1.0	1.0	0.0	0.0	62.14371034893132	80.31153614798457	3.0	2.0	1.0	0.0	1.0	0.3333333333333333	1.0	1.0	1.0
4796	[[5320, 29014], [5344, 29038]]	[5332.091324200914, 29026.214611872147]	2	438	625	0.696222879246254	0.9083880175122732	1.3930958896892611	0.7008	27.91349613863617	20.03702426030591	77.84062043356595	0.9626373626373628	0.083605560089367	0.0477848259657443	0.1792121021308662	0.0	0.0030896587304844	158.4406779661017	0.9219995562301164	4.929100822857538	0.1430716265546791	78.51598173515981	32.0978593621813	174	31			1.0	0.0	0.0		0.0	0.0	0.0		0.0	0.0	41.729917094445945	71.60768734492649	12.0	4.0	1.0	0.0	3.0	0.25	0.606060606060606	0.4782608695652174	27.0
4820	[[5120, 29078], [5149, 29102]]	[5133.297597042514, 29090.86876155268]	2	541	750	0.702714018725416	0.7776915267806056	1.4055358555940745	0.7213333333333334	32.10975289715567	22.845203677556785	93.49747468305831	0.9123102866779088	0.0764585598836104	0.0902606619021346	0.2350453783688632	-0.1947637111824169	0.0030517578125	122.158203125	0.8421736053951392	4.7232398882607045	0.1702651058436092	64.68391866913124	21.51571450349658	138	33			1.0	0.0	0.0		0.0	0.0	0.0		0.0	0.0	53.81567034061829	68.52857917585206	9.0	7.0	1.0	0.0	2.0	0.2222222222222222	0.9375	0.8888888888888888	27.0
4826	[[5966, 29097], [5979, 29111]]	[5972.8963414634145, 29104.54268292683]	2	164	210	0.6145123013168726	0.9578616350448832	1.2675761493092597	0.780952380952381	16.321548809940687	12.876188005615909	46.38477631085024	0.9534883720930232	0.1341069406462871	0.0574630884055726	0.255265440278375	0.0481431170085009	0.0076122697175802	145.0738255033557	0.7539024866434095	4.153635359780939	0.1168697065228242	66.6829268292683	18.118430213042465	116	35	18.66125590786886	18.66125590786886	2.0	1.0	1.0		1.0	0.5	1.0	1.0	0.0	0.0	95.5410101220124	95.5410101220124	2.0	1.0	1.0		1.0	0.5	1.0	1.0	0.0
4834	[[5960, 29112], [5978, 29133]]	[5969.487421383648, 29122.889937106916]	2	318	418	0.5862623017290959	0.9425526024511056	1.2343830552800346	0.7607655502392344	22.461764390171517	18.19675366904303	65.11269837220809	0.9636363636363636	0.0925349607515106	0.0595842567068565	0.2029356639432667	-0.0277350098112614	0.0039262235208181	202.38175675675677	0.8409463001387757	4.736011689205041	0.1573750423863702	70.66666666666667	27.263947827727367	150	32	18.66125590786886	18.66125590786886	2.0	1.0	1.0		1.0	0.5	1.0	1.0	0.0	0.0			1.0	0.0	0.0		0.0	0.0	0.0		0.0
4860	[[5330, 29168], [5351, 29192]]	[5339.68618266979, 29180.18266978923]	2	427	550	0.4271374916551974	0.8967206087159216	1.1059662959351897	0.7763636363636364	24.884893364741068	22.50058926406862	77.35533905932738	0.9573991031390134	0.0852974238580049	0.0775311614911065	0.2016935329917233	-0.0670793608358433	0.0038489146308259	154.41791044776122	0.8581790883518234	4.669893878380273	0.2072239560187034	62.88290398126464	25.13738108607694	133	32	29.472161443042808	57.13510400981114	3.0	2.0	2.0	1.0	1.0	0.3333333333333333	1.0	1.0	0.0	0.0	60.2357359762281	66.6975980430246	10.0	2.0	2.0	0.0	3.0	0.3	0.537037037037037	0.45	3.5
4863	[[5300, 29183], [5324, 29204]]	[5312.9125, 29192.5025]	2	400	550	0.7106197239307719	0.8715971401622059	1.4213099588216196	0.7272727272727273	27.195107007092957	19.133832728252948	75.94112549695427	0.9592326139088728	0.0864777717095068	0.0707921893898004	0.2016935329917233	-0.1165737170935299	0.0031774026483021	194.71957671957676	0.829692678269345	4.754034531687296	0.1196513187263738	81.08	26.695479017991044	166	44	29.472161443042808	52.05478841911787	3.0	2.0	2.0	1.0	1.0	0.3333333333333333	1.0	1.0	0.0	0.0	37.91928447141159	41.04970770365655	10.0	2.0	2.0	0.0	3.0	0.3	0.537037037037037	0.45	3.5
4894	[[4633, 29251], [4657, 29276]]	[4645.1505376344085, 29263.21935483871]	2	465	650	0.4348529323136861	0.9302748835243422	1.1104923367132715	0.7153846153846154	25.68739797932077	23.13154006568642	79.25483399593904	0.9607438016528924	0.0867747809112572	0.038849412946152	0.1717140347272574	0.0082705415141986	0.0027967891407786	97.8268792710706	0.8991649810085	4.872831821994512	0.1213116422798451	87.82150537634409	23.37272488824493	161	46			1.0	0.0	0.0		0.0	0.0	0.0		0.0	0.0	61.030838778988574	61.030838778988574	2.0	1.0	1.0		1.0	0.5	1.0	1.0	0.0
4896	[[5320, 29255], [5344, 29273]]	[5332.07397260274, 29264.638356164385]	2	365	475	0.6548584189617856	0.9376429553061912	1.3231861183971871	0.7684210526315789	24.887002701106272	18.80839162010905	69.94112549695429	0.9707446808510638	0.0906038251114177	0.0536745489482544	0.1929989191914426	0.0	0.0045273814694777	128.41329479768785	0.9109132874157178	4.661392806057421	0.1752737608725644	68.92054794520548	29.08535836005176	156	36	74.63741539519293	79.7177309858862	3.0	2.0	2.0	1.0	1.0	0.3333333333333333	1.0	1.0	0.0	0.0	60.74312516165287	69.76413029416595	10.0	4.0	2.0	0.0	3.0	0.3	0.6851851851851851	0.5625	17.0
4899	[[5198, 29268], [5220, 29293]]	[5209.117171717172, 29280.042424242423]	2	495	598	0.4944068022372676	0.9592525734692074	1.1504426425304315	0.8277591973244147	26.9683939169309	23.44175443428726	80.5269119345812	0.9763313609467456	0.0817293789567639	0.0373127932947538	0.1744815300907653	0.0153139545554116	0.0029050604425329	249.71215351812367	0.793386189375038	4.812033818534557	0.1322995645053306	63.99393939393939	28.12256658180121	158	27			1.0	0.0	0.0		0.0	0.0	0.0		0.0	0.0	76.07843144202756	86.58857504381199	10.0	3.0	2.0	0.0	3.0	0.3	0.6111111111111109	0.5	10.0
4902	[[5998, 29270], [6015, 29286]]	[6006.784753363228, 29277.896860986548]	2	223	306	0.5767083559874193	0.9718308112808596	1.224064964704686	0.7287581699346405	18.6696910714961	15.252206059177825	53.698484809834994	0.9653679653679652	0.1141502598865481	0.0542873924648159	0.2409565954830379	0.0358192644678968	0.006032613818456	99.09708737864077	0.8864872167120312	4.443194474813282	0.1850723327349993	81.82062780269058	20.414848319124477	144	51			1.0	0.0	0.0		0.0	0.0	0.0		0.0	0.0	33.40984552480559	56.19390925099308	9.0	3.0	2.0	0.0	3.0	0.3333333333333333	0.6041666666666666	0.4705882352941176	1.5
4912	[[4235, 29287], [4260, 29304]]	[4248.174142480211, 29295.38258575198]	2	379	468	0.7211327624815258	0.9115100473456964	1.443424481279911	0.8098290598290598	26.51261388610016	18.3678566007076	72.28427124746189	0.969309462915601	0.0893973770840733	0.0523649426120299	0.1858548986140353	-0.0	0.0037369265122275	69.56786703601108	0.9185781892668652	4.691381429473999	0.2022630098186537	69.3825857519789	21.740343749540564	130	37	80.41891012816835	80.41891012816835	4.0	1.0	1.0		3.0	0.75	0.611111111111111	0.5	0.0	0.0	35.23854336894451	63.022132287151976	13.0	5.0	2.0	0.0	4.0	0.3076923076923077	0.6111111111111109	0.4444444444444444	30.5
4916	[[5505, 29295], [5528, 29314]]	[5517.291428571429, 29304.334285714285]	2	350	480	0.5803732779377319	0.8638233914820777	1.2279723638228175	0.7291666666666666	23.699352639008392	19.29958143783433	71.35533905932738	0.9333333333333332	0.0832465121155538	0.1026935005858107	0.2869504831500294	-0.173713884647419	0.0036123095684629	100.33434650455928	0.8807452581119865	4.72819202790461	0.1095116404940801	73.91428571428571	21.931544703035044	141	36			1.0	0.0	0.0		0.0	0.0	0.0		0.0	0.0	45.9427180853984	45.9427180853984	11.0	1.0	1.0		7.0	0.6363636363636364	0.3192857142857143	0.2325581395348837	0.0
4936	[[4289, 29351], [4307, 29366]]	[4297.850427350428, 29358.62393162393]	2	234	304	0.5846302859621382	0.9766858321957356	1.2325899155262183	0.7697368421052632	19.19213555079977	15.570576482127263	54.8700576850888	0.9629629629629628	0.117003622220843	0.0507541549919533	0.1962325574438917	-0.0197350382919718	0.0055971719552226	103.88990825688074	0.8451222476546154	4.435420994816655	0.1490434861187022	69.11538461538461	19.188659023196	127	41	80.41891012816835	85.54071880965574	4.0	2.0	1.0	0.0	2.0	0.5	0.8333333333333333	0.75	2.0	0.6666666666666666	38.29481632965197	74.01503972945788	13.0	6.0	2.0	0.0	3.0	0.2307692307692307	0.7083333333333333	0.5714285714285714	43.333333333333336
4939	[[4508, 29353], [4524, 29371]]	[4516.320158102767, 29361.94466403162]	2	253	323	0.435883177433184	0.9830215704321552	1.111107094925238	0.7832817337461301	18.93387961610309	17.04055324871909	56.8700576850888	0.9619771863117872	0.1205477954697923	0.0377782602189031	0.1854101966249684	0.0365291775630138	0.0049674921469793	122.46581196581198	0.863665275405632	4.619863859408199	0.1714995655996685	90.2292490118577	22.625906271658653	143	52	69.96534558549337	69.96534558549337	4.0	1.0	1.0		3.0	0.75	0.611111111111111	0.5	0.0	0.0			1.0	0.0	0.0		0.0	0.0	0.0		0.0
4951	[[4571, 29377], [4590, 29401]]	[4580.868945868946, 29388.937321937323]	2	351	500	0.7575614144619743	0.8806920584405123	1.5319474726391082	0.702	26.24830388393204	17.133945094549297	70.76955262170047	0.9564032697547684	0.090204099738712	0.0731393661153811	0.3015466487029109	-0.061961229440105	0.0036508713161955	256.7085889570552	0.8322369129754907	4.749733709905742	0.1393918825768951	73.1025641025641	30.908665548046404	167	36	69.96534558549337	79.83501158199113	4.0	2.0	1.0	0.0	2.0	0.5	0.8333333333333333	0.75	2.0	0.6666666666666666	42.601929428868026	58.75021456419928	4.0	2.0	2.0	0.0	2.0	0.5	0.8333333333333333	0.75	0.5
4964	[[5565, 29393], [5590, 29420]]	[5577.335097001764, 29407.440917107582]	2	567	728	0.6264378174433007	0.916253479991677	1.2829207102289686	0.7788461538461539	30.56415846882789	23.82388734169937	88.18376618407358	0.9742268041237112	0.0698372271938351	0.0684481584644704	0.1809203488992994	-0.0707106781186547	0.0025712426984624	92.3191094619666	0.8256747016546099	4.613417830066632	0.1438242021309394	71.0546737213404	17.20697251698917	135	40			1.0	0.0	0.0		0.0	0.0	0.0		0.0	0.0	74.8637284645803	86.05576779245698	11.0	2.0	1.0	0.0	5.0	0.4545454545454545	0.4783333333333333	0.3703703703703703	16.0
4971	[[4425, 29413], [4445, 29440]]	[4434.555793991416, 29426.920600858368]	2	466	588	0.71972898936181	0.9030539378518194	1.440392674946187	0.7925170068027211	29.331666361294197	20.36365976548029	80.5269119345812	0.9688149688149688	0.0877085604344059	0.058269106625986	0.1614881924011354	-0.0520148159158358	0.0031379662642563	105.63470319634702	0.9082384188346156	4.867553841554165	0.1867409510708647	69.81545064377683	25.576617572068077	147	28	81.93348839214579	81.93348839214579	4.0	1.0	1.0		3.0	0.75	0.611111111111111	0.5	0.0	0.0	92.49502040894257	93.19567718745677	13.0	2.0	2.0	0.0	5.0	0.3846153846153846	0.4319444444444444	0.3243243243243243	0.3333333333333333
4974	[[5892, 29416], [5916, 29438]]	[5903.861809045226, 29427.17336683417]	2	398	575	0.8026641051276442	0.8751299690988747	1.6766389449662082	0.6921739130434783	29.2274985819192	17.43219592367769	75.59797974644667	0.9660194174757282	0.0832261466131761	0.0499365225463433	0.1688980922247857	0.0	0.0035484444444444	186.36533333333333	0.8447308670417708	4.640848036651225	0.1523401204366702	65.77638190954774	27.52454811106745	154	34			1.0	0.0	0.0		0.0	0.0	0.0		0.0	0.0	62.66097912473277	81.71173849367158	6.0	5.0	1.0	0.0	1.0	0.1666666666666666	1.0	1.0	10.0
4978	[[4345, 29424], [4361, 29438]]	[4352.714285714285, 29430.80184331797]	2	217	255	0.5028791887068031	1.0163119133736127	1.1569297592106291	0.8509803921568627	17.89596978093347	15.468501556346736	51.79898987322333	0.9774774774774776	0.1305022390726425	0.0339885906620333	0.2049213587128721	0.0761176648720123	0.0056367022840897	161.8811881188119	0.8911506026503763	4.738948848364776	0.1032152665126847	89.63133640552995	27.91168651006492	150	38	81.93348839214579	86.29800794164447	4.0	2.0	1.0	0.0	2.0	0.5	0.8333333333333333	0.75	2.0	0.6666666666666666	58.6092697853751	71.15135303915525	13.0	3.0	2.0	0.0	5.0	0.3846153846153846	0.4874999999999999	0.3428571428571428	1.8333333333333333
4990	[[4612, 29457], [4634, 29479]]	[4622.744897959184, 29468.26785714286]	2	392	529	0.7097137874352384	0.9154454562485692	1.4194663073107463	0.7410207939508506	26.65049093546988	18.775007760459378	73.35533905932738	0.9607843137254902	0.0845113974829698	0.0503346309406161	0.1576029287260571	-0.0282953679633096	0.0034150748011545	204.4850948509485	0.8507907144207514	4.751082581364756	0.1474444135805543	66.05102040816327	27.311738692132703	161	32	81.30325894168729	85.50396826008807	4.0	2.0	1.0	0.0	2.0	0.5	0.8333333333333333	0.75	2.0	0.6666666666666666	47.26402301811808	63.335009055791815	4.0	2.0	2.0	0.0	2.0	0.5	0.8333333333333333	0.75	0.5
5016	[[5747, 29501], [5772, 29527]]	[5759.412322274881, 29513.8981042654]	2	422	702	0.8617481340290312	0.8100275483061598	1.971079020857457	0.6011396011396012	32.82944009026456	16.655567708281495	80.91168824543142	0.9547511312217196	0.0826630229492302	0.0548409296010631	0.1695372961325922	-0.0078546824929425	0.0040954975164236	104.20759493670889	0.8672134924578585	4.541434082278579	0.2082307966261715	62.279620853080566	21.014382613664832	133	33			1.0	0.0	0.0		0.0	0.0	0.0		0.0	0.0	88.676473270603	90.9295183049004	11.0	2.0	1.0	0.0	6.0	0.5454545454545454	0.4450000000000001	0.3225806451612903	9.0
5025	[[4558, 29522], [4595, 29548]]	[4574.76204379562, 29533.902189781023]	2	685	1026	0.788010561778154	0.8089571525905825	1.624268597715206	0.6676413255360624	38.230349693558686	23.536962881222845	103.15432893255073	0.9461325966850828	0.0760431947106136	0.0588699674876675	0.1981951275003417	-0.0509667096321799	0.0023188994927984	75.21884498480243	0.930534444516093	4.942007777875641	0.1793932301512536	78.44525547445255	24.165101127989796	142	39	81.30325894168729	81.30325894168729	4.0	1.0	1.0		3.0	0.75	0.611111111111111	0.5	0.0	0.0	74.71053239726999	74.71053239726999	2.0	1.0	1.0		1.0	0.5	1.0	1.0	0.0
5037	[[5600, 29549], [5627, 29575]]	[5612.767796610169, 29562.028813559322]	2	590	756	0.4941931856497435	0.9116017277665308	1.1502819004951332	0.7804232804232805	29.491128458354726	25.638174821024663	90.18376618407358	0.9640522875816994	0.0756088862430021	0.0479279344885379	0.1618033988749894	0.0	0.0023819364038754	115.7158081705151	0.8736874563562348	4.863440332306388	0.1501983378768106	73.70677966101695	22.94445292740473	149	38			1.0	0.0	0.0		0.0	0.0	0.0		0.0	0.0	27.61147121486484	66.27617953845395	11.0	5.0	1.0	0.0	4.0	0.3636363636363636	0.6916666666666667	0.5263157894736842	36.0
5066	[[6007, 29611], [6029, 29636]]	[6018.198660714286, 29623.895089285714]	2	448	598	0.5984094350587346	0.9492244003073778	1.2481426751150917	0.7491638795986622	26.705470414927696	21.39616804021638	77.01219330881976	0.9696969696969696	0.0843018255322584	0.0328521828084765	0.154299405580637	0.0154351746893807	0.0047505671480874	202.8530805687204	0.828495892517436	4.521081909706471	0.2166216790154392	59.35267857142857	27.583002853146425	152	30	85.53569511330952	85.53569511330952	2.0	1.0	1.0		1.0	0.5	1.0	1.0	0.0	0.0	76.87335343716478	83.22595506303678	5.0	2.0	1.0	0.0	3.0	0.6	0.7083333333333334	0.5714285714285714	3.0
5072	[[5805, 29620], [5832, 29649]]	[5818.733570159858, 29633.781527531082]	2	563	840	0.7683682811178548	0.8671488378986111	1.5624805748327826	0.6702380952380952	33.59910118358257	21.50369209369426	90.32590180780451	0.9656946826758148	0.0775936449383099	0.053443286252348	0.1981990337346273	-0.0180663968308489	0.0032982621643217	116.51219512195124	0.8369012854463598	4.549002720963257	0.1639726952792219	59.91119005328597	21.28607311202532	131	33			1.0	0.0	0.0		0.0	0.0	0.0		0.0	0.0	98.03947745934848	98.03947745934848	2.0	1.0	1.0		1.0	0.5	1.0	1.0	0.0
5084	[[5221, 29641], [5248, 29668]]	[5235.109195402299, 29654.045977011494]	2	522	784	0.8363567811035871	0.8127086498519102	1.824200043279724	0.6658163265306123	34.95555611158908	19.162128759049143	89.84062043356593	0.9577981651376148	0.0693700925558213	0.0579520779566502	0.1806412440581238	-0.0358192644678968	0.0031716631972331	186.21255060728743	0.8717647166698191	4.827056567389903	0.1817812671548542	65.4272030651341	29.927618099797836	164	30	37.679713451068274	37.679713451068274	2.0	1.0	1.0		1.0	0.5	1.0	1.0	0.0	0.0			1.0	0.0	0.0		0.0	0.0	0.0		0.0
5089	[[4269, 29652], [4295, 29676]]	[4281.335238095238, 29663.659047619047]	2	525	675	0.6456200787455694	0.9055403018804472	1.3094853904950825	0.7777777777777778	29.670243638961583	22.65794170314801	85.35533905932738	0.9650735294117648	0.0701966665846915	0.051971526744337	0.2051961642281925	-0.0163819969248893	0.0033439999999999	50.214	0.8868246378541034	4.563180411244948	0.2324939027788451	88.57714285714286	15.841724636408191	146	58			1.0	0.0	0.0		0.0	0.0	0.0		0.0	0.0	69.5776590694272	76.21971975293071	4.0	3.0	1.0	0.0	1.0	0.25	1.0	1.0	3.0
5108	[[5213, 29681], [5228, 29696]]	[5220.6871794871795, 29688.85641025641]	2	195	256	0.4767182167994803	1.0018650755326426	1.1375837397671331	0.76171875	16.81655976852252	14.782700543842973	49.45584412271571	0.9653465346534652	0.1263180935817833	0.0402765034804674	0.1938764970225346	0.0606601717798213	0.0060859523735214	189.6312849162011	0.8852300267278115	4.6886529045993255	0.1046709368686296	89.62564102564103	30.72221878629844	154	44	37.679713451068274	37.679713451068274	2.0	1.0	1.0		1.0	0.5	1.0	1.0	0.0	0.0	87.54468560894206	87.54468560894206	2.0	1.0	1.0		1.0	0.5	1.0	1.0	0.0
5123	[[5536, 29715], [5550, 29737]]	[5542.482490272374, 29726.583657587547]	2	257	345	0.8235734260464939	0.8550994179279651	1.763016481418337	0.744927536231884	24.23243102812381	13.744869253082054	61.45584412271571	0.937956204379562	0.0940624433747809	0.0663044737561517	0.1895644732458104	-0.056645546577995	0.0047483380816714	577.8675213675215	0.7314749972463093	4.648453172390193	0.1248393180744584	72.52918287937743	37.21208702468987	168	28	64.00443712725905	64.00443712725905	2.0	1.0	1.0		1.0	0.5	1.0	1.0	0.0	0.0			1.0	0.0	0.0		0.0	0.0	0.0		0.0
5129	[[5473, 29733], [5488, 29746]]	[5479.791907514451, 29739.485549132947]	2	173	224	0.4702138981739572	0.9999384119258492	1.1330770874660343	0.7723214285714286	15.862496527915784	13.9994857396596	46.62741699796952	0.9611111111111112	0.1345214323204445	0.0540051484319363	0.2204025758701629	0.0571268772607316	0.0065266405601044	67.82389937106917	0.8289532911144145	4.218787578455006	0.1517221403001079	87.83815028901734	15.122900792191846	129	63	64.00443712725905	64.00443712725905	2.0	1.0	1.0		1.0	0.5	1.0	1.0	0.0	0.0			1.0	0.0	0.0		0.0	0.0	0.0		0.0
5145	[[5044, 29758], [5066, 29776]]	[5056.203761755486, 29765.74921630094]	2	319	437	0.7350509550590063	0.8900023343744896	1.474900435893446	0.7299771167048055	24.848670549360683	16.847693542315742	67.1126983722081	0.9696048632218844	0.1076726652976534	0.050321812744797	0.2178880908434822	0.0057736601437542	0.0044	126.95000000000002	0.8744005522949055	4.608066357206181	0.1783425697231482	76.5987460815047	24.54875766978612	144	43			1.0	0.0	0.0		0.0	0.0	0.0		0.0	0.0			1.0	0.0	0.0		0.0	0.0	0.0		0.0
5154	[[4907, 29792], [4933, 29814]]	[4920.652811735941, 29802.775061124696]	2	409	621	0.8018147871712745	0.8611560255512997	1.6734367527383105	0.6586151368760065	29.630859597502894	17.70659067276774	77.25483399593904	0.955607476635514	0.0841871030360367	0.0625844311083822	0.1843110489050429	-0.0707106781186547	0.0033289484281457	86.14248704663214	0.9536369906239216	4.886236816367891	0.1425646288206987	83.86308068459658	29.926737459323228	171	44			1.0	0.0	0.0		0.0	0.0	0.0		0.0	0.0			1.0	0.0	0.0		0.0	0.0	0.0		0.0
5174	[[4364, 29837], [4384, 29863]]	[4373.300947867298, 29850.677725118483]	2	422	567	0.7064798402000259	0.8997964916542551	1.4129618999195597	0.7442680776014109	27.702327531051413	19.605855991324688	76.76955262170048	0.9634703196347032	0.0817821879651003	0.0436424757486856	0.1602476804000037	-0.0211990282209934	0.0039416760134593	195.93164556962023	0.861840937984797	4.657952157352719	0.1930218919594354	63.177725118483416	28.69151461562561	166	33			1.0	0.0	0.0		0.0	0.0	0.0		0.0	0.0	38.69646034030602	59.35932331756149	5.0	4.0	1.0	0.0	1.0	0.2	1.0	1.0	6.0
5187	[[4684, 29855], [4709, 29871]]	[4696.598159509203, 29862.81901840491]	2	326	442	0.8306745164372672	0.8432974558999584	1.7961114013792636	0.7375565610859729	27.44117240664538	15.27810156183678	69.698484809835	0.9421965317919077	0.0920988450402953	0.0802881843314011	0.1981990337346273	-0.0734144435544555	0.0038227500759313	103.57605177993528	0.9289448842838296	4.8623709378531546	0.154134770911506	74.24233128834356	27.687445707031525	168	34			1.0	0.0	0.0		0.0	0.0	0.0		0.0	0.0	76.9709823773997	77.21801735677317	3.0	2.0	1.0	0.0	1.0	0.3333333333333333	1.0	1.0	1.0
5197	[[5051, 29875], [5072, 29894]]	[5061.881656804734, 29883.665680473372]	2	338	440	0.5739840041223783	0.943011877801184	1.2212002645569289	0.7681818181818182	23.036911557309782	18.864155393602005	67.11269837220809	0.9657142857142856	0.0976223434141519	0.0388464993419833	0.1507438246269067	0.0218194475966971	0.0039159843360626	185.68238993710693	0.8610347800951079	4.647838938377332	0.1520777380161109	65.62130177514793	28.40355458561975	151	32	69.39048893328193	69.39048893328193	2.0	1.0	1.0		1.0	0.5	1.0	1.0	0.0	0.0			1.0	0.0	0.0		0.0	0.0	0.0		0.0
5211	[[4874, 29915], [4903, 29935]]	[4889.025586353944, 29924.360341151387]	2	469	630	0.7290234788508314	0.8980115573841849	1.4609445181877052	0.7444444444444445	29.705174687988176	20.332856120256576	81.01219330881975	0.9670103092783504	0.0881005480608572	0.053359355565247	0.1708904790945067	-0.0145437010150846	0.0042251275510204	183.13392857142856	0.8936022153590316	4.640775281366399	0.2436601497172095	66.18976545842217	32.17483259646016	156	34	63.16134521910083	63.16134521910083	2.0	1.0	1.0		1.0	0.5	1.0	1.0	0.0	0.0			1.0	0.0	0.0		0.0	0.0	0.0		0.0
5220	[[4938, 29930], [4960, 29954]]	[4949.876404494382, 29941.28764044944]	2	445	575	0.5946012726731817	0.8499476479523748	1.243749033662527	0.7739130434782608	26.98588643969336	21.697211985143603	81.1126983722081	0.9488272921108742	0.0789498182118347	0.0767336804552365	0.2201968580596494	-0.0531891986634333	0.003344671201814	148.90952380952382	0.8806211657974918	4.719050936666944	0.1702727119425327	66.98651685393259	26.64464105324854	165	34	63.16134521910083	63.16134521910083	2.0	1.0	1.0		1.0	0.5	1.0	1.0	0.0	0.0			1.0	0.0	0.0		0.0	0.0	0.0		0.0
5228	[[5049, 29940], [5069, 29964]]	[5058.042216358839, 29952.94986807388]	2	379	525	0.7599381487590124	0.885086295709714	1.53847244424755	0.7219047619047619	27.454248071018625	17.845134746268524	73.35533905932736	0.969309462915601	0.0854359120847978	0.0459588321620364	0.1722900958004927	0.0	0.0049634523923521	198.62429378531075	0.7867707019319242	4.414517657009769	0.1950691334559558	55.696569920844325	23.700534130054123	138	32	69.39048893328193	69.39048893328193	2.0	1.0	1.0		1.0	0.5	1.0	1.0	0.0	0.0			1.0	0.0	0.0		0.0	0.0	0.0		0.0
5233	[[5633, 29948], [5656, 29975]]	[5644.222664015904, 29961.876739562624]	2	503	672	0.6211627166760116	0.9172634140830476	1.27602839750303	0.7485119047619048	28.69423980018817	22.487148292575547	83.01219330881975	0.9673076923076924	0.0779408691218637	0.0451859063613689	0.1962325574438918	-0.0038614928417656	0.0033285318559556	201.21894736842103	0.8526741931187781	4.746243692024713	0.1617530579586397	65.48508946322067	29.46830484435016	151	31			1.0	0.0	0.0		0.0	0.0	0.0		0.0	0.0	90.17292539723036	90.17292539723036	2.0	1.0	1.0		1.0	0.5	1.0	1.0	0.0
5236	[[5460, 29957], [5487, 29987]]	[5473.626373626374, 29972.048665620096]	2	637	868	0.4725378244046511	0.9272750904773434	1.1346740157754576	0.7338709677419355	30.424622643756404	26.81353606477332	92.91168824543142	0.9710365853658536	0.0604301232236873	0.0361772155208962	0.1148421614971416	-0.0252593354483308	0.0027611672058294	112.009900990099	0.8983158600106784	4.72857570086663	0.1684626973363772	69.77080062794349	25.25240050735994	156	39			1.0	0.0	0.0		0.0	0.0	0.0		0.0	0.0	60.54769279491991	82.14318221654499	9.0	3.0	1.0	0.0	3.0	0.3333333333333333	0.6249999999999999	0.5	13.0
5248	[[4587, 29980], [4600, 29995]]	[4593.4486486486485, 29987.427027027028]	2	185	224	0.5102645317216437	1.0175228124871398	1.1627670309314708	0.8258928571428571	16.54342386828224	14.227634107435618	47.79898987322333	0.9685863874345548	0.1353170347666328	0.0292549945222786	0.1967472672326684	0.0984918967866617	0.006127236441301	328.8284023668639	0.7403318631339989	4.6056762701004015	0.091571264572256	103.5945945945946	27.20737127806862	161	45			1.0	0.0	0.0		0.0	0.0	0.0		0.0	0.0	76.71833119832826	76.71833119832826	2.0	1.0	1.0		1.0	0.5	1.0	1.0	0.0
5269	[[5200, 30019], [5225, 30044]]	[5212.406382978724, 30031.912765957448]	2	470	676	0.677079118877863	0.8945596545458536	1.358861392443786	0.6952662721893491	28.61033042443677	21.05463484615142	81.25483399593904	0.9611451942740288	0.0767383555762351	0.060247549594925	0.1642626849113923	-0.0986347561130421	0.0030537294050807	174.22297297297297	0.8747197463682332	4.808373069459524	0.1589691952519183	69.27446808510638	29.17240001421561	156	33	63.42471664718935	63.42471664718935	2.0	1.0	1.0		1.0	0.5	1.0	1.0	0.0	0.0	47.86856677443242	66.06482087503176	7.0	2.0	1.0	0.0	3.0	0.4285714285714285	0.5833333333333334	0.4615384615384615	5.0
5279	[[5259, 30047], [5280, 30072]]	[5269.56091954023, 30059.4091954023]	2	435	572	0.6191015764377326	0.9135209948276952	1.273380997233042	0.7604895104895105	26.599114686927468	20.88857517484969	77.35533905932738	0.9518599562363238	0.0839792879456913	0.0540569383476785	0.2051961642281925	-0.0088537529175047	0.0030666961579617	76.91687041564794	0.8724574339198976	4.68233568812164	0.1128031378877905	77.19080459770115	17.893501242321033	132	46	63.42471664718935	63.42471664718935	2.0	1.0	1.0		1.0	0.5	1.0	1.0	0.0	0.0	25.00267429927677	59.21195122981024	7.0	4.0	1.0	0.0	3.0	0.4285714285714285	0.8055555555555555	0.6666666666666666	12.0
5304	[[5405, 30107], [5433, 30129]]	[5418.6439688715955, 30118.443579766536]	2	514	667	0.6985396178110946	0.9114152283320848	1.397484619333072	0.7706146926536732	30.284733905271104	21.67088888586411	84.18376618407356	0.9643527204502814	0.0836094953050877	0.0441397492396378	0.1756560896047284	0.0219003700176296	0.0025676017604041	82.98370672097758	0.9328416143670176	5.00113716172179	0.1714284998899265	91.09727626459144	26.1022807189166	169	47			1.0	0.0	0.0		0.0	0.0	0.0		0.0	0.0	49.19695522967715	77.34630908293406	9.0	4.0	2.0	0.0	3.0	0.3333333333333333	0.7083333333333333	0.5714285714285714	11.5
5311	[[5517, 30121], [5537, 30148]]	[5526.757437070938, 30134.99084668192]	2	437	588	0.7971474866413681	0.8346676902363773	1.6562196904245752	0.7431972789115646	30.55816569595733	18.450550897703483	81.11269837220809	0.9438444924406048	0.079991631715687	0.070432201403355	0.2447213595499957	-0.0344341959360311	0.0031742995319253	236.43765281173592	0.778417231745737	4.640790052481349	0.1638478210061995	63.89702517162471	25.62439332910132	146	31			1.0	0.0	0.0		0.0	0.0	0.0		0.0	0.0	23.393146739043505	50.46228118406688	9.0	3.0	2.0	0.0	3.0	0.3333333333333333	0.6249999999999999	0.5	4.5
5327	[[5620, 30161], [5643, 30181]]	[5631.587012987013, 30171.233766233767]	2	385	504	0.6341872974656427	0.9347944766618332	1.293360799717976	0.7638888888888888	25.18801134995398	19.474852922283063	71.94112549695429	0.9625	0.0911258235776615	0.0385694276216364	0.160017722749708	0.0201163991717952	0.0041208791208791	43.49175824175825	0.9351720183176336	4.6225643525582525	0.1578559694042912	118.0103896103896	18.242376699334205	168	85	48.69757793294136	48.69757793294136	2.0	1.0	1.0		1.0	0.5	1.0	1.0	0.0	0.0	71.88771192815425	75.21660110221806	6.0	3.0	1.0	0.0	3.0	0.5	0.7666666666666667	0.625	7.0
5342	[[4917, 30191], [4937, 30214]]	[4927.415954415955, 30202.524216524216]	2	351	504	0.6908440056845742	0.9105917554116104	1.3831185089642586	0.6964285714285714	24.94167505956001	18.032926967507255	69.59797974644665	0.9590163934426228	0.0908390789405747	0.0710664315950419	0.2116269850073207	-0.0707106781186547	0.0044047919647616	167.98470948012232	0.8560279457785146	4.623289089965238	0.1476124611786119	90.15384615384616	26.820373910836366	163	59			1.0	0.0	0.0		0.0	0.0	0.0		0.0	0.0	59.463071423199096	60.656208392357655	3.0	2.0	1.0	0.0	1.0	0.3333333333333333	1.0	1.0	1.0
5347	[[5595, 30202], [5615, 30223]]	[5604.908823529412, 30211.973529411764]	2	340	462	0.4329551883328313	0.9255999170717354	1.1093663918161616	0.7359307359307359	21.939056808399165	19.776204660826604	67.94112549695429	0.9497206703910616	0.0969440963795071	0.0439725638776311	0.1741452113483623	-0.0183271084078632	0.0040346505280645	102.98113207547172	0.866958143928935	4.556818962872464	0.1192347470968811	77.35	20.051650218138864	140	44	48.69757793294136	48.69757793294136	2.0	1.0	1.0		1.0	0.5	1.0	1.0	0.0	0.0	76.8900931276389	82.30967426307697	6.0	2.0	1.0	0.0	3.0	0.5	0.6333333333333334	0.5	4.0
5368	[[5165, 30248], [5188, 30277]]	[5176.643253234751, 30261.95194085028]	2	541	720	0.6449106568707962	0.91015259876707	1.3084587132879522	0.7513888888888889	30.049450775657785	22.965532248356705	86.42640687119284	0.9626334519572952	0.0845791517473122	0.0580626428440123	0.1929989191914426	0.0	0.0030905212525993	96.4442270058708	0.8995776884411247	4.687965290958519	0.2028142429403016	75.56007393715342	23.09617029800524	146	46			1.0	0.0	0.0		0.0	0.0	0.0		0.0	0.0			1.0	0.0	0.0		0.0	0.0	0.0		0.0
5385	[[4815, 30315], [4846, 30343]]	[4830.747368421053, 30330.14135338346]	2	665	928	0.459879120879526	0.8897729340611181	1.1261495519874567	0.7165948275862069	31.160222962712925	27.669702401178057	96.91168824543142	0.965166908563135	0.0630055229293893	0.0569430912382045	0.1818558400388855	-0.0316227766016837	0.0022101578260353	111.36477987421384	0.8967627187367804	4.920454698413282	0.1587320319683135	74.26165413533835	24.88984671395723	161	35			1.0	0.0	0.0		0.0	0.0	0.0		0.0	0.0			1.0	0.0	0.0		0.0	0.0	0.0		0.0
5388	[[4208, 30324], [4235, 30344]]	[4221.53052631579, 30333.705263157895]	2	475	588	0.6979434006272455	0.9204948937330778	1.3963498123020224	0.8078231292517006	29.2091551786267	20.918221867679765	80.5269119345812	0.9634888438133874	0.0813127868885635	0.0261096618662923	0.1282839842386499	0.0287362205408039	0.003619321158959	41.378854625550666	0.9415568707312396	4.663542651045957	0.2729000034898881	88.71789473684211	18.76604985463948	145	56			1.0	0.0	0.0		0.0	0.0	0.0		0.0	0.0			1.0	0.0	0.0		0.0	0.0	0.0		0.0
5397	[[5974, 30357], [5997, 30383]]	[5985.533980582524, 30370.349514563106]	2	515	648	0.4477241905413324	0.9446607638627936	1.118353429677768	0.7947530864197531	27.089220410417774	24.22241457087766	82.76955262170047	0.9662288930581614	0.0852142887047416	0.0506433388375614	0.2334333156911075	-0.0350453783688632	0.0038296156947057	177.2889344262295	0.8680242067611041	4.631059591108571	0.163691152817461	60.81553398058252	29.04009533965452	153	29			1.0	0.0	0.0		0.0	0.0	0.0		0.0	0.0	75.71069846344584	75.71069846344584	2.0	1.0	1.0		1.0	0.5	1.0	1.0	0.0
5404	[[5815, 30392], [5842, 30418]]	[5828.57602862254, 30405.112701252237]	2	559	756	0.5999070384706671	0.9103971357173144	1.2498910833841648	0.7394179894179894	29.89661355185164	23.91937501538497	87.84062043356595	0.9621342512908778	0.0720161389465568	0.0488179704425577	0.1471566551972441	-0.0329509392340249	0.0028902142574481	71.70300751879698	0.922338492937055	4.817136717515659	0.2074303809838714	62.644007155635066	22.30068376274984	140	28			1.0	0.0	0.0		0.0	0.0	0.0		0.0	0.0	46.33276060511968	46.33276060511968	2.0	1.0	1.0		1.0	0.5	1.0	1.0	0.0
5408	[[5459, 30400], [5483, 30424]]	[5471.111111111111, 30412.19191919192]	2	495	625	0.4347872189171183	0.9534978283444898	1.1104532087496084	0.792	26.490903246567907	23.855938312247456	80.76955262170048	0.9686888454011742	0.0856091682223103	0.0390838897684716	0.1507438246269067	0.0154351746893807	0.0043186962426437	117.65957446808513	0.8331456976350339	4.377231287740727	0.2171406696047982	57.06666666666667	21.066551591553758	135	35			1.0	0.0	0.0		0.0	0.0	0.0		0.0	0.0			1.0	0.0	0.0		0.0	0.0	0.0		0.0
5425	[[5725, 30471], [5749, 30498]]	[5737.545955882353, 30484.30698529412]	2	544	700	0.4367121868173742	0.9459023872651976	1.111603574200812	0.7771428571428571	27.80668442978112	25.01492895052334	85.01219330881976	0.9679715302491104	0.0735690832852727	0.0388380392087028	0.1527515041686853	-0.0145719539889496	0.0030496965326602	173.1240310077519	0.8561202563560232	4.704997015579737	0.1820087173953539	62.04044117647059	27.33335572335532	148	31	64.2239960547911	64.2239960547911	2.0	1.0	1.0		1.0	0.5	1.0	1.0	0.0	0.0			1.0	0.0	0.0		0.0	0.0	0.0		0.0
5428	[[5663, 30481], [5684, 30506]]	[5674.0, 30493.61467889908]	2	436	572	0.5494927966655334	0.9156210430916668	1.1968903058679146	0.7622377622377622	25.882261735778552	21.624589662801437	77.35533905932738	0.9519650655021834	0.0871261533834454	0.0459912119608549	0.1738587440840122	-0.0319869492614165	0.0027483640690065	154.79268292682926	0.8658563352907553	4.9630569235902255	0.1075253276341379	99.53211009174312	25.16872196342682	180	42	64.2239960547911	64.2239960547911	2.0	1.0	1.0		1.0	0.5	1.0	1.0	0.0	0.0			1.0	0.0	0.0		0.0	0.0	0.0		0.0
5435	[[5092, 30514], [5112, 30536]]	[5101.816901408451, 30524.90422535211]	2	355	483	0.7247752253364012	0.9056593561263676	1.4514095786890435	0.7349896480331263	25.621785436282	17.65303592623686	70.18376618407356	0.962059620596206	0.0961497526696483	0.0525342360138383	0.1893481982931019	0.0	0.0040799189492611	187.88821752265864	0.8959350179084922	4.788423783491934	0.1203652039058994	75.8056338028169	32.56912859249308	158	34			1.0	0.0	0.0		0.0	0.0	0.0		0.0	0.0	83.19704537764189	83.19704537764189	2.0	1.0	1.0		1.0	0.5	1.0	1.0	0.0
5436	[[4890, 30515], [4916, 30546]]	[4903.201923076923, 30529.89262820513]	2	624	864	0.5886570439217548	0.8642122234676789	1.2370375742826996	0.7222222222222222	31.60083200376985	25.54557166308687	95.25483399593904	0.9440242057488654	0.0605076240781201	0.067800045641697	0.1806510477567927	-0.068909711853282	0.0021571402483564	160.3462837837838	0.8349433585701855	4.8953923033407225	0.1250153013305558	74.42147435897436	23.39105105849537	164	33			1.0	0.0	0.0		0.0	0.0	0.0		0.0	0.0			1.0	0.0	0.0		0.0	0.0	0.0		0.0
5450	[[5736, 30568], [5765, 30603]]	[5750.891954022989, 30585.12183908046]	2	870	1080	0.5900830444052243	0.9258004665978552	1.2386315995857988	0.8055555555555556	37.09103760012364	29.945173054301996	108.66904755831212	0.9709821428571428	0.061071836362505	0.0289687437530879	0.1	-0.0029612191121655	0.0034792310036862	99.23621103117505	0.8601509407454819	4.445288127902945	0.2369526412483961	53.71724137931034	20.48684583239028	137	30	60.42950966143884	60.42950966143884	3.0	1.0	1.0		2.0	0.6666666666666666	0.75	0.6666666666666666	0.0	0.0	41.01828961749884	41.01828961749884	3.0	1.0	1.0		2.0	0.6666666666666666	0.75	0.6666666666666666	0.0
5451	[[4374, 30575], [4392, 30594]]	[4382.63670411985, 30584.610486891386]	2	267	380	0.7825459713471622	0.8983761326092703	1.606186241682212	0.7026315789473684	23.390756732909637	14.5629168809289	61.11269837220809	0.9535714285714286	0.1122562541233687	0.0516118646700102	0.2035586834081748	0.0279508497187473	0.0044747496271041	96.18623481781378	0.8811400964194609	4.698809238328397	0.1154544246145194	115.84644194756554	21.42408460583417	165	80			1.0	0.0	0.0		0.0	0.0	0.0		0.0	0.0			1.0	0.0	0.0		0.0	0.0	0.0		0.0
5459	[[4350, 30831], [4379, 30867]]	[4364.037227214378, 30848.49807445443]	2	779	1110	0.6654686176659157	0.812861392393673	1.3397178400275904	0.7018018018018019	37.37906901420804	27.90070259379262	109.7401153701776	0.9295942720763724	0.0640812703280098	0.0657670233002452	0.1645197025126054	-0.1453585353228419	0.0022812969972609	133.95283018867923	0.911961395391478	5.02170631861155	0.1847357700493704	75.01797175866496	28.38868648607841	169	33			1.0	0.0	0.0		0.0	0.0	0.0		0.0	0.0	38.723224387476	66.0575609905993	8.0	5.0	2.0	0.0	3.0	0.375	0.8333333333333333	0.7	15.5
5485	[[4323, 30947], [4350, 30976]]	[4336.529780564263, 30961.706896551725]	2	638	840	0.5800934948273339	0.9219085358507106	1.2276718734562686	0.7595238095238095	31.71213356507684	25.831115178844627	93.25483399593904	0.9681335356600912	0.0700468840571116	0.0489998534894451	0.163577848394665	-0.0624401366044561	0.0030189577562326	107.36842105263156	0.8367150804986266	4.619367581354624	0.2016963675183827	71.1065830721003	20.55837900367568	145	42			1.0	0.0	0.0		0.0	0.0	0.0		0.0	0.0	90.54609863863884	94.40786461806624	8.0	3.0	2.0	0.0	3.0	0.375	0.6428571428571428	0.5	6.5
5487	[[4962, 30957], [4984, 30981]]	[4972.818594104308, 30968.904761904763]	2	441	575	0.4921627168930116	0.9403086559704422	1.148760825163208	0.7669565217391304	25.404195210535374	22.11443379166949	76.76955262170047	0.9607843137254902	0.0848028092304345	0.0495952544537509	0.2063376767723454	-0.0321332322127277	0.0034208579881656	95.13942307692308	0.8364319432699423	4.504941966168074	0.1684374925383748	65.43990929705215	18.16644246234812	121	41	35.042474873211134	35.042474873211134	2.0	1.0	1.0		1.0	0.5	1.0	1.0	0.0	0.0	60.710221345892585	80.80123743576016	5.0	3.0	2.0	0.0	2.0	0.4	0.875	0.8	1.5
5489	[[4795, 30962], [4820, 30984]]	[4807.304166666667, 30973.245833333334]	2	480	598	0.7020457139289279	0.8908763852262965	1.4042342816796265	0.802675585284281	29.473424856234946	20.98896547446579	82.2842712474619	0.96	0.0845443739412139	0.0641296809423961	0.1826712036572539	-0.0354157061306473	0.005300480251282	162.46389496717725	0.8892047634365039	4.571551865778537	0.2538597555500886	65.13333333333334	29.428779375902693	151	33			1.0	0.0	0.0		0.0	0.0	0.0		0.0	0.0			1.0	0.0	0.0		0.0	0.0	0.0		0.0
5490	[[4998, 30963], [5017, 30983]]	[5007.571865443425, 30973.39755351682]	2	327	420	0.3101126037814673	0.9692286195016084	1.051856711242381	0.7785714285714286	20.9358197204175	19.90368031753065	65.11269837220809	0.961764705882353	0.09838814385517	0.0416754715669558	0.1854101966249684	-0.024044658703989	0.004634969456192	155.07189542483658	0.8539181587645596	4.504803335402928	0.1651399251594297	69.95107033639144	25.65158322786277	141	40	35.042474873211134	35.042474873211134	2.0	1.0	1.0		1.0	0.5	1.0	1.0	0.0	0.0	33.60638501652288	61.27817388391102	5.0	3.0	2.0	0.0	2.0	0.4	0.875	0.8	1.5
5500	[[4540, 31002], [4567, 31022]]	[4553.130530973452, 31012.046460176993]	2	452	588	0.7473842848810164	0.8888076459769668	1.5051355206141903	0.7687074829931972	29.458648450812085	19.572090384785483	79.94112549695427	0.9596602972399152	0.0799849371679985	0.0482429966032899	0.1438648561226741	-0.0232240394049415	0.004010529659078	189.3341067285383	0.8926544578580364	4.6583135345704685	0.2152509127307972	67.03097345132744	32.618862504504825	171	31	44.68600825773884	60.38689710872711	4.0	3.0	2.0	0.6666666666666666	1.0	0.25	1.0	1.0	0.5	0.1666666666666666	67.32516027182618	67.32516027182618	3.0	1.0	1.0		2.0	0.6666666666666666	0.75	0.6666666666666666	0.0
5507	[[4499, 31023], [4531, 31049]]	[4515.202743902439, 31035.67530487805]	2	656	891	0.7304263467364898	0.8269879110943176	1.464147122978385	0.7362514029180696	35.62128120119776	24.329031312602343	99.84062043356596	0.938483547925608	0.0710096311517096	0.0579725246202366	0.1717140347272574	-0.0563719254648084	0.0022465414418434	100.95382165605096	0.8722964970153047	4.802034756512971	0.16018301031833	81.1905487804878	21.547210694733327	151	40	42.87745129612093	53.15993494177959	4.0	3.0	2.0	0.6666666666666666	1.0	0.25	1.0	1.0	0.5	0.1666666666666666	93.26701907617289	93.26701907617289	3.0	1.0	1.0		2.0	0.6666666666666666	0.75	0.6666666666666666	0.0
5510	[[4455, 31030], [4491, 31052]]	[4472.6096, 31040.6048]	2	625	851	0.7764082493614793	0.8507352178968157	1.586721553850439	0.7344300822561692	35.66542711271596	22.47743280865378	96.08326112068524	0.964506172839506	0.0752540146404872	0.0577649481598366	0.1843110489050429	-0.0458301845804486	0.0026765708987759	122.74086378737545	0.8987380892651644	4.852467351069374	0.1747673561064187	69.936	26.696979304782783	152	35	42.87745129612093	64.15640084895892	4.0	2.0	2.0	1.0	2.0	0.5	0.8333333333333333	0.75	0.0	0.0			1.0	0.0	0.0		0.0	0.0	0.0		0.0
5516	[[4574, 31041], [4597, 31062]]	[4585.321525885559, 31051.653950953678]	2	367	528	0.6641355856786743	0.8996516731111769	1.337591962191773	0.6950757575757576	25.04832078266485	18.726428904088785	71.59797974644665	0.9507772020725388	0.0919256295204228	0.0475166656623854	0.1854101966249684	0.0	0.0032514177693761	154.54492753623188	0.8444651374652139	4.809343340234265	0.0995835835679495	79.43051771117166	23.880605506362347	155	34	51.03933266664559	61.47783896906229	4.0	2.0	2.0	1.0	2.0	0.5	0.8333333333333333	0.75	0.0	0.0			1.0	0.0	0.0		0.0	0.0	0.0		0.0
5529	[[5687, 31079], [5706, 31102]]	[5696.027950310559, 31089.92236024845]	2	322	480	0.7693266132385288	0.8353576787536711	1.5652987881244869	0.6708333333333333	25.60670190330651	16.358986602160478	69.59797974644665	0.936046511627907	0.0961779563803064	0.0615666533291282	0.2609407335315793	-0.0204513091026169	0.0044592585919553	292.6644295302013	0.757807853056017	4.569435193362715	0.1479711360511344	62.72360248447205	28.08861314241665	159	29			1.0	0.0	0.0		0.0	0.0	0.0		0.0	0.0	65.79155625555603	65.79155625555603	2.0	1.0	1.0		1.0	0.5	1.0	1.0	0.0
5534	[[4982, 31112], [4993, 31128]]	[4987.493150684932, 31119.77397260274]	2	146	204	0.7459531646217059	0.9458797778584518	1.5015050962156538	0.7156862745098039	16.709942257887445	11.128794900531911	44.04163056034261	0.948051948051948	0.1506753267297938	0.0564727082112564	0.2552289557335451	0.0756971849872429	0.007992308154558	183.87596899224803	0.7937935438403037	4.289502910755754	0.0462466495572997	104.65068493150685	22.013878706290093	159	69			1.0	0.0	0.0		0.0	0.0	0.0		0.0	0.0			1.0	0.0	0.0		0.0	0.0	0.0		0.0
5536	[[4749, 31118], [4770, 31132]]	[4759.457264957265, 31124.790598290598]	2	234	330	0.774590694316945	0.8656114252602034	1.5811205360767857	0.7090909090909091	21.7755761236348	13.772242929477253	58.284271247461895	0.9397590361445785	0.0977634274421175	0.0781579456304545	0.2595705994589712	-0.0232240394049415	0.0057755259481662	110.42922374429224	0.8498154739636602	4.434244013085171	0.164284939941646	64.2948717948718	21.1297026168347	131	33	18.45538930087262	18.45538930087262	2.0	1.0	1.0		1.0	0.5	1.0	1.0	0.0	0.0			1.0	0.0	0.0		0.0	0.0	0.0		0.0
5540	[[4754, 31132], [4772, 31155]]	[4763.379603399433, 31142.824362606232]	2	353	456	0.6478774368570737	0.922199263350126	1.3127759718914784	0.7741228070175439	24.34550752302392	18.545058749015904	69.35533905932738	0.9671232876712328	0.0889911075405379	0.049704453970376	0.2052570773064329	0.0210393135996295	0.0044992193346329	218.75075987841944	0.7731057003939303	4.611604334367064	0.1917872284172748	65.51841359773371	25.266070268875804	152	35	18.45538930087262	18.45538930087262	2.0	1.0	1.0		1.0	0.5	1.0	1.0	0.0	0.0			1.0	0.0	0.0		0.0	0.0	0.0		0.0
5546	[[5996, 31145], [6010, 31168]]	[6002.93253968254, 31157.02380952381]	2	252	360	0.8236432389433302	0.8318813870343231	1.763331649299049	0.7	23.933900042630565	13.573113175927316	61.698484809834994	0.9473684210526316	0.1093851714788319	0.0878133436411313	0.285688932631983	-0.0316227766016837	0.0056171129578331	322.3245614035087	0.7766101598011013	4.493290369827422	0.0954933283320095	70.9563492063492	29.170987424264997	158	35			1.0	0.0	0.0		0.0	0.0	0.0		0.0	0.0	35.89919230355173	47.25626524909247	3.0	2.0	1.0	0.0	1.0	0.3333333333333333	1.0	1.0	1.0
5547	[[5171, 31146], [5200, 31166]]	[5184.907766990291, 31156.19660194175]	2	412	630	0.7950919498061082	0.8121930591144364	1.648834780789051	0.653968253968254	29.797803080530528	18.07203694858424	79.84062043356596	0.938496583143508	0.0845358101063035	0.0864978452662232	0.3130495168499705	-0.0624401366044561	0.0034863717531936	185.45780051150896	0.8420339519286256	4.6569088972037465	0.1844463466361649	64.45873786407768	27.05398677364873	155	33			1.0	0.0	0.0		0.0	0.0	0.0		0.0	0.0	93.7680453064817	93.7680453064817	2.0	1.0	1.0		1.0	0.5	1.0	1.0	0.0
5552	[[4478, 31163], [4504, 31193]]	[4490.965403624382, 31177.594728171334]	2	607	837	0.5809344906782116	0.8882376059560351	1.2285762163511555	0.7252090800477897	30.877702105562932	25.13291539801172	92.66904755831212	0.9544025157232704	0.0667088747058987	0.0508913593702453	0.1893014854194611	-0.0404045738753888	0.0039363908179012	106.765625	0.8795130521121681	4.622650369244272	0.2413484552526463	66.44810543657331	23.339134125934404	146	38	19.70919903729587	56.288782311149234	4.0	2.0	2.0	1.0	2.0	0.5	0.8333333333333333	0.75	0.0	0.0	50.65087314308255	60.167818680902	14.0	2.0	2.0	0.0	5.0	0.3571428571428571	0.4602564102564102	0.3611111111111111	1.5
5557	[[4503, 31181], [4514, 31191]]	[4508.927083333333, 31185.708333333332]	2	96	132	0.3178007690893213	0.9323664390601144	1.0546770819608735	0.7272727272727273	11.429051020497877	10.8365406018388	35.970562748477136	0.9056603773584906	0.16290360212406	0.045225723163238	0.2421309914033507	0.0670793608358433	0.01218820861678	299.29761904761904	0.7437750910509243	4.036593981421104	0.1307753926487195	69.3125	24.739186400324485	132	39	19.70919903729587	48.042736143769424	4.0	2.0	2.0	1.0	2.0	0.5	0.8333333333333333	0.75	0.0	0.0	30.949434123198102	49.15529104032172	14.0	2.0	2.0	0.0	5.0	0.3571428571428571	0.4602564102564102	0.3611111111111111	1.5
5571	[[5301, 31225], [5325, 31250]]	[5313.675456389452, 31237.419878296147]	2	493	650	0.4474335463688981	0.917243629719432	1.1181715172201467	0.7584615384615384	26.54754713717037	23.74192753824516	82.18376618407356	0.9591439688715954	0.0787376469223031	0.0452380429765822	0.139056172791114	-0.0179168276442766	0.0034343777081833	226.9635974304068	0.7961282395761393	4.605486686886652	0.1623197651979782	63.65922920892495	26.901923534803466	147	34			1.0	0.0	0.0		0.0	0.0	0.0		0.0	0.0	52.10620130836499	62.79350372080637	15.0	6.0	2.0	0.0	5.0	0.3333333333333333	0.6095238095238094	0.4242424242424242	46.5
5576	[[4533, 31239], [4556, 31268]]	[4545.532608695652, 31252.740942028984]	2	552	720	0.5787810976962511	0.9161966715960732	1.2262672084006918	0.7666666666666667	29.55414076042419	24.10089787768928	87.01219330881976	0.968421052631579	0.0731286468307579	0.0533577889873105	0.2184718294492801	-0.0087791838301289	0.0041029932032706	127.73563218390804	0.7912050069917174	4.408353862552359	0.2160823782186741	61.61594202898551	20.11527376411604	131	38	44.20495158943873	71.14986347489476	4.0	3.0	2.0	0.3333333333333333	1.0	0.25	1.0	1.0	2.0	0.6666666666666666	54.02170846314626	69.50295538259739	14.0	5.0	2.0	0.0	5.0	0.3571428571428571	0.6141025641025641	0.4333333333333333	23.0
5584	[[4324, 31252], [4356, 31276]]	[4340.369636963696, 31263.887788778877]	2	606	825	0.7140453185943244	0.854074115518451	1.4283684354124442	0.7345454545454545	33.47271728891627	23.43423199438803	94.42640687119284	0.9453978159126364	0.064826818618287	0.0670110162046665	0.171682358477629	-0.0874262460352127	0.002378829307888	106.79518072289156	0.9293279993466148	5.04185195275662	0.1606215001131683	77.08745874587459	29.42323358164621	162	32	53.76940964541439	53.76940964541439	2.0	1.0	1.0		1.0	0.5	1.0	1.0	0.0	0.0	53.60588509639356	81.48349464015598	14.0	3.0	1.0	0.0	5.0	0.3571428571428571	0.4333333333333334	0.2954545454545454	23.0
5593	[[4374, 31273], [4406, 31293]]	[4390.56015037594, 31283.176691729324]	2	532	693	0.8060031167009082	0.8483858844047584	1.6894423471600586	0.7676767676767676	33.90183472254549	20.066878742286917	88.76955262170047	0.96028880866426	0.0740021305638327	0.0552219673399229	0.1657868552516711	-0.026197165896624	0.0041551617832345	60.39138943248532	0.9314718816582056	4.503511188050178	0.2372604195657478	60.24812030075188	22.177735911290437	139	32	53.76940964541439	53.76940964541439	2.0	1.0	1.0		1.0	0.5	1.0	1.0	0.0	0.0	44.58150558069103	70.46373616045035	14.0	2.0	1.0	0.0	3.0	0.2142857142857142	0.4999999999999999	0.4333333333333333	36.0
5596	[[4550, 31281], [4582, 31303]]	[4564.985294117647, 31292.435661764706]	2	544	759	0.8367047349354614	0.836022979803015	1.8259695510571976	0.7167325428194994	35.81908224105075	19.616472914519445	90.42640687119284	0.966252220248668	0.0788922205893419	0.060722311877808	0.2083595126282911	-0.0282765131416754	0.0031424876860901	101.90403071017276	0.9070172773300412	4.699345093786199	0.1901872333823923	64.90441176470588	25.365889751579253	149	31	44.20495158943873	44.20495158943873	4.0	1.0	1.0		2.0	0.5	0.6666666666666666	0.6	0.0	0.0	68.85753046194976	86.82372976810875	14.0	4.0	2.0	0.0	5.0	0.3571428571428571	0.5628205128205128	0.40625	11.0
5624	[[5268, 31358], [5286, 31379]]	[5277.2307692307695, 31368.28]	2	325	418	0.5186339596023161	0.9633006157126078	1.1695955903396975	0.777511961722488	22.02269762962869	18.829326830167357	65.11269837220809	0.9672619047619048	0.1034249802874678	0.042263656901292	0.2133898449692727	0.038364861216261	0.0044113322223311	147.11551155115512	0.737482906400922	4.43736754233768	0.1467928240785977	79.90461538461538	19.26783234600118	151	52	83.7814259479542	83.7814259479542	3.0	1.0	1.0		2.0	0.6666666666666666	0.75	0.6666666666666666	0.0	0.0	32.96790896311684	69.50581445779022	15.0	6.0	2.0	0.0	3.0	0.2	0.6547619047619048	0.5185185185185185	65.0
5648	[[5220, 31426], [5248, 31453]]	[5233.27724665392, 31439.606118546846]	2	523	812	0.8347055389049314	0.7892231106027592	1.815882166476692	0.6440886699507389	35.11584024670482	19.338171217815944	91.25483399593904	0.944043321299639	0.055305373946347	0.071719960746874	0.168652625258653	-0.0624401366044561	0.0029915314763799	110.33939393939394	0.8956065261428827	4.832117967546373	0.1556716559963986	79.27724665391969	24.6510173477976	142	46	80.23651474502803	82.00897034649111	3.0	2.0	1.0	0.0	1.0	0.3333333333333333	1.0	1.0	1.0	1.0	80.40055842505534	84.17374046967706	15.0	2.0	2.0	0.0	5.0	0.3333333333333333	0.380952380952381	0.2857142857142857	0.5
5668	[[5268, 31491], [5293, 31517]]	[5281.096385542169, 31504.036144578313]	2	498	702	0.637870167527119	0.9157002623306052	1.2984586138873568	0.7094017094017094	28.819664739924672	22.195289423698814	82.66904755831213	0.9707602339181286	0.081204883320683	0.0538110743600545	0.2027112473473149	-0.0419983469598253	0.0025739155521296	180.70488322717625	0.8734939877178348	5.011260644943496	0.0976437180649254	82.61646586345381	28.458937690958017	154	32	80.23651474502803	80.23651474502803	3.0	1.0	1.0		2.0	0.6666666666666666	0.75	0.6666666666666666	0.0	0.0	69.18125632051482	80.78532512391101	15.0	2.0	1.0	0.0	5.0	0.3333333333333333	0.3904761904761905	0.2978723404255319	13.0
5686	[[4648, 31551], [4671, 31568]]	[4659.53220338983, 31559.481355932203]	2	295	432	0.8053789429782306	0.8679000948326302	1.6870225981983176	0.6828703703703703	25.254545288121463	14.969891520773022	65.35533905932738	0.9577922077922078	0.1042212178433067	0.0601345772508097	0.2520321953221454	-0.0	0.0041053578177742	130.3898916967509	0.8910814841187785	4.757788105528836	0.1431908395798793	78.72203389830509	26.301846734135797	148	37			1.0	0.0	0.0		0.0	0.0	0.0		0.0	0.0			1.0	0.0	0.0		0.0	0.0	0.0		0.0
5721	[[4999, 31645], [5019, 31664]]	[5008.534965034965, 31654.646853146853]	2	286	420	0.7906936481493819	0.8631656200091364	1.6334210549207038	0.680952380952381	24.428118756036195	14.955187875438575	64.52691193458118	0.9470198675496688	0.0995323935383855	0.0729047179861688	0.2443756744523928	-0.0219003700176296	0.0045225846571315	125.51503759398494	0.7959636764165771	4.546967720913948	0.1422513285328414	123.8951048951049	19.174835376145573	175	86			1.0	0.0	0.0		0.0	0.0	0.0		0.0	0.0	54.23751350127081	75.84848313091952	4.0	3.0	1.0	0.0	1.0	0.25	1.0	1.0	3.0
5726	[[4842, 31655], [4863, 31673]]	[4852.795597484277, 31664.61006289308]	2	318	418	0.5774865583706357	0.9425526024511056	1.2248894705637825	0.7607655502392344	22.421643355222244	18.30503395943325	65.11269837220809	0.9636363636363636	0.0936468507157703	0.0633967455218098	0.1967472672326684	-0.0307303057515751	0.0041050994955313	154.40133779264212	0.8782892796358406	4.674434730836979	0.1423318316395816	83.76100628930817	26.48363897916177	164	44			1.0	0.0	0.0		0.0	0.0	0.0		0.0	0.0			1.0	0.0	0.0		0.0	0.0	0.0		0.0
5736	[[4440, 31680], [4464, 31700]]	[4452.563829787234, 31690.57180851064]	2	376	525	0.7198563560340484	0.8780803355853628	1.440666724983556	0.7161904761904762	26.394923567021863	18.32132519568198	73.35533905932736	0.9543147208121828	0.0834861218684419	0.0625149288136371	0.2341640786499873	-0.0270090756737726	0.0033247371553263	119.81971830985916	0.9196548841164232	4.950144598670272	0.1525064829869287	74.68617021276596	28.618221026025218	142	32			1.0	0.0	0.0		0.0	0.0	0.0		0.0	0.0	29.37829628051513	65.16189571511555	5.0	4.0	1.0	0.0	1.0	0.2	1.0	1.0	6.0
5754	[[5326, 31734], [5337, 31746]]	[5331.217391304348, 31739.852173913045]	2	115	156	0.5874754718372246	0.9808208202866292	1.2357243371363038	0.7371794871794872	13.457268004028684	10.890186103492036	38.38477631085024	0.934959349593496	0.1613866145831483	0.033014723501831	0.2051133047134967	0.0847758096593144	0.0111495578623606	135.76470588235293	0.701452607650316	3.9110403911378473	0.154494360076572	78.47826086956522	16.38522549026194	125	56			1.0	0.0	0.0		0.0	0.0	0.0		0.0	0.0	68.77431205434105	76.32213667367081	3.0	2.0	1.0	0.0	1.0	0.3333333333333333	1.0	1.0	1.0
5766	[[5882, 31770], [5906, 31789]]	[5894.111405835543, 31779.450928381964]	2	377	500	0.7101049448490458	0.930461195967838	1.4202611742066502	0.754	26.11214494173501	18.385452912434296	71.35533905932738	0.9691516709511568	0.0979573088220814	0.0403571978610914	0.1929989191914426	0.0316227766016837	0.0049196149047854	146.55462184873946	0.8926140664070986	4.512792579752452	0.2399385906933469	58.342175066313	28.51519486124296	144	30			1.0	0.0	0.0		0.0	0.0	0.0		0.0	0.0			1.0	0.0	0.0		0.0	0.0	0.0		0.0
5804	[[4226, 31875], [4249, 31902]]	[4237.151767151767, 31889.31392931393]	2	481	672	0.5785776888509725	0.8771445371251411	1.2260502143090577	0.7157738095238095	27.649409053739287	22.551612267627352	83.01219330881975	0.9487179487179488	0.0822829481331293	0.0624437083776346	0.2341640786499873	-0.0263390805432022	0.0026265904516858	197.44812362030908	0.8167865884815121	4.920067941327007	0.120612314769617	83.16424116424116	25.061837242361737	149	39			1.0	0.0	0.0		0.0	0.0	0.0		0.0	0.0	60.44139605165879	63.63798896685909	3.0	2.0	1.0	0.0	1.0	0.3333333333333333	1.0	1.0	1.0
5818	[[5745, 31906], [5759, 31924]]	[5752.338028169014, 31914.81220657277]	2	213	285	0.6093072379671521	0.9366969015982932	1.2611386478547473	0.7473684210526316	18.64311407717601	14.782763266266382	53.45584412271571	0.9551569506726456	0.1142185107089524	0.0378705519609331	0.1606755500568877	0.0312158147789181	0.0056329046657455	190.41752577319588	0.8431345243818341	4.504724639992343	0.093666704302918	77.3943661971831	26.50280109559833	148	40			1.0	0.0	0.0		0.0	0.0	0.0		0.0	0.0	39.58304842464226	49.34926811124336	4.0	3.0	1.0	0.0	1.0	0.25	1.0	1.0	3.0
5819	[[5302, 31914], [5316, 31929]]	[5309.436781609195, 31921.787356321838]	2	174	240	0.5824285539773589	0.947378738649894	1.2301910067163109	0.725	16.551668518118017	13.45455171412656	48.04163056034262	0.9405405405405406	0.1373181730982796	0.0346902337721109	0.2264274467125153	0.1002157828393905	0.006489344656305	242.82278481012656	0.7386732327623953	4.498564391768782	0.098311637867591	95.77011494252874	22.83811149741584	147	59			1.0	0.0	0.0		0.0	0.0	0.0		0.0	0.0	96.59460888963464	96.59460888963464	2.0	1.0	1.0		1.0	0.5	1.0	1.0	0.0
5829	[[5449, 31955], [5461, 31967]]	[5455.228571428572, 31960.85714285714]	2	140	169	0.2615333340349436	1.0187394540474053	1.036060667329184	0.8284023668639053	13.599405324699203	13.126070464345032	41.55634918610404	0.9523809523809524	0.1520801850909069	0.0361164201452392	0.2341640786499873	0.1023389852318125	0.0079980159960319	201.8346456692913	0.8081360894516489	4.312679219632455	0.1394361152816632	79.34285714285714	24.834242324595586	137	42			1.0	0.0	0.0		0.0	0.0	0.0		0.0	0.0	72.13940980019576	77.98832523226662	3.0	2.0	1.0	0.0	1.0	0.3333333333333333	1.0	1.0	1.0
5843	[[5811, 32010], [5822, 32019]]	[5816.39, 32014.47]	2	100	120	0.6545688138669357	1.007681321497134	1.3227470783002304	0.8333333333333334	12.98731139260013	9.818438918261846	35.31370849898476	0.9523809523809524	0.155430003977805	0.0386124127833598	0.2019020352448753	0.0759746926647958	0.011358024691358	151.57777777777778	0.8362139102255548	4.205109193314064	0.0490082007692553	101.52	22.86065615856203	143	62			1.0	0.0	0.0		0.0	0.0	0.0		0.0	0.0			1.0	0.0	0.0		0.0	0.0	0.0		0.0
5848	[[5639, 32016], [5661, 32034]]	[5650.579881656805, 32024.26923076923]	2	338	437	0.7449140829039548	0.895500166234777	1.4988899056848262	0.7734553775743707	25.566801419838946	17.05715764905212	68.8700576850888	0.9602272727272728	0.0933105630499184	0.0549475958152869	0.1962325574438917	0.0	0.0039602598244907	97.94043887147336	0.8915556543536342	4.715569742740953	0.1815979627610826	75.38757396449704	23.24033347504961	134	39			1.0	0.0	0.0		0.0	0.0	0.0		0.0	0.0	98.1066174240314	98.1066174240314	2.0	1.0	1.0		1.0	0.5	1.0	1.0	0.0
5962	[[4287, 32418], [4315, 32442]]	[4300.1499085923215, 32430.0676416819]	2	547	725	0.540644578315923	0.920246712616612	1.1887057040945128	0.7544827586206897	28.824892915564607	24.24897332979633	86.42640687119285	0.961335676625659	0.0727176279226495	0.0363863059284654	0.1331508147231109	-0.0055416929742996	0.0027818147120564	98.47126436781608	0.913213056355728	4.834623341619393	0.169792392097428	70.53930530164534	25.38572289214712	162	35			1.0	0.0	0.0		0.0	0.0	0.0		0.0	0.0	52.51895611037023	67.9528004861497	5.0	2.0	1.0	0.0	3.0	0.6	0.7083333333333334	0.5714285714285714	3.0
5972	[[5818, 32447], [5834, 32463]]	[5825.720524017467, 32454.689956331877]	2	229	289	0.707655046139061	0.964326307341064	1.415311795338399	0.7923875432525952	20.35115128600268	14.37927059820536	54.62741699796952	0.9703389830508474	0.1066333180692062	0.0660782721446095	0.2184718294492801	-0.0282017824923807	0.0052954788180847	239.5424528301887	0.8070757341912222	4.606671606816741	0.0820805409799021	80.04366812227074	27.24797683437641	149	37			1.0	0.0	0.0		0.0	0.0	0.0		0.0	0.0	91.1221346657362	91.1221346657362	2.0	1.0	1.0		1.0	0.5	1.0	1.0	0.0
5990	[[4702, 32489], [4727, 32513]]	[4714.368644067797, 32500.919491525423]	2	472	650	0.6380575764443001	0.9304736017039176	1.2987204334014089	0.7261538461538461	27.95915969172848	21.528235771652675	79.84062043356595	0.969199178644764	0.0814831652335912	0.0405756291362184	0.1858548986140353	0.0133912010497718	0.0043891916780525	173.38031319910516	0.8250879006803613	4.484196212678455	0.2104056632521504	62.54025423728814	25.278584892605277	169	34			1.0	0.0	0.0		0.0	0.0	0.0		0.0	0.0	79.54935469627148	79.54935469627148	2.0	1.0	1.0		1.0	0.5	1.0	1.0	0.0
5997	[[4526, 32505], [4554, 32532]]	[4539.47471451876, 32518.6867862969]	2	613	812	0.5454533119276941	0.9132732150474536	1.1931163752407818	0.7549261083743842	30.569781279394427	25.62179340906721	91.84062043356596	0.9623233908948194	0.0667070661460006	0.0650305279769244	0.2365662637369737	-0.0905302026668168	0.0021710862736503	139.23247863247863	0.875906750225837	4.963007180836735	0.1203477773653431	82.7030995106036	25.31104911612271	149	35			1.0	0.0	0.0		0.0	0.0	0.0		0.0	0.0	32.098370185118	48.11065893505157	3.0	2.0	1.0	0.0	1.0	0.3333333333333333	1.0	1.0	1.0
6049	[[4763, 32893], [4780, 32907]]	[4771.677725118483, 32899.62559241706]	2	211	270	0.5989084177173685	0.9790176661508736	1.2487239223495787	0.7814814814814814	18.34651245698258	14.692208684896562	52.04163056034261	0.9634703196347032	0.1211341548521036	0.0278054313480108	0.1573051683037572	0.0706389414843452	0.0052582257392753	216.9591836734694	0.8308277054708535	4.654713889586785	0.1029045410091836	96.04265402843602	25.50389024444473	156	48			1.0	0.0	0.0		0.0	0.0	0.0		0.0	0.0	91.90941900031756	91.90941900031756	2.0	1.0	1.0		1.0	0.5	1.0	1.0	0.0
6061	[[5070, 32929], [5088, 32943]]	[5078.748878923767, 32935.70403587444]	2	223	285	0.6722592671546328	0.9390601158823464	1.3507749064362409	0.7824561403508772	19.698705792213943	14.583263057636437	54.62741699796952	0.9570815450643776	0.1132880060741081	0.0627614353238049	0.2786571395084151	0.0223606797749978	0.0056860207100591	110.0625	0.8853495860296663	4.542609588763527	0.1560985986895285	77.8609865470852	23.599107927861397	155	46			1.0	0.0	0.0		0.0	0.0	0.0		0.0	0.0	27.434907188295288	55.73733292239888	5.0	4.0	1.0	0.0	1.0	0.2	1.0	1.0	6.0
6094	[[4778, 33033], [4796, 33048]]	[4787.571428571428, 33040.52678571428]	2	224	304	0.6084812019276096	0.9552341901921956	1.2601310004084685	0.7368421052631579	18.98377300555813	15.064920234011057	54.284271247461895	0.9531914893617022	0.1212799531953272	0.042597652784062	0.2341640786499873	0.0519680356533399	0.0052237426035502	164.47115384615384	0.8527800417556858	4.529892065900259	0.0924946777207581	84.79464285714286	24.761771512633693	159	38			1.0	0.0	0.0		0.0	0.0	0.0		0.0	0.0	61.15828001638245	61.15828001638245	2.0	1.0	1.0		1.0	0.5	1.0	1.0	0.0
6154	[[4860, 33162], [4881, 33191]]	[4870.216630196936, 33176.442013129104]	2	457	660	0.7684841928328885	0.8698165151647982	1.5628204465931943	0.6924242424242424	30.16722955186564	19.3030681276454	81.25483399593904	0.958071278825996	0.0856697945601373	0.0436696941682036	0.1593654011777767	0.0139163050810566	0.0031426706667617	231.0608899297424	0.8227388342283262	4.78559441867989	0.1247232280605023	65.40919037199124	28.00759827352724	162	30	83.35317228024633	83.35317228024633	3.0	1.0	1.0		2.0	0.6666666666666666	0.75	0.6666666666666666	0.0	0.0			1.0	0.0	0.0		0.0	0.0	0.0		0.0
6182	[[5306, 33221], [5327, 33245]]	[5316.746438746439, 33232.05413105413]	2	351	550	0.6802410392904243	0.7767637038816836	1.3642779003878072	0.6381818181818182	25.76458968084549	18.885147720652583	75.35533905932738	0.904639175257732	0.0615308057698307	0.0833281747790758	0.2052651362096436	-0.0846541497792821	0.0041778011968835	145.7914110429448	0.8134285133619147	4.439948673143057	0.1709134063329797	56.79202279202279	20.986077168914907	135	31			1.0	0.0	0.0		0.0	0.0	0.0		0.0	0.0	21.985222187669454	57.69986080480653	8.0	7.0	1.0	0.0	1.0	0.125	1.0	1.0	21.0
6184	[[4961, 33237], [4980, 33255]]	[4971.238461538462, 33245.52307692308]	2	260	380	0.8303073891457396	0.8582903199560473	1.7943473501036176	0.6842105263157895	24.561733574029887	13.688394040658588	61.698484809835	0.959409594095941	0.1050713847140252	0.0692762973177579	0.2213265515424063	0.0	0.0044592896127821	202.55186721991703	0.8569667400102379	4.7453505410805725	0.1046208207074398	87.03846153846153	28.875702814265	156	39	86.5099735684191	86.5099735684191	3.0	1.0	1.0		2.0	0.6666666666666666	0.75	0.6666666666666666	0.0	0.0	88.12671423169226	93.24444223703529	3.0	2.0	1.0	0.0	1.0	0.3333333333333333	1.0	1.0	1.0
6188	[[4873, 33244], [4898, 33271]]	[4885.684322033898, 33258.34745762712]	2	472	728	0.7827267890131961	0.8049449253490633	1.6067729557560182	0.6483516483516484	31.782504601026453	19.78033329921972	85.84062043356595	0.944	0.0789835011026346	0.0738900630828777	0.2594553449872044	-0.0536205634149825	0.0025667559451343	193.43693693693692	0.8709545528881547	5.044947099514337	0.0981855751989246	86.18008474576271	29.413392429811736	164	35	83.35317228024633	84.93157292433271	3.0	2.0	1.0	0.0	1.0	0.3333333333333333	1.0	1.0	1.0	1.0			1.0	0.0	0.0		0.0	0.0	0.0		0.0
6196	[[4434, 33271], [4454, 33287]]	[4444.025641025641, 33278.98901098901]	2	273	357	0.7379028296262439	0.9083351793553872	1.4816856974050738	0.7647058823529411	22.813985281855956	15.397317610483016	61.45584412271571	0.9578947368421052	0.1057754042487258	0.0589991766613454	0.1943518824058935	-0.0121267812518166	0.00445556640625	117.8359375	0.9090104447525807	4.669578808420962	0.1363292812329088	83.28571428571429	25.540724808767568	167	49			1.0	0.0	0.0		0.0	0.0	0.0		0.0	0.0	63.0199316208002	63.0199316208002	2.0	1.0	1.0		1.0	0.5	1.0	1.0	0.0
6199	[[4224, 33277], [4234, 33292]]	[4228.734265734266, 33284.545454545456]	2	143	176	0.7406389321263802	0.9472027708349988	1.4883095232755397	0.8125	16.480433887904255	11.073257027633176	43.55634918610404	0.9533333333333334	0.1448171985865836	0.0355958863202236	0.2048131597522115	0.078800884647624	0.0081220162440324	451.62204724409446	0.7047949263017141	4.430621435126698	0.0354433807276318	92.85314685314684	29.60012238728196	173	44			1.0	0.0	0.0		0.0	0.0	0.0		0.0	0.0	48.32345015637076	48.32345015637076	2.0	1.0	1.0		1.0	0.5	1.0	1.0	0.0
6239	[[5738, 33370], [5759, 33394]]	[5748.377049180328, 33382.07494145199]	2	427	550	0.6718003682721373	0.9023726796792244	1.3500154757833964	0.7763636363636364	27.253289078193685	20.187390120382847	77.11269837220809	0.9595505617977528	0.0811662445553551	0.0492601713714322	0.1817986153169427	0.0129908892235312	0.0029330957154525	246.7064676616916	0.7738669738720838	4.789124527027509	0.1143766340782855	77.48711943793911	25.79547911468648	157	37			1.0	0.0	0.0		0.0	0.0	0.0		0.0	0.0	54.35193634570518	67.23496251508081	3.0	2.0	1.0	0.0	1.0	0.3333333333333333	1.0	1.0	1.0
6262	[[4867, 33428], [4882, 33444]]	[4874.8388625592415, 33436.364928909956]	2	211	272	0.3157134505588581	0.9078945956082776	1.0539022726233267	0.7757352941176471	16.947018296185522	16.080255955802958	54.04163056034261	0.9419642857142856	0.1025829388183921	0.065725491088513	0.2236067977499789	-0.0306918889730088	0.0111595281113827	198.26288659793815	0.8359081880080809	4.1559242888889045	0.2303414898350785	54.24644549763033	27.528286601147133	139	27	45.17578992025082	65.02815359287456	3.0	2.0	2.0	1.0	1.0	0.3333333333333333	1.0	1.0	0.0	0.0	18.31309674165901	52.719764535857735	10.0	4.0	2.0	0.0	3.0	0.3	0.6666666666666665	0.5294117647058824	15.333333333333332
6266	[[4914, 33434], [4925, 33451]]	[4919.5649717514125, 33442.72316384181]	2	177	216	0.7654134715424611	0.9500919867830064	1.5539078035481664	0.8194444444444444	18.731431612389105	12.054403465648395	48.38477631085024	0.9619565217391304	0.130978386151385	0.0505214903383058	0.2375623825693543	0.0508772270645644	0.008187967248131	198.9182389937107	0.7815031931992059	4.2526494636202665	0.1585185147296706	65.89830508474576	23.10014668326328	118	39	45.17578992025082	72.43386076617753	3.0	2.0	2.0	1.0	1.0	0.3333333333333333	1.0	1.0	0.0	0.0	20.275149565117918	62.23417138566564	10.0	5.0	2.0	0.0	3.0	0.3	0.7407407407407406	0.6	21.333333333333336
6267	[[5231, 33434], [5247, 33450]]	[5238.837320574163, 33441.75119617225]	2	209	289	0.2839873262107796	0.9395860963622024	1.0429398856380652	0.7231833910034602	16.68964734047529	16.00250174559644	52.8700576850888	0.937219730941704	0.1200298337697344	0.0446677300849176	0.2138641387032015	0.0431116556415791	0.005859375	180.58333333333331	0.8770306714446645	4.555890126026023	0.1259921654073598	67.11483253588517	29.56941747570179	139	30			1.0	0.0	0.0		0.0	0.0	0.0		0.0	0.0	35.716462068488966	63.75358544696949	14.0	7.0	2.0	0.0	3.0	0.2142857142857142	0.7051282051282053	0.5416666666666666	50.5
6281	[[4580, 33453], [4599, 33476]]	[4589.880239520958, 33465.05688622755]	2	334	480	0.8366405071446821	0.84381374236087	1.82564247975854	0.6958333333333333	27.966285872390813	15.318599442367072	70.5269119345812	0.9597701149425288	0.0836464603728789	0.0429531282490203	0.1579046282158063	0.0328775243118889	0.0041415192507804	151.3935483870968	0.860727011120044	4.694138102015217	0.1518931983792989	73.33233532934132	24.8665968130182	157	40	50.5637072026657	50.5637072026657	2.0	1.0	1.0		1.0	0.5	1.0	1.0	0.0	0.0			1.0	0.0	0.0		0.0	0.0	0.0		0.0
6294	[[4619, 33490], [4635, 33510]]	[4626.739583333333, 33499.67013888889]	2	288	357	0.6084389121940031	0.9402339858012492	1.2600795146051167	0.8067226890756303	21.541470136832107	17.095326038676827	62.04163056034261	0.956810631229236	0.1094102985498943	0.0412653311587068	0.160017722749708	0.0189234859503818	0.0039697569049923	307.47565543071164	0.5969551569419859	4.63953381592062	0.0653638469891404	87.54861111111111	21.357678121407638	159	52	50.5637072026657	50.5637072026657	2.0	1.0	1.0		1.0	0.5	1.0	1.0	0.0	0.0	83.3135667381436	87.99973196483101	3.0	2.0	1.0	0.0	1.0	0.3333333333333333	1.0	1.0	1.0
6305	[[4844, 33510], [4866, 33528]]	[4855.348387096774, 33518.97741935484]	2	310	437	0.6999587836588024	0.9120306081292046	1.400200877208207	0.7093821510297483	23.53766511978881	16.810205951819874	65.35533905932738	0.950920245398773	0.0945226708120292	0.0523332440676747	0.1614881924011354	-0.0088537529175047	0.0040741134374889	113.9828178694158	0.879479153736932	4.721041094905111	0.1026069470144583	76.64516129032258	23.81155640697123	135	38	84.8805172654983	92.28622443880128	3.0	2.0	2.0	1.0	1.0	0.3333333333333333	1.0	1.0	0.0	0.0	66.91277423731636	77.07025829472525	10.0	2.0	2.0	0.0	3.0	0.3	0.5185185185185184	0.4285714285714285	0.3333333333333333
6307	[[5298, 33511], [5318, 33535]]	[5307.966321243523, 33523.59844559585]	2	386	525	0.6096852474951175	0.9309322881292142	1.2616010300226168	0.7352380952380952	25.024351794346373	19.835392646990595	72.18376618407356	0.9625935162094764	0.0854680795419965	0.0479446581277136	0.1628107554409857	-0.0226779689938545	0.0034606855380176	124.42659279778394	0.851253056437863	4.649702812114365	0.114521735612535	70.16321243523316	21.23448641984206	140	37			1.0	0.0	0.0		0.0	0.0	0.0		0.0	0.0	52.30285705175643	70.58283739412343	14.0	7.0	2.0	0.0	3.0	0.2142857142857142	0.7051282051282053	0.5416666666666666	50.5
6373	[[4677, 33673], [4704, 33703]]	[4689.725637181409, 33688.04797601199]	2	667	868	0.657868386450657	0.9125075468076592	1.3277868772528856	0.7684331797235023	33.6534552408751	25.3455248108056	95.84062043356596	0.9751461988304092	0.0663466177357214	0.0440716425286253	0.1455874869323891	-0.04509949607369	0.0022892686207032	113.3805031446541	0.865905760693768	4.8247842229202185	0.1266987307957739	73.7616191904048	21.959315572364915	149	37	48.88599161024394	48.88599161024394	2.0	1.0	1.0		1.0	0.5	1.0	1.0	0.0	0.0	57.82931048700138	70.73470379084951	15.0	4.0	2.0	0.0	3.0	0.2	0.5476190476190474	0.4375	49.5
6379	[[4624, 33688], [4658, 33704]]	[4641.430703624734, 33695.62686567164]	2	469	595	0.8714951262985152	0.7827949048585194	2.0391343952789094	0.788235294117647	35.006753955552945	17.167457935387716	86.76955262170047	0.9571428571428572	0.0887352947128726	0.0561493210824468	0.1895644732458105	-0.0164398987305357	0.0035152236223027	96.11973392461198	0.9400814312083235	4.809911390448585	0.2162432477448989	66.64605543710022	29.817112943953703	151	31	48.88599161024394	48.88599161024394	2.0	1.0	1.0		1.0	0.5	1.0	1.0	0.0	0.0	50.26891796138455	65.04025991456975	15.0	7.0	2.0	0.0	5.0	0.3333333333333333	0.6345238095238092	0.3888888888888889	47.5
6404	[[4817, 33749], [4842, 33780]]	[4828.961538461538, 33763.76282051282]	2	624	832	0.6329537918382251	0.901678567979378	1.291673296601527	0.75	32.171770841414535	24.90704958139219	93.25483399593904	0.964451313755796	0.065880125620377	0.05392051680666	0.1602981288562773	0.0	0.0041373721694667	136.75506756756758	0.8779382759370657	4.653798539947919	0.2166099511571781	70.83814102564102	26.22592462021577	169	41			1.0	0.0	0.0		0.0	0.0	0.0		0.0	0.0	70.3598202811617	85.69144355444175	15.0	5.0	1.0	0.0	5.0	0.3333333333333333	0.5392857142857143	0.35	46.0
6425	[[5459, 33795], [5478, 33823]]	[5468.486046511628, 33808.95348837209]	2	430	580	0.7525087272266591	0.8839855088022518	1.51841316578699	0.7413793103448276	28.88948376802417	19.02610199843125	78.18376618407356	0.9619686800894854	0.0856048494745079	0.0485327275553655	0.1884155214747031	0.0181747324685098	0.0039116672159999	223.75311720698252	0.7609808469312599	4.527953486522295	0.1907279166623531	58.95348837209303	24.7762578479386	156	31			1.0	0.0	0.0		0.0	0.0	0.0		0.0	0.0	42.30312379491496	73.14364087684461	7.0	6.0	1.0	0.0	1.0	0.1428571428571428	1.0	1.0	15.0
6434	[[5865, 33819], [5883, 33837]]	[5873.804545454545, 33828.413636363635]	2	220	361	0.8154883129940051	0.8070888079604451	1.7277914931227762	0.6094182825484764	22.09842325292284	12.789982669137112	58.52691193458119	0.9282700421940928	0.0984848378165533	0.0715494165608819	0.2473180541635559	-0.0	0.0079948516125838	181.273631840796	0.7551296036628621	4.153331611143445	0.2007343331728608	68.88636363636364	20.99893493954018	155	44			1.0	0.0	0.0		0.0	0.0	0.0		0.0	0.0	18.50843593694784	58.39159286055322	13.0	8.0	2.0	0.0	3.0	0.2307692307692307	0.7916666666666667	0.631578947368421	51.5
6439	[[5001, 33824], [5018, 33849]]	[5008.846820809249, 33836.612716763004]	2	346	468	0.7830383770500363	0.8888341439340879	1.6077858204804212	0.7393162393162394	26.6930996808265	16.602397745273283	69.94112549695429	0.9637883008356546	0.0887251126857678	0.0570877702672986	0.168827119523792	-0.0461165341258874	0.004140625	248.621875	0.8020590736097357	4.590187363581845	0.1415304979860624	70.04624277456648	28.349147468377865	153	38			1.0	0.0	0.0		0.0	0.0	0.0		0.0	0.0	64.9936418232029	76.84902762162116	5.0	4.0	1.0	0.0	1.0	0.2	1.0	1.0	6.0
6444	[[5323, 33844], [5351, 33871]]	[5337.212624584718, 33857.41196013289]	2	602	812	0.5999530928210709	0.8968849518084286	1.249945036423813	0.7413793103448276	31.08667744598532	24.87043553125076	91.84062043356596	0.9632	0.0722311418004992	0.0617748524299337	0.2058966210085352	-0.0358192644678968	0.0023309740314924	145.83449477351917	0.8541254693554449	4.901967901044774	0.130244459958886	66.7358803986711	23.371938656938628	139	29	55.83615222077959	72.78602703965328	3.0	2.0	2.0	1.0	1.0	0.3333333333333333	1.0	1.0	0.0	0.0	67.11961057213408	67.11961057213408	7.0	1.0	1.0		4.0	0.5714285714285714	0.4583333333333333	0.375	0.0
6458	[[5759, 33873], [5772, 33894]]	[5765.698347107438, 33882.96694214876]	2	242	308	0.7720559095333687	0.902705359429347	1.5734288943272077	0.7857142857142857	22.078258024568235	14.031938846533526	58.04163056034261	0.9565217391304348	0.1079264891429936	0.0653922340164209	0.2341640786499873	0.0060528374792402	0.005	283.5318181818181	0.7616094735678804	4.629222858893211	0.0877647361205733	77.1900826446281	25.795545149888707	162	36			1.0	0.0	0.0		0.0	0.0	0.0		0.0	0.0	25.99887837566228	60.47619742473762	13.0	5.0	2.0	0.0	3.0	0.2307692307692307	0.6249999999999998	0.48	30.5
6467	[[5309, 33897], [5330, 33923]]	[5319.558189655172, 33910.38362068965]	2	464	594	0.5683904838563323	0.9397473005145784	1.2154228448008235	0.7811447811447811	26.81894098932592	22.065523207868328	78.76955262170048	0.9666666666666668	0.082545248270868	0.0353085217554345	0.1397388778187337	0.0035218965312455	0.0033146741094104	342.3135011441648	0.7604234794625807	4.628232898609558	0.1441359772971618	62.09913793103448	31.06491533505409	159	27	47.97876468207137	51.90745845142549	3.0	2.0	2.0	1.0	1.0	0.3333333333333333	1.0	1.0	0.0	0.0	55.34143681275541	80.74388674478173	7.0	4.0	2.0	0.0	2.0	0.2857142857142857	0.8333333333333333	0.75	11.5
6470	[[5266, 33906], [5279, 33933]]	[5272.461038961039, 33919.53896103896]	2	308	392	0.8758076534650255	0.8023114549800775	2.0718505825867126	0.7857142857142857	28.643568810549723	13.825113186872834	69.45584412271572	0.9476923076923076	0.1109073762472808	0.0640652746341579	0.2233490663913138	0.0088985218382021	0.0047448979591836	527.7642857142857	0.673825399128909	4.604492122005716	0.1346477138733172	66.44805194805195	33.23373388040629	159	28	47.97876468207137	68.85733327029916	3.0	2.0	2.0	1.0	1.0	0.3333333333333333	1.0	1.0	0.0	0.0	54.15278956168256	75.69437500841855	7.0	2.0	2.0	0.0	4.0	0.5714285714285714	0.5694444444444444	0.4285714285714285	0.5
6492	[[4901, 33954], [4910, 33967]]	[4905.394957983193, 33960.47899159664]	2	119	140	0.7403370833745795	0.997030477514658	1.487573206300832	0.85	15.019955119869849	10.09695190545961	38.72792206135785	0.967479674796748	0.158907755282264	0.0520514220562709	0.2431737805652105	0.082658698850705	0.0095238095238095	363.9333333333334	0.6717382824665271	4.340329239745188	0.0871355501142804	104.2436974789916	25.746980368450103	156	61	77.52260874995527	77.52260874995527	3.0	1.0	1.0		2.0	0.6666666666666666	0.75	0.6666666666666666	0.0	0.0	89.20999894897888	89.20999894897888	2.0	1.0	1.0		1.0	0.5	1.0	1.0	0.0
6506	[[5205, 33988], [5220, 34016]]	[5213.068111455108, 34003.08049535604]	2	323	464	0.8504741655342839	0.7543083733884896	1.9010798972239675	0.6961206896551724	28.69678032474917	15.094989098908126	73.35533905932738	0.9098591549295776	0.1040398010405068	0.0765316519950249	0.2576454761650333	-0.0477378985880836	0.0040723772502198	249.35714285714283	0.8153646224805953	4.730861553193548	0.1137258319921377	84.9907120743034	28.30741088933525	157	45			1.0	0.0	0.0		0.0	0.0	0.0		0.0	0.0	82.99211924751783	82.99211924751783	2.0	1.0	1.0		1.0	0.5	1.0	1.0	0.0
6513	[[5507, 34004], [5526, 34029]]	[5516.360335195531, 34016.49162011173]	2	358	520	0.8260391308257825	0.8360445748392547	1.774267819119423	0.6884615384615385	28.54086720823893	16.085997221323606	73.35533905932738	0.9546666666666668	0.0939652895045149	0.065441801350278	0.2145898033750315	-0.0316227766016837	0.0040281608361155	214.6987951807229	0.7666562539181522	4.40430089879895	0.1344575370375727	70.40223463687151	24.12178587222795	150	43			1.0	0.0	0.0		0.0	0.0	0.0		0.0	0.0	46.08643939569455	69.10763062470713	5.0	4.0	1.0	0.0	1.0	0.2	1.0	1.0	6.0
6516	[[5925, 34015], [5944, 34040]]	[5934.284974093264, 34027.05699481865]	2	386	520	0.6890316977611793	0.8872071943998812	1.3798219162088166	0.7423076923076923	26.116337328477886	18.9273246218866	73.94112549695429	0.9437652811735942	0.0841396400917553	0.0412932288110185	0.1282637031447832	-0.0147558883573205	0.0030555555555555	121.21388888888887	0.8128460584555508	4.653795525603971	0.1249589738407726	71.76683937823834	18.891496534308946	120	37			1.0	0.0	0.0		0.0	0.0	0.0		0.0	0.0	56.017759439039416	74.01918735192321	9.0	2.0	1.0	0.0	4.0	0.4444444444444444	0.5208333333333334	0.4	7.0
6521	[[4870, 34022], [4887, 34045]]	[4878.427083333333, 34033.15972222222]	2	288	432	0.7660911593950107	0.8323186781348108	1.5558585956613844	0.6666666666666666	24.067114194312165	15.468702786631717	65.94112549695429	0.9290322580645162	0.1012089744847069	0.0790128188302734	0.3225613420254751	-0.031472421356371	0.0047348484848484	320.17424242424244	0.7941894529763793	4.664193199358256	0.140569405728484	73.02430555555556	31.41958595306742	164	36	44.64760352081458	61.08510613538492	3.0	2.0	1.0	0.0	1.0	0.3333333333333333	1.0	1.0	1.0	1.0	87.96556235547737	87.96556235547737	2.0	1.0	1.0		1.0	0.5	1.0	1.0	0.0
6522	[[4823, 34027], [4844, 34045]]	[4833.900662251655, 34036.44701986755]	2	302	418	0.5763318327159854	0.9114546057439132	1.2236670336267983	0.722488038277512	21.851575969579084	17.857452533320036	64.52691193458118	0.9467084639498432	0.0989781783203775	0.0515507052208911	0.2341640786499873	0.0036799592672641	0.0044575409856534	227.3250883392226	0.8568856859463546	4.699737989254061	0.1488721082192588	71.51986754966887	31.14170670774482	155	28	44.64760352081458	44.64760352081458	3.0	1.0	1.0		2.0	0.6666666666666666	0.75	0.6666666666666666	0.0	0.0			1.0	0.0	0.0		0.0	0.0	0.0		0.0
6556	[[4767, 34104], [4779, 34127]]	[4772.887445887446, 34115.896103896106]	2	231	312	0.8580620042433326	0.8052243287718971	1.9472448528139163	0.7403846153846154	24.16319322942876	12.408913647665374	60.04163056034261	0.9352226720647774	0.1216557446953437	0.0826870691800324	0.3046183903432923	0.0235228273900031	0.0065579126700739	471.4492753623188	0.615354761366033	4.301701959174589	0.0989499778301077	57.76190476190476	28.87005554539847	162	21	18.272600750387426	18.272600750387426	4.0	1.0	1.0		2.0	0.5	0.6666666666666666	0.6	0.0	0.0	67.5246133193522	83.27572664062512	10.0	2.0	2.0	0.0	3.0	0.3	0.537037037037037	0.45	0.25
6560	[[4749, 34114], [4765, 34135]]	[4756.883458646616, 34124.71428571428]	2	266	374	0.792211781584934	0.878097019647341	1.6386827284206034	0.7112299465240641	23.63710021044759	14.424451909143828	61.698484809834994	0.95	0.0869522818668863	0.0538797856624854	0.1592435533308753	-0.0277350098112614	0.0051061542596076	257.0614754098361	0.7305007079435226	4.445515461938118	0.133069529987354	70.66541353383458	24.66506629842461	146	36	18.272600750387426	66.93907697401697	4.0	3.0	2.0	0.3333333333333333	1.0	0.25	1.0	1.0	2.0	0.6666666666666666	53.26541789553836	68.61470994481635	10.0	2.0	2.0	0.0	3.0	0.3	0.537037037037037	0.45	0.25
6577	[[5981, 34154], [6003, 34179]]	[5991.204347826087, 34166.723913043475]	2	460	598	0.4780653826115492	0.9456589163931066	1.1385316969520354	0.7692307692307693	25.91472313454338	22.761529787813306	78.18376618407356	0.9725158562367864	0.0803873185528872	0.0395999055676429	0.1858548986140353	0.0	0.0034190575293592	237.13364055299536	0.8015906504223187	4.649274777266877	0.1244314221625925	65.47173913043478	27.68905892102415	148	30			1.0	0.0	0.0		0.0	0.0	0.0		0.0	0.0	50.61762212206042	73.06546440998193	9.0	2.0	2.0	0.0	4.0	0.4444444444444444	0.5520833333333334	0.4444444444444444	2.5
6583	[[4678, 34167], [4685, 34174]]	[4681.611111111111, 34170.61111111111]	2	54	64	0.3686941782006208	1.18802663512012	1.0757884886324744	0.84375	8.566371229953948	7.962876829852851	23.899494936611667	1.0	0.2312929524289674	0.0254350629021245	0.2649230587643345	0.1806412440581238	0.0226843100189035	470.0217391304348	0.692288005563905	3.5761717653428904	0.0632106671614162	86.68518518518519	28.604470043110183	148	44	88.16147052433209	94.06057738424144	4.0	2.0	2.0	1.0	2.0	0.5	0.8333333333333333	0.75	0.0	0.0	52.40773658718568	73.81513872914395	10.0	4.0	2.0	0.0	3.0	0.3	0.6851851851851851	0.5625	15.25
6591	[[5793, 34189], [5820, 34205]]	[5806.867724867725, 34197.113756613755]	2	378	476	0.8356777117150904	0.860811240856366	1.8207635285636616	0.7941176470588235	29.661692425846457	16.290798865707483	74.28427124746189	0.9642857142857144	0.0853419893370655	0.046485184705232	0.173713884647419	-0.0145005308235236	0.0035681125835437	98.34349030470914	0.9376126390580648	4.83869340918877	0.1742186708421504	82.6931216931217	28.682000426331676	165	43			1.0	0.0	0.0		0.0	0.0	0.0		0.0	0.0			1.0	0.0	0.0		0.0	0.0	0.0		0.0
6594	[[4762, 34209], [4777, 34229]]	[4769.487603305785, 34218.2520661157]	2	242	336	0.7095938058457683	0.9134744676128084	1.4192228489662424	0.7202380952380952	21.078118652952384	14.851873804248305	57.698484809834994	0.9565217391304348	0.1030705612992998	0.0626629186336772	0.2067742398544182	-0.0236067977499789	0.006121905775885	317.8552036199095	0.7845088450756347	4.56353124402774	0.1986067972682211	67.23140495867769	30.242070289275222	147	32	94.38315964733135	97.17142194574107	4.0	2.0	2.0	1.0	2.0	0.5	0.8333333333333333	0.75	0.0	0.0	48.64232626212368	67.24825211119243	10.0	4.0	2.0	0.0	3.0	0.3	0.6851851851851851	0.5625	15.25
6613	[[5710, 34248], [5735, 34276]]	[5721.315369261477, 34262.532934131734]	2	501	754	0.788807617991661	0.7860063009982771	1.6269681751151603	0.6644562334217506	32.64741994826486	20.06641583259857	89.49747468305833	0.9542857142857144	0.0655730023565418	0.0670509508926582	0.1619666403324322	-0.0725727758732212	0.0031779085559076	214.23617021276596	0.803810447617004	4.661157677037416	0.1798439433112892	60.662674650698605	25.38887146848103	149	28			1.0	0.0	0.0		0.0	0.0	0.0		0.0	0.0	38.07417495888562	68.9880114538865	6.0	5.0	1.0	0.0	1.0	0.1666666666666666	1.0	1.0	10.0
6637	[[5063, 34304], [5075, 34327]]	[5068.545064377682, 34315.61802575107]	2	233	312	0.8558173817134016	0.8282790682845217	1.9331961744883777	0.7467948717948718	24.022954812898984	12.426547874406324	59.4558441227157	0.9471544715447154	0.11676224391507	0.074904749914031	0.2458641532447021	0.0	0.0061582839220713	490.77990430622015	0.6810476194967056	4.526164349942383	0.138864065701798	69.76394849785407	31.466449001047845	165	31	48.30875677590166	48.30875677590166	19.0	1.0	1.0		10.0	0.5263157894736842	0.2646384479717813	0.1855670103092783	0.0	0.0	72.41595853571623	78.39260700012667	4.0	3.0	1.0	0.0	1.0	0.25	1.0	1.0	3.0
6658	[[5043, 34345], [5063, 34377]]	[5053.170254403131, 34361.414872798436]	2	511	693	0.7963560087569785	0.848145831857959	1.6533621620333945	0.7373737373737373	32.898837072943586	19.898143206859658	87.01219330881976	0.9641509433962264	0.0713478739601965	0.0523001893755014	0.1881222197817322	0.0	0.004315400640745	171.73430962343096	0.842514255597641	4.594300614324448	0.2454137379026332	61.6320939334638	25.82216896956076	135	32	48.30875677590166	72.35078831033853	19.0	3.0	1.0	0.0	9.0	0.4736842105263157	0.3632495590828924	0.225	33.0	0.2156862745098039			1.0	0.0	0.0		0.0	0.0	0.0		0.0
6662	[[4519, 34349], [4540, 34375]]	[4529.1845102505695, 34362.89293849658]	2	439	594	0.6304207699182502	0.916164701568222	1.2882387906295545	0.7390572390572391	26.98631932826025	20.94822755265133	77.59797974644665	0.9690949227373068	0.0762398211053115	0.0405985074884	0.1590143661411053	0.0035191969027694	0.0036289942501649	197.5121359223301	0.8020124229123747	4.6065156535554745	0.1533423808664377	63.41002277904328	25.37931806902392	147	31			1.0	0.0	0.0		0.0	0.0	0.0		0.0	0.0	92.613457838162	92.613457838162	2.0	1.0	1.0		1.0	0.5	1.0	1.0	0.0
6673	[[5945, 34386], [5961, 34399]]	[5952.870466321244, 34392.19689119171]	2	193	238	0.5556033160467372	0.9779712907542648	1.202721750693251	0.8109243697478992	17.266470595463563	14.356163913649302	49.79898987322333	0.9554455445544554	0.1308897726118172	0.0622093217711131	0.2447213595499957	0.0026534108307605	0.0059611123248338	130.89944134078212	0.8358416825415188	4.565711805665437	0.118291569763096	94.97409326424872	21.289379296023515	146	54			1.0	0.0	0.0		0.0	0.0	0.0		0.0	0.0	65.36318129439184	81.5296201204191	4.0	3.0	1.0	0.0	1.0	0.25	1.0	1.0	3.0
6674	[[4973, 34389], [4995, 34412]]	[4984.220902612827, 34400.125890736344]	2	421	552	0.4382912414653332	0.9463295372451844	1.1125537046969491	0.7626811594202898	24.44186780290131	21.969157713208173	74.76955262170047	0.958997722095672	0.0865450286862697	0.0490082045787632	0.1854101966249684	-0.0020460073884645	0.0034706139877798	265.0352644836272	0.8523691743653781	4.819396131236071	0.1650504471766069	69.20902612826603	33.179337276262075	168	26	79.07310555487427	79.07310555487427	19.0	1.0	1.0		10.0	0.5263157894736842	0.2646384479717813	0.1855670103092783	0.0	0.0	58.20327761020484	69.16251501677924	6.0	3.0	1.0	0.0	2.0	0.3333333333333333	0.8	0.7142857142857143	7.0
6675	[[5335, 34395], [5355, 34417]]	[5344.664429530201, 34404.214765100674]	2	298	483	0.6975277466373985	0.770081588455916	1.3955608843728562	0.6169772256728778	23.8207328755242	17.068931310889294	69.73401871576773	0.905775075987842	0.0744693655787055	0.0766290458380751	0.1965943079361697	-0.0707106781186547	0.0043239669421487	286.50545454545454	0.7575735558322406	4.562379601230431	0.1294168827433149	68.35906040268456	27.24821159927322	161	32	56.78181655321372	70.82371245194621	19.0	3.0	3.0	1.0	8.0	0.4210526315789473	0.4033068783068783	0.2608695652173913	0.0	0.0	76.14243130900651	76.14243130900651	2.0	1.0	1.0		1.0	0.5	1.0	1.0	0.0
6679	[[5117, 34401], [5137, 34428]]	[5125.764172335601, 34414.054421768706]	2	441	588	0.685716357731737	0.8671773714067305	1.373873860442104	0.75	28.37561699900283	20.653727984803304	79.94112549695429	0.9649890590809628	0.0778008184820347	0.0465733185397969	0.1858548986140353	-0.0172156218006064	0.0038049117952265	320.0435835351089	0.7839668259026993	4.647091885864848	0.1558884501395063	68.73696145124717	31.04526311278869	165	36	67.2643943167932	82.05313711830064	19.0	3.0	2.0	0.3333333333333333	8.0	0.4210526315789473	0.4028439153439153	0.2686567164179104	45.0	0.2941176470588235	89.13432513004474	92.09866278638508	7.0	3.0	2.0	0.0	2.0	0.2857142857142857	0.75	0.6666666666666666	6.5
6691	[[5271, 34438], [5293, 34464]]	[5282.376498800959, 34451.2206235012]	2	417	621	0.7283738308576517	0.8914680498227038	1.459470612718173	0.6714975845410628	27.905598919526508	19.12035684470143	76.66904755831214	0.9608294930875576	0.0910106444975275	0.0657748464700063	0.2552289557335451	-0.0271525880783079	0.0029848783694937	241.76666666666665	0.8346102143633862	4.895614105046152	0.1364261758961615	78.79616306954436	29.9680754942176	178	37	52.56365201667237	75.11274803648686	19.0	4.0	3.0	0.6666666666666666	7.0	0.3684210526315789	0.4686507936507935	0.3103448275862069	18.133333333333336	0.1185185185185185	77.43632734414922	88.21504136603897	7.0	2.0	2.0	0.0	3.0	0.4285714285714285	0.6388888888888888	0.5454545454545454	1.5
6693	[[5366, 34441], [5387, 34462]]	[5376.732044198895, 34451.07458563536]	2	362	484	0.5317737842575126	0.9299363008790172	1.1807958572532409	0.7479338842975206	23.381391907394985	19.801383756362945	69.94112549695427	0.960212201591512	0.0931318399018066	0.0455582886732057	0.2270313224694884	0.0258476341735085	0.0033391003460207	293.1294117647059	0.7248620456708547	4.760028671229353	0.0942252519914707	66.55801104972376	24.8932129120118	139	31	39.57507905327619	72.55315471925022	19.0	4.0	3.0	0.5	8.0	0.4210526315789473	0.4403439153439153	0.2686567164179104	32.0	0.2091503267973856			1.0	0.0	0.0		0.0	0.0	0.0		0.0
6696	[[4288, 34449], [4304, 34466]]	[4296.161434977578, 34457.62331838565]	2	223	306	0.1969212401585843	0.9509697518431228	1.0199717497280474	0.7287581699346405	17.058934721618474	16.724909024359604	54.2842712474619	0.9449152542372882	0.1136231372771563	0.0474309285716571	0.1826712036572539	0.0	0.0056870910172516	170.30243902439022	0.8949963383872575	4.664546110316411	0.1420639806985399	84.85201793721973	30.059292422649456	146	30			1.0	0.0	0.0		0.0	0.0	0.0		0.0	0.0	73.64064917214493	78.62339561256974	12.0	2.0	1.0	0.0	3.0	0.25	0.4696969696969696	0.3928571428571428	10.0
6699	[[5470, 34459], [5480, 34471]]	[5475.280373831776, 34464.80373831776]	2	107	143	0.4824741398438726	0.9837426922361382	1.141669526292992	0.7482517482517482	12.54008307355004	10.983986858498156	36.970562748477136	0.9469026548672568	0.1686697628022486	0.0418216859476433	0.2350453783688632	0.0948683298050513	0.0106382978723404	260.3510638297872	0.7360153064562828	4.155212069519862	0.0975693968240373	80.1588785046729	24.148740619514783	136	40	86.00209003049862	92.75107744440352	19.0	2.0	1.0	0.0	9.0	0.4736842105263157	0.3397927689594356	0.2195121951219512	17.0	0.1111111111111111			1.0	0.0	0.0		0.0	0.0	0.0		0.0
6700	[[5084, 34459], [5103, 34486]]	[5092.933168316832, 34472.762376237624]	2	404	560	0.7698968571718647	0.8883228832058928	1.5669846627892017	0.7214285714285714	28.47751285422961	18.17344708629132	75.59797974644667	0.971153846153846	0.0861677249151326	0.0453820030268526	0.1707753977004834	0.0	0.0033103214124038	244.05585106382975	0.7924952311527722	4.711988609629061	0.0981222133616601	71.0519801980198	27.154668308235717	165	35	22.82349405239953	45.04394418459637	19.0	2.0	2.0	1.0	8.0	0.4210526315789473	0.356547619047619	0.2571428571428571	0.0	0.0	99.43700256436394	99.43700256436394	6.0	1.0	1.0		3.0	0.5	0.5333333333333334	0.4545454545454545	0.0
6704	[[4728, 34467], [4748, 34488]]	[4738.470588235294, 34477.422459893045]	2	374	462	0.2867726623766563	0.9402887797110784	1.043842791894776	0.8095238095238095	22.3649646652737	21.42560626842762	70.69848480983501	0.963917525773196	0.0958207606319203	0.0316201247116112	0.1601114773280364	0.0339867638273141	0.0056656766528925	172.9403409090909	0.8640144297277605	4.21707884756763	0.2418955320015907	53.57219251336898	22.33648551210457	146	33			1.0	0.0	0.0		0.0	0.0	0.0		0.0	0.0	24.83042660434028	59.16364975110029	6.0	5.0	1.0	0.0	1.0	0.1666666666666666	1.0	1.0	10.0
6706	[[5342, 34470], [5359, 34493]]	[5351.506172839507, 34481.567901234564]	2	324	432	0.6900511129205579	0.90395221422362	1.381672264388928	0.75	24.000369293340512	17.370522599261378	67.11269837220809	0.9557522123893806	0.110512955833791	0.0585911656756786	0.2264274467125153	0.0354157061306473	0.0040666666666666	192.6566666666667	0.7743639826681781	4.695271377753066	0.1479135199655595	93.5	23.19010272071969	171	59	39.57507905327619	76.35310074112449	19.0	5.0	3.0	0.5	7.0	0.3684210526315789	0.5056878306878305	0.3214285714285714	34.7	0.226797385620915			1.0	0.0	0.0		0.0	0.0	0.0		0.0
6715	[[5078, 34483], [5099, 34508]]	[5088.600502512563, 34495.17085427136]	2	398	572	0.5652264612053025	0.8888514962213552	1.2122155681940596	0.6958041958041958	24.90270847490364	20.54313533689665	75.01219330881976	0.9453681710213776	0.0885261646642114	0.0672022848534058	0.1884155214747031	-0.0223606797749978	0.0041045207538443	267.3682795698925	0.8357333376898695	4.674649015378095	0.1733132282095147	64.93969849246231	31.88612561827274	182	25	22.82349405239953	67.64271614278108	19.0	3.0	2.0	0.3333333333333333	7.0	0.3684210526315789	0.4375661375661375	0.3157894736842105	65.0	0.4248366013071895	94.16152386480027	94.16152386480027	6.0	1.0	1.0		3.0	0.5	0.5333333333333334	0.4545454545454545	0.0
6716	[[5245, 34486], [5267, 34508]]	[5256.083076923077, 34496.735384615386]	2	325	529	0.860170864168877	0.8372922037708437	1.9607613801319967	0.6143667296786389	28.52721606858035	14.549050362599411	69.84062043356595	0.9643916913946587	0.100184538173167	0.0648245162309974	0.2434280694545148	0.0170653647670973	0.0057672909082934	267.65562913907286	0.8084741632281174	4.4584360123042925	0.1849121824057053	62.37538461538462	29.518088487044583	152	32	52.56365201667237	81.45729183864628	19.0	5.0	3.0	0.4	6.0	0.3157894736842105	0.5249999999999998	0.36	50.76666666666667	0.3318082788671024	63.74005755399367	63.74005755399367	7.0	1.0	1.0		3.0	0.4285714285714285	0.5277777777777778	0.4615384615384615	0.0
6732	[[5893, 34529], [5915, 34558]]	[5904.2337917485265, 34543.04518664047]	2	509	690	0.691631267469206	0.8973689400757441	1.384560636097301	0.7376811594202899	30.03733575391565	21.69448919086903	84.42640687119285	0.967680608365019	0.0688870845676795	0.0611485348332111	0.1887446668685496	-0.0520148159158358	0.0030814021905413	138.9770354906054	0.7999287569504606	4.548937063527383	0.1321029841658193	59.53634577603143	20.80778235867388	134	31	26.344280273430517	59.542514366196585	6.0	4.0	4.0	1.0	2.0	0.3333333333333333	0.9	0.8333333333333334	0.0	0.0			1.0	0.0	0.0		0.0	0.0	0.0		0.0
6736	[[5505, 34536], [5517, 34550]]	[5511.139072847682, 34542.97350993378]	2	151	195	0.5458280140939079	0.9891419528718288	1.1934637761890468	0.7743589743589744	15.152227371178876	12.696009441998124	43.79898987322333	0.949685534591195	0.1453340315963103	0.0333931762782482	0.2116269850073207	0.1052737169395329	0.0088667820069204	70.51470588235294	0.7033782110892867	4.041465956018996	0.1835441087747654	104.67549668874172	12.072929418881746	136	84	86.00209003049862	86.00209003049862	19.0	1.0	1.0		10.0	0.5263157894736842	0.2576278659611992	0.1818181818181818	0.0	0.0			1.0	0.0	0.0		0.0	0.0	0.0		0.0
6738	[[5175, 34538], [5194, 34559]]	[5184.649831649832, 34549.10774410774]	2	297	440	0.7351175058980624	0.8896609301532121	1.4750574172527608	0.675	23.715397483162704	16.077609729478695	64.76955262170047	0.9519230769230768	0.1147209602262144	0.0720684017715449	0.2660312078519832	0.0004321038938152	0.0040859504132231	246.95636363636368	0.8194740515821906	4.753510651256961	0.0955381241301434	75.38383838383838	28.47104042430777	150	33	46.84192722028239	63.213438019964485	19.0	4.0	3.0	0.6666666666666666	5.0	0.2631578947368421	0.496296296296296	0.3673469387755102	23.46666666666667	0.1533769063180828	93.1513036350649	93.1513036350649	7.0	1.0	1.0		3.0	0.4285714285714285	0.5277777777777778	0.4615384615384615	0.0
6741	[[5604, 34542], [5624, 34568]]	[5614.28320802005, 34555.2731829574]	2	399	567	0.7902221410958465	0.8454029815237587	1.6317991918830193	0.7037037037037037	28.84659850880076	17.677786980341097	77.01219330881975	0.9591346153846154	0.0897036825669401	0.0620291744687249	0.207039277523909	-0.0100575882347144	0.0033963463984275	160.8790322580645	0.8367345480717848	4.677056304778843	0.1374615970255084	64.95488721804512	24.015721039924674	135	33	40.46926035740498	58.43726627289438	3.0	2.0	2.0	1.0	1.0	0.3333333333333333	1.0	1.0	0.0	0.0			1.0	0.0	0.0		0.0	0.0	0.0		0.0
6746	[[5291, 34552], [5309, 34565]]	[5300.728813559323, 34558.78531073446]	2	177	266	0.8093976816660015	0.8030803885616404	1.7028206016279692	0.6654135338345865	20.41536114407076	11.989143850240476	52.62741699796952	0.8939393939393939	0.1077840221370863	0.0692851592229691	0.2381966011250105	-0.000859384410906	0.0062855207196356	278.07975460122697	0.8269126017623658	4.580081416280797	0.0828538337322829	84.94915254237289	30.23528659991485	153	37	72.02112057487575	80.24899002371	19.0	4.0	3.0	0.5	6.0	0.3157894736842105	0.497222222222222	0.3529411764705882	17.066666666666666	0.1115468409586056			1.0	0.0	0.0		0.0	0.0	0.0		0.0
6750	[[5903, 34555], [5933, 34576]]	[5918.379014989294, 34565.269807280514]	2	467	682	0.8186924473040363	0.7887872049715431	1.7414556572233222	0.6847507331378299	32.516203091245124	18.67185245651953	86.25483399593904	0.935871743486974	0.0755059162365234	0.0984460773575398	0.2461089498295919	-0.2121320343559642	0.0042955632894944	118.62979683972912	0.8562749308733256	4.468811806104374	0.2228809879708353	55.54389721627409	22.03665673503941	133	30	26.344280273430517	58.4185599170245	6.0	5.0	4.0	0.7	1.0	0.1666666666666666	1.0	1.0	1.5	0.15			1.0	0.0	0.0		0.0	0.0	0.0		0.0
6753	[[5130, 34558], [5154, 34579]]	[5142.079234972678, 34568.65027322404]	2	366	550	0.7762127624137974	0.8911499780066369	1.5861156460037047	0.6654545454545454	27.3073053837344	17.216465553780065	71.84062043356595	0.9606299212598424	0.0930934086925897	0.0654209161535324	0.2264274467125153	-0.0188583610822073	0.0034816116819902	173.4331395348837	0.8309744831994474	4.716745863005866	0.1317569466030546	76.95081967213115	24.68319015802694	148	37	41.964311158947496	68.51613736641414	19.0	4.0	3.0	0.5	6.0	0.3157894736842105	0.4925925925925924	0.36	72.0	0.4705882352941176	91.20702759619502	91.20702759619502	5.0	1.0	1.0		2.0	0.4	0.625	0.5714285714285714	0.0
6755	[[4408, 34568], [4431, 34587]]	[4419.230563002681, 34577.351206434316]	2	373	480	0.5816269853362637	0.942342891917978	1.229323361011383	0.7770833333333333	24.18948048599256	19.677068908941507	70.52691193458118	0.9638242894056848	0.0884470096718795	0.0416655402473456	0.1812893113216983	0.0173068517682337	0.0036032710317874	53.54390934844193	0.938644955193745	4.698003446881351	0.1868233152832834	77.11528150134048	19.959210610430823	138	44			1.0	0.0	0.0		0.0	0.0	0.0		0.0	0.0	35.534806521799865	61.74840475480703	12.0	9.0	1.0	0.0	3.0	0.25	0.893939393939394	0.7857142857142857	52.0
6760	[[5836, 34571], [5861, 34597]]	[5848.564485981308, 34584.168224299065]	2	535	702	0.5265495502499725	0.9175645294625856	1.1762707034001678	0.7621082621082621	28.391152689859133	24.136580642356144	85.59797974644665	0.9570661896243292	0.0766130215685713	0.051365311644907	0.2014599259891372	-0.0340451343838568	0.0031620063240126	148.88385826771653	0.7913481372963423	4.6278114233347	0.2124499010451376	60.62803738317757	21.1035267212229	145	31	53.44195528322718	65.72326875877776	6.0	4.0	4.0	1.0	2.0	0.3333333333333333	0.9	0.8333333333333334	0.0	0.0			1.0	0.0	0.0		0.0	0.0	0.0		0.0
6764	[[5223, 34578], [5246, 34597]]	[5234.595300261097, 34587.30548302872]	2	383	480	0.6280559761628323	0.9676067764198004	1.285069277830889	0.7979166666666667	25.03903064158102	19.484576492129072	70.52691193458118	0.9745547073791349	0.0958217114413983	0.0331026989500847	0.1507438246269067	0.0339769154736276	0.0051377789920239	187.9504132231405	0.8280927753824445	4.381807996187666	0.2359141167401641	56.60313315926893	26.58793363024652	138	32	61.09112151759957	71.31856226825232	19.0	6.0	3.0	0.4	5.0	0.2631578947368421	0.5518518518518517	0.3829787234042553	50.86666666666666	0.3324618736383442	95.27125989764288	95.27125989764288	5.0	1.0	1.0		2.0	0.4	0.625	0.5714285714285714	0.0
6766	[[5596, 34582], [5614, 34607]]	[5604.939393939394, 34594.64898989899]	2	396	494	0.6942262962643537	0.9460338522622171	1.389358185315401	0.8016194331983806	26.472870689560175	19.05402866543772	72.5269119345812	0.972972972972973	0.0825792956886604	0.0479185613326539	0.1543798326122312	-0.0107177881888132	0.0038568298027757	154.62162162162164	0.7542202403136834	4.414282156396452	0.1422508019539237	57.41414141414141	20.260181428989167	141	32	37.814807383852624	39.14203387062881	3.0	2.0	2.0	1.0	1.0	0.3333333333333333	1.0	1.0	0.0	0.0			1.0	0.0	0.0		0.0	0.0	0.0		0.0
6767	[[5156, 34590], [5182, 34613]]	[5168.528216704289, 34601.230248306994]	2	443	648	0.7903945020204772	0.8242168924253719	1.632391396623203	0.683641975308642	30.50124045873717	18.685004418568138	82.18376618407356	0.956803455723542	0.0806485497328932	0.0732773469585305	0.2409565954830379	-0.026197165896624	0.0033321751414038	335.42004773269684	0.8322440139965283	4.666839746104591	0.1339761997002507	65.46501128668172	35.30333589373115	178	29	41.964311158947496	54.680561376075865	19.0	3.0	3.0	1.0	6.0	0.3157894736842105	0.436111111111111	0.3214285714285714	0.0	0.0	54.71018669104769	54.71018669104769	5.0	1.0	1.0		2.0	0.4	0.625	0.5714285714285714	0.0
6776	[[5872, 34615], [5893, 34636]]	[5882.986666666667, 34625.048]	2	375	484	0.5345318487095774	0.925525062302226	1.1832242488021454	0.7747933884297521	23.926957418258223	20.22182814667721	71.35533905932738	0.9615384615384616	0.0946783687105414	0.0338837559834283	0.1858548986140353	0.0339769154736276	0.0042131788233594	80.53541076487252	0.9312543203657414	4.720332048433428	0.1404747703365799	85.296	25.152555549420157	142	51	40.3279095672577	61.987585339487	6.0	4.0	4.0	1.0	2.0	0.3333333333333333	0.9	0.8333333333333334	0.0	0.0			1.0	0.0	0.0		0.0	0.0	0.0		0.0
6780	[[5603, 34618], [5623, 34644]]	[5612.686274509804, 34631.66176470588]	2	408	567	0.7784736978742283	0.856819691700459	1.5931755310638158	0.7195767195767195	28.97117268312925	18.184545342460943	77.35533905932738	0.9488372093023256	0.0914781213030815	0.0587400919418109	0.2085849194035124	-0.0065276646423848	0.0033273399880133	253.503937007874	0.7892460459105061	4.745745183538355	0.1331034414418156	67.79166666666667	27.49934454061403	158	35	37.814807383852624	57.1100397861182	3.0	2.0	2.0	1.0	1.0	0.3333333333333333	1.0	1.0	0.0	0.0			1.0	0.0	0.0		0.0	0.0	0.0		0.0
6782	[[5267, 34621], [5281, 34646]]	[5273.731182795699, 34634.215053763444]	2	279	390	0.8322480057498777	0.8122755109675944	1.8037403692223768	0.7153846153846154	25.41737454721447	14.091481779150028	65.698484809835	0.9457627118644067	0.1027659710563239	0.0866885539215789	0.3414940442847869	-0.0097683356616653	0.0042962708369135	390.1818181818181	0.603130989738027	4.559100562592658	0.0779916876286001	79.54838709677419	25.520467348207884	154	46	61.09112151759957	70.60338833427814	19.0	2.0	2.0	1.0	6.0	0.3157894736842105	0.4064814814814814	0.3103448275862069	0.0	0.0			1.0	0.0	0.0		0.0	0.0	0.0		0.0
6799	[[5770, 34652], [5794, 34676]]	[5781.251599147122, 34664.40085287846]	2	469	625	0.3459965014286781	0.9440488587166822	1.0658301435403004	0.7504	25.312839701214653	23.749412469358955	79.01219330881976	0.96900826446281	0.0854165302441553	0.0406483893683613	0.1507438246269067	-0.0	0.0040581121662202	187.60585585585585	0.8147117518389206	4.533250147038599	0.2083454795557131	60.53731343283582	25.87243583557488	140	33	29.270980449353864	73.29502636992608	139.0	4.0	3.0	0.8333333333333334	24.0	0.1726618705035971	0.1331943388786943	0.0821428571428571	0.3333333333333333	3.526217426566522e-05			1.0	0.0	0.0		0.0	0.0	0.0		0.0
6800	[[4692, 34659], [4704, 34680]]	[4697.325688073394, 34670.064220183485]	2	218	286	0.8040712031387284	0.8907825832086318	1.681992391929352	0.7622377622377622	21.75152219274676	12.931997966885202	55.4558441227157	0.9646017699115044	0.1270417837720039	0.0709115911481637	0.27090665661046	0.0306545657683031	0.0057267805081216	348.7142857142857	0.7705003000784713	4.533036952265416	0.1077480835353229	78.47247706422019	30.50510070616897	154	38			1.0	0.0	0.0		0.0	0.0	0.0		0.0	0.0	90.40942366019634	90.40942366019634	2.0	1.0	1.0		1.0	0.5	1.0	1.0	0.0
6806	[[5437, 34676], [5458, 34702]]	[5448.652838427948, 34688.45851528384]	2	458	594	0.6475692531564445	0.9139512662072216	1.312324586981329	0.7710437710437711	27.833141119034952	21.20903730307916	79.35533905932736	0.9662447257383966	0.0818732348345288	0.0576497168640204	0.1630004002962918	-0.0316227766016837	0.0028477452210097	207.7122969837587	0.8125750065044715	4.815722767390795	0.1199397247420107	75.56986899563319	26.305239826713542	162	37	89.58963926986408	89.58963926986408	31.0	1.0	1.0		8.0	0.2580645161290322	0.2853968253968253	0.2307692307692307	0.0	0.0			1.0	0.0	0.0		0.0	0.0	0.0		0.0
6808	[[5784, 34679], [5806, 34702]]	[5794.846698113208, 34690.323113207545]	2	424	552	0.3272382451940982	0.9530729781281668	1.0582661595955805	0.7681159420289855	23.93192084299975	22.614273948007	74.76955262170047	0.9658314350797268	0.0869722533825852	0.0336934938131923	0.1507094802618913	0.0212329371734179	0.0046625	50.6925	0.7648282780486144	4.146094214349196	0.2076201340563499	48.11792452830189	11.351388387942976	82	30	29.270980449353864	52.74685615665768	139.0	3.0	3.0	1.0	24.0	0.1726618705035971	0.1295711504728972	0.082093991671624	0.0	0.0			1.0	0.0	0.0		0.0	0.0	0.0		0.0
6816	[[5871, 34925], [5891, 34954]]	[5881.094736842106, 34940.10263157895]	2	380	630	0.8824642121907788	0.7382375430122902	2.125942795541622	0.6031746031746031	32.34219613030063	15.213107426091806	80.42640687119285	0.9290953545232272	0.0763850688808716	0.0854674671168496	0.3063074322353933	-0.0624401366044561	0.0048979591836734	390.9257142857143	0.6894175840328106	4.494290668858461	0.1857271056138082	61.3	29.18172643787096	163	28	25.039418042271286	49.06160451082902	139.0	7.0	4.0	0.5238095238095238	19.0	0.1366906474820144	0.2058787871615979	0.1185567010309278	1988.9619047619055	0.2104053638804512			1.0	0.0	0.0		0.0	0.0	0.0		0.0
6818	[[5583, 34930], [5599, 34957]]	[5590.758064516129, 34944.20698924731]	2	372	476	0.8150949528917996	0.8471475703665821	1.7261397057006975	0.7815126050420168	28.682660204992505	16.61665050069007	74.2842712474619	0.9489795918367347	0.0967424840531065	0.0566420886148801	0.2246793429673217	0.0110886918968975	0.0039379394267171	342.9215116279069	0.8442452463637444	4.807600471234422	0.1159278864212904	70.98118279569893	34.17038538428667	188	31	86.04301039756002	86.04301039756002	139.0	1.0	1.0		20.0	0.1438848920863309	0.1306130728016246	0.0958333333333333	0.0	0.0			1.0	0.0	0.0		0.0	0.0	0.0		0.0
6827	[[4918, 34940], [4934, 34959]]	[4925.032258064516, 34949.08064516129]	2	248	340	0.6018248083987334	0.8992337990029823	1.252147219238704	0.7294117647058823	20.335682651405627	16.24064833508121	58.8700576850888	0.9612403100775194	0.0937636263646756	0.0649612377473646	0.2133898449692727	-0.0454503875625879	0.0051939058171745	143.91228070175438	0.8701215732375996	4.654172519537997	0.0960317086115978	80.60887096774194	25.392488450189912	152	44	62.019540594668925	62.019540594668925	5.0	1.0	1.0		3.0	0.6	0.5833333333333334	0.5	0.0	0.0	92.35824529871869	92.35824529871869	14.0	1.0	1.0		6.0	0.4285714285714285	0.3410256410256411	0.2549019607843137	0.0
6831	[[4692, 34945], [4703, 34955]]	[4697.465346534654, 34950.069306930694]	2	101	132	0.6176308850037109	1.037829462859455	1.2715073704775357	0.7651515151515151	12.775863502604912	10.047809237477502	34.97056274847714	0.9528301886792452	0.1724089703532597	0.0401488504999711	0.2473440931922022	0.1163157740152746	0.0120987654320987	123.06666666666666	0.6957832109485249	3.867205310977832	0.0984522786314389	123.10891089108912	15.386699277474229	161	98			1.0	0.0	0.0		0.0	0.0	0.0		0.0	0.0			1.0	0.0	0.0		0.0	0.0	0.0		0.0
6832	[[5801, 34945], [5819, 34964]]	[5809.846715328467, 34954.89781021898]	2	274	380	0.7145906965991007	0.9219290649248688	1.4295050889510423	0.7210526315789474	22.4237615665932	15.68638106986212	61.112698372208094	0.9547038327526132	0.1059496405945013	0.0710521609346779	0.2341640786499873	-0.0435614290229474	0.0045260090520181	182.8267716535433	0.8038343152735988	4.607279615523137	0.109263300858189	68.85766423357664	23.544913510319564	144	38	22.73767084611576	53.19827721496388	139.0	6.0	4.0	0.5333333333333333	19.0	0.1366906474820144	0.1921540658281809	0.1144278606965174	68.05238095238089	0.0071990247490088			1.0	0.0	0.0		0.0	0.0	0.0		0.0
6837	[[5855, 34957], [5873, 34984]]	[5863.814356435643, 34970.15099009901]	2	404	532	0.7462337995232299	0.8747145532943962	1.5022143848584175	0.7593984962406015	28.023788648296197	18.65498621951847	76.18376618407356	0.9550827423167848	0.0798686137803256	0.0564902269147271	0.1833219924168189	-0.0707106781186547	0.0034517881394296	221.97074468085103	0.8200819713868975	4.628982469514149	0.1217419091680473	66.62376237623762	26.73442971860777	150	35	34.66288211823032	47.9531653672299	139.0	7.0	4.0	0.4761904761904762	19.0	0.1366906474820144	0.195777254233978	0.1145228215767634	284.3785714285717	0.0300834202294056			1.0	0.0	0.0		0.0	0.0	0.0		0.0
6839	[[5796, 34965], [5822, 34990]]	[5808.702928870292, 34977.60669456067]	2	478	702	0.7804087090935626	0.8789251513936331	1.5993097655173694	0.6809116809116809	31.238763749741764	19.53265366302329	82.66904755831213	0.9656565656565655	0.0844878118079979	0.0525190257508665	0.1829179606750063	0.0	0.0029270107291095	210.16150442477877	0.798919881830434	4.776030137118819	0.1514850960889523	70.58786610878661	25.88087489643013	145	30	22.73767084611576	51.20679091199882	139.0	9.0	4.0	0.4166666666666667	18.0	0.1294964028776978	0.2167064967096937	0.1229946524064171	4021.602380952388	0.4254313319530718			1.0	0.0	0.0		0.0	0.0	0.0		0.0
6841	[[5427, 34965], [5446, 34991]]	[5435.640703517588, 34977.91457286432]	2	398	540	0.7179280452783823	0.8946298238089867	1.436539463557396	0.737037037037037	27.046866381550856	18.82779211270183	74.76955262170047	0.9567307692307692	0.0840703298625174	0.0686054440155368	0.2121320343559642	-0.0854101966249684	0.0041194120937801	191.38544474393532	0.8543069682756538	4.579120985880587	0.1675643241971222	68.48743718592965	26.630801544816883	154	38	16.853451238187333	52.10520104569179	31.0	2.0	1.0	0.0	6.0	0.1935483870967742	0.3455555555555553	0.2752293577981651	56.0	0.128735632183908			1.0	0.0	0.0		0.0	0.0	0.0		0.0
6842	[[5284, 34967], [5300, 34986]]	[5292.070895522388, 34976.264925373136]	2	268	340	0.5801909535850572	0.9717526537612872	1.2277765038314388	0.788235294117647	20.49212895957381	16.690439095084017	58.8700576850888	0.967509025270758	0.1086254694932516	0.0308630798179801	0.160017722749708	0.0388705735673643	0.0046826222684703	248.9435483870968	0.7896664062950394	4.592101025548393	0.120079892045403	72.14179104477611	27.080767252814567	145	38	25.735290190280917	51.044964979143394	31.0	7.0	4.0	0.4761904761904762	4.0	0.1290322580645161	0.5138888888888891	0.4	94.27460317460316	0.2167232256887429	90.46756461535308	90.46756461535308	8.0	1.0	1.0		2.0	0.25	0.5714285714285714	0.5384615384615384	0.0
6844	[[4810, 34972], [4826, 34990]]	[4817.95575221239, 34981.03097345133]	2	226	323	0.7726346454107863	0.8964874381699723	1.575172928039538	0.6996904024767802	21.402999877841147	13.587714400652724	56.2842712474619	0.9576271186440678	0.0990856746463319	0.0522476761425112	0.1856480106212776	0.0066532151381385	0.0058577796447991	233.4541062801933	0.831590088710104	4.605090115552768	0.1044008171048629	80.01769911504425	28.713100923053094	153	41	68.98531518563355	78.28176900707172	718.0	2.0	1.0	0.0	63.0	0.0877437325905292	0.0423839615346847	0.0313909198371349	716.0000000000001	0.00278940027894	36.48723564878468	36.48723564878468	3.0	1.0	1.0		2.0	0.6666666666666666	0.75	0.6666666666666666	0.0
6846	[[5340, 34975], [5357, 35004]]	[5348.953545232274, 34988.71149144254]	2	409	540	0.8183635569176093	0.8460573959937142	1.740035650062608	0.7574074074074074	30.427907440174	17.486944844537625	77.94112549695429	0.964622641509434	0.0866833828335876	0.0696543547353958	0.2708203932499369	0.0020460073884645	0.0034182440946526	342.8680738786279	0.7210120479643296	4.645405968968894	0.1288547723097384	63.97799511002445	28.731656291310983	163	30	39.797776222033086	55.16876541902525	31.0	6.0	4.0	0.5333333333333333	5.0	0.1612903225806451	0.4700000000000001	0.3571428571428571	83.64603174603175	0.1922897281517971	82.65736480523472	82.65736480523472	8.0	1.0	1.0		2.0	0.25	0.5714285714285714	0.5384615384615384	0.0
6848	[[5444, 34977], [5456, 34996]]	[5450.0, 34986.73780487805]	2	164	260	0.8470892938051284	0.815059645381705	1.8816424726986745	0.6307692307692307	20.06403348583882	10.663042409466206	50.2842712474619	0.9318181818181818	0.1139551577006343	0.0873966304909181	0.2461609933355536	-0.056645546577995	0.0085841049382716	289.2361111111111	0.5884456518985937	4.180130392284312	0.1383738534431907	64.22560975609755	21.81975112741536	133	39	16.853451238187333	54.154574981759	31.0	2.0	1.0	0.0	7.0	0.2258064516129032	0.2815079365079365	0.2205882352941176	29.0	0.0666666666666666			1.0	0.0	0.0		0.0	0.0	0.0		0.0
6851	[[5302, 34987], [5317, 35003]]	[5309.663461538461, 34995.04807692308]	2	208	272	0.6577947250634562	0.9650979836937522	1.3276734587099472	0.7647058823529411	18.80865074808729	14.16662404802683	52.04163056034261	0.9674418604651164	0.1230370784172657	0.0638300622472125	0.2360679774997897	0.0256993397935429	0.0059483018557605	134.53403141361258	0.8829232198511574	4.542113873498284	0.1022177322274179	84.41826923076923	25.8922146912894	144	43	25.735290190280917	44.46623517784722	31.0	6.0	4.0	0.6666666666666667	5.0	0.1612903225806451	0.4755555555555556	0.3614457831325301	63.046031746031765	0.1449334063127167	97.34928042697022	97.34928042697022	8.0	1.0	1.0		2.0	0.25	0.5714285714285714	0.5384615384615384	0.0
6852	[[5822, 34986], [5840, 35009]]	[5830.558208955224, 34998.4895522388]	2	335	456	0.7502333958922728	0.8964629561217282	1.5124632548487067	0.7346491228070176	25.493544443242214	16.855645491891547	68.52691193458118	0.9598853868194842	0.0959627402128788	0.0606870311161904	0.1981990337346273	-0.0282834399689537	0.0035669606393647	265.4630225080386	0.713392941241046	4.673727020367201	0.112367432855395	82.31641791044777	24.061765031318167	168	48	30.22824858300341	52.53709898091872	139.0	5.0	4.0	0.7	18.0	0.1294964028776978	0.1902507664496156	0.1177474402730375	122.99999999999994	0.0130117423040304			1.0	0.0	0.0		0.0	0.0	0.0		0.0
6855	[[5740, 34993], [5757, 35016]]	[5748.507288629738, 35004.48688046647]	2	343	432	0.6908604328524539	0.92440572483629	1.38314853791622	0.7939814814814815	24.596950596120006	17.783303760835764	68.2842712474619	0.9607843137254902	0.0989195929263522	0.0437557700575223	0.17817876064545	0.0298329537814765	0.0037244130855632	141.9717868338558	0.7059465792947696	4.504521956332859	0.1305018016082556	83.07288629737609	17.22371897029877	134	49	31.975800887069664	63.999823303487496	139.0	6.0	3.0	0.4666666666666667	18.0	0.1294964028776978	0.1944778195897122	0.1178479931682322	179.1999999999995	0.0189569448852215			1.0	0.0	0.0		0.0	0.0	0.0		0.0
6857	[[5631, 35004], [5650, 35027]]	[5639.857142857143, 35014.86588921283]	2	343	480	0.5691180753704221	0.8960746383260433	1.2161665365256276	0.7145833333333333	23.314915622855725	19.17082481932311	69.35533905932738	0.9449035812672176	0.0999071429121243	0.0524658580078183	0.2224631024465558	0.0345951867667696	0.0042747221430607	308.40752351097177	0.8115355949614221	4.687738302023645	0.1774576761378991	68.15743440233236	32.44360428970433	166	31	38.1052706568336	67.13155006502622	139.0	4.0	3.0	0.5	19.0	0.1366906474820144	0.1621110027768056	0.1059094397544128	137.0	0.0144927536231884			1.0	0.0	0.0		0.0	0.0	0.0		0.0
6865	[[5314, 35020], [5328, 35034]]	[5321.018292682927, 35026.44512195122]	2	164	225	0.4039187768821439	0.997411239597103	1.093141262823046	0.7288888888888889	15.150120016554808	13.859251801939578	45.45584412271571	0.9647058823529412	0.1268655423065144	0.029878481848534	0.17498946762475	0.0823729207428837	0.0071618395567767	308.0402684563758	0.7796255450746846	4.510652995837229	0.0617537329988602	90.90853658536584	27.193034892025302	168	45	23.753347483672663	44.02633711206007	31.0	5.0	4.0	0.8	5.0	0.1612903225806451	0.4388888888888889	0.3333333333333333	17.799999999999997	0.040919540229885			1.0	0.0	0.0		0.0	0.0	0.0		0.0
6866	[[5672, 35018], [5698, 35046]]	[5685.2287694974, 35032.679376083186]	2	577	783	0.4804270558232122	0.8867376090925361	1.1402057565474977	0.7369093231162197	29.218205222142775	25.62537950221762	90.42640687119284	0.956882255389718	0.0652603405993958	0.0537625078562106	0.1551963636244747	-0.0458301845804486	0.0029037242261175	101.22445255474452	0.848003299128311	4.692551952542202	0.217002588135531	64.2686308492201	20.21913580542321	146	33	28.442168947525342	48.7533808204621	139.0	4.0	3.0	0.8333333333333334	19.0	0.1366906474820144	0.1633187322454047	0.1059907834101382	1.1666666666666667	0.0001234176099298			1.0	0.0	0.0		0.0	0.0	0.0		0.0
6867	[[5008, 35020], [5026, 35046]]	[5016.928947368421, 35032.82894736842]	2	380	513	0.739997647239895	0.8874216157511645	1.4867468619621242	0.7407407407407407	26.862436587849555	18.067928895708604	73.35533905932736	0.9595959595959596	0.0917367593008954	0.0607088821949668	0.2421309914033507	-0.0140505992988509	0.0039884759527802	179.6373937677054	0.847189120085936	4.751027316391515	0.1828052534650345	70.65526315789474	26.64492839437318	139	33	43.4719981098736	67.91076313226961	718.0	2.0	2.0	1.0	61.0	0.0849582172701949	0.0475459050994534	0.0334765150807731	0.0	0.0	51.639227191129685	68.46373928365702	14.0	2.0	1.0	0.0	4.0	0.2857142857142857	0.4807692307692307	0.3939393939393939	36.0
6868	[[5725, 35021], [5743, 35044]]	[5733.781767955801, 35032.87016574586]	2	362	456	0.610556755691351	0.9364223283306288	1.2626700979668095	0.793859649122807	24.18754688895462	19.15587209034423	69.698484809835	0.960212201591512	0.0948632574780592	0.0441402948869193	0.1824180446693518	0.0214292397848432	0.0038689121529358	200.78402366863904	0.7123947796942184	4.477182728365797	0.1269874863177454	70.25966850828729	21.318655174603517	153	42	31.975800887069664	63.23502646460279	139.0	6.0	3.0	0.5333333333333333	18.0	0.1294964028776978	0.1956855490583113	0.1179487179487179	381.1333333333326	0.0403187700553615			1.0	0.0	0.0		0.0	0.0	0.0		0.0
6874	[[5097, 35027], [5120, 35053]]	[5108.955399061033, 35040.54694835681]	2	426	648	0.81566116825372	0.8522518287771393	1.7285190963656163	0.6574074074074074	30.706920888437725	17.764872226752995	79.25483399593904	0.9638009049773756	0.0875390344888007	0.0437743622692579	0.1760604833153513	0.0072619418132042	0.0044158014082826	321.17293233082705	0.7802444890227817	4.514616709490968	0.2126363041443243	61.61267605633803	31.049373507144075	166	29	80.80070076023566	86.57511445745064	718.0	2.0	2.0	1.0	61.0	0.0849582172701949	0.0475459050994534	0.0334765150807731	0.0	0.0			1.0	0.0	0.0		0.0	0.0	0.0		0.0
6875	[[5329, 35030], [5352, 35051]]	[5340.1432160804015, 35040.53266331658]	2	398	528	0.5777789906910655	0.929457376497272	1.2252000216406136	0.7537878787878788	24.951771760633587	20.365467939856646	73.35533905932738	0.9590361445783132	0.0879891182615232	0.0515679392221572	0.1962325574438917	0.0111286777473615	0.0041874151199637	276.80053191489355	0.8036373757532796	4.529162997948619	0.1863209193349857	61.02261306532663	30.709974010484828	171	30	23.753347483672663	52.81922665604576	31.0	5.0	4.0	0.8	5.0	0.1612903225806451	0.4388888888888889	0.3333333333333333	17.799999999999997	0.040919540229885			1.0	0.0	0.0		0.0	0.0	0.0		0.0
6876	[[5650, 35033], [5672, 35061]]	[5660.568627450981, 35046.850980392155]	2	510	667	0.661130580018895	0.9300285112969272	1.3328519868098023	0.7646176911544228	29.460497796450763	22.103352876387135	83.01219330881975	0.9714285714285714	0.0779320377331115	0.0501691354062652	0.1530673608714503	-0.0570874663109179	0.0032287204844377	187.7775467775468	0.816607412036198	4.59642502816516	0.1535438241462896	64.59803921568627	25.588623316117427	155	33	28.442168947525342	59.67365248964464	139.0	4.0	3.0	0.8333333333333334	19.0	0.1366906474820144	0.1633187322454047	0.1059907834101382	1.1666666666666667	0.0001234176099298			1.0	0.0	0.0		0.0	0.0	0.0		0.0
6880	[[5851, 35046], [5870, 35073]]	[5859.752604166667, 35060.125]	2	384	560	0.7531554871114399	0.857585363188443	1.5201205967218825	0.6857142857142857	27.418960758997315	18.03735888989722	75.01219330881976	0.9504950495049505	0.0863995737880335	0.0793988554233315	0.2803114110994	-0.0396058707840084	0.0035664688801918	275.6067415730337	0.7443586391537339	4.6234655641099165	0.1404370404670808	75.58854166666667	26.58276136972852	164	38	64.37451531543118	79.91821081871585	139.0	4.0	4.0	0.8333333333333334	18.0	0.1294964028776978	0.1866275780438185	0.1176470588235294	96.0000000000001	0.0101555061885115			1.0	0.0	0.0		0.0	0.0	0.0		0.0
6882	[[5786, 35049], [5804, 35074]]	[5795.396551724138, 35061.666666666664]	2	348	494	0.7247343662552612	0.8126913744247503	1.4513190452511686	0.7044534412955465	25.823865831172988	17.793376250157216	73.35533905932738	0.928	0.0941598147999117	0.091718157851284	0.2922779616584063	-0.0688020916153781	0.0037807183364839	168.55590062111798	0.8712175954520415	4.830884750080765	0.1240341851137018	83.81896551724138	27.415051388024175	164	38	64.37451531543118	72.748526860456	139.0	6.0	4.0	0.4	17.0	0.1223021582733813	0.2110446334711041	0.1262580054894785	4666.633333333333	0.4936669135018865			1.0	0.0	0.0		0.0	0.0	0.0		0.0
6884	[[6004, 35054], [6022, 35075]]	[6012.855172413793, 35064.28965517241]	2	290	418	0.823407772135886	0.8913480299370381	1.762269425093994	0.69377990430622	25.515369564548894	14.478699568420412	63.94112549695428	0.9698996655518396	0.0914245416013161	0.056065429645918	0.1787588936101707	0.0	0.0047616395633771	174.27985074626866	0.7926044047793847	4.484945549333769	0.1259947610752081	66.20344827586207	23.063704621504638	136	37	30.472084007292978	50.32846522854321	139.0	6.0	4.0	0.7333333333333333	25.0	0.1798561151079136	0.1580778107788736	0.0843005497861942	380.89444444444376	0.0402934988304711			1.0	0.0	0.0		0.0	0.0	0.0		0.0
6886	[[4801, 35057], [4820, 35079]]	[4810.642076502732, 35068.30327868852]	2	366	460	0.5968297235923755	0.9310535430585384	1.246311042013361	0.7956521739130434	24.15068036962636	19.377731204733607	70.2842712474619	0.9581151832460733	0.091433433181338	0.0533253987562981	0.2250277207835308	0.0179242736186126	0.0031194485290992	284.0583090379009	0.7801710660563104	4.885463121560788	0.1048085918084243	85.60382513661202	26.6548242819096	161	34	83.55250928425674	85.56536605638331	718.0	2.0	1.0	0.0	62.0	0.0863509749303621	0.0450704391200765	0.0324038504993898	1430.0000000000002	0.0055710089369891			1.0	0.0	0.0		0.0	0.0	0.0		0.0
6887	[[4880, 35057], [4908, 35076]]	[4894.158974358974, 35065.864102564105]	2	390	580	0.8336335932388316	0.8139048601631127	1.8105515861195516	0.6724137931034483	30.105803002416973	16.62797306258529	77.59797974644667	0.951219512195122	0.0761596420980156	0.0495544735257448	0.1750280709173331	0.0	0.0031848064280496	116.77567567567569	0.8967254529315273	4.825731787458644	0.1494399886694397	85.9076923076923	25.3649605337695	156	44	52.53866427378773	68.04558677902223	718.0	2.0	1.0	0.0	61.0	0.0849582172701949	0.0480705780090636	0.0334812047630165	2142.0000000000005	0.0083448259741474	78.69750093065832	78.69750093065832	14.0	1.0	1.0		6.0	0.4285714285714285	0.3410256410256411	0.2549019607843137	0.0
6890	[[5025, 35061], [5044, 35085]]	[5034.73544973545, 35072.48677248677]	2	378	500	0.626403629141417	0.9177982134497996	1.282875491314427	0.756	24.913746394843635	19.420237243223934	71.94112549695429	0.9569620253164556	0.0877526456073331	0.0661827853752135	0.2869504831500294	-0.0236067977499789	0.0035390702116219	186.91784702549575	0.841482885109398	4.738465703395216	0.1655129799042898	78.1137566137566	26.66002439426243	161	39	43.4719981098736	71.8671231938978	718.0	4.0	2.0	0.3333333333333333	60.0	0.0835654596100278	0.0529046523250871	0.0346326619330531	1430.0000000000005	0.0055710089369891	80.28127846763309	80.28127846763309	14.0	1.0	1.0		6.0	0.4285714285714285	0.3410256410256411	0.2549019607843137	0.0
6892	[[5458, 35063], [5478, 35091]]	[5467.889596602972, 35076.42675159236]	2	471	609	0.716182159861069	0.8690396306689583	1.4328425274581356	0.7733990147783252	29.673491956412526	20.70952766111245	82.5269119345812	0.9631901840490796	0.0851883114862564	0.0622304063004599	0.1981990337346273	0.0	0.0031019020904567	235.0339366515837	0.753395683779974	4.532142193948978	0.1360341391357083	60.539278131634816	24.40193439108213	152	32	91.45569872533066	91.45569872533066	31.0	1.0	1.0		8.0	0.2580645161290322	0.2216269841269843	0.1818181818181818	0.0	0.0	66.85520916656152	82.78060471320671	9.0	2.0	1.0	0.0	4.0	0.4444444444444444	0.4791666666666667	0.3478260869565217	7.0
6896	[[5298, 35074], [5320, 35091]]	[5309.328947368421, 35083.36842105263]	2	304	414	0.6168683239401738	0.8850600549611064	1.2705408819482789	0.7342995169082126	22.54943953761741	17.747905524330346	65.698484809835	0.9470404984423676	0.1045626183449666	0.0712572039962272	0.2900351932950109	0.0	0.0045478996527947	124.63636363636364	0.8885045388810389	4.565093467442908	0.1726619159933413	70.47697368421052	25.466040262099767	145	38	52.76761598817803	70.86508476024753	31.0	5.0	3.0	0.4	6.0	0.1935483870967742	0.4038888888888887	0.2884615384615384	81.0	0.1862068965517241	84.43229260005246	84.43229260005246	2.0	1.0	1.0		1.0	0.5	1.0	1.0	0.0
6912	[[5954, 35102], [5983, 35124]]	[5970.0660980810235, 35111.47974413646]	2	469	690	0.7944446572320865	0.8154930507856208	1.646533536951081	0.6797101449275362	31.85182704729537	19.344778792830443	85.01219330881975	0.9532520325203252	0.0864001870425709	0.0571964549073033	0.2	-0.0	0.003368255947234	97.99103139013454	0.889626394188849	4.602604250267908	0.1818905078460905	66.99573560767591	22.335396075491325	142	41	35.59947946837866	61.2973097497571	139.0	5.0	4.0	0.9	26.0	0.1870503597122302	0.1443540807818654	0.0787671232876712	1.3944444444444444	0.0001475134290113			1.0	0.0	0.0		0.0	0.0	0.0		0.0
6914	[[4895, 35106], [4919, 35126]]	[4907.301298701299, 35116.73246753247]	2	385	525	0.7149719667716963	0.8990982159584164	1.4303018463827069	0.7333333333333333	26.54034366691105	18.555764109535826	73.35533905932738	0.9577114427860696	0.0906287186709084	0.0468492160754492	0.1749476298775768	0.0	0.0040906895302499	222.0412087912088	0.8708627738152174	4.562192384379344	0.1864359427621523	61.01298701298701	32.5237549574507	171	27	52.53866427378773	67.33197480286148	718.0	3.0	2.0	0.3333333333333333	60.0	0.0835654596100278	0.052207302255352	0.0346293165901956	2852.0000000000005	0.0111108513904147			1.0	0.0	0.0		0.0	0.0	0.0		0.0
6916	[[5247, 35111], [5262, 35137]]	[5254.6626506024095, 35124.21686746988]	2	332	432	0.8452140185194061	0.8445622303153956	1.8711595247910795	0.7685185185185185	28.290514387186345	15.119242380119925	70.2842712474619	0.9595375722543352	0.0887038149945534	0.0501757980972578	0.1633992739671987	-0.0138478114345951	0.0046331631281913	267.10819672131146	0.8025627992872458	4.639403275892764	0.1133528878991995	69.16867469879519	28.70836714316419	143	32	33.6042609262617	54.991516733658365	31.0	3.0	2.0	0.6666666666666666	7.0	0.2258064516129032	0.3192857142857141	0.2307692307692307	14.0	0.032183908045977			1.0	0.0	0.0		0.0	0.0	0.0		0.0
6919	[[4660, 35115], [4675, 35132]]	[4667.964757709251, 35123.70484581498]	2	227	288	0.5839137198928214	0.9559042435214916	1.2318066427683474	0.7881944444444444	18.97967891697168	15.408001757740957	54.62741699796952	0.961864406779661	0.1109414336855756	0.0517836597732148	0.2309067816255381	0.0315733507598196	0.0060667109269476	270.92822966507174	0.7586940422186691	4.434898166910303	0.1402572157135353	65.3568281938326	25.94641181309832	149	35	66.77914465024885	75.8087921427054	718.0	3.0	2.0	0.6666666666666666	61.0	0.0849582172701949	0.0478537811778694	0.0336398611241437	357.5	0.0013927522342472			1.0	0.0	0.0		0.0	0.0	0.0		0.0
6926	[[5983, 35125], [6004, 35151]]	[5993.4527027027025, 35138.31981981982]	2	444	594	0.7213918914344287	0.9265993792626206	1.4439868810730965	0.7474747474747475	28.633276210765644	19.82931880204263	77.59797974644667	0.9715536105032824	0.0826474864669439	0.0537605900178509	0.1742761974998911	0.0	0.0029961642197033	229.94724220623505	0.7755978332699829	4.607097337348452	0.143073161922114	72.68468468468468	24.917515089468885	170	42	35.59947946837866	61.53235739204799	139.0	5.0	4.0	0.9	26.0	0.1870503597122302	0.1443540807818654	0.0787671232876712	1.3944444444444444	0.0001475134290113	73.54488923824267	73.54488923824267	39.0	1.0	1.0		10.0	0.2564102564102564	0.188659147869674	0.1296928327645051	0.0
6927	[[4985, 35128], [5011, 35152]]	[4998.49895178197, 35140.165618448635]	2	477	675	0.7040710504281031	0.8822577988228995	1.4081937889342182	0.7066666666666667	29.29730714924205	20.80488309170538	82.42640687119285	0.954	0.0765388856414322	0.0402175705433486	0.1602981288562773	0.0156173761888606	0.0033675307385073	197.96902654867253	0.8305577330124138	4.560814438877963	0.153945395691286	58.61215932914046	24.165972641341742	170	29	40.43756074108317	74.92425222496578	718.0	5.0	2.0	0.3	60.0	0.0835654596100278	0.0544853124831531	0.0346460497704759	77.66666666666666	0.000302574611263			1.0	0.0	0.0		0.0	0.0	0.0		0.0
6932	[[5250, 35143], [5275, 35169]]	[5262.88844621514, 35156.798804780876]	2	502	702	0.7392738107791539	0.8850279133949382	1.484990559353116	0.7150997150997151	30.87815840503016	20.79350485465789	84.42640687119285	0.9653846153846154	0.0799522320530249	0.0440497420382076	0.1507438246269067	0.0	0.0028232686980609	218.44842105263157	0.8281551483396942	4.724419765405691	0.1483647752306658	64.87450199203187	28.38217742298706	160	30	33.6042609262617	51.70950238604771	31.0	3.0	2.0	0.6666666666666666	7.0	0.2258064516129032	0.3192857142857141	0.2307692307692307	14.0	0.032183908045977	80.37230568373873	80.37230568373873	9.0	1.0	1.0		5.0	0.5555555555555556	0.4729166666666667	0.3809523809523809	0.0
6934	[[5774, 35146], [5789, 35169]]	[5782.307692307692, 35156.9020979021]	2	286	384	0.7540156155984629	0.8857633227765764	1.5224025518089834	0.7447916666666666	23.724738953508385	15.583748808958342	63.698484809834994	0.9533333333333334	0.1097149235727776	0.0701631946235403	0.2218800784900916	-0.0479986205963676	0.0048948196492045	338.57633587786256	0.7463394581865292	4.448348891447761	0.1207968517540143	69.0979020979021	29.405131250354163	153	37	57.70439581080743	77.48523770232205	139.0	5.0	4.0	0.5	17.0	0.1223021582733813	0.2100066416722427	0.1284916201117318	4687.946273726274	0.4959215353566353			1.0	0.0	0.0		0.0	0.0	0.0		0.0
6935	[[4597, 35150], [4609, 35167]]	[4603.472049689441, 35157.776397515525]	2	161	234	0.8512436386708864	0.8765975685208788	1.90559426475842	0.688034188034188	19.887972957438933	10.436625112303334	48.04163056034262	0.9698795180722892	0.1189306558480813	0.0677974793515368	0.229945913850333	0.0	0.0075798327546579	271.93006993007	0.6955493138589467	4.324719082734501	0.1227083416247455	75.2919254658385	23.5252315323958	140	43	17.84895333487434	45.39425875827026	718.0	2.0	2.0	1.0	62.0	0.0863509749303621	0.044215527679919	0.0325480049026283	0.0	0.0	81.23512075965243	92.06118243640502	19.0	3.0	2.0	0.0	7.0	0.3684210526315789	0.4403439153439152	0.3272727272727272	18.166666666666668
6937	[[5028, 35153], [5041, 35165]]	[5034.328467153285, 35158.912408759126]	2	137	182	0.6607135607460498	1.013579190261947	1.3321998580878185	0.7527472527472527	15.239781541327549	11.439561000405796	41.21320343559643	0.9647887323943662	0.1504499048431012	0.0352713721714896	0.2022799151343405	0.0995197883629163	0.0081945889698231	403.5	0.7344703798971253	4.338773653798868	0.0682099229350183	78.2992700729927	30.6930565779126	154	36	28.326790822199637	60.37806315182495	718.0	4.0	2.0	0.5	59.0	0.0821727019498607	0.056392281643011	0.0358517925896294	2369.166666666676	0.0092298242470048			1.0	0.0	0.0		0.0	0.0	0.0		0.0
6938	[[4609, 35152], [4627, 35184]]	[4618.053418803419, 35168.070512820515]	2	468	627	0.857655881653817	0.8072244976762845	1.94467756129166	0.7464114832535885	34.16987291104954	17.57097093687543	85.35533905932738	0.9531568228105908	0.0835064584999736	0.0667934475196653	0.2341640786499873	-0.0427866001242673	0.0040745144669044	228.6206896551724	0.8283731712462564	4.684944694459246	0.2010481964974277	65.32905982905983	28.10774921232124	156	32	17.84895333487434	59.74967111968149	718.0	3.0	2.0	0.6666666666666666	61.0	0.0849582172701949	0.0478537811778694	0.0336398611241437	357.5	0.0013927522342472	81.24813922188024	81.24813922188024	19.0	1.0	1.0		7.0	0.3684210526315789	0.3662698412698412	0.3050847457627119	0.0
6939	[[5581, 35152], [5606, 35176]]	[5594.477366255144, 35163.82098765432]	2	486	650	0.5589285275067184	0.8914662742472187	1.205958639115379	0.7476923076923077	27.504498685768585	22.80716584603953	82.76955262170048	0.9566929133858268	0.0781365173054865	0.0577976207024265	0.1717140347272574	-0.0208961186197735	0.0035620009316726	121.28633405639911	0.8644411348688905	4.622514024839709	0.1874619417517757	65.52674897119341	23.60255410358601	140	36	93.32148491789816	93.32148491789816	139.0	1.0	1.0		19.0	0.1366906474820144	0.1458348213471715	0.1068938807126258	0.0	0.0			1.0	0.0	0.0		0.0	0.0	0.0		0.0
6944	[[5675, 35157], [5699, 35185]]	[5687.520833333333, 35171.01909722222]	2	576	725	0.6500357743383834	0.9185531380021444	1.315956380071842	0.7944827586206896	31.1295150178706	23.65543074928604	88.76955262170047	0.9713322091062394	0.0737700615728841	0.0688905140115312	0.1829179606750063	-0.0907368196380186	0.0028575343656106	218.42778793418643	0.7703607052840044	4.671904029023047	0.1862144751796368	66.54513888888889	24.7235698661248	159	34	32.89170880934717	67.39129035718453	139.0	5.0	4.0	0.5	18.0	0.1294964028776978	0.1852322224285139	0.1195840554592721	152.25	0.0161059980958425			1.0	0.0	0.0		0.0	0.0	0.0		0.0
6950	[[4900, 35163], [4919, 35182]]	[4909.3833865814695, 35171.990415335466]	2	313	400	0.529106045264226	0.934685775255837	1.1784730080662804	0.7825	21.80674159585617	18.504235096260857	64.87005768508881	0.9542682926829268	0.099131399476762	0.0472261533191616	0.1977197537924274	0.0371284258578299	0.0045778052161353	230.77133105802048	0.8554619081447988	4.745671025952461	0.1782023228002553	68.41214057507987	30.99365254328455	146	29	55.29715983067526	70.36539243337647	718.0	3.0	2.0	0.3333333333333333	59.0	0.0821727019498607	0.0547883764826206	0.0358392482255323	3735.666666666606	0.0145534492207078			1.0	0.0	0.0		0.0	0.0	0.0		0.0
6951	[[5046, 35164], [5068, 35186]]	[5057.536184210527, 35175.15460526316]	2	304	529	0.8969655787183545	0.7331694704437335	2.261929718849803	0.5746691871455577	29.8005526706759	13.174835814894177	72.18376618407356	0.9529780564263324	0.076566565881594	0.0755424582462381	0.2072248008250895	-0.0417408583522254	0.0039386532592039	387.2526690391458	0.7832842225407362	4.789952535355488	0.1392292653616037	78.45723684210526	33.10745285385485	168	36	28.326790822199637	51.755865263708834	718.0	3.0	2.0	0.6666666666666666	59.0	0.0821727019498607	0.0552300315267861	0.0358464153584641	255.16666666666015	0.0009940809653298			1.0	0.0	0.0		0.0	0.0	0.0		0.0
6955	[[5237, 35173], [5253, 35200]]	[5245.31043956044, 35186.64835164835]	2	364	476	0.8221549691218335	0.8421590681137837	1.7566550055513197	0.7647058823529411	28.763200683214265	16.373847222316165	73.698484809835	0.9553805774278216	0.0941151321881494	0.063019265148022	0.2163501124044588	-0.0029510683277331	0.0036493764172335	283.8035714285714	0.8152453031669327	4.853855955127429	0.1233287936660646	72.43681318681318	30.592480343713312	167	33	34.64075296736779	48.88441483471092	31.0	2.0	2.0	1.0	8.0	0.2580645161290322	0.2549603174603176	0.189873417721519	0.0	0.0	79.76848336763415	79.76848336763415	9.0	1.0	1.0		5.0	0.5555555555555556	0.4729166666666667	0.3809523809523809	0.0
6956	[[5710, 35176], [5724, 35195]]	[5716.578947368421, 35186.429824561405]	2	228	300	0.6686555042363275	0.9044209553219192	1.344859072323778	0.76	19.859334274540213	14.766851548411928	56.284271247461895	0.9539748953974896	0.111236351307427	0.0547588841735669	0.2408196673324872	-0.0111286777473615	0.0058247041420118	179.78846153846155	0.7154571730441718	4.403561870400965	0.1680568551082209	85.43859649122807	19.63796675781483	145	48	30.781169849119227	49.94930201462056	139.0	5.0	4.0	0.8	18.0	0.1294964028776978	0.1942556868867611	0.1218005295675198	23.19627372627372	0.0024538531393498			1.0	0.0	0.0		0.0	0.0	0.0		0.0
6967	[[4694, 35188], [4718, 35218]]	[4706.1178509532065, 35202.679376083186]	2	577	775	0.7517308229215585	0.8983388715796019	1.5163690504688088	0.7445161290322581	33.420759765824684	22.039990697180308	89.84062043356593	0.9713804713804712	0.0766973342772116	0.0488662390686269	0.17655928723231	0.0	0.0028780743066457	121.62820512820512	0.8395490710106016	4.585927690169101	0.1784462359839698	60.88734835355286	21.185639721372112	147	32	69.40969548310363	87.35664682718951	718.0	4.0	2.0	0.3333333333333333	60.0	0.0835654596100278	0.0517076679094345	0.0348041357215669	2142.0	0.0083448259741474			1.0	0.0	0.0		0.0	0.0	0.0		0.0
6969	[[5732, 35189], [5754, 35212]]	[5744.124705882353, 35200.16705882353]	2	425	552	0.5775689984151484	0.9119487168316156	1.2249769786806075	0.769927536231884	26.03342376921536	21.2521738957538	76.52691193458118	0.963718820861678	0.0786125153242912	0.0575371229318703	0.1568041480926384	-0.0536653791568531	0.0031032145322479	135.11221945137157	0.8534486430306583	4.675919677572044	0.157939579320688	75.30117647058823	22.902630180923595	151	39	30.781169849119227	48.916341947630215	139.0	5.0	4.0	0.8	18.0	0.1294964028776978	0.1942556868867611	0.1218005295675198	23.19627372627372	0.0024538531393498			1.0	0.0	0.0		0.0	0.0	0.0		0.0
6978	[[5692, 35206], [5715, 35234]]	[5703.868110236221, 35219.58464566929]	2	508	696	0.728465832831976	0.9081646838368804	1.4596789936503838	0.7298850574712644	30.7693891398691	21.07955877539939	83.84062043356595	0.97131931166348	0.0752565826885838	0.051865792056352	0.1762734836636849	-0.0262726599441333	0.0044150783861646	174.3695198329854	0.7710428089637501	4.356457434707941	0.2197808246340099	56.51574803149607	22.66118442532427	142	33	35.50785185416222	55.85518260450308	139.0	5.0	4.0	0.6	19.0	0.1366906474820144	0.1927890529401501	0.1207349081364829	142.07505003768176	0.0150296255196955			1.0	0.0	0.0		0.0	0.0	0.0		0.0
6979	[[5093, 35208], [5103, 35224]]	[5098.421768707483, 35216.73469387755]	2	147	187	0.7475607836538516	0.9376896617105224	1.5055855682627286	0.786096256684492	16.897447832876797	11.223173354653296	44.38477631085024	0.9545454545454546	0.1448863471477426	0.1068784492106876	0.4242640687119285	-0.0216753179765481	0.0081656804733727	389.96153846153845	0.7641977384660629	4.310194397235639	0.0400026095856757	95.9251700680272	30.4172991495976	180	41	58.31410454459914	77.0800093703568	718.0	4.0	2.0	0.1666666666666666	58.0	0.0807799442896936	0.0593578668105345	0.0371406371406371	4370.333333333398	0.0170259902500853			1.0	0.0	0.0		0.0	0.0	0.0		0.0
6980	[[5880, 35210], [5897, 35236]]	[5888.944134078212, 35223.06983240224]	2	358	486	0.777524311846208	0.8692374614154188	1.5901970588861507	0.7366255144032922	26.957460082532883	16.95227640618023	71.94112549695429	0.952127659574468	0.1036548932851031	0.0829788501858368	0.3571328556063874	0.0115120939787833	0.0038426082273801	317.8277945619336	0.7874003794294182	4.714308272653678	0.1431816801462592	67.30446927374301	31.110176030541687	157	26	67.97972337326853	82.15675178232988	139.0	2.0	2.0	1.0	20.0	0.1438848920863309	0.1840298411312344	0.12	0.0	0.0			1.0	0.0	0.0		0.0	0.0	0.0		0.0
6981	[[5775, 35212], [5798, 35232]]	[5786.321052631579, 35222.481578947365]	2	380	504	0.7027396275474513	0.9226542886532384	1.4055858274041533	0.753968253968254	26.17165584880113	18.61974938743879	71.94112549695427	0.9693877551020408	0.0894063726460462	0.0402093421457409	0.1586162578559343	0.0	0.0033752065859203	153.21169916434542	0.857403690243943	4.7184604902503215	0.123941829862697	86.57894736842105	25.30220666364619	170	52	33.618265089899786	51.40107596836656	139.0	8.0	4.0	0.4285714285714285	18.0	0.1294964028776978	0.2226756767197944	0.1298212605832549	4569.765251400012	0.483419575944146			1.0	0.0	0.0		0.0	0.0	0.0		0.0
6984	[[4930, 35215], [4954, 35232]]	[4942.15050167224, 35223.64548494983]	2	299	450	0.8536294217678602	0.8139834564836735	1.919825026038606	0.6644444444444444	27.222991869530578	14.179933848296	67.94112549695427	0.9492063492063492	0.0847210078497976	0.0769885239084623	0.2361630555962991	-0.026197165896624	0.004622535175593	125.34875444839858	0.9222225507686996	4.755315294912159	0.147738701885126	77.04013377926421	30.15664335504934	153	39	61.17131720207596	61.91731207723394	718.0	2.0	2.0	0.0	58.0	0.0807799442896936	0.0563692236545273	0.0371233302267785	4427.16666666662	0.0172474021437344			1.0	0.0	0.0		0.0	0.0	0.0		0.0
6992	[[5341, 35237], [5367, 35263]]	[5354.5513513513515, 35249.21981981982]	2	555	729	0.6425086001719388	0.908896993118982	1.305008602995955	0.7613168724279835	30.53070851071376	23.395024707594512	87.59797974644665	0.9685863874345548	0.0778277038546946	0.0384228339221976	0.1374548489402593	0.0110392384079083	0.0024248163452708	160.54166666666669	0.8762940338439785	5.003179835571396	0.1178760402811557	82.4918918918919	27.513885552981183	163	37	37.492773920577335	49.51310636754862	4.0	3.0	3.0	1.0	1.0	0.25	1.0	1.0	0.0	0.0	49.84791862601686	49.84791862601686	9.0	1.0	1.0		5.0	0.5555555555555556	0.4729166666666667	0.3809523809523809	0.0
6994	[[4803, 35239], [4822, 35262]]	[4812.517333333333, 35250.51733333334]	2	375	480	0.6002211488616138	0.947395668818342	1.2502592872363072	0.78125	24.46540521347215	19.56826512966988	70.5269119345812	0.9664948453608248	0.0845337697250041	0.0419914897089429	0.1758299815737289	0.0021396190910267	0.003952889992776	120.57264957264957	0.8457829673604996	4.544778600377699	0.1784655483195327	67.664	20.774706672618347	137	38	52.96028079064411	52.96028079064411	2.0	1.0	1.0		1.0	0.5	1.0	1.0	0.0	0.0			1.0	0.0	0.0		0.0	0.0	0.0		0.0
6995	[[5382, 35240], [5402, 35262]]	[5391.957746478874, 35251.76338028169]	2	355	483	0.6250764142578492	0.927424188354943	1.281125646940256	0.7349896480331263	24.232205625671277	18.91477676958981	69.35533905932736	0.9673024523160764	0.0934351634678023	0.0642632818834978	0.2341640786499873	-0.0210679791631442	0.0036652634634925	239.17469879518077	0.831540061426728	4.797286593086092	0.1272660398282164	77.96619718309859	28.777122876193538	174	37	32.90377830040777	54.36496238641784	4.0	3.0	3.0	1.0	1.0	0.25	1.0	1.0	0.0	0.0	81.27824418521998	89.90053356221738	9.0	2.0	1.0	0.0	3.0	0.3333333333333333	0.6041666666666666	0.5333333333333333	15.0
6996	[[5154, 35241], [5172, 35263]]	[5163.15, 35251.765625]	2	320	437	0.6659767133120077	0.9085840590577154	1.3405319340275337	0.7322654462242563	23.4143776487844	17.46648256146913	66.52691193458118	0.9467455621301776	0.0933965952491713	0.0565081916804776	0.2473180541635559	0.0180339069815636	0.005861079935154	136.2895622895623	0.8281216599991899	4.357840426421105	0.1962416080238309	59.00625	21.758187216252644	137	33	50.94970730287152	74.08817770152707	718.0	3.0	2.0	0.3333333333333333	59.0	0.0821727019498607	0.054673811828307	0.035828502898261	29.0	0.0001129785029179			1.0	0.0	0.0		0.0	0.0	0.0		0.0
6998	[[5776, 35245], [5803, 35266]]	[5789.616977225673, 35255.93788819876]	2	483	616	0.6635062608450001	0.9170328134865396	1.3365933193782045	0.7840909090909091	28.74607909995988	21.50697499620365	81.35533905932738	0.9640718562874252	0.0745185951106705	0.0521779917802881	0.1381145560915024	-0.0337559178385493	0.002771490817378	212.7201735357918	0.8499317432712228	4.903687803524365	0.1437850839730752	69.98757763975155	28.748640276274894	167	31	23.73850564787553	33.24702118197263	139.0	5.0	4.0	0.9	19.0	0.1366906474820144	0.2003172332944174	0.1224489795918367	23.85	0.0025230085687083			1.0	0.0	0.0		0.0	0.0	0.0		0.0
7001	[[4660, 35251], [4676, 35269]]	[4667.5546875, 35260.390625]	2	256	323	0.6039602209548882	0.9549279835285652	1.2546823785135046	0.7925696594427245	20.251334747012145	16.140606653777255	58.04163056034262	0.9588014981273408	0.1175964598954374	0.0469199246250545	0.2058966210085352	0.0481117242035873	0.0064626395342626	266.0	0.7742070675853229	4.351417656015497	0.2371372164065163	57.515625	26.622647893464222	149	28	62.12153906166682	66.65545177001519	718.0	3.0	2.0	0.3333333333333333	60.0	0.0835654596100278	0.0510103178396994	0.0348024463644306	9.0	3.50622940090227e-05			1.0	0.0	0.0		0.0	0.0	0.0		0.0
7003	[[5740, 35253], [5762, 35275]]	[5751.110849056604, 35264.70283018868]	2	424	529	0.5266635405422952	0.9443848091236464	1.176368411388434	0.8015122873345936	25.34174693934589	21.54235585894027	75.11269837220809	0.9680365296803652	0.0893610211252592	0.0461028756102755	0.1943518824058935	0.0090283795833263	0.0030161503970746	125.9002493765586	0.860487549951143	4.762823919347409	0.1240478755284024	82.45754716981132	22.875443899655053	145	46	37.880827432616506	47.05842455207557	139.0	7.0	4.0	0.4761904761904762	19.0	0.1366906474820144	0.2191425504892998	0.1282527881040892	1022.4122018787853	0.1081574317019766			1.0	0.0	0.0		0.0	0.0	0.0		0.0
7007	[[4972, 35261], [4989, 35285]]	[4979.883720930233, 35273.67441860465]	2	344	450	0.6862506043826262	0.8898598921152933	1.3748252250014013	0.7644444444444445	24.652110211353065	17.93108663054094	69.69848480983501	0.9529085872576176	0.0963982172963155	0.0660043009883902	0.2692590449286497	-0.0112574113277206	0.0037637208753844	221.20376175548589	0.7634014697054949	4.707054123246454	0.091199662589138	94.48837209302326	23.915910917720392	162	55	62.663306952391935	74.50235276064731	718.0	3.0	2.0	0.0	57.0	0.0793871866295264	0.0607744826847906	0.0385069817400644	5128.666666666648	0.0199803131712156			1.0	0.0	0.0		0.0	0.0	0.0		0.0
7009	[[5293, 35260], [5311, 35292]]	[5302.534446764092, 35276.18580375783]	2	479	627	0.8310100300426643	0.8376557907942586	1.797728791711173	0.7639553429027113	33.16652902118542	18.449128241204708	84.76955262170047	0.958	0.0953535683577492	0.063001578076393	0.2381966011250105	-0.0274296270016706	0.0027448772346115	333.195067264574	0.7259021664959465	4.770774292775686	0.1119213035628348	74.258872651357	27.287072799113435	171	39	58.59114824429684	80.796188623368	4.0	3.0	3.0	1.0	1.0	0.25	1.0	1.0	0.0	0.0	66.1522493397324	66.1522493397324	9.0	1.0	1.0		5.0	0.5555555555555556	0.4729166666666667	0.3809523809523809	0.0
7011	[[5805, 35267], [5819, 35294]]	[5811.888888888889, 35280.885802469136]	2	324	420	0.8414267571292768	0.8381238518760323	1.8505798174440864	0.7714285714285715	27.671112020875466	14.952671460068771	69.698484809835	0.9642857142857144	0.1012159488007382	0.0864684089900171	0.289099712491539	-0.0319869492614165	0.004108838568298	309.2128378378379	0.7150028433786396	4.565271251295384	0.1446327302428136	73.30246913580247	26.75796627801648	147	42	25.90822082471877	31.379628235439064	139.0	9.0	4.0	0.4166666666666667	19.0	0.1366906474820144	0.2305555939675606	0.1296992481203007	2591.327569886122	0.2741275330462416			1.0	0.0	0.0		0.0	0.0	0.0		0.0
7014	[[5779, 35271], [5793, 35288]]	[5786.023148148148, 35279.40277777778]	2	216	270	0.5126560318240345	0.9177173069481486	1.1646947307137796	0.8	18.080835904668863	15.524098656811196	54.38477631085023	0.9473684210526316	0.1125349884149713	0.0735988514099613	0.2570128354583179	-0.0727258218065379	0.0054586266707478	261.5202020202021	0.8194655440936687	4.661519084456879	0.0675644661518569	82.68055555555556	27.699525194263785	148	38	12.423090553359987	29.01679818057181	139.0	6.0	4.0	0.7333333333333333	19.0	0.1366906474820144	0.2143116326149036	0.1278962001853568	1029.3018400503088	0.1088862625674715			1.0	0.0	0.0		0.0	0.0	0.0		0.0
7016	[[5383, 35273], [5403, 35297]]	[5393.240196078432, 35284.64215686275]	2	408	525	0.5921687125899558	0.9230894222619606	1.2409811567060594	0.7771428571428571	25.43742952777236	20.497837046366616	74.52691193458118	0.9532710280373832	0.087320394781173	0.0399685670786347	0.1590143661411053	-0.0037883494209108	0.0029245546700843	286.1201044386424	0.8802951439209804	4.958747136397274	0.1078988600948972	78.81862745098039	36.23211453401947	186	32	32.90377830040777	58.81941930857275	4.0	3.0	3.0	1.0	1.0	0.25	1.0	1.0	0.0	0.0			1.0	0.0	0.0		0.0	0.0	0.0		0.0
7019	[[5892, 35276], [5912, 35304]]	[5901.6509433962265, 35289.85141509434]	2	424	609	0.8124736308147333	0.8287104565001071	1.7152719240390335	0.6962233169129721	30.665575022219794	17.87796709807392	80.18376618407356	0.933920704845815	0.0762940857008459	0.0695066726659861	0.1717140347272574	-0.0903642145988434	0.0043775036051914	187.92911392405065	0.779981224989339	4.3697570910462895	0.1794087103274033	65.55896226415095	23.300261454085977	147	41	67.97972337326853	80.85047091089315	139.0	5.0	3.0	0.3	20.0	0.1438848920863309	0.2158421914218455	0.1269549218031278	1294.2290072977364	0.136911986385035			1.0	0.0	0.0		0.0	0.0	0.0		0.0
7020	[[4548, 35277], [4566, 35305]]	[4558.15050167224, 35293.56856187291]	2	299	551	0.9162126877279854	0.6473753748391694	2.495680666342304	0.542649727767695	32.22628880215067	12.9128254414784	76.18376618407356	0.8978978978978979	0.0803219105502338	0.0933426234265612	0.2354518747219278	-0.0707106781186547	0.0040054869684499	299.9592592592592	0.7774137878158962	4.7121514038058665	0.1161162399674349	71.03010033444816	28.52299014618848	161	33	60.374772506514965	60.374772506514965	718.0	1.0	1.0		60.0	0.0835654596100278	0.0482674075654084	0.0347855618086551	0.0	0.0	36.88355523983989	48.021930818212645	19.0	10.0	2.0	0.0	5.0	0.2631578947368421	0.7287037037037037	0.5454545454545454	97.33333333333334
7024	[[4828, 35285], [4848, 35309]]	[4837.547368421053, 35297.18947368421]	2	380	525	0.7397647775639865	0.8874216157511642	1.4861809641463355	0.7238095238095238	26.90428691326301	18.10296832103274	73.35533905932738	0.9547738693467336	0.0817634073693417	0.0462016670813321	0.1679285086818143	0.0	0.0042769291807181	242.77183098591547	0.8484423380263927	4.685123330805976	0.1550748915970874	67.01052631578948	31.08079276129166	177	32	52.96028079064411	52.96028079064411	2.0	1.0	1.0		1.0	0.5	1.0	1.0	0.0	0.0			1.0	0.0	0.0		0.0	0.0	0.0		0.0
7025	[[5775, 35286], [5790, 35296]]	[5781.380165289256, 35290.925619834714]	2	121	176	0.7061068378214225	0.8702893342777587	1.4122193159070051	0.6875	14.935553920177629	10.57594507591421	41.79898987322333	0.9097744360902256	0.1370857936907679	0.052396863819243	0.2145898033750315	0.0185861482629707	0.0097520661157024	61.97272727272727	0.8300641761042056	4.022778552213808	0.1549912651897772	89.22314049586777	13.21437209279	127	60	12.423090553359987	32.09061970646236	139.0	7.0	4.0	0.5714285714285714	20.0	0.1438848920863309	0.2069680743955546	0.1209465381244522	60.02278281972734	0.0063496014830982			1.0	0.0	0.0		0.0	0.0	0.0		0.0
7026	[[4609, 35286], [4627, 35308]]	[4618.339743589743, 35298.29807692308]	2	312	437	0.5673338571863917	0.9179146765687476	1.2143469501804118	0.7139588100686499	22.11986302951692	18.215439192424075	65.35533905932738	0.9629629629629628	0.1026265427086262	0.0687298309117049	0.298796671458896	-0.010414830200558	0.0040828055219645	133.48096885813146	0.8295216039561398	4.558635502301563	0.1495715632866268	70.01923076923077	21.423079800211564	132	39	60.374772506514965	71.28241587397248	718.0	3.0	2.0	0.0	59.0	0.0821727019498607	0.0536222595588444	0.0360373944511459	1071.0	0.0041724129870737	63.312133605780446	76.53535855866032	19.0	5.0	2.0	0.0	5.0	0.2631578947368421	0.5435185185185185	0.4186046511627907	20.16666666666666
7029	[[4715, 35288], [4733, 35309]]	[4724.287234042553, 35298.66312056738]	2	282	418	0.6713963235821988	0.88286140843153	1.3493483108165516	0.6746411483253588	22.354264890138968	16.56671202753527	63.35533905932737	0.9559322033898304	0.0958342743170847	0.0628416899669983	0.2189042273456291	0.0	0.0043195266272189	208.9730769230769	0.8099272899853174	4.623460467716324	0.1141735914926525	84.38297872340425	25.26558491699982	167	46	68.43512076527513	87.39352531360579	718.0	3.0	2.0	0.3333333333333333	59.0	0.0821727019498607	0.0539709345937119	0.0360410173921785	3195.0	0.012447114373203			1.0	0.0	0.0		0.0	0.0	0.0		0.0
7030	[[5138, 35288], [5167, 35315]]	[5152.419558359621, 35301.57255520505]	2	634	840	0.2920929877049865	0.927747351196254	1.0455986360921523	0.7547619047619047	29.075238605901266	27.80726523761338	92.66904755831214	0.9635258358662614	0.069376587178517	0.0416812645560461	0.1350453783688632	-0.0127123282832909	0.0028700889890969	136.2953795379538	0.848579766162126	4.701604074759242	0.1872841463400752	66.01419558359622	23.76431570009135	161	35	50.94970730287152	68.11838682923971	718.0	6.0	4.0	0.5333333333333333	58.0	0.0807799442896936	0.0590828009496946	0.037107959838526	1412.7500000000002	0.0055038062068052			1.0	0.0	0.0		0.0	0.0	0.0		0.0
7031	[[5050, 35290], [5076, 35310]]	[5063.412935323383, 35299.73880597015]	2	402	567	0.6863593675275607	0.8977846770879013	1.3750192391087277	0.708994708994709	26.58575643359456	19.334825053667725	75.01219330881976	0.9617224880382776	0.0793373080545545	0.0485369545787481	0.1777260776408291	-0.0043685325133038	0.0059589008066905	255.38582677165357	0.8652232466829393	4.452266159419917	0.2124774609930225	62.90298507462686	34.78488321874986	171	28	87.50132539496545	92.03793351127244	718.0	5.0	2.0	0.1	57.0	0.0793871866295264	0.0632965654369988	0.0385173247381144	8873.416666666557	0.0345691493368027			1.0	0.0	0.0		0.0	0.0	0.0		0.0
7032	[[5969, 35290], [5991, 35311]]	[5980.1484375, 35300.8125]	2	384	506	0.602027492017553	0.9477376637974796	1.2523868004033358	0.758893280632411	24.78411202281417	19.789502743746866	71.35533905932738	0.9672544080604534	0.0908469377344107	0.0568133422795611	0.1669008679925221	-0.0402660627072488	0.0041054912853697	134.2127071823204	0.8749130146730234	4.659047043191171	0.1814200134125474	61.763020833333336	25.54578380166153	134	32	32.479038236252975	69.8756105761762	139.0	4.0	2.0	0.3333333333333333	21.0	0.1510791366906475	0.198607355948519	0.1212653778558875	1036.3974170012102	0.1096368789803459			1.0	0.0	0.0		0.0	0.0	0.0		0.0
7035	[[5813, 35294], [5837, 35321]]	[5824.765690376569, 35308.33472803347]	2	478	700	0.8270975093969037	0.8311421711631698	1.7791743655449983	0.6828571428571428	33.10026943019048	18.604286387664523	85.01219330881976	0.9656565656565655	0.0601382625576107	0.058432381638473	0.1798883304571611	-0.0271186613954758	0.0038518518518518	126.85333333333334	0.8608153840521539	4.527223990509085	0.1973609442290566	53.03974895397489	22.282150612547245	147	28	14.502073785286894	34.660905189716225	139.0	6.0	4.0	0.6	20.0	0.1438848920863309	0.213254199703419	0.1259124087591241	215.2814389443696	0.0227738748486585			1.0	0.0	0.0		0.0	0.0	0.0		0.0
7039	[[5803, 35301], [5823, 35329]]	[5812.449230769231, 35315.99076923077]	2	325	609	0.908836504773019	0.6346517589998273	2.3972048637097823	0.5336617405582923	32.171108433693554	13.42025828527117	80.21930009000629	0.8552631578947368	0.0624475469679962	0.0792445644858833	0.193601818670247	-0.0902014203643742	0.0047479912344777	130.3581081081081	0.8702243137096787	4.48225982891606	0.1582002977754118	66.85846153846154	22.90928526775312	131	35	14.502073785286894	31.09279081798833	139.0	8.0	4.0	0.5	20.0	0.1438848920863309	0.2215875330367523	0.1262580054894785	2067.9697931044643	0.2187633336617438			1.0	0.0	0.0		0.0	0.0	0.0		0.0
7043	[[5784, 35317], [5804, 35347]]	[5793.375, 35333.08928571428]	2	392	651	0.8728287216169935	0.7569759337076326	2.0490683769548	0.6021505376344086	32.402597726963634	15.813331605418844	80.66904755831213	0.9245283018867924	0.089528558234718	0.0801283940537787	0.290030600120214	-0.0316227766016837	0.0035067257003859	305.2770083102493	0.7631717503762521	4.783204498731155	0.1151276441803157	72.75	28.90561258260254	159	34	25.61611885854088	36.251683213220055	139.0	7.0	4.0	0.5238095238095238	21.0	0.1510791366906475	0.2083359124162058	0.1190681622088006	43.14882936830388	0.0045645646216337			1.0	0.0	0.0		0.0	0.0	0.0		0.0
7044	[[5986, 35319], [6008, 35339]]	[5997.518518518518, 35328.256410256414]	2	351	483	0.5170298979184834	0.9169743383453096	1.168268875420016	0.7267080745341615	22.94669724358148	19.641623368021072	69.35533905932738	0.9564032697547684	0.0988271133813985	0.0494489328189131	0.1641229144729676	-0.0359163549174379	0.0032139577594123	194.0181818181818	0.9125539939970452	4.996584414934586	0.1358608341926797	82.88888888888889	33.80371810947268	167	31	32.479038236252975	61.7684462743104	139.0	4.0	2.0	0.5	22.0	0.158273381294964	0.1803590315822783	0.1129296235679214	117.44517374517376	0.0124241165497909			1.0	0.0	0.0		0.0	0.0	0.0		0.0
7046	[[5209, 35322], [5227, 35344]]	[5218.311377245509, 35332.422155688626]	2	334	437	0.5282153064321579	0.93185197392188	1.1777030615905637	0.7643020594965675	22.41183015180936	19.03011963095412	67.11269837220809	0.9597701149425288	0.0899137585694492	0.0372051910560839	0.1635778483946649	0.0175930099037958	0.0053866275162581	241.2926045016077	0.8229182403760846	4.440880332036182	0.1695265264321865	65.2814371257485	29.508830755308622	151	34	32.17944037523537	73.42561733075938	718.0	5.0	4.0	0.7	59.0	0.0821727019498607	0.0549682485244173	0.035810608330836	7.0	2.727067311812877e-05			1.0	0.0	0.0		0.0	0.0	0.0		0.0
7050	[[5683, 35327], [5705, 35356]]	[5694.397233201581, 35340.970355731224]	2	506	690	0.7873963568131334	0.8560703266197672	1.6221993185672356	0.7333333333333333	32.46899502856395	20.0154165132071	86.18376618407356	0.9583333333333334	0.0688876608212705	0.0670755504614244	0.2063376767723454	-0.068909711853282	0.0041045830096744	310.7247899159664	0.7181116144950077	4.5133608723401615	0.1982977613829635	61.56916996047431	27.34207543392335	154	35	40.46011438927335	78.0218264285449	139.0	4.0	3.0	0.3333333333333333	20.0	0.1438848920863309	0.2061285958386847	0.1254545454545454	955.2103664195586	0.1010483832031692			1.0	0.0	0.0		0.0	0.0	0.0		0.0
7054	[[4954, 35335], [4980, 35358]]	[4967.532653061225, 35345.9693877551]	2	490	648	0.6344298265749233	0.8988034452286775	1.293693759061932	0.7561728395061729	28.656095848808437	22.15060221793696	82.76955262170047	0.962671905697446	0.0815440045250255	0.049273282435836	0.1775517821581721	-0.0250517929097465	0.003048499696071	113.73390557939912	0.8751523698782692	4.778608856459938	0.1627434756425261	86.47755102040816	22.75567895306013	154	47	35.17515134463921	51.93842054749962	718.0	3.0	2.0	0.3333333333333333	56.0	0.0779944289693593	0.0625171555020025	0.0399531929120695	5786.083333333377	0.0225414838882267			1.0	0.0	0.0		0.0	0.0	0.0		0.0
7056	[[5825, 35337], [5847, 35361]]	[5836.362559241707, 35348.450236966826]	2	422	575	0.7116290165057428	0.9136869838867208	1.4233752192578624	0.7339130434782609	27.759463745036	19.502562198258293	76.18376618407356	0.965675057208238	0.0807946875442069	0.0443291536639503	0.1579050206713191	0.0	0.0036355791864677	344.84886649874056	0.7984808278539918	4.682588527485416	0.1650967443045337	64.32464454976304	32.90135060022845	174	29	38.44575537714711	44.274141682002366	139.0	7.0	4.0	0.5238095238095238	21.0	0.1510791366906475	0.2203982462176701	0.1237668161434977	871.6501182577352	0.0922088351060758			1.0	0.0	0.0		0.0	0.0	0.0		0.0
7062	[[5137, 35344], [5154, 35365]]	[5145.802973977696, 35355.446096654276]	2	269	396	0.7970492697052161	0.8646257855956672	1.655864130939482	0.6792929292929293	23.884543122518743	14.424216743536473	62.52691193458119	0.953900709219858	0.1141142969801278	0.0590321807701915	0.2495961163186379	0.035643343768562	0.0045075316756544	209.67206477732796	0.8209269723732172	4.723832526666023	0.099089684729001	90.38661710037177	26.702254184222262	158	49	19.48633634772574	64.69512594695524	718.0	5.0	4.0	0.7	58.0	0.0807799442896936	0.0583854508799596	0.0371060394348703	1056.25	0.0041149497830033			1.0	0.0	0.0		0.0	0.0	0.0		0.0
7064	[[5786, 35351], [5815, 35375]]	[5800.378787878788, 35361.98701298701]	2	462	750	0.8232354887178275	0.7524212463352403	1.761493637068135	0.616	32.94423737382659	18.70244472109455	87.84062043356593	0.9076620825147348	0.0602231431327591	0.104428815304384	0.1906446714829298	-0.1929989191914426	0.0032832553974728	162.42791762013735	0.8100000080203933	4.606972808586665	0.1765884628109847	64.99350649350649	23.60758648512285	151	37	29.73435195493625	36.47299514030563	139.0	5.0	4.0	0.8	21.0	0.1510791366906475	0.2085624974253996	0.1228851291184327	378.1577247074761	0.0400039907656274			1.0	0.0	0.0		0.0	0.0	0.0		0.0
7066	[[5211, 35353], [5227, 35377]]	[5219.417417417418, 35364.58258258258]	2	333	425	0.7449131387378473	0.929061997952054	1.4988875372442578	0.7835294117647059	25.22660170279149	16.83021646118376	67.11269837220809	0.9680232558139537	0.0954251218843491	0.0351876980910848	0.17817876064545	0.0543928293220421	0.0045538876707707	330.22077922077926	0.7467450915187784	4.446246528262292	0.1142545100425976	64.76876876876877	28.90531270697956	153	30	32.17944037523537	69.48545254569507	718.0	4.0	4.0	1.0	59.0	0.0821727019498607	0.0534340783710003	0.035787372098827	0.0	0.0			1.0	0.0	0.0		0.0	0.0	0.0		0.0
7067	[[5468, 35354], [5485, 35381]]	[5477.245945945946, 35366.81081081081]	2	370	504	0.857108471199151	0.8114041314771048	1.9412350453714755	0.7341269841269841	30.49484693081848	15.708992583627593	75.698484809835	0.9462915601023018	0.0868238939619429	0.0725641555311834	0.2204555749938317	-0.0576112451839687	0.0033856571252693	402.7339181286549	0.6228760217791328	4.693031050787967	0.0992677094138326	68.27297297297298	26.64823049395079	153	34			1.0	0.0	0.0		0.0	0.0	0.0		0.0	0.0			1.0	0.0	0.0		0.0	0.0	0.0		0.0
7068	[[5757, 35354], [5777, 35379]]	[5767.440963855422, 35366.24578313253]	2	415	546	0.7391019191242543	0.9183958322247826	1.48457465045013	0.76007326007326	28.138733759538543	18.954071289717056	75.35533905932738	0.9741784037558684	0.085617511696447	0.0514076050602872	0.1880452776708237	-0.0028899203300358	0.003945255450334	181.92030848329048	0.8016991930812893	4.567170493831743	0.1633673733831296	63.05060240963856	24.02909568411052	135	34	33.212006481792386	52.46603786858704	139.0	8.0	4.0	0.3928571428571428	21.0	0.1510791366906475	0.2276446230292642	0.1244364292155094	2151.2412151912263	0.2275723278526633			1.0	0.0	0.0		0.0	0.0	0.0		0.0
7071	[[4998, 35361], [5013, 35386]]	[5005.612535612536, 35374.02279202279]	2	351	416	0.7922073567506052	0.8842403596137349	1.6386673037607475	0.84375	27.28085236979051	16.648194729449262	70.62741699796952	0.9669421487603306	0.0989757563449437	0.0336724729846076	0.1410900925224926	0.0236920057291171	0.0036449704142011	302.6246153846154	0.801384735935879	4.784439420520186	0.1574403419920143	75.66951566951568	30.919602750332327	155	33	44.19855551683276	61.87282791578061	718.0	3.0	2.0	0.3333333333333333	56.0	0.0779944289693593	0.0635321872701723	0.0399643275179755	9490.666666666631	0.0369738383342552			1.0	0.0	0.0		0.0	0.0	0.0		0.0
7073	[[5663, 35362], [5684, 35389]]	[5673.273348519362, 35375.478359908884]	2	439	616	0.7377406281950842	0.8836619381164683	1.4812965597356869	0.7126623376623377	28.850979230963794	19.4768421227629	79.01219330881975	0.9585152838427948	0.0868260691974918	0.0475592636123254	0.1818558400388855	-0.0302708680526407	0.0032855595219066	202.34549878345496	0.7879857442772646	4.674759110488646	0.1007707872353854	70.20956719817768	24.72614101914788	142	36	40.46011438927335	70.17938535783553	139.0	3.0	2.0	0.3333333333333333	21.0	0.1510791366906475	0.1864760090345633	0.1176470588235294	103.33333333333331	0.0109312740223562			1.0	0.0	0.0		0.0	0.0	0.0		0.0
7074	[[4662, 35367], [4672, 35384]]	[4666.885135135135, 35375.68243243243]	2	148	198	0.8394323538498121	0.8644117194307488	1.8400476473637208	0.7474747474747475	18.66678723186638	10.144730359896236	46.38477631085023	0.9367088607594936	0.1330689602534604	0.0623603574947307	0.2784594448650441	0.0547902943417796	0.008284023668639	571.9615384615386	0.6518307253751495	4.33413583412664	0.0614359921291819	73.21621621621621	31.92760826411468	152	32	91.35093605373564	94.69624680662513	718.0	3.0	2.0	0.0	58.0	0.0807799442896936	0.0573708422802116	0.0373671044402751	5673.0	0.0221009326570206	69.41587476028884	84.72882354070207	19.0	3.0	2.0	0.0	5.0	0.2631578947368421	0.4555555555555554	0.3673469387755102	45.333333333333336
7075	[[4951, 35367], [4973, 35394]]	[4961.92033542977, 35380.69392033543]	2	477	644	0.6999046269095531	0.9002630600233665	1.4000968298924357	0.7406832298136646	29.305431561743934	20.931003439237383	81.59797974644667	0.9675456389452332	0.0711589548789042	0.0469940711620675	0.1717140347272574	-0.0315466561477077	0.0041914474630582	134.4075723830735	0.8817286129497831	4.707661755753294	0.2197000652153423	61.15303983228512	25.486866272545942	142	30	35.17515134463921	60.395797199265786	718.0	4.0	2.0	0.3333333333333333	55.0	0.0766016713091922	0.0671302612319372	0.0415363225582203	16632.0	0.0647951193286739			1.0	0.0	0.0		0.0	0.0	0.0		0.0
7076	[[5134, 35368], [5147, 35380]]	[5140.385714285714, 35374.16428571429]	2	140	182	0.5529759177050378	1.006946337180878	1.200196011860688	0.7692307692307693	14.647103799348786	12.203926404188834	41.79898987322333	0.958904109589041	0.1535765399030415	0.0444903732432218	0.2543283569629759	0.0905781300746402	0.0086180172360344	168.53543307086613	0.7705328632451107	4.247730048784606	0.1146461955697293	103.57857142857142	19.056707801844944	159	74	19.48633634772574	65.27015437442138	718.0	4.0	4.0	1.0	59.0	0.0821727019498607	0.0534340783710003	0.035787372098827	0.0	0.0			1.0	0.0	0.0		0.0	0.0	0.0		0.0
7081	[[5933, 35370], [5959, 35393]]	[5946.47609561753, 35381.78486055777]	2	502	648	0.6085336808546549	0.9208149581730536	1.2601949048381331	0.7746913580246914	28.561173344937604	22.66409206646187	82.76955262170046	0.9728682170542636	0.0671357791289245	0.0715357087993197	0.2341640786499873	-0.0601596996939638	0.0035451060030461	98.63179916317992	0.8682513213672097	4.615445720635034	0.2276226417341541	69.14741035856574	21.31489816377278	148	39	37.4931451914272	55.91315969766349	139.0	6.0	4.0	0.4666666666666667	22.0	0.158273381294964	0.2028771736656378	0.1177474402730375	870.9329382367313	0.0921329671254344	91.57357909181589	91.57357909181589	39.0	1.0	1.0		8.0	0.2051282051282051	0.2952067669172931	0.2483660130718954	0.0
7082	[[5901, 35372], [5917, 35401]]	[5909.293367346939, 35386.59948979592]	2	392	510	0.8518918401504452	0.8159636867229006	1.909425410750378	0.7686274509803922	31.2793168633806	16.38153377831515	77.698484809835	0.9514563106796116	0.0908536698910179	0.0511644818857021	0.2051133047134967	0.0117254015822692	0.0039986569396538	275.2209944751381	0.696315403137145	4.496442346410104	0.1300371575483795	66.28061224489795	24.76878449459	150	35	28.666681106601217	40.8577963867816	139.0	5.0	4.0	0.8	23.0	0.1654676258992805	0.1882210551113851	0.1104	9.692954756035244	0.0010253839792695			1.0	0.0	0.0		0.0	0.0	0.0		0.0
7085	[[5871, 35378], [5891, 35402]]	[5880.818823529412, 35389.91294117647]	2	425	525	0.6334716678149263	0.9320182591291069	1.2923805744241086	0.8095238095238095	26.480086729032923	20.489387764770903	75.698484809835	0.9659090909090908	0.0928143983578157	0.0363531311910763	0.1739548576226926	0.0289059768481344	0.00405	186.84750000000005	0.7887577840070528	4.457912272486685	0.1567449684974561	57.68941176470588	24.123944773164386	141	29	28.666681106601217	45.08366195838015	139.0	6.0	4.0	0.6	23.0	0.1654676258992805	0.203438446415733	0.1122864117168429	77.66455582322476	0.0082158633051121			1.0	0.0	0.0		0.0	0.0	0.0		0.0
7086	[[5794, 35381], [5820, 35408]]	[5806.458506224067, 35394.84854771784]	2	482	756	0.8523950582288476	0.7955691042669519	1.9124176545437117	0.6375661375661376	34.703186849573505	18.14623848881662	87.25483399593904	0.943248532289628	0.0747037318542615	0.0716426114239854	0.2111451619202307	-0.0330939287812922	0.0034834753245745	159.6784140969163	0.8210712965659891	4.613816532359429	0.1894193126251286	63.45435684647303	23.373456229698323	139	33	33.4192076510416	50.17743326393996	139.0	6.0	4.0	0.4	22.0	0.158273381294964	0.2217695132101513	0.1208406304728546	1910.5939885218163	0.202115094522566			1.0	0.0	0.0		0.0	0.0	0.0		0.0
7089	[[4753, 35396], [4766, 35412]]	[4759.425641025641, 35403.67179487179]	2	195	238	0.5712950399398464	1.0117686171240114	1.2184055709615629	0.819327731092437	17.398858628664712	14.280022221938443	49.21320343559642	0.975	0.1335810216468474	0.0454705423810172	0.2197147002261969	0.0797404054396938	0.006691074359298	176.20224719101122	0.8299461197672313	4.43630301603522	0.110744466778208	91.70769230769233	24.57498607992286	148	58	70.66183118642938	83.67124461627941	718.0	2.0	2.0	0.0	57.0	0.0793871866295264	0.0603191449193889	0.0387819125919515	6372.0	0.024824104158388			1.0	0.0	0.0		0.0	0.0	0.0		0.0
7096	[[5918, 35404], [5941, 35432]]	[5929.626242544731, 35418.38966202783]	2	503	696	0.7559867603092784	0.8867909172064823	1.5276810305577044	0.7227011494252874	31.30692654066031	20.493104198087224	84.42640687119284	0.9636015325670498	0.0782009435477886	0.0457021200692172	0.1597169761703872	0.0	0.003017678790792	364.07805907173	0.6960585656757508	4.6880678356833005	0.1579714616583758	62.82306163021869	28.897132029545443	158	31	22.143865350417357	34.74613765734124	139.0	6.0	4.0	0.6	23.0	0.1654676258992805	0.2001794067436498	0.1133004926108374	282.5114010083832	0.0298858987631845	93.64605518382795	95.35374031107004	39.0	2.0	2.0	0.0	8.0	0.2051282051282051	0.3390664160401001	0.2657342657342657	10.26666666666667
7097	[[5317, 35405], [5335, 35429]]	[5326.3739612188365, 35416.78670360111]	2	361	475	0.6515221866753559	0.9273674160699588	1.3181663697616564	0.76	24.72835949686913	18.75966498928385	69.94112549695429	0.9601063829787234	0.0894793143417813	0.0458286402488636	0.1991762825961776	-0.0133888065744786	0.0040745464852607	185.31547619047612	0.8491704809775459	4.674847645040725	0.1312594637566427	71.11634349030471	27.05627220912581	150	36	28.288814463668302	33.33293867332271	3.0	2.0	2.0	1.0	1.0	0.3333333333333333	1.0	1.0	0.0	0.0			1.0	0.0	0.0		0.0	0.0	0.0		0.0
7099	[[5837, 35411], [5862, 35437]]	[5849.8043052837575, 35424.127201565556]	2	511	702	0.642557318904003	0.9135278611036338	1.3050781800829556	0.7279202279202279	29.305879199464584	22.455267160777904	83.84062043356593	0.9678030303030304	0.0792229775498839	0.0558507369867056	0.1884588486491073	-0.05	0.0032699269175602	217.34710743801656	0.8004197752794755	4.532059653105767	0.160799597399779	61.9412915851272	26.378259993577192	155	33	27.95583980530388	48.77630650785824	139.0	7.0	4.0	0.3333333333333333	23.0	0.1654676258992805	0.2275344792074179	0.1169491525423728	1163.7232978854845	0.1231062411811577			1.0	0.0	0.0		0.0	0.0	0.0		0.0
7102	[[5290, 35416], [5310, 35437]]	[5300.002739726027, 35427.024657534246]	2	365	462	0.3330108292625361	0.9602560000722836	1.0605319818680894	0.79004329004329	22.266142209190384	20.99525765358756	69.11269837220809	0.9630606860158312	0.0928674114653409	0.032264774216943	0.1507438246269067	0.0238042871223407	0.0047344218820389	192.3206997084548	0.7981931333100301	4.52960127890444	0.2161417784440107	68.52876712328766	24.83142882284716	155	40	22.653455141055808	25.47113480236206	3.0	2.0	2.0	1.0	1.0	0.3333333333333333	1.0	1.0	0.0	0.0			1.0	0.0	0.0		0.0	0.0	0.0		0.0
7103	[[5867, 35417], [5889, 35438]]	[5877.467787114846, 35428.15966386555]	2	357	506	0.759032614626021	0.8957466235420595	1.535974201899268	0.7055335968379447	26.49182350249208	17.24757061006254	70.76955262170047	0.9622641509433962	0.0878656548430102	0.0492684120007524	0.1612823110484015	-0.0082796757490994	0.0036266429048785	152.2	0.8731048124527837	4.772070597387953	0.1468997246755715	81.17366946778712	26.72157682562186	155	39	27.95583980530388	36.85680222953265	139.0	7.0	4.0	0.4761904761904762	24.0	0.1726618705035971	0.2071531034565517	0.1086614173228346	56.9900761839498	0.0060287819934359			1.0	0.0	0.0		0.0	0.0	0.0		0.0
7104	[[4897, 35420], [4925, 35438]]	[4911.649635036496, 35428.93430656935]	2	411	551	0.7995928038903696	0.8375575300946615	1.665160959642563	0.7459165154264973	29.69720663842982	17.83443604443171	78.5269119345812	0.9491916859122402	0.0820865932712031	0.04429824155985	0.174185771866923	-0.021772434556325	0.0043211162015826	169.2270408163265	0.9056796466636946	4.644001834672662	0.2263751273645249	67.01703163017032	32.663397253539806	173	35	23.095645489349057	53.96807869347757	718.0	3.0	2.0	0.6666666666666666	54.0	0.075208913649025	0.067944562508439	0.0430217208688347	7743.333333333336	0.0301665588825776	97.62668165182347	97.62668165182347	7.0	1.0	1.0		4.0	0.5714285714285714	0.5138888888888888	0.4285714285714285	0.0
7107	[[5907, 35427], [5921, 35443]]	[5914.311111111111, 35434.38333333333]	2	180	255	0.4401254473235047	0.9184151217056122	1.1136647500601744	0.7058823529411765	16.06907468760656	14.429005395688696	49.627416997969526	0.9278350515463918	0.1077092931879497	0.0628704953739895	0.2121320343559642	-0.0492948660935404	0.0068124506003236	99.30674846625767	0.7990993654442208	4.209445347091303	0.1632918396126976	78.84444444444445	16.74774353697378	138	54	15.239416787974086	29.273323098624708	139.0	7.0	4.0	0.6190476190476191	23.0	0.1654676258992805	0.2038025951494469	0.1133935907970419	292.2043557644186	0.0309112827424541	98.40500662740502	98.40500662740502	39.0	1.0	1.0		10.0	0.2564102564102564	0.2939640768588135	0.2248520710059171	0.0
7108	[[5631, 35430], [5652, 35457]]	[5641.549668874172, 35443.94481236203]	2	453	616	0.6602365344527051	0.9255149316364916	1.3314555670202202	0.7353896103896104	27.819447170935344	20.89401093060499	78.42640687119284	0.9721030042918456	0.0817210076836882	0.0553063407890067	0.2133898449692727	-0.0316227766016837	0.0042685121107266	256.8870588235294	0.7814499032815203	4.423587361277424	0.1631335538115945	62.9448123620309	27.580411047152896	149	34	75.45890909461717	76.76082131804304	139.0	2.0	2.0	0.0	22.0	0.158273381294964	0.172560549870753	0.1131147540983606	35.31032311914664	0.0037353563016128			1.0	0.0	0.0		0.0	0.0	0.0		0.0
7110	[[5893, 35432], [5910, 35455]]	[5902.035256410256, 35443.41346153846]	2	312	432	0.6975925119420232	0.9179146765687476	1.3956836926815528	0.7222222222222222	23.70890617336884	16.987306148011573	65.35533905932738	0.9659442724458204	0.0941114711633818	0.0451358585972402	0.1520667935529777	-0.017000148771482	0.0040027006172839	171.3784722222222	0.8254127615305971	4.631335838802367	0.07924732030401	78.05128205128206	22.372085076363287	160	43	15.239416787974086	30.544543033915865	139.0	7.0	4.0	0.4761904761904762	24.0	0.1726618705035971	0.2095685623937497	0.1089187056037884	90.39143908065702	0.0095621960309591			1.0	0.0	0.0		0.0	0.0	0.0		0.0
7114	[[4886, 35437], [4909, 35458]]	[4897.809644670051, 35447.42385786802]	2	394	528	0.7274902744918073	0.9055949082734542	1.4574752593407028	0.7462121212121212	27.11553748993288	18.604458165690406	73.94112549695427	0.9633251833740832	0.0792228022763677	0.058363801376504	0.173713884647419	-0.0355172835224085	0.0045236443519482	175.68279569892476	0.8294523418337213	4.396504609407282	0.180144312080227	57.71065989847716	25.54099994606196	142	32	23.095645489349057	65.88399889704554	718.0	4.0	2.0	0.3333333333333333	54.0	0.075208913649025	0.0708872272279539	0.0432057848749623	11373.968037458644	0.0443108234865113	88.95719340181888	88.95719340181888	7.0	1.0	1.0		4.0	0.5714285714285714	0.5138888888888888	0.4285714285714285	0.0
7115	[[5779, 35436], [5798, 35466]]	[5788.816831683169, 35453.84900990099]	2	404	620	0.7945109095967886	0.7516560373360051	1.6467685477705585	0.6516129032258065	29.944653730897247	18.183887329787275	82.18376618407356	0.9181818181818182	0.0682234278061175	0.0877004438009034	0.2777630585674241	-0.0707106781186547	0.003140969891252	217.0965147453083	0.7783751124235742	4.768516682657656	0.1253360748299573	75.1559405940594	24.27590867376678	156	40	38.98495205933577	59.27109087079092	139.0	6.0	4.0	0.4666666666666667	23.0	0.1654676258992805	0.2189595999803648	0.1162594776748104	1033.3056849069058	0.1093098153926696			1.0	0.0	0.0		0.0	0.0	0.0		0.0
7116	[[5293, 35437], [5318, 35461]]	[5305.511811023622, 35448.99803149606]	2	508	650	0.5957303557414827	0.9451516509076496	1.2450439448081323	0.7815384615384615	28.395823083314763	22.807085004289316	82.18376618407358	0.97131931166348	0.0816478161656808	0.029854997539408	0.1342383541120754	0.0339769154736276	0.0033734981074975	132.1718426501035	0.8128596526950194	4.60588701733832	0.1828721937861231	66.36614173228347	20.751335107308577	152	41	22.653455141055808	30.51525901201646	3.0	2.0	2.0	1.0	1.0	0.3333333333333333	1.0	1.0	0.0	0.0			1.0	0.0	0.0		0.0	0.0	0.0		0.0
7117	[[5740, 35440], [5760, 35468]]	[5749.835214446953, 35454.35891647855]	2	443	609	0.7914762891445526	0.8360933660175085	1.6361259966802288	0.7274220032840722	30.4460473158136	18.60862022704239	81.59797974644665	0.9506437768240344	0.0820642593699482	0.052778577238855	0.169003740990745	0.0	0.0031365605707953	168.75786924939467	0.820297737937606	4.661325018669471	0.1547222363262512	67.5823927765237	23.71033542598606	139	32	38.98495205933577	64.50425940456205	139.0	5.0	4.0	0.5	22.0	0.158273381294964	0.2105376291521803	0.1194805194805194	1422.80453183909	0.1505135440430646			1.0	0.0	0.0		0.0	0.0	0.0		0.0
7120	[[5918, 35444], [5935, 35465]]	[5926.4982935153585, 35454.559726962456]	2	293	396	0.7367049205850952	0.9074428446627164	1.4788210069192729	0.73989898989899	23.59231251976994	15.953460499535506	63.698484809834994	0.9638157894736842	0.102218648003923	0.0570115084218076	0.2141057696878676	0.0108853084501619	0.0042074590487602	225.54981549815497	0.7979606388950444	4.563873748463756	0.1343305981838123	63.525597269624576	26.28636327580981	150	33	23.57147163059132	37.23165561191925	139.0	6.0	4.0	0.4666666666666667	24.0	0.1726618705035971	0.2014077618416448	0.1091772151898734	571.5143607534252	0.0604585169526526	77.69602906325328	91.13457846891086	39.0	5.0	4.0	0.0	8.0	0.2051282051282051	0.437750626566416	0.3089430894308943	110.29860252765287
7124	[[4724, 35459], [4740, 35480]]	[4732.229681978799, 35468.89045936396]	2	283	374	0.6538708868226197	0.9342160021060056	1.3216916125926994	0.7566844919786097	21.842789346351665	16.526388711436027	61.698484809834994	0.956081081081081	0.1004593725800805	0.0509080385647832	0.1741585866364859	-0.0	0.0060040222545176	298.2260536398468	0.7939354428036651	4.556659428959533	0.1769023309419303	65.12367491166077	30.36286271798857	149	32	70.66183118642938	80.31009932307317	718.0	3.0	2.0	0.0	56.0	0.0779944289693593	0.0658251447038734	0.0403035413153457	7200.116666666665	0.0280502897184367			1.0	0.0	0.0		0.0	0.0	0.0		0.0
7125	[[5706, 35461], [5723, 35484]]	[5714.067073170731, 35472.84146341463]	2	328	432	0.7077045784141455	0.915112118102924	1.4154111817945818	0.7592592592592593	24.362153118289143	17.212067723953318	67.11269837220809	0.9507246376811594	0.0964094584336914	0.0383974931476362	0.1602981288562773	0.0496903994999953	0.0035924515235457	163.47039473684208	0.8223532226135153	4.704231744917294	0.111579817605263	95.27439024390245	22.87181304455925	172	54	40.26120305703913	70.86390900851094	139.0	4.0	3.0	0.5	23.0	0.1654676258992805	0.1906969005220132	0.1114701130856219	66.97698978581337	0.007085262856851			1.0	0.0	0.0		0.0	0.0	0.0		0.0
7128	[[5866, 35468], [5887, 35492]]	[5876.536269430052, 35479.80310880829]	2	386	550	0.7992718523379619	0.8814129211523648	1.663977572918154	0.7018181818181818	28.623831011905946	17.20205336764708	74.18376618407356	0.9625935162094764	0.0929460071173353	0.0679786046126041	0.2456872984077518	-0.0135817760990034	0.0044889158309098	180.31301939058173	0.8128816138381869	4.443987041755985	0.1589102573043249	60.47927461139896	24.96403289402405	132	33	25.601089119022586	42.014253515867935	139.0	6.0	4.0	0.4	24.0	0.1726618705035971	0.2073946493502714	0.1088328075709779	72.56085701502475	0.0076759607547894			1.0	0.0	0.0		0.0	0.0	0.0		0.0
7129	[[4813, 35470], [4832, 35502]]	[4822.655831739961, 35486.38814531549]	2	523	660	0.80549250917013	0.8498211076501345	1.6874619498691958	0.7924242424242425	33.62820769118182	19.928276127226763	87.94112549695427	0.9649446494464944	0.0750653129312233	0.0525964221615928	0.201729722432522	0.0100279751206956	0.0033236151603498	181.3204081632653	0.8227215242624818	4.698601607601299	0.1220897168829874	71.23900573613767	25.284126334879197	151	38	43.02457495875528	73.26071962711262	718.0	3.0	2.0	0.0	55.0	0.0766016713091922	0.0684288103429013	0.0417710457325954	3073.468037458635	0.0119736488840787			1.0	0.0	0.0		0.0	0.0	0.0		0.0
7132	[[5844, 35474], [5860, 35500]]	[5851.810810810811, 35486.44144144144]	2	333	459	0.8399574291421414	0.8412873539106878	1.8428006340152352	0.7254901960784313	27.987600836417	15.187535927549296	70.5269119345812	0.9652173913043478	0.0959420836776422	0.0592582587235964	0.2001632414574427	0.0198549149054523	0.0038019565124524	273.6307189542484	0.688239739323147	4.592719053783576	0.1213155699764841	86.27327327327328	22.82260431379514	169	51	24.2102930450516	46.00687623718471	139.0	7.0	4.0	0.3809523809523809	24.0	0.1726618705035971	0.2194431885727236	0.1113801452784503	2005.3693272357368	0.2121410480520191			1.0	0.0	0.0		0.0	0.0	0.0		0.0
7134	[[4936, 35481], [4954, 35498]]	[4945.075471698114, 35489.45283018868]	2	265	342	0.4623063123857996	0.9608748255475414	1.127751344758151	0.7748538011695907	19.545361368979453	17.33126851040998	58.87005768508881	0.9566787003610108	0.1063432317097451	0.041267658993261	0.1810903174411697	0.0419835053818609	0.0051631726466586	198.4817813765182	0.8585119258061096	4.527376674371824	0.1716233152232106	64.61132075471698	29.124130307704217	163	30	63.24944994999908	69.06301768563465	718.0	3.0	2.0	0.3333333333333333	53.0	0.0738161559888579	0.0704959078090207	0.0446200759225838	18428.30137079181	0.0717931689721754	29.125344304779095	36.83742703770169	7.0	2.0	2.0	0.0	2.0	0.2857142857142857	0.6666666666666666	0.6	3.0
7135	[[4624, 35482], [4645, 35506]]	[4634.600456621005, 35493.77853881279]	2	438	550	0.613825304225322	0.925618814284544	1.2667176825888575	0.7963636363636364	26.63202023132545	21.02443235567391	77.11269837220809	0.9668874172185432	0.0791847499470978	0.0486633363934445	0.1507094802618913	-0.026197165896624	0.0028668749890073	217.2493946731235	0.8752040550769455	5.011600990248942	0.132134186939964	77.55936073059361	31.249619417627883	163	31	57.447365332320864	64.71113587011205	718.0	2.0	2.0	1.0	56.0	0.0779944289693593	0.0606057011999114	0.0400670578373847	0.0	0.0	73.34239112874744	77.5809828895519	19.0	2.0	1.0	0.0	7.0	0.3684210526315789	0.3190476190476192	0.2337662337662337	17.0
7136	[[5115, 35483], [5142, 35507]]	[5128.555772994129, 35494.405088062624]	2	511	700	0.4658936551458447	0.9135278611036338	1.1301469020496622	0.73	27.14790691561529	24.021573537368624	83.84062043356593	0.9587242026266416	0.0789004656891826	0.0446047278182341	0.2133898449692727	0.0	0.0026842114176362	84.06378600823047	0.903875751329536	4.78622260885806	0.1388758706172497	69.19569471624266	21.59729410319709	120	31	35.12693914127769	55.64173533081449	718.0	3.0	3.0	1.0	54.0	0.075208913649025	0.0625874202204574	0.0424662402274342	0.0	0.0			1.0	0.0	0.0		0.0	0.0	0.0		0.0
7139	[[5913, 35488], [5926, 35507]]	[5919.341346153846, 35497.682692307695]	2	208	280	0.82574159404563	0.8949861416422829	1.7728968836809684	0.7428571428571429	21.72240283072159	12.252490841780126	54.04163056034262	0.9674418604651164	0.1148847594677471	0.0691295814500081	0.2431737805652105	0.0171185412245524	0.0062245359891353	294.4202127659574	0.7361288853696824	4.520506427717258	0.1043544841696982	77.21153846153847	26.594957979677808	157	43	23.71867126126746	45.59272811912693	139.0	5.0	4.0	0.4	25.0	0.1798561151079136	0.197131956819777	0.1036814425244177	60.55560408232207	0.0064059667917404	69.07708678706834	76.15713786305204	39.0	4.0	4.0	0.0	10.0	0.2564102564102564	0.3926482873851294	0.2550335570469799	8.535786457376846
7141	[[5084, 35491], [5105, 35515]]	[5094.48717948718, 35502.9627039627]	2	429	550	0.6613104450183483	0.9347879328239656	1.3331336800416531	0.78	27.074228304626136	20.30871225440813	75.94112549695429	0.9705882352941176	0.0804585545382497	0.0462602483320004	0.1526992919454369	-0.0152812778654867	0.0029653955494559	142.39603960396042	0.8617747892435318	4.830007768202663	0.1065129073928999	81.22144522144522	23.96792547394097	151	39	35.12693914127769	64.65490620929452	718.0	4.0	3.0	0.6666666666666666	53.0	0.0738161559888579	0.0683763010869035	0.0443221858193731	3181.5	0.0123945209321895			1.0	0.0	0.0		0.0	0.0	0.0		0.0
7144	[[4400, 35492], [4420, 35517]]	[4409.697619047619, 35504.60238095238]	2	420	546	0.683669566209211	0.9012199083983026	1.370254006834038	0.7692307692307693	27.165689085434128	19.82529439793448	76.52691193458118	0.9610983981693364	0.084693385254167	0.0583440883028629	0.2103310680905915	-0.0007028623747313	0.0032080187585353	175.8426395939086	0.8562944225080303	4.760999671398373	0.1562947220664177	68.1452380952381	26.75551302674391	135	32			1.0	0.0	0.0		0.0	0.0	0.0		0.0	0.0	87.05637377582539	92.45394388346568	4.0	3.0	1.0	0.0	1.0	0.25	1.0	1.0	3.0
7146	[[5838, 35492], [5859, 35528]]	[5847.658227848101, 35510.29294755877]	2	553	814	0.845503274782625	0.7310519860072913	1.872763561779777	0.6793611793611793	37.52442492228724	20.036926010364045	97.49747468305831	0.9170812603648424	0.0591707262814608	0.0714037573406683	0.141770052189547	-0.150846110239079	0.0031548584820623	170.03488372093022	0.7774648432750729	4.592368658743382	0.1697656548676632	66.61844484629295	22.20439703056764	156	38	24.2102930450516	39.64126231017321	139.0	6.0	4.0	0.5333333333333333	24.0	0.1726618705035971	0.2094190339833517	0.1102236421725239	284.6764367024575	0.030114930360992			1.0	0.0	0.0		0.0	0.0	0.0		0.0
7148	[[5783, 35498], [5806, 35523]]	[5793.527839643652, 35510.67260579065]	2	449	624	0.5407695313630163	0.9173426143593476	1.188819203640595	0.719551282051282	26.27139266637691	22.098728373435083	78.42640687119285	0.9655913978494624	0.0810470032321188	0.0559411753348543	0.1723606797749979	-0.0271186613954758	0.0045437016917324	112.7706855791962	0.8025287690174319	4.345896704210047	0.2208233720923575	57.02227171492205	18.83463244263373	135	32	54.131719606320765	62.583948051389335	139.0	7.0	4.0	0.3333333333333333	23.0	0.1654676258992805	0.2119547690624905	0.1148086522462562	1149.0277343164155	0.1215516486106437			1.0	0.0	0.0		0.0	0.0	0.0		0.0
7151	[[5926, 35501], [5948, 35531]]	[5935.413223140496, 35515.12603305785]	2	484	713	0.6654473191116779	0.7593354285093138	1.339683760449915	0.6788218793828892	30.00652571650136	22.39821561054384	89.49747468305831	0.9201520912547528	0.075052286954188	0.0957629799159486	0.2872673172495331	-0.1195209862196798	0.0027922751926085	135.94260485651213	0.8670319288800397	4.794236347859524	0.1633411540382067	67.88429752066116	23.27323866009334	164	31	23.71867126126746	55.316738974851305	139.0	5.0	4.0	0.4	25.0	0.1798561151079136	0.1998033393824639	0.1043083900226757	533.878109892739	0.0564771088429851	49.08076075105336	58.775607900027055	39.0	4.0	4.0	0.0	10.0	0.2564102564102564	0.3926482873851294	0.2550335570469799	8.535786457376846
7156	[[4817, 35517], [4834, 35542]]	[4825.166666666667, 35529.33939393939]	2	330	468	0.76870812308434	0.8621126257947357	1.5634778200753368	0.7051282051282052	25.66139355199965	16.413020525461082	69.35533905932736	0.9428571428571428	0.0976320522783452	0.0635475212508221	0.2133898449692727	0.0	0.0045446675900277	248.61184210526315	0.7923036878032147	4.534004131366353	0.1463481514398819	69.06969696969696	27.68455411004138	141	38	43.02457495875528	68.42981396918842	718.0	2.0	2.0	0.0	55.0	0.0766016713091922	0.0672916181215348	0.0417978314095837	1583.166666666667	0.0061677172368834			1.0	0.0	0.0		0.0	0.0	0.0		0.0
7157	[[4673, 35519], [4688, 35536]]	[4680.8761904761905, 35527.81904761905]	2	210	288	0.5305585618299185	0.9035917776196128	1.1797345898074454	0.7291666666666666	18.08839330229702	15.332595533415176	54.04163056034261	0.9375	0.1207133874103605	0.0808952065477645	0.2732373206058767	-0.0485071250072665	0.0060763888888888	199.5625	0.8546987254552263	4.544268066061742	0.1039243769372823	86.51428571428572	28.109518566023244	164	48	57.447365332320864	76.2308881232666	718.0	4.0	2.0	0.1666666666666666	55.0	0.0766016713091922	0.0684555440762557	0.0417321459752051	6999.974504997766	0.0272705737944327			1.0	0.0	0.0		0.0	0.0	0.0		0.0
7159	[[5867, 35523], [5887, 35548]]	[5876.717948717949, 35535.8]	2	390	546	0.8134406759755606	0.8630707820907595	1.7192532098438968	0.7142857142857143	29.34402385714688	17.067889528507106	75.35533905932738	0.9558823529411764	0.0759817299391239	0.0683158974845521	0.1902764795766652	-0.0624401366044561	0.0042416374833957	261.70879120879124	0.760195784020101	4.415869143294459	0.1752397920034817	57.16410256410256	26.798655603282167	140	28	26.360191049392704	40.6826241893266	139.0	9.0	4.0	0.3333333333333333	25.0	0.1798561151079136	0.2189889846550656	0.1057471264367816	2357.4816645426185	0.249389787849637			1.0	0.0	0.0		0.0	0.0	0.0		0.0
7160	[[5069, 35524], [5103, 35551]]	[5086.439265536723, 35537.220338983054]	2	708	980	0.7026379275715783	0.8267032946734532	1.4053874171963556	0.7224489795918367	35.9012468165692	25.545444891053275	103.7401153701776	0.932806324110672	0.0718629182985959	0.0672620369797407	0.2178880908434822	-0.1158331917594117	0.0022667745668763	120.08407079646015	0.9012622124768892	4.941936170128535	0.146822723727233	72.74152542372882	27.028173707157293	157	33	35.19026109794651	63.55619717439603	718.0	4.0	3.0	0.6666666666666666	53.0	0.0738161559888579	0.0683763010869035	0.0443221858193731	3181.5	0.0123945209321895			1.0	0.0	0.0		0.0	0.0	0.0		0.0
7164	[[5174, 35529], [5191, 35555]]	[5182.829971181556, 35541.319884726225]	2	347	486	0.8345368513577104	0.8425290477965093	1.8150397378367569	0.7139917695473251	28.51711193253969	15.711563409916096	71.94112549695429	0.9692737430167596	0.0867449308203318	0.0658987496303535	0.2463203435596425	0.0	0.004375	180.178125	0.8311264774653676	4.590520102983552	0.1416660363726553	70.10662824207493	25.518996413817383	140	37	62.73126616130027	79.81209048750205	718.0	5.0	3.0	0.4	54.0	0.075208913649025	0.0649119204529075	0.0424838537654796	4970.0	0.0193621779138714			1.0	0.0	0.0		0.0	0.0	0.0		0.0
7165	[[5235, 35531], [5256, 35557]]	[5245.526666666667, 35543.40222222222]	2	450	594	0.618719492035775	0.9251011138628216	1.2728930053792744	0.7575757575757576	27.09551406081669	21.286560572106563	78.18376618407356	0.965665236051502	0.0802619699405932	0.0436284807041859	0.1496856324857993	-0.0	0.0046219450172973	226.9716312056737	0.8097685723669846	4.554893450467483	0.2043592220369959	67.57777777777778	27.24007577807121	158	38	44.23913398405352	63.063221889036896	718.0	4.0	3.0	0.5	55.0	0.0766016713091922	0.0602724552915894	0.0407757051865332	1422.5000000000002	0.0055417903586483			1.0	0.0	0.0		0.0	0.0	0.0		0.0
7169	[[5840, 35538], [5868, 35560]]	[5853.898686679175, 35548.99624765478]	2	533	667	0.6435626130511534	0.9320888027000828	1.306517549350675	0.7991004497751124	29.829606073098216	22.831385684733583	84.76955262170048	0.9673321234119784	0.0830393966441513	0.0381424243680947	0.154299405580637	0.0223606797749978	0.003275663206459	104.42549019607844	0.8796250301489443	4.705726759590879	0.1982684591153041	68.89305816135085	22.613105512712647	144	35	26.360191049392704	40.1791513234117	139.0	7.0	4.0	0.4285714285714286	25.0	0.1798561151079136	0.2029290582690523	0.1035258814703675	208.7735073225084	0.0220854233917812			1.0	0.0	0.0		0.0	0.0	0.0		0.0
7170	[[5336, 35542], [5354, 35568]]	[5344.45974025974, 35555.14025974026]	2	385	513	0.7448526327400484	0.8990982159584167	1.4987357876242111	0.7504873294346979	27.136556646229465	18.106297901410763	73.35533905932736	0.9625	0.0874469680121773	0.0493143337706816	0.2233490663913138	-0.0082705415141986	0.0045878717892699	270.54748603351953	0.7625557125613973	4.457516502539231	0.1535862109017575	63.4987012987013	27.14416774316757	151	33	74.97920548228093	86.12917899120531	718.0	3.0	3.0	0.6666666666666666	56.0	0.0779944289693593	0.0557667432091147	0.0391931780911774	178.50000000000003	0.0006954021645122			1.0	0.0	0.0		0.0	0.0	0.0		0.0
7174	[[4945, 35552], [4966, 35574]]	[4955.645083932854, 35563.505995203835]	2	417	506	0.5096338442689183	0.949625099039959	1.1622617463276987	0.8241106719367589	24.965707999874954	21.48028021980162	74.2842712474619	0.9675174013921114	0.0878512697190687	0.0341034252805389	0.1507438246269067	0.0	0.0042644747352418	239.48730964467	0.8465728738576571	4.604005684936045	0.2147898369115406	64.65227817745803	31.312786530832653	166	32	69.70728445475505	75.07682517479701	718.0	3.0	2.0	0.3333333333333333	52.0	0.0724233983286908	0.0737776304835978	0.04641978505762	19028.30137079181	0.0741306552394435	45.9854890792432	60.31413028689431	7.0	2.0	2.0	0.0	2.0	0.2857142857142857	0.6666666666666666	0.6	3.0
7175	[[4606, 35554], [4620, 35570]]	[4612.661691542288, 35562.32835820896]	2	201	255	0.5782266401895314	0.985449516595894	1.2256761698498126	0.788235294117647	17.796666173431703	14.51987613956173	50.62741699796952	0.9710144927536232	0.1105122618568126	0.0364397867764834	0.1641084856197252	0.0316227766016837	0.0066753308128544	151.6576086956522	0.811068870230152	4.4293340690315	0.0984854268412182	71.94029850746269	21.721356570301424	129	38	71.97490640790323	76.15502016119103	718.0	3.0	2.0	0.3333333333333333	55.0	0.0766016713091922	0.0648416506088058	0.0415796798886569	146.83483849584707	0.0005720406975676			1.0	0.0	0.0		0.0	0.0	0.0		0.0
[truncated: 31,774 more rows]
[truncated: 14 more columns]
