# Supplementary material for: Single-cell morphological and topological atlas reveals the ecosystem diversity of human breast cancer
Source: Nat Commun. 2023 Oct 25;14:6796. doi: 10.1038/s41467-023-42504-y (PMC10600153; doi:10.1038/s41467-023-42504-y)
Supplement: Supplementary file 5 — Supplementary Data 1 [file 41467_2023_42504_MOESM5_ESM.zip › Example_Feats_S.csv]

name	Bbox	Centroid	CellType	Morph_Area	Morph_AreaBbox	Morph_CellEccentricities	Morph_Circularity	Morph_Elongation	Morph_Extent	Morph_MajorAxisLength	Morph_MinorAxisLength	Morph_Perimeter	Morph_Solidity	Morph_CurvMean	Morph_CurvStd	Morph_CurvMax	Morph_CurvMin	Texture_ASM	Texture_Contrast	Texture_Correlation	Texture_Entropy	Texture_Homogeneity	Texture_IntensityMean	Texture_IntensityStd	Texture_IntensityMax	Texture_IntensityMin	Graph_S-S_minEdgeLength	Graph_S-S_meanEdgeLength	Graph_S-S_Nsubgraph	Graph_S-S_Degrees	Graph_S-S_Coreness	Graph_S-S_ClusteringCoefficient	Graph_S-S_Eccentricity	Graph_S-S_Eccentricity_normed	Graph_S-S_HarmonicCentrality	Graph_S-S_Closeness	Graph_S-S_Betweenness	Graph_S-S_Betweenness_normed	Graph_T-S_minEdgeLength	Graph_T-S_meanEdgeLength	Graph_T-S_Nsubgraph	Graph_T-S_Degrees	Graph_T-S_Coreness	Graph_T-S_ClusteringCoefficient	Graph_T-S_Eccentricity	Graph_T-S_Eccentricity_normed	Graph_T-S_HarmonicCentrality	Graph_T-S_Closeness	Graph_T-S_Betweenness
1	[[3957, 18717], [3983, 18784]]	[3969.515916575192, 18748.814489571898]	3	911	1836	0.9671647577064804	0.4558740614844758	3.934680923190637	0.4961873638344226	68.36492136014805	17.374959417220253	158.46803743153546	0.9276985743380856	0.0460733945164187	0.0832665484236159	0.3038820260742485	-0.0425647364013486	0.0016083889515077	143.10794780545672	0.8566391980595454	4.977265554220482	0.0993844262888446	101.28759604829855	24.058350441050543	169	60			1.0	0.0	0.0		0.0	0.0	0.0		0.0	0.0			1.0	0.0	0.0		0.0	0.0	0.0		0.0
2	[[3889, 18826], [3900, 18865]]	[3894.454780361757, 18844.317829457363]	3	387	480	0.9527198641613098	0.6077198090815521	3.2910969049554715	0.80625	40.36119844427218	12.263752666625985	89.4558441227157	0.9602977667493796	0.0881763263998837	0.0825228643535448	0.225062425012462	-0.0094197635937406	0.0032638756239151	258.38904899135446	0.6948905625592338	4.7043299933709655	0.1047311804181828	83.94573643410853	23.05873079337486	146	50	61.781287780911846	61.781287780911846	2.0	1.0	1.0		1.0	0.5	1.0	1.0	0.0	0.0			1.0	0.0	0.0		0.0	0.0	0.0		0.0
4	[[3409, 18867], [3429, 18911]]	[3417.6140350877195, 18887.277192982456]	3	570	945	0.9439125133599592	0.5936886756210003	3.028507494624514	0.6031746031746031	47.552920201586	15.701767384096168	109.84062043356596	0.946843853820598	0.0493882746356085	0.0554213218769612	0.1571299857766054	-0.0603941292159915	0.0021442176870748	240.95809523809524	0.9020154219473078	5.103861474792152	0.0982290240368057	138.3684210526316	33.8073653238241	229	77			1.0	0.0	0.0		0.0	0.0	0.0		0.0	0.0			1.0	0.0	0.0		0.0	0.0	0.0		0.0
5	[[3908, 18890], [3915, 18918]]	[3911.2041884816754, 18903.785340314134]	3	191	232	0.966155751789156	0.5686040835509816	3.8765787002554704	0.8232758620689655	30.989762668678324	7.994101259091185	64.97056274847714	0.9408866995073892	0.1235741612771534	0.1214570284728862	0.3326106926603326	-0.0530329380502997	0.0066300868770004	512.3024691358025	0.4989046517660438	4.424149013708052	0.0333843382728458	93.6020942408377	24.804762163355804	147	50	61.781287780911846	61.781287780911846	2.0	1.0	1.0		1.0	0.5	1.0	1.0	0.0	0.0			1.0	0.0	0.0		0.0	0.0	0.0		0.0
7	[[3723, 18942], [3743, 18969]]	[3732.275, 18956.792857142857]	3	280	588	0.8952167410242967	0.6218839083536111	2.244009065697529	0.4761904761904761	29.03746390023345	12.939994024136189	75.2193000900063	0.8722741433021807	0.0806939641334584	0.1465281567900896	0.4798373876248842	-0.1788854381999832	0.0044091710758377	65.72222222222221	0.949632910049084	4.643381883773225	0.102483665366643	123.21785714285714	21.100923364552905	173	72			1.0	0.0	0.0		0.0	0.0	0.0		0.0	0.0	30.60241382021135	30.60241382021135	2.0	1.0	1.0		1.0	0.5	1.0	1.0	0.0
9	[[3330, 19001], [3351, 19028]]	[3341.336048879837, 19014.468431771893]	3	491	616	0.6580106083185503	0.9059415258141372	1.3280059785450875	0.797077922077922	29.037913580971846	21.865800342845343	82.52691193458118	0.9627450980392156	0.0802111976047932	0.041969150504747	0.1669243723395543	0.0227042816483526	0.0026076531588056	92.13822894168467	0.8853037348683235	4.806602399396917	0.1332470274050868	134.62932790224033	19.68098618634812	173	81	64.41147029901475	64.41147029901475	2.0	1.0	1.0		1.0	0.5	1.0	1.0	0.0	0.0			1.0	0.0	0.0		0.0	0.0	0.0		0.0
10	[[3398, 19000], [3413, 19058]]	[3404.340557275542, 19027.857585139318]	3	646	944	0.975699008512388	0.4704862356967059	4.563810596590854	0.684322033898305	61.782924476086734	13.537574175895534	131.35533905932738	0.938953488372093	0.0781260706366111	0.0911148147969992	0.2941546411958773	-0.0068068428991981	0.0024813607724432	325.27427597955705	0.7006537476965053	4.818097922916871	0.1045417815867092	80.23219814241486	26.568480658818547	147	42	64.41147029901475	64.41147029901475	2.0	1.0	1.0		1.0	0.5	1.0	1.0	0.0	0.0			1.0	0.0	0.0		0.0	0.0	0.0		0.0
13	[[3773, 19091], [3788, 19107]]	[3780.2146341463413, 19099.043902439025]	3	205	272	0.6075699386186998	0.9729584873181903	1.2590237646037623	0.7536764705882353	18.1470377640606	14.413578420238796	51.45584412271571	0.9579439252336448	0.1230121249147068	0.0604537385313632	0.2197147002261969	0.0	0.006167949298325	66.86170212765957	0.8784742140664745	4.391401106531124	0.1226213682313281	100.09268292682928	17.49330729504792	140	66	71.14950739064508	75.84015907698382	4.0	3.0	3.0	1.0	1.0	0.25	1.0	1.0	0.0	0.0			1.0	0.0	0.0		0.0	0.0	0.0		0.0
14	[[3845, 19101], [3855, 19124]]	[3850.090909090909, 19112.44385026738]	3	187	264	0.9159200230822232	0.6342260029469985	2.4915236847982203	0.7083333333333334	24.59018055537045	9.869535138439565	60.8700576850888	0.8947368421052632	0.116571763109427	0.0801723425043771	0.2597170692372195	0.0	0.0073159579332418	80.21604938271605	0.7539311855832935	4.10966575942464	0.0921599122976665	118.10160427807487	13.47111576645145	150	94	36.31319899767577	52.72866131162707	4.0	3.0	3.0	1.0	1.0	0.25	1.0	1.0	0.0	0.0			1.0	0.0	0.0		0.0	0.0	0.0		0.0
15	[[3838, 19130], [3854, 19167]]	[3845.987755102041, 19148.52448979592]	3	490	646	0.901761110645549	0.7245978638732432	2.3135574959820384	0.7585139318885449	38.0975023348309	16.467065288411867	92.18376618407356	0.945945945945946	0.0714020847124404	0.0656708232180402	0.2739819425092038	-0.0139941321105307	0.0028780640613987	141.9889380530973	0.7268932171581732	4.5824689523368125	0.1094802285587435	107.38367346938776	17.040759623515584	159	65	21.646764309974284	46.75563361228489	4.0	3.0	3.0	1.0	1.0	0.25	1.0	1.0	0.0	0.0			1.0	0.0	0.0		0.0	0.0	0.0		0.0
16	[[3819, 19144], [3834, 19171]]	[3826.1353846153843, 19157.153846153848]	3	325	448	0.8925989127790901	0.7569035067684036	2.218024648071848	0.7254464285714286	30.600290543919176	13.79619048441158	73.4558441227157	0.9475218658892128	0.0840281011235638	0.0655984248214703	0.1835269034914548	-0.0286805484897974	0.0039338389506739	144.9023569023569	0.8555139347140409	4.774479137982555	0.1327669460494909	109.4153846153846	23.55255485582586	165	68	21.646764309974284	48.811358055878806	4.0	3.0	3.0	1.0	1.0	0.25	1.0	1.0	0.0	0.0			1.0	0.0	0.0		0.0	0.0	0.0		0.0
17	[[3302, 19144], [3329, 19192]]	[3315.888329979879, 19168.323943661973]	3	994	1372	0.8508253396883146	0.794368777109359	1.9031356857837365	0.7244897959183674	49.21282479305311	25.85881036263929	125.39696961967	0.9697560975609756	0.0500334649514317	0.0397791647450631	0.1366638299084429	-0.0032580993633144	0.0012216903222194	202.52169312169315	0.9249978917579782	5.4419240187020925	0.096233849103813	119.48289738430584	35.94482426727337	221	50			1.0	0.0	0.0		0.0	0.0	0.0		0.0	0.0			1.0	0.0	0.0		0.0	0.0	0.0		0.0
18	[[3482, 19160], [3497, 19221]]	[3489.4296205630353, 19189.239902080782]	3	817	992	0.970308167846624	0.507845832820204	4.134418380425313	0.8235887096774194	66.76899661616804	16.149550063024687	142.18376618407356	0.9179775280898876	0.0747715466552337	0.0726152853144065	0.2350453783688632	-0.0177354451520045	0.0016964168238235	241.16688741721856	0.8588293749137069	5.179564887051346	0.1385614573441102	93.84577723378212	29.9333524868728	177	36			1.0	0.0	0.0		0.0	0.0	0.0		0.0	0.0			1.0	0.0	0.0		0.0	0.0	0.0		0.0
19	[[3725, 19195], [3738, 19247]]	[3731.573660714286, 19222.037946428572]	3	448	742	0.9733652779674212	0.3442775817641998	4.361864542426788	0.6037735849056604	51.32168866911834	11.765997813532458	127.87615433949868	0.8732943469785575	0.0487059818070375	0.0709616889858448	0.1871515657700306	-0.0977197537924274	0.0035058484217272	98.6227848101266	0.8890126769053258	4.656570701821333	0.0832249133699262	117.09151785714286	19.400688486946493	169	74	67.19186547839709	81.80728815200005	7.0	2.0	2.0	1.0	2.0	0.2857142857142857	0.6666666666666666	0.6	0.0	0.0			1.0	0.0	0.0		0.0	0.0	0.0		0.0
20	[[3616, 19217], [3642, 19327]]	[3629.732244318182, 19270.84943181818]	3	1408	2997	0.990755005863336	0.2906943727609836	7.371192817681004	0.4698031364698031	119.4892556777235	16.210301186411662	246.7106781186548	0.847682119205298	0.0317604297081592	0.0643513109274914	0.2463668570723117	-0.0946785830397391	0.0012287414940711	129.60755589822665	0.8961302253848111	5.056517267959878	0.1038533542051136	85.63210227272727	24.115362962388147	162	42	79.739398943891	79.739398943891	7.0	1.0	1.0		3.0	0.4285714285714285	0.5277777777777778	0.4615384615384615	0.0	0.0			1.0	0.0	0.0		0.0	0.0	0.0		0.0
21	[[3704, 19279], [3712, 19291]]	[3708.2, 19285.033333333333]	3	90	117	0.7346374848871865	0.970221752014765	1.4739265742233172	0.7692307692307693	13.03317829078884	8.842488166452014	34.14213562373095	0.9278350515463918	0.1821558659529052	0.098956937650358	0.3627332013084855	0.0250160674089768	0.0133243379996626	74.18181818181819	0.7245638558202463	3.776509013949026	0.1675224873665075	142.1	11.391078380323204	174	123	65.32064160426144	77.72013174705998	7.0	4.0	2.0	0.3333333333333333	2.0	0.2857142857142857	0.8333333333333333	0.75	5.5	0.3666666666666666			1.0	0.0	0.0		0.0	0.0	0.0		0.0
22	[[3763, 19288], [3775, 19325]]	[3768.0, 19311.315384615384]	3	260	494	0.9526772617262383	0.3813410591733921	3.289651046842444	0.5263157894736842	36.3287255825224	11.04333713978337	92.56244584051392	0.790273556231003	0.064109856224727	0.1083815793959772	0.2252191753061285	-0.2955565102401888	0.0049103157211265	92.74324324324326	0.8564708673312633	4.5504615987187975	0.1161033219609445	150.40769230769232	17.207644166226803	187	108	47.66780931260366	75.87343497705214	7.0	5.0	3.0	0.5	2.0	0.2857142857142857	0.9166666666666666	0.8571428571428571	4.5	0.3			1.0	0.0	0.0		0.0	0.0	0.0		0.0
23	[[3324, 19303], [3348, 19332]]	[3336.944099378882, 19316.670807453414]	3	644	750	0.5755341561459328	0.8791968299963677	1.2228261406391392	0.8586666666666667	32.07262949261925	26.228282522530737	95.94112549695429	0.9757575757575756	0.0686127362274832	0.0560493692942443	0.158346757195173	-0.0121245279436603	0.0020251803634679	160.01957585644374	0.8650948133068896	4.951425316171578	0.1216257359498217	84.19565217391305	25.071430494870874	162	43	41.83642566304509	41.83642566304509	2.0	1.0	1.0		1.0	0.5	1.0	1.0	0.0	0.0			1.0	0.0	0.0		0.0	0.0	0.0		0.0
24	[[3830, 19306], [3846, 19326]]	[3837.9202898550725, 19315.644927536232]	3	276	357	0.6553209175998458	0.9543571148118978	1.3238885754036058	0.773109243697479	21.618255979180045	16.329362138795872	60.284271247461895	0.9616724738675958	0.1056575698886167	0.0350152937724335	0.1716301294204175	0.0465578271017407	0.0041983852364475	126.9686274509804	0.7877652069497156	4.57391547189369	0.1283003472984401	103.39492753623188	18.88868545024315	157	72	70.0542066925379	72.961559044598	7.0	3.0	3.0	1.0	3.0	0.4285714285714285	0.7222222222222221	0.6	0.0	0.0			1.0	0.0	0.0		0.0	0.0	0.0		0.0
25	[[3365, 19332], [3376, 19351]]	[3370.8297872340427, 19341.207446808512]	3	188	240	0.8094136058350092	0.9007490833519796	1.7028842451259565	0.7833333333333333	20.24322072427908	11.887608204855848	51.21320343559642	0.9591836734693876	0.1449221574187521	0.0769645498029069	0.2520321953221454	-0.004545499705311	0.0065901360544217	110.05357142857142	0.8778735019801147	4.3904339369169945	0.1001211416561673	125.73404255319149	20.17591545652458	178	76	41.83642566304509	41.83642566304509	2.0	1.0	1.0		1.0	0.5	1.0	1.0	0.0	0.0			1.0	0.0	0.0		0.0	0.0	0.0		0.0
26	[[3764, 19338], [3784, 19379]]	[3773.870014771049, 19358.620384047266]	3	677	882	0.8726343000037257	0.7511034086369326	2.0476101310926165	0.7675736961451247	42.12534508008216	20.57293253262223	106.42640687119288	0.9589235127478754	0.0645113334734442	0.0789628272480123	0.2480902967244718	-0.0479480008338697	0.001821094846202	224.33280757097788	0.873226253057569	5.144399582732444	0.0707756887547614	119.0	29.064030569915467	213	52	47.66780931260366	72.27421855147352	7.0	4.0	3.0	0.6666666666666666	2.0	0.2857142857142857	0.8333333333333333	0.75	2.0	0.1333333333333333			1.0	0.0	0.0		0.0	0.0	0.0		0.0
27	[[3485, 19358], [3513, 19404]]	[3498.5889243876463, 19380.820021299256]	3	939	1363	0.8662482276170164	0.739419061067985	2.001545757578449	0.6889214966984593	49.53560608241331	24.74867531499429	126.32590180780451	0.955239064089522	0.0470325234407269	0.0628424400574566	0.2197147002261969	-0.0624401366044561	0.0015106879285728	124.71076233183857	0.8975234575939446	5.092684268329824	0.099440959282308	108.82747603833866	24.668840773964533	175	50			1.0	0.0	0.0		0.0	0.0	0.0		0.0	0.0			1.0	0.0	0.0		0.0	0.0	0.0		0.0
28	[[3823, 19363], [3843, 19410]]	[3833.0054644808743, 19387.17486338798]	3	732	1008	0.9164377878857664	0.6718289359694656	2.498893072052923	0.7261904761904762	48.55676679831551	19.43131034351323	117.01219330881976	0.9457364341085271	0.0696082923448837	0.0694305776213399	0.213828541957739	-0.057982216103572	0.001765500495879	236.35818713450288	0.8944707615319609	5.149307922038356	0.0873570853155723	113.70081967213116	32.61024763313302	216	66	65.66855946952491	79.08965063298687	7.0	3.0	3.0	1.0	3.0	0.4285714285714285	0.7222222222222221	0.6	0.0	0.0			1.0	0.0	0.0		0.0	0.0	0.0		0.0
29	[[3272, 19443], [3281, 19456]]	[3276.324074074074, 19449.527777777777]	3	108	140	0.6865039500233289	0.9622033904278662	1.3752773234205975	0.7714285714285715	13.78405056320094	10.02274256141821	37.55634918610404	0.9310344827586208	0.1768416285511599	0.0754988160694697	0.3111456180001682	0.0573249514933524	0.0113173381620642	32.1063829787234	0.6888529638291414	3.5966489561815336	0.1609478692935245	127.39814814814817	7.09582534391775	145	113			1.0	0.0	0.0		0.0	0.0	0.0		0.0	0.0			1.0	0.0	0.0		0.0	0.0	0.0		0.0
30	[[3356, 19468], [3383, 19536]]	[3369.1070707070708, 19502.60538720539]	3	1485	1932	0.9256802527320512	0.6725899078416042	2.643356869359207	0.7686335403726708	71.12742941398146	26.907993483007804	166.5685424949238	0.966796875	0.0562010751232301	0.0543549539179908	0.1507438246269067	-0.0379491000677237	0.0013286411950588	91.77330508474574	0.850132987868975	4.837967059076679	0.1461856439974335	117.01885521885522	18.14037059031933	171	65			1.0	0.0	0.0		0.0	0.0	0.0		0.0	0.0			1.0	0.0	0.0		0.0	0.0	0.0		0.0
31	[[3903, 19527], [3925, 19558]]	[3914.5267489711932, 19542.88888888889]	3	486	736	0.8295672478008691	0.7915080643266811	1.7908090599209427	0.6603260869565217	33.96552104320813	18.966578739950965	87.84062043356595	0.9400386847195358	0.0641687717380151	0.0660899549877238	0.1631359056002066	-0.0707106781186547	0.0026781035921519	81.26211453744494	0.9361284165072552	4.926879140660428	0.101296263679873	122.56172839506172	23.70270461500435	185	73	24.19069460774482	40.72629280471102	5.0	3.0	3.0	1.0	2.0	0.4	0.875	0.8	0.0	0.0			1.0	0.0	0.0		0.0	0.0	0.0		0.0
32	[[3932, 19530], [3942, 19540]]	[3937.5632183908046, 19535.505747126437]	3	87	121	0.3113649263224193	0.8766827497025064	1.0523098820958323	0.71900826446281	11.161605803835	10.60676706903578	35.31370849898476	0.90625	0.128960790882051	0.0832122667204481	0.2906779694349677	-0.0223606797749978	0.0211218836565096	27.51315789473684	0.7564759619031558	3.3042796122012272	0.3832677088851991	109.94252873563218	7.3817985564044735	124	92	22.94513275034469	36.302503069237616	5.0	3.0	3.0	1.0	2.0	0.4	0.875	0.8	0.0	0.0			1.0	0.0	0.0		0.0	0.0	0.0		0.0
33	[[3927, 19540], [3942, 19578]]	[3934.0199600798405, 19558.175648702596]	3	501	624	0.9331196924911168	0.6549777377097117	2.781131325950825	0.8028846153846154	42.64277775593318	15.33288894272344	98.04163056034264	0.9399624765478424	0.0658331798888053	0.060463641450613	0.1856480106212776	-0.0300556083812655	0.0030452952530874	55.65367965367965	0.8774614869971714	4.546510210430135	0.154525296688609	114.57884231536926	14.950225849504196	150	76	22.94513275034469	32.06894917508473	5.0	3.0	3.0	1.0	2.0	0.4	0.875	0.8	0.0	0.0			1.0	0.0	0.0		0.0	0.0	0.0		0.0
34	[[3967, 19545], [3983, 19635]]	[3974.3061797752807, 19585.161516853932]	3	712	1547	0.9951647532768324	0.2291526361099529	10.181254612298924	0.4602456367162249	99.13049432845922	9.736569617727652	197.59797974644664	0.8526946107784431	0.0467732083503173	0.0760360178998603	0.2811823876479747	-0.0126839717942145	0.0022896943011764	162.67310789049918	0.7015194359576982	4.60882837713021	0.1140818641632102	77.58988764044943	18.183067471799266	149	48	48.48934498661089	60.6870679328817	5.0	4.0	3.0	0.5	1.0	0.2	1.0	1.0	3.0	0.5			1.0	0.0	0.0		0.0	0.0	0.0		0.0
35	[[3575, 19556], [3583, 19564]]	[3578.4634146341464, 19559.90243902439]	3	41	81	0.4994164330065611	0.688815830582722	1.1542518321344917	0.5061728395061729	8.363855609347535	7.246127211148315	27.349242404917497	0.82	0.1745821783489507	0.0667787128238488	0.3181980515339461	0.1020020310464852	0.03125	144.6875	0.8929653813427224	3.18945420559708	0.040117871401433	123.6829268292683	18.3853587352522	164	99	28.94210594404874	28.94210594404874	4.0	1.0	1.0		3.0	0.75	0.611111111111111	0.5	0.0	0.0			1.0	0.0	0.0		0.0	0.0	0.0		0.0
36	[[3579, 19564], [3591, 19611]]	[3585.358543417367, 19588.011204481794]	3	357	624	0.9809234588917908	0.3927950376474944	5.144182126038689	0.5721153846153846	49.10533809666825	9.545800847156658	106.8700576850888	0.8880597014925373	0.0504883323934654	0.0850861150657638	0.2411046014762154	-0.0638992369092283	0.0041369487123092	199.4886731391586	0.5826325923959095	4.429777516509434	0.0929016444353043	102.66666666666669	16.968031676447403	158	71	28.94210594404874	54.4352217227798	4.0	2.0	1.0	0.0	2.0	0.5	0.8333333333333333	0.75	2.0	0.6666666666666666			1.0	0.0	0.0		0.0	0.0	0.0		0.0
37	[[3214, 19593], [3219, 19609]]	[3216.5176470588235, 19601.352941176472]	3	85	102	0.9392512564003346	0.7211729978059157	2.913495214568829	0.8333333333333334	17.757985750787945	6.095079772909792	38.48528137423857	0.9444444444444444	0.2230487169330437	0.131466103334152	0.4032070434834752	0.0340165550615774	0.0155709342560553	101.80882352941175	0.6049699435144172	3.638287994509958	0.1388480234394875	133.71764705882353	11.208832404645568	156	106			1.0	0.0	0.0		0.0	0.0	0.0		0.0	0.0			1.0	0.0	0.0		0.0	0.0	0.0		0.0
38	[[3561, 19649], [3570, 19677]]	[3564.955156950673, 19665.29147982063]	3	223	290	0.94101218545473	0.6248083580840345	2.9553213821896933	0.7689655172413793	29.868429289633102	10.106660300851145	66.97056274847714	0.9369747899159664	0.090068988311506	0.1051334907118487	0.2941315397986651	-0.0884401436170182	0.0058454671059623	154.68556701030928	0.7508848138481631	4.410618489639561	0.1233168830489189	95.00448430493272	18.14478337560169	142	63	37.32724086031494	58.6277891809129	4.0	2.0	1.0	0.0	2.0	0.5	0.8333333333333333	0.75	2.0	0.6666666666666666			1.0	0.0	0.0		0.0	0.0	0.0		0.0
39	[[3151, 19674], [3167, 19704]]	[3158.4927884615386, 19688.34375]	3	416	527	0.8590946312371811	0.7945578012318832	1.9538241854128429	0.7893738140417458	32.43492077112504	16.60073665444547	81.11269837220809	0.9585253456221198	0.0783404501348887	0.0633240393337826	0.1929989191914426	-0.0277350098112614	0.0033799966267498	217.87012987012983	0.8599979264423417	4.829011674844759	0.1246218808393883	86.83413461538461	28.928025541870458	179	43			1.0	0.0	0.0		0.0	0.0	0.0		0.0	0.0			1.0	0.0	0.0		0.0	0.0	0.0		0.0
40	[[3572, 19684], [3590, 19713]]	[3580.3368983957216, 19699.302139037434]	3	374	570	0.839770943987453	0.7924328698994632	1.8418212746751548	0.656140350877193	29.902577721911523	16.23533082882078	77.01219330881975	0.9540816326530612	0.0865197483945675	0.0740634861704864	0.2950622128048389	-1.0861086920456821e-17	0.0033295024337479	210.5	0.8045327741886623	4.743759380673632	0.1180115228078197	84.62566844919786	25.12926972169484	169	45	37.32724086031494	37.32724086031494	4.0	1.0	1.0		3.0	0.75	0.611111111111111	0.5	0.0	0.0			1.0	0.0	0.0		0.0	0.0	0.0		0.0
41	[[3291, 19706], [3306, 19784]]	[3297.892901618929, 19748.9302615193]	3	803	1264	0.9841742924287312	0.3371102717695562	5.643240023683257	0.6352848101265823	80.8542613180977	14.327631108861706	173.01219330881975	0.8542553191489362	0.0508206648027631	0.0790922299969355	0.2625440047861105	-0.0455637001994485	0.001827630414212	217.1754143646409	0.7683249961574001	4.897306492597148	0.073820836454798	98.74595267745951	22.914866925414746	150	54			1.0	0.0	0.0		0.0	0.0	0.0		0.0	0.0			1.0	0.0	0.0		0.0	0.0	0.0		0.0
42	[[3716, 19779], [3731, 19809]]	[3723.450276243094, 19794.726519337015]	3	362	496	0.8894205679878577	0.7650091570114268	2.187754083852757	0.7298387096774194	31.859744184613472	14.56276298134326	77.11269837220809	0.9427083333333334	0.0857465272949343	0.0750050362129606	0.2609407335315793	-0.0447713866363922	0.0035870428345852	297.8761329305136	0.7506219121531291	4.704362674270374	0.1019187237624685	82.57182320441989	26.552077079362583	157	46	77.27626527315778	77.99621399122617	13.0	2.0	2.0	1.0	7.0	0.5384615384615384	0.3966269841269842	0.2608695652173913	0.0	0.0			1.0	0.0	0.0		0.0	0.0	0.0		0.0
43	[[3775, 19813], [3798, 19863]]	[3787.639779005525, 19837.75359116022]	3	905	1224	0.8809986163484277	0.7357583626737616	2.1136338541375426	0.7393790849673203	49.8880326711113	23.60296821204534	124.32590180780451	0.964818763326226	0.0541689121346519	0.0530289245627416	0.1763371155529375	-0.0221658362117196	0.0016152120617126	126.27634660421546	0.878539214927082	4.916920440204872	0.1142029226873609	110.10276243093922	22.553201512120697	195	61	37.69191295647981	57.4840891148188	13.0	2.0	2.0	1.0	7.0	0.5384615384615384	0.3966269841269842	0.2608695652173913	0.0	0.0			1.0	0.0	0.0		0.0	0.0	0.0		0.0
44	[[3751, 19842], [3769, 19887]]	[3760.671899529042, 19864.0863422292]	3	637	874	0.9143462109318364	0.6883107315528365	2.469542295601285	0.7288329519450801	44.93496844505875	18.19566667276617	107.84062043356592	0.9578947368421052	0.0727083225055651	0.084145577454766	0.2552289557335451	-0.0633658436628431	0.001995527956001	149.93401015228426	0.9049595722202302	5.123592857573745	0.0815239194504521	127.47252747252747	27.54082937997408	196	63	37.69191295647981	72.7025256696982	13.0	4.0	2.0	0.3333333333333333	6.0	0.4615384615384615	0.5291666666666667	0.3333333333333333	20.0	0.303030303030303			1.0	0.0	0.0		0.0	0.0	0.0		0.0
45	[[3635, 19866], [3652, 19912]]	[3644.1689497716898, 19889.522831050228]	3	438	846	0.9747645931681862	0.4631629583056243	4.479578780683017	0.5177304964539007	51.30749100135343	11.453641851908763	109.01219330881976	0.8866396761133604	0.0733661758468936	0.0912943815248488	0.2802350559106895	-0.0186556277859791	0.003211648275456	220.76726342711	0.62659572809691	4.465806023254757	0.1291603874613702	82.65296803652969	18.98637165290824	147	54	44.38501747220691	52.60690956280438	13.0	2.0	2.0	1.0	6.0	0.4615384615384615	0.4180555555555556	0.3	0.0	0.0			1.0	0.0	0.0		0.0	0.0	0.0		0.0
47	[[3681, 19892], [3692, 19909]]	[3687.091428571429, 19900.822857142855]	3	175	216	0.7225835383609382	0.9393564841074924	1.4465842743406516	0.8101851851851852	18.114486791357912	12.522247830749048	48.38477631085024	0.9722222222222222	0.1305034014603511	0.0331733703324357	0.1831853058343315	0.070237562096104	0.0072619578887581	117.2484076433121	0.7417716700590588	4.2184565808956	0.1399537337578763	76.20571428571428	15.589849130712182	120	54	26.041885003106515	50.889453127761136	13.0	3.0	2.0	0.6666666666666666	6.0	0.4615384615384615	0.4875	0.3243243243243243	1.5	0.0227272727272727			1.0	0.0	0.0		0.0	0.0	0.0		0.0
48	[[3683, 19912], [3701, 19943]]	[3692.647201946472, 19926.26520681265]	3	411	608	0.8873003522749314	0.7538943183448703	2.1682942106722813	0.6759868421052632	33.95992988789115	15.66204886806475	82.76955262170047	0.9535962877030162	0.0714946767856271	0.0581679669891244	0.1823016285471224	-0.0379491000677237	0.0040030353450616	239.8707124010554	0.7903597141505975	4.673072385054897	0.1350129416536976	67.55474452554745	26.584828112327216	153	35	26.041885003106515	69.0418131442129	13.0	4.0	2.0	0.3333333333333333	5.0	0.3846153846153846	0.5652777777777778	0.4	36.5	0.553030303030303			1.0	0.0	0.0		0.0	0.0	0.0		0.0
49	[[3940, 19920], [3969, 19980]]	[3955.8971962616824, 19949.30841121495]	3	1070	1830	0.9492665964020222	0.5696226472734148	3.1799286833183884	0.5846994535519126	67.45070230071498	21.21138837312771	153.63961030678928	0.9014321819713564	0.0469245743604165	0.0651451192953009	0.2008767012245139	-0.0707106781186547	0.0012857523124387	152.62438057482655	0.8708427628346589	5.1133593953006855	0.0987436432954502	115.10280373831776	24.29681513663697	179	54			1.0	0.0	0.0		0.0	0.0	0.0		0.0	0.0			1.0	0.0	0.0		0.0	0.0	0.0		0.0
51	[[3287, 19940], [3312, 20004]]	[3299.4671314741036, 19973.3296812749]	3	1004	1690	0.9554721188579436	0.5444642233013846	3.388895452544036	0.5940828402366863	66.06153528065593	19.49353003234836	152.2253967444162	0.9444967074317968	0.037312715787616	0.0680536308744153	0.2477145390293599	-0.1104262640339453	0.0014755234365519	112.321618743344	0.911004217462163	5.125489318312319	0.1314046182179153	122.48406374501992	24.98088402664943	181	59	67.22326934320739	72.19232497974417	6.0	2.0	1.0	0.0	2.0	0.3333333333333333	0.7000000000000001	0.625	6.0	0.6			1.0	0.0	0.0		0.0	0.0	0.0		0.0
52	[[3389, 19974], [3412, 20010]]	[3400.4238310708897, 19992.217194570134]	3	663	888	0.8157141054444939	0.8358124772187994	1.728742140789706	0.7466216216216216	38.26535980634876	22.13479899834499	99.84062043356596	0.9622641509433962	0.0626871968008969	0.0648145812093138	0.2627006987910671	-0.0177099806108341	0.0019444926456328	152.34984025559106	0.8731931486346953	4.977659786128989	0.1190603892420635	88.9366515837104	25.58230851288523	164	49	49.516505604000685	49.516505604000685	6.0	1.0	1.0		4.0	0.6666666666666666	0.4666666666666666	0.3571428571428571	0.0	0.0			1.0	0.0	0.0		0.0	0.0	0.0		0.0
53	[[3219, 19977], [3226, 19989]]	[3223.0, 19983.657142857144]	3	70	104	0.8332884522744433	0.8833532228173056	1.8088466789196675	0.6730769230769231	12.758186610857924	7.053216151231647	31.556349186104043	0.9333333333333332	0.1931356731790986	0.0873463675557826	0.3201764880610007	0.0849533050022078	0.0187750076946752	70.91228070175438	0.8368801678101092	3.684198331988761	0.1027549040354312	116.0	12.13024555163073	146	93	69.02552748178401	78.48778652228667	6.0	3.0	2.0	0.3333333333333333	3.0	0.5	0.7666666666666667	0.625	6.0	0.6	92.53737466193624	92.53737466193624	2.0	1.0	1.0		1.0	0.5	1.0	1.0	0.0
54	[[3745, 19985], [3781, 20004]]	[3761.981515711645, 19994.29574861368]	3	541	740	0.8761279841346716	0.7223613187256942	2.0743506256634703	0.731081081081081	38.78578200937987	18.697794639695708	97.01219330881976	0.9153976311336718	0.0718672740335636	0.0578722214809601	0.1800151922710117	-0.038440267626893	0.0027806549574734	79.6281310211946	0.9498003027520768	4.940391799489321	0.160764719164327	81.0184842883549	28.307520902791055	169	43	71.40965957645906	84.27282769587691	13.0	2.0	2.0	0.0	4.0	0.3076923076923077	0.4930555555555554	0.4137931034482758	36.0	0.5454545454545454			1.0	0.0	0.0		0.0	0.0	0.0		0.0
55	[[3344, 19994], [3365, 20028]]	[3354.810954063604, 20011.487632508833]	3	566	770	0.8342763316578344	0.7838848052607476	1.813741331880523	0.7350649350649351	36.29918056720364	20.013427454712044	95.25483399593904	0.9528619528619529	0.0688844700475086	0.0674867608436772	0.2431737805652105	-0.0404598215168237	0.0023726685605456	100.63841807909606	0.8724711428233977	4.822477285392251	0.1424256923758294	123.58833922261483	20.419932540167675	175	71	49.516505604000685	58.36988747360404	6.0	2.0	1.0	0.0	3.0	0.5	0.6333333333333334	0.5	4.0	0.4			1.0	0.0	0.0		0.0	0.0	0.0		0.0
56	[[3223, 20027], [3240, 20075]]	[3232.827044025157, 20051.979559748426]	3	636	882	0.9418455110993093	0.5920741211011413	2.975781508011627	0.7210884353741497	49.85797389098755	16.754581529845552	116.18376618407356	0.9204052098408104	0.0660171493530178	0.084005509343463	0.2706062194550568	-0.0888647976532683	0.0028644480495923	69.65587734241907	0.8217215765812369	4.5204352654627495	0.1888772303879667	87.07389937106919	15.399783891808422	139	59	25.76090051709451	47.39321399943926	6.0	2.0	2.0	1.0	4.0	0.6666666666666666	0.6166666666666667	0.4545454545454545	0.0	0.0			1.0	0.0	0.0		0.0	0.0	0.0		0.0
57	[[3733, 20033], [3751, 20096]]	[3743.525885558583, 20063.27929155313]	3	734	1216	0.9659656552952914	0.4336595526768708	3.8659242503863793	0.6036184210526315	63.98020898288705	16.54978339953054	145.84062043356593	0.9006134969325154	0.0524654299569894	0.1019144788930944	0.3232834153731517	-0.1335058416952286	0.0023524170193807	155.19253731343284	0.7832659162330254	4.718689090086708	0.109089071048386	83.89509536784742	19.931726873569364	148	50	71.40965957645906	72.87208164676787	13.0	2.0	2.0	0.0	4.0	0.3076923076923077	0.486111111111111	0.4	35.0	0.5303030303030303			1.0	0.0	0.0		0.0	0.0	0.0		0.0
58	[[3488, 20037], [3503, 20090]]	[3495.3231017770595, 20064.793214862682]	3	619	864	0.9688471022867088	0.5002397056181304	4.037799779963188	0.7164351851851852	57.10706758053416	14.143115234172113	124.698484809835	0.9183976261127595	0.0615139071919594	0.0743685422651293	0.2000145191879284	-0.0777180805314933	0.0024966716265956	178.44778761061946	0.6043925559262334	4.505568935135097	0.1166175777714889	105.15831987075929	16.598678570750682	165	67	63.251759668252106	63.251759668252106	4.0	1.0	1.0		2.0	0.5	0.6666666666666666	0.6	0.0	0.0			1.0	0.0	0.0		0.0	0.0	0.0		0.0
59	[[3209, 20044], [3228, 20101]]	[3217.6174334140433, 20072.771186440677]	3	826	1160	0.9557103316640966	0.5645253818127348	3.397789898964973	0.7120689655172414	60.13754401467149	17.69901783303036	135.59797974644667	0.9229050279329608	0.0704850758825255	0.071957104625717	0.196690867637706	-0.0238828144738471	0.0024041069878472	105.09765625	0.7916696316306753	4.567207173420232	0.1848604337336824	73.66101694915254	17.085707772984676	142	45	25.76090051709451	57.518675992944765	6.0	2.0	2.0	1.0	4.0	0.6666666666666666	0.6166666666666667	0.4545454545454545	0.0	0.0			1.0	0.0	0.0		0.0	0.0	0.0		0.0
60	[[3632, 20053], [3638, 20071]]	[3634.6633663366338, 20061.51485148515]	3	101	133	0.948091217383402	0.53910710890139	3.1446689599829707	0.7593984962406015	20.864126588710587	6.634760877603973	48.520815280171306	0.8416666666666667	0.0865240982848339	0.1553851425849323	0.2935704958203953	-0.2708203932499369	0.0136823319452706	76.7560975609756	0.8308896704764038	3.5804488737748885	0.0867477296704532	106.24752475247524	12.254242296820694	139	91	23.73807552294561	53.82941091974343	13.0	3.0	3.0	1.0	6.0	0.4615384615384615	0.4597222222222222	0.2926829268292683	0.0	0.0			1.0	0.0	0.0		0.0	0.0	0.0		0.0
61	[[3633, 20071], [3646, 20099]]	[3638.691304347826, 20084.908695652175]	3	230	406	0.9552493933301368	0.5568915552223657	3.380644130969529	0.5665024630541872	31.97418833356802	9.458016607148236	72.04163056034261	0.8914728682170543	0.0786974530093796	0.1093750038791189	0.2965863829179123	-0.1	0.0055691690799732	113.37810945273633	0.7718182640328912	4.395503433125771	0.0735291335040199	94.59130434782608	16.379146684878418	138	59	23.73807552294561	40.18754316740157	13.0	3.0	3.0	1.0	6.0	0.4615384615384615	0.4597222222222222	0.2926829268292683	0.0	0.0			1.0	0.0	0.0		0.0	0.0	0.0		0.0
62	[[3640, 20099], [3663, 20139]]	[3652.0, 20116.827586206895]	3	348	984	0.9774767761324604	0.3069453369187356	4.738370626054543	0.3536585365853658	50.45955079171471	10.649135488527714	119.36143571373724	0.7855530474040632	0.0411773991691998	0.0868811852510288	0.2077932957204767	-0.2058963325842681	0.0039777777777777	147.51000000000002	0.7746901075635974	4.593619417036969	0.0730279194092724	94.85344827586206	20.038864957852496	153	58	34.582321411472265	54.76635872396825	13.0	4.0	3.0	0.5	6.0	0.4615384615384615	0.5013888888888889	0.3	11.0	0.1666666666666666			1.0	0.0	0.0		0.0	0.0	0.0		0.0
63	[[3682, 20100], [3701, 20136]]	[3692.068441064639, 20116.92395437262]	3	526	740	0.8844942659380166	0.7545059317446127	2.14338811180434	0.7108108108108108	38.248951435397466	17.84508891541759	93.59797974644668	0.9581056466302368	0.0760717769800244	0.0489541932519688	0.1695372961325922	0.0	0.0024380961939771	141.67280163599182	0.873142420081465	4.91293749434216	0.1218259559156195	97.12737642585552	24.44029217726365	172	48	40.06855695147778	64.10736189968381	13.0	4.0	3.0	0.5	5.0	0.3846153846153846	0.5402777777777777	0.3636363636363636	32.0	0.4848484848484848			1.0	0.0	0.0		0.0	0.0	0.0		0.0
64	[[3463, 20112], [3485, 20137]]	[3475.3120393120394, 20124.79606879607]	3	407	598	0.7744828187039211	0.8243042054082621	1.580790376270561	0.6806020066889632	28.941638641997493	18.308334284193524	78.76955262170047	0.9465116279069768	0.0741785281000009	0.0704001450480555	0.2701660180481056	-0.0584011209511958	0.0033411177933466	164.0682414698163	0.7667356664281602	4.645206723533607	0.1365537231519299	84.0909090909091	20.4349291687489	163	49	63.251759668252106	78.02870047605903	4.0	3.0	2.0	0.3333333333333333	1.0	0.25	1.0	1.0	2.0	0.6666666666666666			1.0	0.0	0.0		0.0	0.0	0.0		0.0
65	[[3152, 20141], [3161, 20179]]	[3155.9049429657794, 20160.55133079848]	3	263	390	0.9797325833967092	0.4525661584930701	4.992263926733344	0.6743589743589744	41.3731758479228	8.287457645492527	85.4558441227157	0.9195804195804196	0.1272304161527448	0.1135921272876492	0.3693980625181293	-0.0052421770425607	0.0053013392857142	176.58482142857142	0.6258521784302522	4.200462794041491	0.0886908437995971	83.22813688212928	16.59335977263197	137	56			1.0	0.0	0.0		0.0	0.0	0.0		0.0	0.0			1.0	0.0	0.0		0.0	0.0	0.0		0.0
66	[[3803, 20141], [3823, 20178]]	[3812.404761904762, 20160.923076923078]	3	546	798	0.8923421044805241	0.7379221366124912	2.2155279371754766	0.6842105263157895	39.68621727399781	17.91275867394063	96.42640687119284	0.956217162872154	0.0871063415961348	0.084841716962114	0.323606797749979	-0.0292186408941856	0.0027125054250108	152.48622047244095	0.7450101561539824	4.609511107277539	0.1382165331819898	83.43406593406593	19.017156625151483	144	49			1.0	0.0	0.0		0.0	0.0	0.0		0.0	0.0			1.0	0.0	0.0		0.0	0.0	0.0		0.0
67	[[3418, 20154], [3435, 20201]]	[3426.358778625954, 20178.60458015267]	3	655	864	0.9439621750258218	0.591725967280562	3.0298104532046355	0.7581018518518519	50.65362623195792	16.718414242178582	117.94112549695429	0.93974175035868	0.0523684909560646	0.0709042507134301	0.2609407335315793	-0.0480226363081589	0.002080406060408	102.9042904290429	0.8586467286349336	4.832435928671609	0.092212517251677	139.53893129770992	18.96492371939057	185	97	29.64286070614359	51.19373309228982	4.0	2.0	2.0	1.0	2.0	0.5	0.8333333333333333	0.75	0.0	0.0			1.0	0.0	0.0		0.0	0.0	0.0		0.0
68	[[3584, 20169], [3603, 20192]]	[3593.885135135135, 20180.827702702703]	3	296	480	0.8617160869405286	0.8140182499897123	1.970867573104256	0.6166666666666667	27.37612152321429	13.890391164179013	67.59797974644665	0.9579288025889968	0.0914658853013507	0.0749077029137677	0.2495961163186379	0.0	0.004163062283737	125.5220588235294	0.8738399188445604	4.732434939472971	0.1103005834713052	124.35810810810813	22.574953274362805	183	83	86.44855365903224	86.44855365903224	13.0	1.0	1.0		7.0	0.5384615384615384	0.3390873015873015	0.2352941176470588	0.0	0.0			1.0	0.0	0.0		0.0	0.0	0.0		0.0
69	[[3419, 20201], [3428, 20217]]	[3423.5454545454545, 20208.113636363636]	3	132	170	0.8361579722257403	0.8078385654905864	1.8231916431474908	0.7764705882352941	18.028133407575368	9.888227315726535	45.31370849898475	0.9295774647887324	0.1204728859350831	0.0801855443013279	0.2896068640037047	-0.0215759360290746	0.0088468809073724	140.60000000000002	0.8284763375234379	4.348485468245433	0.1064405135137296	120.78787878787878	20.566974963198227	162	83	29.64286070614359	63.866298493816245	4.0	2.0	2.0	1.0	2.0	0.5	0.8333333333333333	0.75	0.0	0.0	83.800172920126	83.800172920126	3.0	1.0	1.0		2.0	0.6666666666666666	0.75	0.6666666666666666	0.0
70	[[3307, 20201], [3329, 20273]]	[3316.4903339191565, 20240.383128295256]	3	1138	1679	0.9574693372961636	0.5067837973321817	3.4657835908864265	0.6777843954734961	72.97487714887424	21.05580894917037	167.98275605729688	0.9118589743589745	0.0397537525049103	0.0660366293873193	0.2412568122723104	-0.094561840883078	0.0014644360686812	98.62535211267604	0.8603960713534474	4.874475349140682	0.1158499301655851	111.74428822495608	18.93974786257583	152	55			1.0	0.0	0.0		0.0	0.0	0.0		0.0	0.0	64.45367988070115	64.45367988070115	3.0	1.0	1.0		2.0	0.6666666666666666	0.75	0.6666666666666666	0.0
71	[[3743, 20259], [3758, 20300]]	[3750.2299578059074, 20279.099156118144]	3	474	672	0.9487389281055156	0.6135902687810593	3.163947933142588	0.7053571428571429	43.88648641477335	13.870799185744865	98.5269119345812	0.9349112426035504	0.0764235750719372	0.069947856026784	0.2341640786499873	-0.0190300170165669	0.0028613683127572	193.41898148148147	0.7750148067931601	4.71919652683058	0.1304272016727255	91.89240506329114	22.34215673638944	147	59	61.80738372079475	75.91867548873051	10.0	3.0	3.0	1.0	5.0	0.5	0.5407407407407407	0.375	0.0	0.0			1.0	0.0	0.0		0.0	0.0	0.0		0.0
73	[[3792, 20297], [3807, 20338]]	[3799.5088105726873, 20316.40528634361]	3	454	672	0.9440199035860204	0.6092397768354308	3.031327262605722	0.6755952380952381	42.28442505376819	13.94914550315514	96.76955262170048	0.930327868852459	0.0747196016266254	0.0761583854281076	0.2145898033750315	-0.0623927035155938	0.0028749175228579	146.51941747572815	0.9279555274439912	4.893674813126878	0.0873187736587456	85.58590308370044	26.79380187465184	159	44	27.491293737991192	62.18458777836712	10.0	4.0	3.0	0.8333333333333334	4.0	0.4	0.6574074074074073	0.5	2.0000000000000004	0.0555555555555555			1.0	0.0	0.0		0.0	0.0	0.0		0.0
74	[[3232, 20312], [3249, 20371]]	[3240.085131894484, 20342.769784172662]	3	834	1080	0.9543768847244696	0.5699929399900978	3.3489092027189087	0.7722222222222223	59.87054155563325	17.877624602967924	135.59797974644667	0.954233409610984	0.0716234542151509	0.0844981298882325	0.2745721709604204	-0.0223606797749978	0.0016992835633542	208.8307493540052	0.7342042586131101	4.846283147199539	0.0761397305826429	97.9820143884892	21.136836649984744	167	60	48.3981216523008	65.95982835582446	6.0	4.0	4.0	1.0	2.0	0.3333333333333333	0.9	0.8333333333333334	0.0	0.0			1.0	0.0	0.0		0.0	0.0	0.0		0.0
75	[[3805, 20315], [3827, 20365]]	[3815.3832790445167, 20338.85016286645]	3	921	1173	0.9007808479879243	0.7119775971335228	2.3026939546762684	0.7851662404092071	52.337541654912485	22.72883096280614	127.49747468305831	0.9664218258132214	0.0567866481122249	0.0763622350433973	0.2759313447483775	-0.1107754040747023	0.0014712094506999	108.2163406214039	0.9378321516879335	5.273461740998055	0.1370130526632583	117.56026058631922	28.86948626634705	177	53	27.491293737991192	70.27170822773984	10.0	4.0	3.0	0.8333333333333334	4.0	0.4	0.6574074074074073	0.5	2.0000000000000004	0.0555555555555555			1.0	0.0	0.0		0.0	0.0	0.0		0.0
76	[[3747, 20333], [3759, 20376]]	[3752.392156862745, 20356.614379084967]	3	306	572	0.9785519154227584	0.4028613778622951	4.85436041995971	0.534965034965035	45.03333807072986	9.276883909477744	97.698484809835	0.8742857142857143	0.0767551354717354	0.0928331501507913	0.282842712474619	-0.033036858487131	0.0047782763242235	119.71374045801528	0.6894959594684299	4.274232601446657	0.0896317592982752	108.86928104575163	14.46550678031051	149	84	35.646245027829735	60.14529666588643	10.0	4.0	3.0	0.8333333333333334	4.0	0.4	0.6574074074074073	0.5	2.0000000000000004	0.0555555555555555			1.0	0.0	0.0		0.0	0.0	0.0		0.0
77	[[3714, 20339], [3732, 20411]]	[3723.328031809145, 20377.252485089462]	3	1006	1387	0.969599141443498	0.4662124828896426	4.086656664060983	0.7253064167267483	73.26737181760268	17.928438290873107	164.66904755831214	0.9289012003693444	0.0446835180825983	0.0681390381052783	0.2391404384397845	-0.0404045738753888	0.0014968598109798	136.5734190782422	0.8367129254674299	4.945912008089731	0.1013835447060043	118.07554671968192	20.52991461464941	170	71	35.646245027829735	78.72082610557285	10.0	5.0	3.0	0.4	3.0	0.3	0.7592592592592592	0.6428571428571429	20.0	0.5555555555555556			1.0	0.0	0.0		0.0	0.0	0.0		0.0
78	[[3450, 20590], [3473, 20644]]	[3461.3847715736038, 20616.49847715736]	3	985	1320	0.899140392654263	0.7195829014473365	2.2848770107087235	0.7462121212121212	53.58329152071285	23.451280427602697	131.1543289325507	0.968534906588004	0.0606360979204321	0.0718279984486782	0.2495961163186379	-0.0224357098409007	0.0014406289744479	103.69677419354838	0.8846201201157021	4.988437190461247	0.1441363232269623	129.50862944162438	21.246682073603825	184	84			1.0	0.0	0.0		0.0	0.0	0.0		0.0	0.0			1.0	0.0	0.0		0.0	0.0	0.0		0.0
79	[[3643, 20598], [3663, 20626]]	[3653.2789598108748, 20612.491725768323]	3	423	609	0.8052265283752714	0.8389694388183592	1.6864335905109196	0.6945812807881774	30.35836824003889	18.00152013744079	79.59797974644665	0.9570135746606336	0.0797431148293294	0.0461493045602691	0.1836477008475339	-0.0066484959195859	0.0032595531964235	90.5507614213198	0.8104636303865296	4.521705246887338	0.124055932951617	122.56737588652484	15.80629118751683	173	78	27.14445852654005	45.11248900928376	11.0	2.0	2.0	1.0	7.0	0.6363636363636364	0.3902380952380953	0.238095238095238	0.0	0.0			1.0	0.0	0.0		0.0	0.0	0.0		0.0
80	[[3668, 20597], [3689, 20644]]	[3678.6071871127633, 20622.25402726146]	3	807	1056	0.8982932339163228	0.7130687668941977	2.2758489141894405	0.7642045454545454	49.00444134593887	21.532378990717028	119.25483399593904	0.9516509433962264	0.0583148327363262	0.061388513294154	0.2495961163186379	-0.0223606797749978	0.0016022052454429	109.48616600790515	0.9158164805556784	5.136760874263588	0.1169712743414143	120.8091697645601	25.250777213153857	188	58	27.14445852654005	57.46208913774088	11.0	3.0	2.0	0.6666666666666666	6.0	0.5454545454545454	0.4816666666666668	0.2941176470588235	4.0	0.0888888888888888			1.0	0.0	0.0		0.0	0.0	0.0		0.0
82	[[3671, 20655], [3696, 20683]]	[3682.615023474178, 20668.335680751174]	3	426	754	0.8766211567571767	0.7031378390409158	2.078219180983888	0.5649867374005305	34.415035577321184	16.55986812758995	87.25483399593905	0.902542372881356	0.0734023127999524	0.0938443170126065	0.2081617029300236	-0.2	0.0031787524824089	124.6851385390428	0.930635775089247	4.873338586847251	0.113735458968443	97.78403755868544	28.378152818797776	180	53	46.255610909876246	54.14812612944246	11.0	3.0	2.0	0.6666666666666666	6.0	0.5454545454545454	0.4816666666666668	0.2941176470588235	4.0	0.0888888888888888			1.0	0.0	0.0		0.0	0.0	0.0		0.0
84	[[3082, 20677], [3112, 20724]]	[3097.408181818182, 20699.743636363637]	3	1100	1488	0.7427805540493265	0.8563022172769166	1.493574011082355	0.739247311827957	46.00734936859983	30.80352833353031	127.05382386916236	0.9786476868327402	0.0522687797698089	0.047530120906909	0.1579534750176259	-0.0316227766016837	0.0015650074455319	67.02091254752851	0.9280802566144806	4.981675457749972	0.1612439434618047	95.60454545454546	21.89107284369439	157	47	88.40879832977924	88.40879832977924	2.0	1.0	1.0		1.0	0.5	1.0	1.0	0.0	0.0	79.43364234963806	79.93925701343984	4.0	2.0	1.0	0.0	2.0	0.5	0.8333333333333333	0.75	2.0
85	[[3686, 20688], [3707, 20753]]	[3696.3502645502645, 20719.63703703704]	3	945	1452	0.9601024240176682	0.5197571752616805	3.5759164398741845	0.6508264462809917	65.85964701138512	18.417557602017773	151.1543289325507	0.9516616314199396	0.0445364116785552	0.0714423726156723	0.2790768173725019	-0.0338629185496602	0.0015285235963403	122.41183162684868	0.8997429993464822	5.025753765552145	0.0960964842792602	104.09206349206347	24.942324804265365	182	57	53.10824798642368	79.16591133365836	11.0	3.0	2.0	0.3333333333333333	5.0	0.4545454545454545	0.5233333333333333	0.3571428571428571	21.0	0.4666666666666667			1.0	0.0	0.0		0.0	0.0	0.0		0.0
87	[[3353, 20709], [3369, 20750]]	[3361.5641025641025, 20726.32264957265]	3	468	714	0.922764864270812	0.5961890556342151	2.594952748812428	0.6554621848739496	40.58266660299687	15.639077290162373	99.31980515339464	0.9158512720156556	0.0488428020584674	0.0499017063619274	0.1249379126361437	-0.0485071250072665	0.0027882474817606	94.53051643192488	0.8683868364321495	4.715948625700137	0.120610900285067	137.23717948717947	18.709810094015094	193	96			1.0	0.0	0.0		0.0	0.0	0.0		0.0	0.0	95.54034985506756	95.54034985506756	3.0	1.0	1.0		2.0	0.6666666666666666	0.75	0.6666666666666666	0.0
88	[[3825, 20720], [3850, 20778]]	[3838.1211573236887, 20749.42314647378]	3	1106	1534	0.9075685576919672	0.6814602942539186	2.381497102107018	0.7209908735332464	58.19691910784902	24.43711523157411	142.8111831820431	0.9452991452991452	0.0462567722790723	0.0724423733231253	0.1856480106212776	-0.0865027217570778	0.0016411104086903	58.1251193887297	0.916519198928864	4.908901962260122	0.1607397063312547	128.78209764918626	18.473882779939807	177	77	20.16226425293299	35.67401729028214	4.0	3.0	3.0	1.0	1.0	0.25	1.0	1.0	0.0	0.0			1.0	0.0	0.0		0.0	0.0	0.0		0.0
89	[[3814, 20728], [3829, 20746]]	[3821.7412280701756, 20737.666666666668]	3	228	304	0.8028742613652968	0.8752904313450446	1.6774346657659385	0.75	22.18076881549954	13.223029944579997	57.21320343559643	0.9702127659574468	0.1014754243185062	0.035512676963904	0.14580432584096	0.0450418615794952	0.0058835649367001	64.71291866028707	0.8063630181474374	4.314872175682456	0.1535269340120623	104.78508771929825	13.753224390398646	141	72	20.16226425293299	41.25345224531546	4.0	3.0	3.0	1.0	1.0	0.25	1.0	1.0	0.0	0.0			1.0	0.0	0.0		0.0	0.0	0.0		0.0
91	[[3039, 20747], [3082, 20818]]	[3059.281991893457, 20779.508975101333]	3	1727	3168	0.9332175419820666	0.6129393242158883	2.7830975978312824	0.5451388888888888	79.76958878116919	28.662160049050858	188.16652224137047	0.9421713038734316	0.037036859219274	0.0567739002605909	0.2020605265763929	-0.0542933097634722	0.001018975730415	82.2688821752266	0.9233941542141686	5.097256605852504	0.1484039133615592	137.87550665894614	23.10994634591319	189	81	88.40879832977924	88.40879832977924	2.0	1.0	1.0		1.0	0.5	1.0	1.0	0.0	0.0	83.97440554031648	83.97440554031648	4.0	1.0	1.0		3.0	0.75	0.611111111111111	0.5	0.0
92	[[3800, 20747], [3826, 20777]]	[3813.0293103448275, 20761.31724137931]	3	580	837	0.7790627594653675	0.8706019629936448	1.5950338452979005	0.6929510155316607	34.371856419181434	21.549295972940243	91.49747468305831	0.9682804674457428	0.0750026457736913	0.0464013113580058	0.1644037765699657	0.0002044894724698	0.0022992624443847	79.68488160291439	0.9303665883630364	4.98845777813006	0.1269934436792851	109.23620689655172	23.793096639179435	174	57	25.20411067051447	44.97562514982008	4.0	3.0	3.0	1.0	1.0	0.25	1.0	1.0	0.0	0.0			1.0	0.0	0.0		0.0	0.0	0.0		0.0
93	[[3888, 20752], [3903, 20783]]	[3894.8524590163934, 20765.95737704918]	3	305	512	0.9118085552067108	0.660366185036611	2.435367863544108	0.595703125	31.641417479052148	12.992459148658334	76.18376618407356	0.9270516717325228	0.088795725510047	0.0813152381606841	0.2322413582387957	-0.0414169268542819	0.0039313555797072	286.7142857142857	0.7752198371252451	4.73930381534663	0.0777258595967581	95.08852459016391	26.080619639379456	164	49	59.09163538496146	73.14674324781807	4.0	3.0	3.0	1.0	1.0	0.25	1.0	1.0	0.0	0.0			1.0	0.0	0.0		0.0	0.0	0.0		0.0
94	[[3473, 20756], [3502, 20816]]	[3487.52422907489, 20785.76966645689]	3	1589	1830	0.8640856479300777	0.7990279814941997	1.9867096857530064	0.8683060109289618	63.63750529789149	32.031607715131	158.08326112068522	0.9814700432365658	0.0570604884944118	0.036616351631758	0.1442053874599453	0.0050180967647579	0.0010656232011183	84.15379581151834	0.9256960259592558	5.1385178491695305	0.1345007343264442	142.11139081183134	23.529145642527663	194	81	96.88239318856164	96.88239318856164	11.0	1.0	1.0		7.0	0.6363636363636364	0.3342857142857143	0.2439024390243902	0.0	0.0			1.0	0.0	0.0		0.0	0.0	0.0		0.0
95	[[3611, 20770], [3630, 20827]]	[3620.2723112128147, 20799.942791762012]	3	874	1160	0.9438541444747524	0.6055997949640444	3.026978321538893	0.753448275862069	58.51232377428676	19.33027513211245	134.66904755831214	0.95	0.0701326515388257	0.078241631259369	0.2418139240810562	-0.037288525550183	0.0019283448673587	87.25490196078431	0.8823047605429256	4.790800471401697	0.1429782844116858	120.13615560640731	18.97664460852372	174	74	26.090050071782564	56.619393962138105	11.0	2.0	1.0	0.0	4.0	0.3636363636363636	0.5083333333333333	0.4166666666666667	25.0	0.5555555555555556			1.0	0.0	0.0		0.0	0.0	0.0		0.0
97	[[3639, 20768], [3644, 20802]]	[3642.0206896551726, 20785.53103448276]	3	145	210	0.9840170853974716	0.3707319659374968	5.615640617726747	0.6904761904761905	33.3049218605681	5.930743102654276	70.10660171779821	0.90625	0.0369890782443671	0.0514675893699836	0.1529547721550413	-0.0356798459014842	0.0102479338842975	128.73636363636362	0.5340487612262047	3.8629703795661774	0.0309685843409225	108.43448275862067	11.632779958378288	134	81	26.090050071782564	55.746669054763785	11.0	2.0	1.0	0.0	4.0	0.3636363636363636	0.5	0.4	24.0	0.5333333333333333			1.0	0.0	0.0		0.0	0.0	0.0		0.0
98	[[3192, 20794], [3221, 20847]]	[3205.877887788779, 20819.833333333332]	3	1212	1620	0.8424532874542916	0.783801009624808	1.8560816810317475	0.7481481481481481	53.68892600875129	28.92595005781589	139.39696961967	0.9680511182108626	0.0565867000897338	0.0563884885388256	0.213828541957739	-0.0359527467548988	0.0013706557372159	80.50690846286702	0.9113465132658374	5.002678887659114	0.1366045807695942	131.42656765676568	21.16640935347065	181	81			1.0	0.0	0.0		0.0	0.0	0.0		0.0	0.0	92.64534113582512	92.64534113582512	3.0	1.0	1.0		2.0	0.6666666666666666	0.75	0.6666666666666666	0.0
99	[[3753, 20833], [3779, 20883]]	[3766.337887067395, 20858.020036429873]	3	1098	1377	0.8817963112597056	0.7450797971831825	2.120304225018028	0.7973856209150327	55.3173707849836	26.089355542605336	136.08326112068525	0.9352640545144804	0.0520622612925656	0.0621188086962964	0.1798538450352554	-0.0970317846737826	0.0017852435073968	106.65711556829037	0.9031319071031102	4.888866541590549	0.1728079890284958	72.82786885245902	23.93198595863938	160	38	42.58262219613631	42.58262219613631	2.0	1.0	1.0		1.0	0.5	1.0	1.0	0.0	0.0			1.0	0.0	0.0		0.0	0.0	0.0		0.0
100	[[3716, 20831], [3733, 20894]]	[3724.096885813149, 20863.40311418685]	3	578	1152	0.9817701513364726	0.3450667270704431	5.26116384376159	0.5017361111111112	62.91886051421583	11.959114443626705	145.08326112068522	0.8770864946889226	0.0220977476887177	0.073344462699429	0.2944449085366568	-0.1044686709414878	0.0026495480628018	151.0	0.7834234812980337	4.761808997080775	0.0853795342593255	89.00173010380622	20.07903924683512	146	51	42.58262219613631	42.58262219613631	2.0	1.0	1.0		1.0	0.5	1.0	1.0	0.0	0.0			1.0	0.0	0.0		0.0	0.0	0.0		0.0
101	[[3525, 20850], [3557, 20882]]	[3541.035623409669, 20866.533078880406]	3	786	1089	0.5608168157048505	0.837962135592707	1.207817118765152	0.721763085399449	35.33506953979114	29.25531439388524	108.5685424949238	0.9573690621193668	0.0628310246885212	0.072364814411122	0.3153563212600083	-0.0328159768554495	0.0017860174287007	63.03723404255318	0.9464978065647002	5.0910878530024135	0.1513765252817129	129.4478371501272	24.042328060715707	187	81	71.45477020914505	84.16858169885336	11.0	2.0	1.0	0.0	6.0	0.5454545454545454	0.4483333333333335	0.3125	9.0	0.2			1.0	0.0	0.0		0.0	0.0	0.0		0.0
102	[[3889, 20860], [3915, 20897]]	[3901.791606367583, 20878.703328509408]	3	691	1026	0.8549538362936833	0.7801961151553045	1.927881445922821	0.6734892787524367	41.26817175801453	21.405969669603127	105.49747468305831	0.9597222222222224	0.0647091397885028	0.0671612092576623	0.2133898449692727	-0.0603941292159915	0.0018878588397524	179.24655436447168	0.8128803876135483	4.954444136278337	0.1050352629005798	88.07380607814761	23.486093304592668	150	45	87.63752629320567	87.63752629320567	2.0	1.0	1.0		1.0	0.5	1.0	1.0	0.0	0.0			1.0	0.0	0.0		0.0	0.0	0.0		0.0
103	[[3596, 20861], [3623, 20911]]	[3609.6605293440734, 20886.443037974685]	3	869	1428	0.9353423205712588	0.6292070232485527	2.826903909128997	0.6085434173669467	56.68050920109075	20.05038410327668	131.74011537017762	0.9497267759562842	0.0401379181477026	0.0575164297314484	0.1794205639411207	-0.0570874663109179	0.0015602489224717	134.0562347188264	0.940526541160046	5.2968646073742764	0.1593089576565828	108.33716915995396	32.77211846201082	180	49	71.45477020914505	82.86458950007302	11.0	3.0	1.0	0.0	5.0	0.4545454545454545	0.5533333333333333	0.4	28.0	0.6222222222222222			1.0	0.0	0.0		0.0	0.0	0.0		0.0
104	[[2736, 20878], [2747, 20902]]	[2741.6, 20889.838095238094]	3	105	300	0.9866553258645464	0.3884153831295784	6.141645576675923	0.35	29.331007014626262	4.775757026100039	58.284271247461895	0.84	0.082800254476239	0.1052189962582436	0.3648888815273637	-0.0343835874253456	0.0128125	301.1	0.3480794037597138	3.8186751625516457	0.0804838635726494	121.31428571428572	15.131370306318551	161	80			1.0	0.0	0.0		0.0	0.0	0.0		0.0	0.0			1.0	0.0	0.0		0.0	0.0	0.0		0.0
105	[[3947, 20925], [3964, 20970]]	[3955.508064516129, 20947.948387096774]	3	620	828	0.9324473003994824	0.658547141560014	2.7677369756108554	0.748792270531401	46.91549548637045	16.950850423933776	108.76955262170046	0.9480122324159022	0.0730958318537828	0.0821987949689288	0.2930798348369809	-0.031874355708663	0.0024402384392186	245.5156794425087	0.7026384754528032	4.741137369200056	0.1048121404544784	78.54032258064517	22.0835653362508	146	42	87.63752629320567	87.63752629320567	2.0	1.0	1.0		1.0	0.5	1.0	1.0	0.0	0.0			1.0	0.0	0.0		0.0	0.0	0.0		0.0
106	[[3181, 20934], [3205, 20993]]	[3193.133512544803, 20964.642473118278]	3	1116	1500	0.9261384380195012	0.6571630671295337	2.6512275689638645	0.744	61.6019203288752	23.23524432606517	146.08326112068522	0.9473684210526316	0.0516527764725339	0.0717904877083022	0.2199845131619786	-0.1220814737345064	0.0014025195133149	104.88920454545456	0.929567817238802	5.084958152438516	0.1239788410462597	118.4758064516129	26.344531897697017	193	70			1.0	0.0	0.0		0.0	0.0	0.0		0.0	0.0			1.0	0.0	0.0		0.0	0.0	0.0		0.0
107	[[3467, 20934], [3491, 21010]]	[3478.5283430232557, 20970.82703488372]	3	1376	1925	0.9656691217003236	0.5108272508912183	3.849482371319142	0.7148051948051948	84.62195199897829	21.98268334191124	183.98275605729688	0.890038809831824	0.044244424587335	0.058860031855521	0.1798538450352554	-0.0556467454849205	0.0010815449321174	113.11239414934565	0.9393185196134116	5.358239979286608	0.1075111945496956	112.00145348837208	30.229908726430217	190	46			1.0	0.0	0.0		0.0	0.0	0.0		0.0	0.0			1.0	0.0	0.0		0.0	0.0	0.0		0.0
108	[[3741, 20957], [3782, 20989]]	[3760.3556058890144, 20975.638731596828]	3	883	1386	0.7059669123261114	0.7952207816769225	1.4119411509930788	0.637085137085137	40.74215871664927	28.8554226838658	118.12489168102783	0.9639737991266376	0.0715369590671405	0.0712817743563514	0.2785489837490023	-0.0223606797749978	0.001638454996594	71.63839811542991	0.9575659295439936	5.175776572074147	0.1454090526435854	101.6172140430351	28.347835795293943	187	47			1.0	0.0	0.0		0.0	0.0	0.0		0.0	0.0	75.26865499845306	75.26865499845306	4.0	1.0	1.0		2.0	0.5	0.6666666666666666	0.6	0.0
109	[[3614, 20962], [3630, 20989]]	[3621.5129870129867, 20975.64935064935]	3	308	476	0.8353104025142712	0.7428164371600984	1.818913946250343	0.6470588235294118	27.053272910358466	14.873311058023544	72.18376618407356	0.913946587537092	0.0830496817708062	0.089791472857871	0.2426406871192852	-0.052786404500042	0.0045091918140825	47.82437275985663	0.8949706152849078	4.414404802831029	0.1158235752376982	123.82792207792208	14.31372512140257	161	92	55.94628796586887	72.96827420222462	11.0	2.0	1.0	0.0	6.0	0.5454545454545454	0.4483333333333335	0.3125	9.0	0.2			1.0	0.0	0.0		0.0	0.0	0.0		0.0
110	[[3292, 20975], [3312, 20996]]	[3299.0666666666666, 20985.04074074074]	3	273	462	0.7390450948895737	0.4453328598813438	1.4844372566742243	0.5909090909090909	25.09907205659513	16.90813939339397	87.76955262170047	0.7625698324022346	0.0338969247848673	0.1653418923676168	0.3550643066265017	-0.3380423702169591	0.0050145772594752	29.057142857142857	0.93209161237492	4.369358344156934	0.1682132563988677	142.8864468864469	14.301755809812862	175	114	98.68251529579288	98.68251529579288	9.0	1.0	1.0		6.0	0.6666666666666666	0.4104166666666667	0.3076923076923077	0.0	0.0			1.0	0.0	0.0		0.0	0.0	0.0		0.0
111	[[3571, 20991], [3579, 21025]]	[3575.1822429906542, 21007.00934579439]	3	214	315	0.97617172044765	0.4510664185818446	4.608306077654485	0.6793650793650794	37.24934961931343	8.083089315602152	77.21320343559644	0.8458498023715415	0.0806290744630025	0.0749430791352681	0.2166816642412409	-0.020247206602564	0.0073343528603976	43.13966480446928	0.7945822118875273	4.004040061035637	0.1535657630891207	127.40654205607476	9.899879835275993	154	104	55.94628796586887	55.94628796586887	11.0	1.0	1.0		7.0	0.6363636363636364	0.3342857142857143	0.2439024390243902	0.0	0.0			1.0	0.0	0.0		0.0	0.0	0.0		0.0
112	[[3860, 21029], [3873, 21053]]	[3866.576923076923, 21041.341346153848]	3	208	350	0.9267181457581242	0.699858560234937	2.661292937027581	0.5942857142857143	26.613321357283983	10.00014729194322	61.112698372208094	0.9244444444444444	0.1082663273397403	0.0959491407146009	0.2967822971270968	-0.0454903655600682	0.0064200185135417	88.66120218579235	0.6705540509566472	4.051453575275667	0.113955893929671	153.6875	11.87569582981594	180	123			1.0	0.0	0.0		0.0	0.0	0.0		0.0	0.0	83.72644303043727	83.72644303043727	4.0	1.0	1.0		2.0	0.5	0.6666666666666666	0.6	0.0
114	[[2867, 21045], [2873, 21055]]	[2869.8596491228072, 21050.140350877195]	3	57	77	0.7821885618201787	1.0026614721333844	1.6050288113233502	0.7402597402597403	10.808642002955857	6.73423550200579	26.72792206135785	0.95	0.2139028789131895	0.0517178706937054	0.287539330163061	0.1427679385219145	0.0274102079395085	111.21739130434784	0.5764642160581426	3.32370213419673	0.187081037640946	139.2280701754386	11.888395556480956	157	121			1.0	0.0	0.0		0.0	0.0	0.0		0.0	0.0			1.0	0.0	0.0		0.0	0.0	0.0		0.0
115	[[3322, 21043], [3356, 21103]]	[3340.6920529801328, 21074.514569536423]	3	1510	2135	0.869584427116554	0.745508341689655	2.025175814962046	0.7072599531615925	63.03601186736961	31.126192304716504	159.53910524340097	0.967948717948718	0.0415827635261333	0.0565065504408903	0.1929207279104189	-0.0742662287375156	0.0010178124319811	133.82263630089716	0.8706938492038252	5.095443344182501	0.0936882401688462	105.72913907284769	22.73460789078066	166	51	57.99567437843236	78.44761049571385	9.0	3.0	2.0	0.3333333333333333	5.0	0.5555555555555556	0.5979166666666667	0.4210526315789473	7.0	0.25			1.0	0.0	0.0		0.0	0.0	0.0		0.0
117	[[2700, 21053], [2723, 21103]]	[2711.026996625422, 21075.487064116984]	3	889	1224	0.8862489819261127	0.7159875469653258	2.1588518724864234	0.7263071895424836	49.95509483607801	23.1396583863547	124.9116882454314	0.9621212121212122	0.0633790712775058	0.0793932481868962	0.3283091473288176	0.0	0.002081897460142	65.97613365155131	0.8368017619321151	4.603049971360803	0.1782073303088946	119.83464566929132	14.902936534048978	162	87	69.89645043549214	69.89645043549214	3.0	1.0	1.0		2.0	0.6666666666666666	0.75	0.6666666666666666	0.0	0.0			1.0	0.0	0.0		0.0	0.0	0.0		0.0
118	[[3198, 21060], [3214, 21088]]	[3206.2005899705014, 21072.722713864307]	3	339	493	0.8382545360355386	0.7386785762874695	1.8339231039612969	0.6876267748478702	28.469248184041863	15.523686965144792	75.94112549695427	0.9237057220708448	0.0765181169363267	0.0790128795187003	0.2250790771475181	-0.0956199848351188	0.0039274829547239	77.76051779935275	0.9151636452924604	4.607544413952353	0.111138304607365	137.7433628318584	19.348433165956813	188	96	88.83046497806897	88.83046497806897	9.0	1.0	1.0		5.0	0.5555555555555556	0.4520833333333334	0.3636363636363636	0.0	0.0			1.0	0.0	0.0		0.0	0.0	0.0		0.0
119	[[3447, 21069], [3465, 21115]]	[3456.251920122888, 21091.187403993856]	3	651	893	0.9197231883678764	0.6638187055219182	2.54733250265141	0.729003359462486	46.20856627291538	18.139982206806074	111.01219330881976	0.9434782608695652	0.0667618490045165	0.0824479881341887	0.2768786901749847	-0.0381713729657098	0.0021325819043024	96.50662251655628	0.822935586113053	4.68472140651378	0.1063130148173591	131.34562211981566	16.902777702040886	172	79			1.0	0.0	0.0		0.0	0.0	0.0		0.0	0.0			1.0	0.0	0.0		0.0	0.0	0.0		0.0
120	[[2503, 21076], [2529, 21109]]	[2514.9219015280137, 21091.548387096773]	3	589	918	0.7839932775532517	0.7976988971613751	1.6109043698435903	0.6416122004357299	35.47557495322714	22.02214831453441	96.32590180780451	0.9484702093397746	0.0643942836070619	0.0662922704961967	0.1920450735920241	-0.0624401366044561	0.0024835646457268	72.53693693693694	0.920095410140967	4.893399621930067	0.1534975136830131	118.47877758913413	21.14534489503116	195	62	60.33170653050114	60.33170653050114	2.0	1.0	1.0		1.0	0.5	1.0	1.0	0.0	0.0			1.0	0.0	0.0		0.0	0.0	0.0		0.0
121	[[3725, 21080], [3748, 21101]]	[3735.366847826087, 21091.171195652172]	3	368	528	0.6809963628200527	0.8403107642074359	1.3655851824492042	0.696969696969697	25.57425849757233	18.727691854201574	74.18376618407356	0.9484536082474226	0.0889463013096323	0.0822794377406603	0.3023887111237305	-0.1409447998367711	0.003942664305523	52.67052023121387	0.9440075745531962	4.801830122976659	0.16793892834205	97.09782608695652	21.57006267885549	138	60	88.87141172937766	88.87141172937766	3.0	1.0	1.0		2.0	0.6666666666666666	0.75	0.6666666666666666	0.0	0.0	64.74291053122045	64.74291053122045	4.0	1.0	1.0		2.0	0.5	0.6666666666666666	0.6	0.0
122	[[2568, 21100], [2575, 21123]]	[2571.7806451612905, 21111.72258064516]	3	155	192	0.9425743140698676	0.679077956694637	2.994043344802438	0.8072916666666666	24.40888837718615	8.152483303075483	53.55634918610404	0.9567901234567902	0.1188234234539569	0.0819177501506291	0.308276744672895	0.0123420594307181	0.0078666744362216	757.2595419847328	0.5709312338745632	4.492830551670598	0.0202458310868779	100.45806451612904	32.115766143182384	179	49	60.33170653050114	60.33170653050114	2.0	1.0	1.0		1.0	0.5	1.0	1.0	0.0	0.0			1.0	0.0	0.0		0.0	0.0	0.0		0.0
123	[[3265, 21101], [3292, 21144]]	[3279.112454655381, 21123.464328899638]	3	827	1232	0.8697818801996949	0.7496636610639781	2.026603631056961	0.6712662337662337	46.987191687911135	23.18519071408417	117.74011537017762	0.9494833524684272	0.0567564402144192	0.0494546176269842	0.1326374626810469	-0.0310144200204215	0.0016392399798397	109.76117496807151	0.9317998895860848	5.173883952211657	0.1479385654783777	106.9516324062878	28.09239517417174	182	47	48.914782488037865	73.64614635453732	9.0	4.0	2.0	0.3333333333333333	4.0	0.4444444444444444	0.6979166666666666	0.5333333333333333	11.0	0.3928571428571428			1.0	0.0	0.0		0.0	0.0	0.0		0.0
124	[[3604, 21101], [3633, 21142]]	[3618.851668726823, 21121.737948084054]	3	809	1260	0.8613623963477929	0.7954041876054933	1.9685389420842168	0.6420634920634921	45.20627043177287	22.96437701349719	113.05382386916236	0.9688622754491018	0.0521981738668571	0.0505379295170547	0.137142118055256	-0.0593342508864715	0.0018851278878238	103.31942633637549	0.9150743762199284	5.069288190823258	0.1430834763798189	91.8380716934487	25.499310138559625	156	43	47.00149013962176	51.418308554243225	3.0	2.0	2.0	1.0	1.0	0.3333333333333333	1.0	1.0	0.0	0.0			1.0	0.0	0.0		0.0	0.0	0.0		0.0
125	[[3310, 21101], [3345, 21160]]	[3327.4467939972715, 21130.977489768076]	3	1466	2160	0.877454243002673	0.7422788483590366	2.0848085522143567	0.6787037037037037	62.73497609055432	30.09148059370777	157.53910524340097	0.9715043074884028	0.0420269344368707	0.0518238145817472	0.1766460894768716	-0.1021380054287642	0.0011574050654682	113.99502133712662	0.8625002049618044	4.991040132717576	0.1268499145560467	102.28649386084584	20.68383569499628	166	49	48.914782488037865	64.58088783928473	9.0	3.0	2.0	0.6666666666666666	4.0	0.4444444444444444	0.6354166666666666	0.5	4.0	0.1428571428571428			1.0	0.0	0.0		0.0	0.0	0.0		0.0
126	[[3562, 21115], [3582, 21142]]	[3572.3283582089553, 21128.425373134327]	3	402	588	0.8497326903678497	0.7904882161122577	1.896763826632092	0.6836734693877551	31.32110756145233	16.512919068615055	79.94112549695429	0.9481132075471698	0.0684656708927523	0.0705257713827259	0.2124363176652604	-0.0513167019494862	0.003646086533787	56.74866310160427	0.8692445713867519	4.509221371835838	0.1157376452449922	120.5223880597015	15.812984974370222	166	86	28.666100860499565	37.83379550006066	3.0	2.0	2.0	1.0	1.0	0.3333333333333333	1.0	1.0	0.0	0.0			1.0	0.0	0.0		0.0	0.0	0.0		0.0
127	[[2723, 21128], [2740, 21157]]	[2731.57960199005, 21142.29353233831]	3	402	540	0.8643437714975527	0.8192168542531729	1.9884612520627676	0.7444444444444445	32.024040178629896	16.10493548486759	78.52691193458118	0.9640287769784172	0.0784404885638933	0.0663557981907737	0.2299459138503331	-0.0570874663109179	0.0041767834431726	53.15591397849463	0.7861074652936298	4.259044554304569	0.1841944604768589	132.2910447761194	12.05181059880373	161	104	69.89645043549214	78.86227439180205	3.0	2.0	1.0	0.0	1.0	0.3333333333333333	1.0	1.0	1.0	1.0			1.0	0.0	0.0		0.0	0.0	0.0		0.0
128	[[3565, 21141], [3587, 21173]]	[3575.4922178988327, 21156.916342412453]	3	514	759	0.8235968432401592	0.810792065228741	1.763122175706166	0.6772068511198946	34.3470053834076	19.480785765541704	89.25483399593904	0.9553903345724908	0.0614509181820977	0.0531739806033452	0.1550267213588435	-0.0282834399689537	0.0027619175228322	55.53430353430353	0.9150820005425584	4.743258623967142	0.1602451261827277	126.75875486381322	18.003463004702684	163	86	28.666100860499565	42.25061391468213	3.0	2.0	2.0	1.0	1.0	0.3333333333333333	1.0	1.0	0.0	0.0			1.0	0.0	0.0		0.0	0.0	0.0		0.0
129	[[3730, 21144], [3772, 21213]]	[3751.292244897959, 21178.604081632653]	3	1225	3010	0.9693896917567286	0.4887041009188768	4.072867843703457	0.4069767441860465	80.09244239649254	19.664876315668646	177.48023074035524	0.9329779131759328	0.0446114337765423	0.0773874640838816	0.2834223452611754	-0.1249379126361437	0.0022585783624744	76.65454545454546	0.8850353412818299	4.771362641027427	0.1933101342589576	124.6334693877551	18.815417641513385	174	68	77.4995197934611	83.18546576141938	3.0	2.0	1.0	0.0	1.0	0.3333333333333333	1.0	1.0	1.0	1.0			1.0	0.0	0.0		0.0	0.0	0.0		0.0
130	[[3267, 21177], [3286, 21227]]	[3276.9388753056237, 21201.60880195599]	3	818	1020	0.9265187116156844	0.6819959901317435	2.657816559953704	0.8019607843137255	52.90709328508658	19.906224561264743	122.76955262170048	0.955607476635514	0.0676100061779035	0.0705996348682288	0.2119104857724295	-0.0175731418019979	0.0018443316125237	114.11473272490224	0.8154603476783462	4.781254770512359	0.1248395394126609	108.02200488997556	18.32815528568042	169	69	63.580261230879486	76.1957213404632	9.0	3.0	2.0	0.3333333333333333	3.0	0.3333333333333333	0.6458333333333333	0.5333333333333333	15.0	0.5357142857142857			1.0	0.0	0.0		0.0	0.0	0.0		0.0
131	[[2646, 21180], [2674, 21214]]	[2661.8168168168168, 21195.65015015015]	3	666	1015	0.7001809560736162	0.8179281338216857	1.4006280477183397	0.6561576354679803	35.36909351382235	25.25230989871975	101.15432893255073	0.9380281690140844	0.0767418699952705	0.0704353579558703	0.1981935492269743	-0.0793454075236966	0.0022026265756816	116.68779714738513	0.8459685761689304	4.7950240273523965	0.1340165282113621	77.90390390390391	21.21418903921067	164	41	87.82809834811195	87.82809834811195	3.0	1.0	1.0		2.0	0.6666666666666666	0.75	0.6666666666666666	0.0	0.0			1.0	0.0	0.0		0.0	0.0	0.0		0.0
132	[[3156, 21186], [3208, 21256]]	[3178.216428571429, 21220.038571428573]	3	1400	3763	0.958359285855597	0.4308750401904384	3.501827344427226	0.3720435822482062	89.94706574818542	25.685751152559337	202.0660171779821	0.7571660356949702	0.0357810323877752	0.081297176933045	0.2922779616584063	-0.1342098028561585	0.0010603407606328	133.7078313253012	0.8691041738228383	5.075233577403847	0.1059185886350841	107.17285714285714	23.29203065077699	183	58	77.74671156395293	82.40176462547802	9.0	2.0	1.0	0.0	5.0	0.5555555555555556	0.4833333333333334	0.3478260869565217	7.0	0.25			1.0	0.0	0.0		0.0	0.0	0.0		0.0
133	[[2417, 21187], [2445, 21239]]	[2432.0121495327103, 21214.380373831777]	3	1070	1537	0.8949574332979767	0.7062265023662991	2.2413909188738037	0.6961613532856213	55.65240938406094	24.8294078982098	137.9827560572969	0.9562109025915996	0.0477837241367513	0.062295712639434	0.2083595126282911	-0.0780770271502051	0.0015343873907582	91.3520157325467	0.9057937239232612	4.994770712758232	0.1576974001448925	116.6196261682243	22.57279372790793	191	74	95.661914138793	95.661914138793	3.0	1.0	1.0		2.0	0.6666666666666666	0.75	0.6666666666666666	0.0	0.0			1.0	0.0	0.0		0.0	0.0	0.0		0.0
136	[[2886, 21213], [2913, 21242]]	[2899.39593114241, 21227.356807511736]	3	639	840	0.5923502815607301	0.9350639706851837	1.2411867254715097	0.7607142857142857	31.79747299123392	25.618605435176967	92.66904755831212	0.9726027397260274	0.0706547111632157	0.0535140281797479	0.1929207279104189	-0.0387237288572381	0.0022567885656046	73.23809523809524	0.8908647987120962	4.800685682516214	0.1276821751034604	123.65414710485132	19.147094171071693	180	81			1.0	0.0	0.0		0.0	0.0	0.0		0.0	0.0			1.0	0.0	0.0		0.0	0.0	0.0		0.0
137	[[3003, 21217], [3018, 21255]]	[3010.1048593350383, 21235.72378516624]	3	391	624	0.9266037573984572	0.5150776625553912	2.6592972519331077	0.6266025641025641	36.84037022415518	13.853423191925996	97.66904755831212	0.8906605922551253	0.0747828297553068	0.1265809321301748	0.3815692370156857	-0.2121320343559642	0.0042448979591836	35.93142857142857	0.8220653643300494	4.138119793229469	0.1839131842096412	137.71099744245524	9.988784338451593	171	113			1.0	0.0	0.0		0.0	0.0	0.0		0.0	0.0			1.0	0.0	0.0		0.0	0.0	0.0		0.0
138	[[3782, 21233], [3799, 21259]]	[3790.9380952380952, 21245.19523809524]	3	210	486	0.952308501852364	0.5357421543282739	3.2772177212059126	0.4320987654320987	30.35206748898904	9.261535262851083	70.18376618407356	0.8536585365853658	0.1028635000118306	0.1313714153248066	0.3909830056250525	-0.0600672097707136	0.0064797396159933	46.91803278688525	0.804511577436139	4.124689153650239	0.1344230140677814	142.41904761904763	11.32992745942478	170	120	77.4995197934611	77.4995197934611	3.0	1.0	1.0		2.0	0.6666666666666666	0.75	0.6666666666666666	0.0	0.0			1.0	0.0	0.0		0.0	0.0	0.0		0.0
139	[[2792, 21237], [2808, 21254]]	[2800.045662100457, 21245.246575342466]	3	219	306	0.4830943663157953	0.9543988684776152	1.1421153662229755	0.7156862745098039	17.925995079543224	15.695432886806572	53.698484809834994	0.9563318777292577	0.1116145638942193	0.0472728846269578	0.1818558400388855	0.0316227766016837	0.0053216504541966	159.96517412935324	0.8227120727955255	4.605750790921118	0.0913708943256332	123.675799086758	22.52264023136713	173	84			1.0	0.0	0.0		0.0	0.0	0.0		0.0	0.0			1.0	0.0	0.0		0.0	0.0	0.0		0.0
140	[[3238, 21246], [3274, 21278]]	[3254.902007083825, 21261.247933884297]	3	847	1221	0.5386744840201775	0.8854383085845277	1.1869239301978902	0.6936936936936937	36.008669697849655	30.33780748851032	109.63961030678928	0.963594994311718	0.0650876611533252	0.0468022308256031	0.1795605540709095	-0.026295467525254	0.0014971415462815	119.34643734643734	0.9198280378447522	5.163907086042711	0.1077387489883753	104.5017709563164	27.092777485983905	173	45	63.580261230879486	75.3185394589413	9.0	2.0	1.0	0.0	4.0	0.4444444444444444	0.5520833333333334	0.4444444444444444	12.0	0.4285714285714285			1.0	0.0	0.0		0.0	0.0	0.0		0.0
141	[[3637, 21251], [3665, 21291]]	[3649.9031791907514, 21270.992774566475]	3	692	1189	0.9177734534640358	0.6585481712188622	2.518229593893105	0.5820016820857864	47.88581500379844	19.015666847822423	114.91168824543144	0.9153439153439152	0.0457989794412314	0.080630803760051	0.198128299004155	-0.1	0.0021024018348234	94.5453149001536	0.9327351028211064	5.067658188731006	0.1606132932630973	94.83959537572254	27.521016537936347	163	48	27.2473600786584	35.952060275834256	3.0	2.0	2.0	1.0	1.0	0.3333333333333333	1.0	1.0	0.0	0.0			1.0	0.0	0.0		0.0	0.0	0.0		0.0
142	[[3108, 21252], [3164, 21308]]	[3132.921535893155, 21283.22815804118]	3	1797	3249	0.8623043050168822	0.6743412618532668	1.97476078881077	0.5530932594644506	69.98314175770408	35.43879448803971	182.99494936611669	0.9286821705426356	0.0368431341445298	0.0544600036607544	0.1827117768270568	-0.0692304962502488	0.00101202272427	80.88563218390804	0.9178524780589896	5.083114001907635	0.1331058059671543	138.29716193656094	22.274097085188902	201	74	77.74671156395293	77.74671156395293	9.0	1.0	1.0		6.0	0.6666666666666666	0.3625	0.2666666666666666	0.0	0.0			1.0	0.0	0.0		0.0	0.0	0.0		0.0
143	[[2381, 21279], [2417, 21331]]	[2398.681422351234, 21304.047895500727]	3	1378	1961	0.8130218299408442	0.7981314709733524	1.7175248557375236	0.7027027027027027	55.19201294647356	32.134622542492124	147.29646455628165	0.962290502793296	0.0511114757277647	0.053093653057189	0.1788854381999831	-0.0653765418016587	0.0012844428622285	81.5267924528302	0.9174294987624524	5.034337144012169	0.1396403871444837	115.85123367198838	22.297931573788297	194	54	44.08582209154542	69.8738681151692	3.0	2.0	1.0	0.0	1.0	0.3333333333333333	1.0	1.0	1.0	1.0			1.0	0.0	0.0		0.0	0.0	0.0		0.0
144	[[3363, 21280], [3403, 21344]]	[3383.442420681551, 21310.915393654523]	3	1702	2665	0.9000307885262563	0.7062349343553062	2.294491998437255	0.6386491557223265	70.79051056664433	30.852367589365624	174.02438661763955	0.9675952245594088	0.0358665878166876	0.0525022265857333	0.1618033988749894	-0.0624401366044561	0.0010788243315002	72.83445326817349	0.924281477738672	5.060327011469595	0.1597987690764482	106.13572267920094	21.70217770350892	171	56	55.735882284098686	55.735882284098686	4.0	1.0	1.0		3.0	0.75	0.611111111111111	0.5	0.0	0.0			1.0	0.0	0.0		0.0	0.0	0.0		0.0
145	[[3668, 21287], [3694, 21317]]	[3681.4113636363636, 21302.638636363637]	3	440	837	0.9069365793640888	0.6569676375600131	2.3737904019574594	0.5256869772998806	37.28744447628427	15.707976763886377	91.74011537017762	0.8997955010224948	0.0389884723784832	0.0737806379450929	0.1133689381044701	-0.1484203447386296	0.0027917097578326	107.00977995110024	0.8917697865740736	4.874653813187894	0.1120066100043462	99.85227272727272	22.05228279913199	158	58	19.171827111363967	31.91429379218705	3.0	2.0	2.0	1.0	1.0	0.3333333333333333	1.0	1.0	0.0	0.0			1.0	0.0	0.0		0.0	0.0	0.0		0.0
146	[[3656, 21286], [3669, 21300]]	[3664.203539823009, 21294.185840707964]	3	113	210	0.342850284775553	0.678032762268448	1.0645205267253288	0.5380952380952381	13.327382560008344	12.519610684263602	45.76345596729058	0.795774647887324	0.0801916450617369	0.1342549751902451	0.3157403234295376	-0.1895644732458105	0.0124947938359017	46.81632653061224	0.9134733045262134	3.845821541392469	0.2227677756592467	82.64601769911505	14.75518229285094	127	64	19.171827111363967	23.20959359501118	3.0	2.0	2.0	1.0	1.0	0.3333333333333333	1.0	1.0	0.0	0.0			1.0	0.0	0.0		0.0	0.0	0.0		0.0
147	[[3473, 21299], [3510, 21374]]	[3492.4407443682667, 21339.090107737513]	3	2042	2888	0.8800552773141128	0.6775393514634076	2.105833927339589	0.7070637119113573	75.68229093787454	35.93934448263352	194.6101730552664	0.9423165666820488	0.0379788558856788	0.0789682312400418	0.3232834153731517	-0.1372812945967287	0.000845068598696	78.68040712468193	0.9528679680295472	5.338050948634985	0.1261340036703503	113.16405484818804	28.76072419860011	185	54	72.20658606678498	82.86431434382501	4.0	2.0	1.0	0.0	2.0	0.5	0.8333333333333333	0.75	2.0	0.6666666666666666			1.0	0.0	0.0		0.0	0.0	0.0		0.0
148	[[2393, 21316], [2426, 21373]]	[2410.004003202562, 21346.65492393915]	3	1249	1972	0.906539876877672	0.685669360155234	2.3689935534931776	0.6333671399594321	62.01354512598169	26.17716921793231	151.29646455628165	0.9607692307692308	0.0470682239064701	0.0614013333732522	0.2078272661051286	-0.0640060666713886	0.001636257376729	81.93702770780857	0.8675463835195316	4.829983947931913	0.1774822529024047	105.2097678142514	18.39337613638912	161	58	44.08582209154542	44.08582209154542	3.0	1.0	1.0		2.0	0.6666666666666666	0.75	0.6666666666666666	0.0	0.0			1.0	0.0	0.0		0.0	0.0	0.0		0.0
149	[[3403, 21316], [3440, 21386]]	[3421.356084656085, 21351.769312169312]	3	1890	2698	0.8883381830173029	0.7076848308036914	2.177748720895196	0.7005189028910304	72.81087917561968	33.4340130599134	183.1959594928933	0.9623217922606924	0.0311350932976969	0.0549863567727071	0.1557043959060603	-0.1315191898442858	0.0009839267755158	82.82618261826184	0.9159175467029734	5.071840000017408	0.1345658365889823	115.03439153439152	22.07113037563643	172	62	55.735882284098686	63.97123417544184	4.0	2.0	1.0	0.0	2.0	0.5	0.8333333333333333	0.75	2.0	0.6666666666666666			1.0	0.0	0.0		0.0	0.0	0.0		0.0
150	[[3860, 21320], [3909, 21386]]	[3884.389508196721, 21351.56393442623]	3	1525	3350	0.9508956857288589	0.5641417410287247	3.230897278765122	0.4552238805970149	80.2229708078391	24.829935428495286	184.30865786510145	0.9442724458204336	0.0339487562436131	0.0572227646423846	0.1629549371753222	-0.0539841238311113	0.0011365325595879	82.6358024691358	0.9170101956638254	5.072353624295791	0.1403890764735272	108.85639344262296	22.96719756613602	171	59	89.88979780540816	91.36297666525238	5.0	2.0	1.0	0.0	3.0	0.6	0.7083333333333334	0.5714285714285714	3.0	0.5			1.0	0.0	0.0		0.0	0.0	0.0		0.0
151	[[2619, 21338], [2627, 21353]]	[2622.9126213592235, 21344.757281553397]	3	103	144	0.8642816889758647	0.8032415044901096	1.988039503637404	0.7152777777777778	16.269590436614532	8.183735990581162	40.14213562373095	0.911504424778761	0.1397900005910923	0.0866276930807168	0.2622063980335925	-0.0225727758732212	0.0136081384595058	44.65517241379311	0.8045711432199971	3.734132153001582	0.2029025908188747	134.84466019417476	10.780022228801943	159	109	73.3871488540643	73.3871488540643	3.0	1.0	1.0		2.0	0.6666666666666666	0.75	0.6666666666666666	0.0	0.0			1.0	0.0	0.0		0.0	0.0	0.0		0.0
152	[[2891, 21342], [2898, 21359]]	[2894.774774774775, 21350.513513513513]	3	111	144	0.9208963348928958	0.7435019364756947	2.565368353693525	0.7708333333333334	19.12508914618717	7.455104495481734	43.31370849898475	0.9173553719008264	0.1319731806404142	0.0790131429114361	0.3145127329745748	0.0189851452353305	0.0121401318071453	101.21505376344086	0.6561018781906508	3.846614088010497	0.1074750091336372	144.64864864864865	11.815128985695598	174	121			1.0	0.0	0.0		0.0	0.0	0.0		0.0	0.0			1.0	0.0	0.0		0.0	0.0	0.0		0.0
153	[[2540, 21340], [2565, 21386]]	[2551.7505285412262, 21362.69133192389]	3	946	1222	0.8474648423112707	0.7837934615120195	1.88376590040536	0.7741407528641571	47.80147502458605	25.375485889355915	123.15432893255073	0.95748987854251	0.0562734061522325	0.0515857866360296	0.1798538450352554	-0.0929795256091397	0.0015033388971307	111.04783092324804	0.9225421098446616	5.159375711179449	0.1370822417679321	114.92177589852008	26.691214702608235	187	63	47.69974810766052	60.54344848086241	3.0	2.0	1.0	0.0	1.0	0.3333333333333333	1.0	1.0	1.0	1.0			1.0	0.0	0.0		0.0	0.0	0.0		0.0
154	[[3792, 21370], [3805, 21387]]	[3798.6634146341466, 21378.60487804878]	3	205	252	0.7190939083531381	0.9387577546875426	1.4390292469439137	0.8134920634920635	19.44070812674009	13.509599035618349	52.38477631085024	0.9534883720930232	0.1279063973853433	0.057940994000238	0.2341640786499873	0.0235228273900031	0.0070633990105522	48.20320855614973	0.8963716819278076	4.321716844774824	0.1549881374806645	129.4390243902439	14.841682865082982	162	101	89.88979780540816	93.88799977164363	5.0	2.0	1.0	0.0	2.0	0.4	0.75	0.6666666666666666	4.0	0.6666666666666666			1.0	0.0	0.0		0.0	0.0	0.0		0.0
155	[[2739, 21370], [2777, 21407]]	[2758.8228388473854, 21389.582710779083]	3	937	1482	0.85302384758369	0.8003006501044497	1.9161789223170704	0.6322537112010796	48.1310566028406	25.118247592787345	121.29646455628163	0.9639917695473252	0.0627132457760083	0.0560626329256893	0.2103310680905915	-0.0149242735199056	0.0014711686820481	92.30812013348164	0.9297438992372988	5.174078728461089	0.1277583630687512	108.91675560298826	25.90532609117496	179	44	81.27781088257349	85.38017903357348	3.0	2.0	2.0	1.0	1.0	0.3333333333333333	1.0	1.0	0.0	0.0			1.0	0.0	0.0		0.0	0.0	0.0		0.0
157	[[3558, 21378], [3584, 21405]]	[3569.441509433962, 21392.1679245283]	3	530	756	0.6876117135964733	0.8747959030321255	1.3772613625400223	0.701058201058201	30.831040132826264	22.38575841259784	87.25483399593904	0.9515260323159784	0.0794141252863797	0.0570225454583198	0.1792599538082968	-0.0341431679821056	0.00282535197854	124.52589641434264	0.8462523688276838	4.672659458836672	0.1507937011846234	76.16792452830188	22.20139612799249	156	44	93.52204262086504	93.52204262086504	4.0	1.0	1.0		3.0	0.75	0.611111111111111	0.5	0.0	0.0	73.17947627614234	86.4189791162889	5.0	2.0	2.0	0.0	2.0	0.4	0.75	0.6666666666666666	0.3333333333333333
159	[[2515, 21388], [2533, 21415]]	[2523.9877149877148, 21401.479115479116]	3	407	532	0.7528600212863985	0.9006918161818953	1.5193396775693673	0.7650375939849624	28.092015813887635	18.48962166171367	75.35533905932738	0.969047619047619	0.0938061576480815	0.0538714016931226	0.2103310680905915	0.0179174901475245	0.0032093900766494	73.49076517150397	0.9040429732696856	4.757272576011401	0.1428559613485305	133.0810810810811	18.89609012274991	181	90	47.69974810766052	47.69974810766052	3.0	1.0	1.0		2.0	0.6666666666666666	0.75	0.6666666666666666	0.0	0.0			1.0	0.0	0.0		0.0	0.0	0.0		0.0
160	[[3254, 21391], [3293, 21437]]	[3271.8784893267652, 21412.084564860426]	3	1218	1880	0.8166636355189136	0.8062575321821761	1.7327600680963149	0.6478723404255319	52.317631049973606	30.19323448944205	137.78174593052023	0.9705179282868526	0.0578635149229877	0.0513420386569699	0.2233490663913138	-0.0215414474255375	0.0012856966791395	82.64730999146028	0.915876436549372	5.033585768479217	0.1451528258344954	118.1215106732348	22.641056050112503	181	72	86.3960369177649	86.3960369177649	4.0	1.0	1.0		3.0	0.75	0.611111111111111	0.5	0.0	0.0			1.0	0.0	0.0		0.0	0.0	0.0		0.0
161	[[3694, 21393], [3718, 21428]]	[3706.020569620253, 21410.212025316454]	3	632	900	0.7810009961901898	0.8061643846082596	1.6012046739628862	0.7022222222222222	36.30918120464541	22.676164887017443	99.25483399593904	0.9404761904761904	0.0625665109524421	0.0663544121608648	0.1655790079237061	-0.1295161269325641	0.0022690419350479	113.33724832214764	0.8934133667728046	4.918491498727778	0.1808521963751282	82.80221518987342	23.95929686959404	146	39	65.14357910888813	81.51489042338363	5.0	2.0	1.0	0.0	3.0	0.6	0.7083333333333334	0.5714285714285714	3.0	0.5	67.24872827559167	76.7859785553284	5.0	2.0	2.0	0.0	2.0	0.4	0.75	0.6666666666666666	0.3333333333333333
162	[[3865, 21426], [3908, 21463]]	[3887.4373259052927, 21444.350046425254]	3	1077	1672	0.8298723430368513	0.757800986307126	1.792264666402555	0.6441387559808612	50.22413785831723	28.02272387544605	133.63961030678928	0.9505736981465136	0.0405130824067773	0.0561974389531577	0.1825167450860901	-0.0422405868431265	0.0014386010091512	58.60635226179019	0.9468628363295322	5.100071696754072	0.1707322981362641	127.11327762302692	23.44020188026437	184	59	92.83615552509656	92.83615552509656	5.0	1.0	1.0		4.0	0.8	0.5208333333333333	0.4	0.0	0.0			1.0	0.0	0.0		0.0	0.0	0.0		0.0
163	[[2698, 21444], [2703, 21449]]	[2700.448275862069, 21446.137931034482]	3	29	36	0.6012442572434181	1.0469622539910002	1.2514621874427594	0.8055555555555556	7.074189634045903	5.652739415564219	18.656854249492383	0.8529411764705882	0.2107864285406681	0.1274644945462929	0.331065959295184	-0.0223134714231586	0.0657596371882086	7.285714285714286	0.8694370756468633	2.42547970468324	0.288235294117647	129.68965517241378	4.864391717126167	142	125	9.77139351373098	45.52460219815224	3.0	2.0	2.0	1.0	1.0	0.3333333333333333	1.0	1.0	0.0	0.0			1.0	0.0	0.0		0.0	0.0	0.0		0.0
165	[[2694, 21450], [2702, 21462]]	[2698.5526315789475, 21455.723684210527]	3	76	117	0.7382753767840933	0.8463592712357612	1.4825809627843385	0.6495726495726496	12.160512887749343	8.202258893781746	33.59188309203678	0.8735632183908046	0.1898200166565844	0.0394753403839769	0.2458990535760588	0.1393356895650028	0.0249739854318418	12.612903225806452	0.6557641751792423	3.164118561432904	0.3129085871243505	139.23684210526315	4.509838429398528	150	130	9.77139351373098	49.62697034915223	3.0	2.0	2.0	1.0	1.0	0.3333333333333333	1.0	1.0	0.0	0.0			1.0	0.0	0.0		0.0	0.0	0.0		0.0
166	[[3205, 21451], [3229, 21515]]	[3217.8045112781956, 21479.466165413534]	3	798	1625	0.9638235004471184	0.4171073023910586	3.751763919939311	0.4910769230769231	66.36260540109834	17.68837453988092	155.05382386916236	0.8068756319514662	0.0397883376336559	0.0865213270079433	0.2421704122092945	-0.0964005926371333	0.0017588299779076	152.01091405184175	0.809512165265442	4.876932323301524	0.1063791880119102	123.7844611528822	19.874383939894727	189	77	47.46197233149052	66.92900462462771	4.0	2.0	1.0	0.0	2.0	0.5	0.8333333333333333	0.75	2.0	0.6666666666666666			1.0	0.0	0.0		0.0	0.0	0.0		0.0
167	[[3661, 21453], [3676, 21471]]	[3667.7660550458713, 21462.940366972478]	3	218	304	0.7465494135366224	0.9099038949515826	1.50301360284766	0.7171052631578947	20.55295862621769	13.67449941056912	54.8700576850888	0.960352422907489	0.1281601626509327	0.0966137876175904	0.3679425043398811	-0.0542561070505979	0.0051766369536122	128.08040201005025	0.8868666839400245	4.625279158063488	0.1054807184305033	120.9770642201835	22.93877824437256	184	79	65.14357910888813	65.14357910888813	5.0	1.0	1.0		4.0	0.8	0.5208333333333333	0.4	0.0	0.0	29.27451955752332	42.577902960507565	5.0	2.0	2.0	0.0	2.0	0.4	0.75	0.6666666666666666	0.3333333333333333
168	[[3449, 21482], [3476, 21515]]	[3462.6736, 21497.5312]	3	625	952	0.7773339174564498	0.8320809298103368	1.5896021861893488	0.6565126050420168	35.70972698926816	22.464568367808297	97.15432893255073	0.963020030816641	0.0656314082087433	0.0614895702025822	0.2103310680905915	-0.0379491000677237	0.0018810069829163	126.06768189509305	0.8980889707062338	5.037791448114839	0.0975278163885825	99.136	25.278020175638755	154	47	38.58741807896497	38.58741807896497	2.0	1.0	1.0		1.0	0.5	1.0	1.0	0.0	0.0			1.0	0.0	0.0		0.0	0.0	0.0		0.0
169	[[3491, 21484], [3509, 21532]]	[3499.852981969487, 21507.859916782247]	3	721	931	0.9291945629038746	0.6617331459480665	2.7056940170011523	0.7744360902255639	49.93522671982417	18.45560747300233	117.01219330881976	0.952443857331572	0.0586016231419387	0.0683973875485617	0.1981990337346273	-0.0316227766016837	0.0019132653061224	121.6220238095238	0.9194267944967628	5.095384320877618	0.1060756322412545	116.22884882108184	26.028769955333768	185	59	38.58741807896497	38.58741807896497	2.0	1.0	1.0		1.0	0.5	1.0	1.0	0.0	0.0			1.0	0.0	0.0		0.0	0.0	0.0		0.0
170	[[3745, 21489], [3779, 21508]]	[3762.418502202643, 21498.477973568282]	3	454	700	0.9101112350414836	0.7106721266452385	2.4133369580464685	0.6485714285714286	37.51214404619449	15.543682750609166	89.59797974644667	0.9478079331941544	0.0776271993820265	0.0763438190355577	0.2341640786499873	-0.0308625155252848	0.002856293401856	69.30184331797236	0.9574951919870024	5.046628194306079	0.1452055346201498	89.84361233480176	29.67102654149208	161	41	69.95048313334034	76.22730170369651	3.0	2.0	2.0	1.0	1.0	0.3333333333333333	1.0	1.0	0.0	0.0			1.0	0.0	0.0		0.0	0.0	0.0		0.0
173	[[3820, 21503], [3853, 21566]]	[3837.378231292517, 21532.944897959183]	3	1470	2176	0.8835882406684539	0.6977423580875844	2.135544317044263	0.6755514705882353	63.76438833068477	29.85861160630886	162.71067811865476	0.9489993544222078	0.0411693763903906	0.0602058541565925	0.2514462443694308	-0.0637758711275513	0.001407299340967	45.5945945945946	0.9365468283808072	4.9027420006182485	0.1798001905207475	127.85034013605444	18.97687591813254	170	74	63.46596151390929	72.985040893981	3.0	2.0	2.0	1.0	1.0	0.3333333333333333	1.0	1.0	0.0	0.0			1.0	0.0	0.0		0.0	0.0	0.0		0.0
174	[[3209, 21515], [3217, 21537]]	[3212.3142857142857, 21526.609523809522]	3	105	207	0.9680578885160762	0.4328259314984136	3.98840502841172	0.5072463768115942	24.29682863523882	6.091865911851587	55.21320343559642	0.7954545454545454	0.0711677303770359	0.1126981800808314	0.314365990759488	-0.1622350268962491	0.0121951219512195	195.0731707317073	0.5389567023577332	3.800008893643483	0.0953671714161015	124.11428571428571	14.97255539198257	170	94	47.46197233149052	70.83196790704723	4.0	2.0	1.0	0.0	2.0	0.5	0.8333333333333333	0.75	2.0	0.6666666666666666			1.0	0.0	0.0		0.0	0.0	0.0		0.0
175	[[3768, 21539], [3794, 21598]]	[3782.829134720701, 21565.384446878423]	3	913	1620	0.9472801165679609	0.5434637081738767	3.1210344659960163	0.5635802469135802	61.97471710468013	19.857107564783693	145.29646455628165	0.9441571871768356	0.0371743377601402	0.0711457476845013	0.2649527491120883	-0.109537236177697	0.0017743046059078	98.58968347010553	0.9054068220543136	4.9873077682457385	0.1464375768223983	123.83351588170864	22.9919909483718	175	62	63.46596151390929	66.70822232362482	3.0	2.0	2.0	1.0	1.0	0.3333333333333333	1.0	1.0	0.0	0.0			1.0	0.0	0.0		0.0	0.0	0.0		0.0
176	[[3274, 21560], [3303, 21605]]	[3288.186612576065, 21582.443204868156]	3	986	1380	0.8483235403579341	0.7380531396612022	1.8886518618331347	0.7144927536231884	48.85451548924567	25.86740122757576	129.5685424949238	0.952657004830918	0.025410864510502	0.0848950228012529	0.1878487601543361	-0.2946413647947961	0.001334889381108	173.58466453674123	0.919416419588549	5.331351267178957	0.0987731225111798	128.77281947261665	32.30130573981215	203	57	94.20196348260394	94.20196348260394	4.0	1.0	1.0		3.0	0.75	0.611111111111111	0.5	0.0	0.0			1.0	0.0	0.0		0.0	0.0	0.0		0.0
177	[[2730, 21579], [2754, 21614]]	[2742.121666666667, 21594.56166666667]	3	600	900	0.7469448694528829	0.7760406035889188	1.5040172827518905	0.6666666666666666	34.35007575045326	22.83888366468978	98.5685424949238	0.9508716323296356	0.0702258721968793	0.056023036152067	0.1981705925984629	-0.0606728993592815	0.0022886172727729	92.2996453900709	0.8663854023477124	4.789718529357744	0.137984358008074	129.73166666666663	19.20997129675685	210	75			1.0	0.0	0.0		0.0	0.0	0.0		0.0	0.0			1.0	0.0	0.0		0.0	0.0	0.0		0.0
178	[[3463, 21580], [3485, 21632]]	[3474.125326370757, 21606.79634464752]	3	766	1219	0.9391115153493588	0.5823300377525769	2.910254868355261	0.6283839212469237	54.22161394436962	18.631225235270588	128.5685424949238	0.9318734793187348	0.0556070858213644	0.0641970049482763	0.2383536840574057	-0.0204802686911231	0.001969042172123	78.72370266479663	0.8697320420702956	4.78329365859379	0.1347172841801827	126.46344647519582	17.873229120455676	170	82	72.86237462529307	83.33327242556092	14.0	2.0	1.0	0.0	5.0	0.3571428571428571	0.4217948717948718	0.325	12.0	0.1538461538461538			1.0	0.0	0.0		0.0	0.0	0.0		0.0
179	[[3531, 21596], [3561, 21644]]	[3545.570143884892, 21621.09892086331]	3	1112	1519	0.8035944786853023	0.8093641292078539	1.6801718540914132	0.7320605661619487	49.20091483904916	29.2832633276407	131.39696961967	0.961106309420916	0.0493575282076315	0.0535662635579168	0.1717140347272574	-0.0643330919323584	0.0017212861591778	51.60206961429916	0.9159181894589252	4.779174087942631	0.1604376947539122	141.98471223021582	17.399525031450317	175	85	72.86237462529307	72.86237462529307	14.0	1.0	1.0		6.0	0.4285714285714285	0.3153846153846154	0.25	0.0	0.0			1.0	0.0	0.0		0.0	0.0	0.0		0.0
180	[[2615, 21630], [2627, 21646]]	[2621.7651515151515, 21638.28787878788]	3	132	221	0.8886458333417544	0.7629587882902433	2.180577374159316	0.5972850678733032	19.474217847394264	8.930762135832127	46.62741699796952	0.9166666666666666	0.1380218943663093	0.148257311857376	0.5080481429046461	-0.1507438246269067	0.0091493383742911	136.0782608695652	0.765616128177449	4.249092833788483	0.100911017477918	135.3181818181818	17.08149724729558	171	97			1.0	0.0	0.0		0.0	0.0	0.0		0.0	0.0			1.0	0.0	0.0		0.0	0.0	0.0		0.0
181	[[3729, 21645], [3757, 21712]]	[3742.82784272051, 21682.370882040384]	3	941	1972	0.9592687210571292	0.4611920257543256	3.539883537490635	0.4771805273833671	67.97292268872386	19.202022317634988	160.12489168102786	0.8961904761904762	0.0440312745575923	0.084250820154888	0.3229763848022709	-0.1	0.0013869043167232	179.22107674684997	0.8895580820858278	5.214522829876146	0.100494305001221	107.0797024442083	28.13125872865518	171	40	77.84339032452789	77.84339032452789	14.0	1.0	1.0		6.0	0.4285714285714285	0.344871794871795	0.2708333333333333	0.0	0.0			1.0	0.0	0.0		0.0	0.0	0.0		0.0
182	[[3832, 21655], [3876, 21713]]	[3852.435132032147, 21683.103903559128]	3	1742	2655	0.7355420619831298	0.6055530601929666	1.4760603845607678	0.656120527306968	58.82285929423098	39.851255348022185	190.1309883354377	0.896551724137931	0.0312260749084066	0.1088766378614201	0.3133898449692727	-0.2881917860799601	0.0008294052127422	102.77373134328356	0.964921665161698	5.528190765315347	0.13269922278155	118.36567164179104	38.31075776143017	206	47	70.2951825260553	70.2951825260553	3.0	1.0	1.0		2.0	0.6666666666666666	0.75	0.6666666666666666	0.0	0.0			1.0	0.0	0.0		0.0	0.0	0.0		0.0
184	[[3321, 21673], [3336, 21699]]	[3328.1414141414143, 21687.378787878788]	3	198	432	0.9399723415960828	0.3951143028581437	2.9303974630771976	0.4583333333333333	28.51334185022552	9.730196060258592	79.35533905932738	0.8016194331983806	0.0998308422029145	0.1346379180191045	0.3369993212084022	-0.1581138830084189	0.0077808454946394	24.03592814371257	0.9163379771271534	4.151293725165818	0.1602380334749913	136.94444444444446	11.882503241203707	165	114			1.0	0.0	0.0		0.0	0.0	0.0		0.0	0.0			1.0	0.0	0.0		0.0	0.0	0.0		0.0
185	[[3434, 21676], [3473, 21723]]	[3454.0276162790697, 21698.42223837209]	3	1376	1920	0.7296604055487199	0.819064690522732	1.4623951870778018	0.7166666666666667	51.025318117038864	34.8916069800524	145.29646455628165	0.9515905947441216	0.0492834738740313	0.0537263399225833	0.1620412094198079	-0.1159952581186303	0.0012067493919402	72.64280331574982	0.9412566467873226	5.149742217841813	0.1523390207205144	101.84229651162792	25.27883424933009	172	53	66.644907890199	81.9800398186178	14.0	3.0	2.0	0.3333333333333333	4.0	0.2857142857142857	0.5384615384615384	0.4333333333333333	22.0	0.282051282051282			1.0	0.0	0.0		0.0	0.0	0.0		0.0
186	[[3910, 21677], [3932, 21724]]	[3920.277777777778, 21701.510101010103]	3	792	1104	0.9093756826191768	0.7137701280838243	2.403985989471485	0.717391304347826	49.5084131677126	20.59430187386283	118.08326112068522	0.9635036496350364	0.0633584610953062	0.0576127044800052	0.2116018220763269	-0.0105274487115007	0.0019366400739969	104.27688172043013	0.8535667399219495	4.845254945959442	0.1492731649155594	99.6489898989899	19.66025894559832	165	55	70.2951825260553	76.68796543690011	3.0	2.0	1.0	0.0	1.0	0.3333333333333333	1.0	1.0	1.0	1.0	35.452137559332954	57.86476058584902	5.0	3.0	2.0	0.0	2.0	0.4	0.875	0.8	1.5
187	[[3615, 21682], [3621, 21701]]	[3617.7941176470586, 21690.28431372549]	3	102	140	0.9395668563109588	0.5767552147133005	2.9208552139320365	0.7285714285714285	20.65118294981807	7.070252182071559	47.14213562373095	0.85	0.1470760399608593	0.1701316319276868	0.3901986778527731	-0.1821880717055152	0.0127900059488399	102.85365853658536	0.7483974528118076	3.972368896274544	0.0928555678959611	128.27450980392155	14.37123820360674	156	100	67.05751981713098	79.3820343839405	14.0	3.0	2.0	0.6666666666666666	4.0	0.2857142857142857	0.5384615384615384	0.4333333333333333	6.0	0.0769230769230769			1.0	0.0	0.0		0.0	0.0	0.0		0.0
189	[[3673, 21700], [3686, 21758]]	[3679.1383399209485, 21727.128458498024]	3	506	826	0.98394552857078	0.3685232744002062	5.603212873753855	0.612590799031477	60.760452405991	10.8438593669358	131.35533905932738	0.8971631205673759	0.0314373958774684	0.0600313004088444	0.1657868552516711	-0.111194759778205	0.0028277004539335	85.24608501118567	0.8210428069607705	4.582044538022107	0.101219802887438	141.37747035573122	14.7655527411302	177	112	71.5583999989372	81.58616425920371	14.0	3.0	2.0	0.3333333333333333	5.0	0.3571428571428571	0.4923076923076923	0.3611111111111111	12.0	0.1538461538461538			1.0	0.0	0.0		0.0	0.0	0.0		0.0
190	[[3503, 21712], [3528, 21740]]	[3514.6784313725493, 21726.045098039216]	3	510	754	0.5575719386992043	0.8767453386638715	1.2046325960999729	0.6763925729442971	28.256950635789696	23.45690356318786	85.49747468305833	0.9586466165413534	0.0665765622649026	0.0617453878576271	0.1851552548687377	-0.0399999999999999	0.0026149610349194	94.88149688149689	0.927296208466918	4.930789477252892	0.1282147066290715	97.55294117647058	25.2130556978719	156	57	19.16283614244858	64.91632349015691	14.0	4.0	3.0	0.6666666666666666	4.0	0.2857142857142857	0.5961538461538461	0.4814814814814814	6.5	0.0833333333333333			1.0	0.0	0.0		0.0	0.0	0.0		0.0
191	[[2737, 21710], [2774, 21794]]	[2756.8921729611384, 21754.264915161468]	3	1827	3230	0.943963423452852	0.5552785660664011	3.0298432303757914	0.5656346749226007	85.13806985506264	28.099826750608138	203.3380951166243	0.956544502617801	0.0315344734638257	0.063869158399267	0.2754896161660179	-0.083343656004021	0.0009029303715459	92.8398392652124	0.9297471936461884	5.201045589250269	0.1315868444919083	129.00328407224958	25.41230862845594	199	77	80.98330722372971	80.98330722372971	2.0	1.0	1.0		1.0	0.5	1.0	1.0	0.0	0.0			1.0	0.0	0.0		0.0	0.0	0.0		0.0
192	[[2823, 21723], [2849, 21747]]	[2835.4493927125504, 21734.591093117408]	3	494	675	0.4292744604397768	0.91370094888577	1.107206252484481	0.7318518518518519	26.47817386421552	23.914400595914845	82.42640687119285	0.9610894941634242	0.0813457726694664	0.0684836445803972	0.26197165896624	-0.0246017282890628	0.0025413596046571	95.4371002132196	0.93301264152914	5.001517771028185	0.1080045824227749	106.92914979757084	26.606311092772987	174	49	80.98330722372971	80.98330722372971	2.0	1.0	1.0		1.0	0.5	1.0	1.0	0.0	0.0			1.0	0.0	0.0		0.0	0.0	0.0		0.0
193	[[3520, 21722], [3539, 21750]]	[3530.1190476190477, 21737.39417989418]	3	378	580	0.7416676896711759	0.8349391489276003	1.490829536411782	0.6517241379310345	27.013147761375198	18.119541571729293	75.42640687119285	0.9521410579345088	0.0679363040105192	0.0775906794239193	0.1929483493006722	-0.0366625260259786	0.0031116329094178	119.42693409742118	0.8985816944594285	4.893127822481903	0.1019331433548967	140.6005291005291	24.09739277067939	189	84	19.16283614244858	68.10039475837314	14.0	6.0	3.0	0.3333333333333333	3.0	0.2142857142857142	0.6923076923076925	0.5652173913043478	43.0	0.5512820512820513			1.0	0.0	0.0		0.0	0.0	0.0		0.0
194	[[3569, 21728], [3600, 21774]]	[3586.4601941747574, 21749.570873786408]	3	1030	1504	0.7046190052866141	0.7872251960320067	1.4092727764849404	0.6848404255319149	44.14458212612757	31.32437017355476	128.22539674441617	0.9475620975160992	0.0704849255429811	0.0832294190381581	0.3597243242358762	-0.1062152951522833	0.0019859483032508	28.095625635808748	0.9538969478213056	4.8354384261276335	0.2256305472677707	150.973786407767	17.26701474732895	197	106	44.23301535886424	67.96556610408422	14.0	5.0	3.0	0.5	4.0	0.2857142857142857	0.6282051282051282	0.4814814814814814	15.5	0.1987179487179487			1.0	0.0	0.0		0.0	0.0	0.0		0.0
195	[[2528, 21730], [2544, 21747]]	[2536.818181818182, 21739.175324675325]	3	154	306	0.9145501147653294	0.7467919142688917	2.472355332625729	0.5032679738562091	22.118503000412257	8.946328510522646	50.90559159102154	0.9333333333333332	0.1261970135822194	0.1050081453549593	0.3263279393944172	-0.0271186613954758	0.0090830449826989	52.98529411764706	0.717477253417539	3.954035890512445	0.165441297993369	125.65584415584416	10.788630300826902	153	109			1.0	0.0	0.0		0.0	0.0	0.0		0.0	0.0			1.0	0.0	0.0		0.0	0.0	0.0		0.0
198	[[3574, 21777], [3598, 21809]]	[3585.923076923077, 21793.800627943485]	3	637	825	0.678025595236021	0.9090076860616376	1.3604733379157952	0.7721212121212121	33.31641585416535	24.48884143896941	93.84062043356592	0.969558599695586	0.070062462967387	0.0520493410857674	0.1677218106792912	-0.0399999999999999	0.0022696372966097	64.52317880794702	0.8952744909224881	4.751897116823072	0.140704882809096	129.89638932496075	17.40915698058475	182	91	44.23301535886424	75.28806059977144	14.0	4.0	3.0	0.5	4.0	0.2857142857142857	0.5769230769230769	0.4482758620689655	12.0	0.1538461538461538			1.0	0.0	0.0		0.0	0.0	0.0		0.0
199	[[3464, 21794], [3480, 21842]]	[3472.79427549195, 21817.9373881932]	3	559	833	0.9476605716743168	0.5557570877342936	3.132051369115463	0.6710684273709484	47.65144006522434	15.214131075596567	112.42640687119284	0.925496688741722	0.0594302265970029	0.1047021568689035	0.2854101966249685	-0.1677218106792913	0.0023298731257208	142.71176470588233	0.9330223132489645	5.084607863285913	0.09107225270499	93.3076923076923	29.535857256990617	169	45	46.80468872013103	72.8324412204877	14.0	2.0	1.0	0.0	4.0	0.2857142857142857	0.4999999999999999	0.4193548387096774	22.0	0.282051282051282			1.0	0.0	0.0		0.0	0.0	0.0		0.0
200	[[3354, 21798], [3369, 21839]]	[3360.929577464789, 21817.584507042255]	3	426	672	0.9428999417981084	0.5857631325939482	3.002316734146828	0.6339285714285714	41.13559893214924	13.701285565341523	95.59797974644668	0.9383259911894272	0.0778536852569015	0.0951718952003481	0.3019328836334271	-0.0130446057725633	0.0030381944444444	290.09635416666663	0.7177602568038968	4.758106273251309	0.0702949033306863	107.65023474178405	23.76404378341787	179	66	87.09668913419473	87.09668913419473	4.0	1.0	1.0		3.0	0.75	0.611111111111111	0.5	0.0	0.0			1.0	0.0	0.0		0.0	0.0	0.0		0.0
201	[[3622, 21832], [3645, 21883]]	[3632.973063973064, 21857.57800224467]	3	891	1248	0.9278558196149184	0.6737565123903781	2.681402887270892	0.7139423076923077	55.60472342537385	20.73717593478384	128.91168824543144	0.9529411764705882	0.0563500639864349	0.0513610413019715	0.150055426721397	-0.0270465492814345	0.0018879959540914	135.51847437425505	0.8780277038501855	4.912298242596265	0.1609015825745899	90.64309764309763	24.178222131113	169	52	79.25436741377413	79.25436741377413	14.0	1.0	1.0		5.0	0.3571428571428571	0.3833333333333334	0.3170731707317073	0.0	0.0			1.0	0.0	0.0		0.0	0.0	0.0		0.0
202	[[3452, 21843], [3471, 21883]]	[3462.3711151736743, 21863.566727605117]	3	547	820	0.8784601751902037	0.723120138057845	2.092857703113026	0.6670731707317074	38.5810030903882	18.434604050242307	97.49747468305831	0.9546247818499128	0.0559354506941152	0.0716855145711548	0.2497679801857136	-0.0748151459258718	0.0024449686762798	103.19169960474306	0.8529523628725852	4.762437495057234	0.1042590053362245	127.63802559414992	18.25426393641785	166	85	46.80468872013103	57.65875043700309	14.0	2.0	1.0	0.0	5.0	0.3571428571428571	0.408974358974359	0.3170731707317073	12.0	0.1538461538461538			1.0	0.0	0.0		0.0	0.0	0.0		0.0
203	[[2979, 21882], [2997, 21927]]	[2988.044094488189, 21904.22992125984]	3	635	874	0.9316521901870832	0.6643217810439139	2.7521571795820976	0.7265446224256293	47.26846057117344	17.17505850387184	109.59797974644664	0.9505988023952096	0.0707909583194367	0.0786076529504073	0.3350453783688631	-0.0523654633330446	0.001899567913156	167.21731748726654	0.8631720700256321	4.96783233511438	0.1141104960542288	155.44094488188978	24.069078259066263	216	109	52.33178317223567	52.33178317223567	4.0	1.0	1.0		3.0	0.75	0.611111111111111	0.5	0.0	0.0			1.0	0.0	0.0		0.0	0.0	0.0		0.0
204	[[3285, 21888], [3301, 21917]]	[3293.0209580838323, 21902.850299401198]	3	334	510	0.8779340397048134	0.7626733566447924	2.088634978627017	0.6549019607843137	29.92011736306944	14.325201707929692	74.18376618407356	0.9461756373937678	0.0748605724726921	0.071624666319627	0.237717850153614	-0.0439259635830455	0.0034842451523545	178.85197368421052	0.8572638674529413	4.819412870466362	0.0656736442047102	132.17664670658684	24.452849523793084	184	69	42.96479907188425	67.38231300145121	4.0	2.0	1.0	0.0	2.0	0.5	0.8333333333333333	0.75	2.0	0.6666666666666666			1.0	0.0	0.0		0.0	0.0	0.0		0.0
205	[[3332, 21895], [3340, 21907]]	[3335.946808510638, 21901.021276595744]	3	94	117	0.7562368317491335	0.9794451528328224	1.5283556141153287	0.8034188034188035	13.52466159089035	8.84915883841533	34.72792206135785	0.9494949494949496	0.165337939237934	0.049033514700747	0.2342617547667328	0.0657595949221429	0.0129553421734491	50.34567901234567	0.8522404342137224	3.767328842518957	0.1889035955696563	132.96808510638297	12.568494999241093	177	112	42.96479907188425	65.0307441030395	4.0	2.0	1.0	0.0	2.0	0.5	0.8333333333333333	0.75	2.0	0.6666666666666666			1.0	0.0	0.0		0.0	0.0	0.0		0.0
206	[[3422, 21910], [3455, 21946]]	[3440.199779249448, 21928.39293598234]	3	906	1258	0.6805644515731701	0.8946100100275864	1.3648370113545487	0.7201907790143084	39.93329154769403	29.258652289962274	112.81118318204308	0.976293103448276	0.0668103691988057	0.0517444885401848	0.1981990337346273	-0.0	0.0018658272871612	69.70080552359033	0.9400637722900408	4.936157832922501	0.1526541792153805	143.7086092715232	23.43487224498401	183	73	68.51281215387516	68.51281215387516	14.0	1.0	1.0		6.0	0.4285714285714285	0.308974358974359	0.2452830188679245	0.0	0.0			1.0	0.0	0.0		0.0	0.0	0.0		0.0
207	[[3692, 21914], [3703, 21951]]	[3697.2014925373132, 21934.64552238806]	3	268	456	0.9673765405523436	0.4675581841803816	3.947219244471473	0.5877192982456141	37.69841208929726	9.550625327462654	84.87005768508881	0.8933333333333333	0.0775520373243664	0.1066891027313153	0.323799307957657	-0.0413760375504013	0.0048771266540642	120.89130434782608	0.8361208566676201	4.3443521565530565	0.1073856597227933	115.24626865671642	16.15731273243771	162	85	70.99449804367984	73.78629760260993	28.0	2.0	2.0	1.0	10.0	0.3571428571428571	0.2262051734273956	0.1516853932584269	0.0	0.0			1.0	0.0	0.0		0.0	0.0	0.0		0.0
208	[[3199, 21917], [3212, 21946]]	[3205.871527777778, 21931.697916666668]	3	288	420	0.8834916977056793	0.7398388250087206	2.134714047209385	0.6857142857142857	28.04567860346798	13.137908864248502	69.94112549695429	0.9381107491856676	0.0783165588143343	0.0695373184051067	0.2532735616031564	-0.0466923425850174	0.0041764317048254	255.6937984496124	0.8304264323118766	4.824693166187741	0.0746863017024861	114.92708333333331	27.27798440427229	175	62	91.79982693101816	91.79982693101816	4.0	1.0	1.0		3.0	0.75	0.611111111111111	0.5	0.0	0.0			1.0	0.0	0.0		0.0	0.0	0.0		0.0
209	[[2669, 21925], [2685, 21980]]	[2676.543918918919, 21952.611486486487]	3	592	952	0.9715241791974406	0.4611484352481092	4.220470028604599	0.6218487394957983	56.88217370153287	13.47768692017928	127.01219330881976	0.9149922720247295	0.0589741435962552	0.1110678036736799	0.3223258779308288	-0.1645197025126054	0.0026244709289374	109.95335820895522	0.8116412406406935	4.733896576306991	0.1284380499821656	119.375	18.34176070639923	165	78	78.76511379241089	78.76511379241089	2.0	1.0	1.0		1.0	0.5	1.0	1.0	0.0	0.0			1.0	0.0	0.0		0.0	0.0	0.0		0.0
210	[[2974, 21932], [2990, 21985]]	[2981.764705882353, 21956.18360071301]	3	561	918	0.9675173905708528	0.4658825041757413	3.9556262936187534	0.6111111111111112	53.85396814729027	13.61452375674818	123.01219330881976	0.9077669902912622	0.0556803278652204	0.0832011922340247	0.286066999378663	-0.04330468902755	0.0023302950021202	152.44970414201185	0.896719077176817	5.038772050042818	0.09225411661258	131.6916221033868	25.686012014972437	183	71	52.33178317223567	55.73199852746752	4.0	2.0	1.0	0.0	2.0	0.5	0.8333333333333333	0.75	2.0	0.6666666666666666			1.0	0.0	0.0		0.0	0.0	0.0		0.0
211	[[3756, 21941], [3786, 21976]]	[3769.0647482014388, 21961.10071942446]	3	556	1116	0.9173920904640528	0.6504787491673073	2.512659954182124	0.4982078853046595	43.45005359064011	17.292452772338308	103.63961030678928	0.9144736842105264	0.0798871273439194	0.0959359567420968	0.4111456180001682	-0.041757015572243	0.0025961538461538	100.3076923076923	0.8860389652017758	4.8177902252334	0.1274547761622471	81.82374100719424	20.755718923208946	139	39	39.60719229970677	58.092644730623405	28.0	2.0	2.0	1.0	10.0	0.3571428571428571	0.2262051734273956	0.1516853932584269	0.0	0.0			1.0	0.0	0.0		0.0	0.0	0.0		0.0
212	[[2588, 21950], [2611, 21996]]	[2600.3544093178034, 21972.589018302828]	3	601	1128	0.9582166233784034	0.563788890941703	3.495971365131157	0.5328014184397163	52.21430106291538	14.935563140963106	115.7401153701776	0.9524564183835182	0.0512547220612406	0.0671587514189936	0.2463203435596425	-0.026197165896624	0.0024632146906645	266.2184115523466	0.794360378305348	4.880026391198571	0.1088684157718279	74.30282861896839	26.6909621947351	176	36	78.76511379241089	78.76511379241089	2.0	1.0	1.0		1.0	0.5	1.0	1.0	0.0	0.0			1.0	0.0	0.0		0.0	0.0	0.0		0.0
214	[[3732, 21979], [3753, 22000]]	[3741.830334190231, 21989.85861182519]	3	389	484	0.5797976629426804	0.95091020794594	1.227354543749896	0.8037190082644629	24.72534668529857	20.14523579287533	71.698484809835	0.970074812967581	0.0856422948088942	0.0421563977731194	0.1458104025222371	0.0225629247742255	0.004729413686344	74.08446866485012	0.8469685190811266	4.455957844006052	0.2261139829262925	117.19280205655528	15.998115236495874	157	79	39.60719229970677	66.70302844276843	28.0	3.0	2.0	0.3333333333333333	9.0	0.3214285714285714	0.2730452674897121	0.1764705882352941	50.0	0.1424501424501424			1.0	0.0	0.0		0.0	0.0	0.0		0.0
216	[[2732, 21991], [2771, 22073]]	[2754.5387931034484, 22036.986350574713]	3	1392	3320	0.9640896203719967	0.423069383669639	3.765384682546773	0.4192771084337349	88.82191935908929	23.589069071958217	203.33809511662423	0.8285714285714286	0.0394875601880516	0.0765068284884027	0.3720759220056126	-0.0458301845804486	0.0011596276818943	88.24293353705119	0.9153262332563832	5.08583658807866	0.1324184983588036	119.65948275862068	23.24458586738543	185	64	55.177806518074085	55.177806518074085	11.0	1.0	1.0		7.0	0.6363636363636364	0.3102380952380952	0.217391304347826	0.0	0.0			1.0	0.0	0.0		0.0	0.0	0.0		0.0
217	[[2949, 21992], [2967, 22027]]	[2958.1932457786115, 22010.414634146342]	3	533	684	0.8610451750333745	0.8025446527464754	1.966458233133108	0.7792397660818714	36.75104532890948	18.68895291529023	91.35533905932736	0.9603603603603604	0.0892024741810976	0.0636017490088264	0.1938764970225346	-0.0178610473837804	0.0023197535312478	201.2092555331992	0.8549562776439243	5.000342166298302	0.0868864304397658	135.01313320825517	25.727279018197628	184	57	59.13221388269937	74.49298580831044	4.0	2.0	1.0	0.0	2.0	0.5	0.8333333333333333	0.75	2.0	0.6666666666666666			1.0	0.0	0.0		0.0	0.0	0.0		0.0
218	[[2856, 22008], [2884, 22047]]	[2870.221176470588, 22028.70705882353]	3	850	1160	0.711232589871183	0.8737066075371092	1.4225626102008582	0.7327586206896551	39.54798740806973	27.800524999378247	110.5685424949238	0.9670079635949944	0.0538847176528288	0.0506144066002498	0.1715057684030329	-0.0854101966249684	0.0017131534827008	102.75432098765432	0.9387225636239932	5.194646816570224	0.1459039452345835	105.98117647058824	29.5656736341225	184	49	89.8537577339215	89.8537577339215	4.0	1.0	1.0		3.0	0.75	0.611111111111111	0.5	0.0	0.0			1.0	0.0	0.0		0.0	0.0	0.0		0.0
219	[[3622, 22010], [3638, 22061]]	[3629.7252032520328, 22034.50406504065]	3	615	884	0.9544397728827266	0.5350487590783983	3.3511657893051594	0.6957013574660633	51.89018643051241	15.484219430776498	120.18376618407356	0.9124629080118696	0.0727761354169756	0.0946507233173315	0.3360679774997896	-0.0412958286534863	0.0024892024141162	86.38721136767319	0.8274156000764572	4.6611652101180425	0.1418731577021468	117.80162601626016	16.817712225821403	168	74			1.0	0.0	0.0		0.0	0.0	0.0		0.0	0.0			1.0	0.0	0.0		0.0	0.0	0.0		0.0
220	[[2686, 22014], [2720, 22085]]	[2701.126103404792, 22050.831021437578]	3	793	2520	0.9818363558364228	0.3265806993424618	5.270655269591029	0.3146825396825397	76.96061386244136	14.601716470903444	174.6812408671319	0.8666666666666667	0.0169895007075919	0.0537771950178201	0.2162302773557089	-0.0829179606750063	0.0017399691358024	124.22777777777776	0.8908904420412144	4.98799183466229	0.1086239733347953	112.51324085750316	22.661668337021112	168	65	50.62501327967068	52.90140989887238	11.0	2.0	1.0	0.0	6.0	0.5454545454545454	0.4066666666666667	0.2702702702702703	9.0	0.2			1.0	0.0	0.0		0.0	0.0	0.0		0.0
222	[[3723, 22067], [3737, 22088]]	[3729.604651162791, 22078.527131782947]	3	258	330	0.7635387295155845	0.8113607058184109	1.548558048606522	0.7818181818181819	22.90153082879488	14.788939200182348	63.21320343559643	0.945054945054945	0.0887819817464927	0.0659727389102305	0.221100603366078	-0.0090848020551599	0.0052786555587474	90.01694915254237	0.7768122649215059	4.319597026694967	0.1364111464762798	89.21317829457364	14.15847120817453	122	58	32.16272922333694	60.8350621041278	28.0	2.0	2.0	0.0	8.0	0.2857142857142857	0.2884479717813052	0.2061068702290076	72.0	0.2051282051282051			1.0	0.0	0.0		0.0	0.0	0.0		0.0
223	[[2654, 22068], [2686, 22114]]	[2669.807915057915, 22090.606177606176]	3	1036	1551	0.8466665115545174	0.7888227734378483	1.8792616667213	0.6679561573178594	49.96162033671947	26.585771008614376	128.46803743153546	0.9655172413793104	0.0542819328316994	0.0553711856441803	0.2058966210085352	-0.0326890053243074	0.0016163644375286	78.56016177957534	0.8705907859654549	4.780374393020982	0.1350366412962799	83.8088803088803	17.68618984127175	133	48	50.62501327967068	55.44104831267277	11.0	2.0	1.0	0.0	5.0	0.4545454545454545	0.4566666666666668	0.3333333333333333	16.0	0.3555555555555555			1.0	0.0	0.0		0.0	0.0	0.0		0.0
224	[[3721, 22088], [3744, 22131]]	[3732.483644859813, 22110.560747663552]	3	856	1056	0.8568707035868243	0.7404838137961243	1.939746154922645	0.8106060606060606	46.8898584845098	24.17319316010177	120.5269119345812	0.9396267837541163	0.060928298882376	0.0628382606266853	0.2	-0.0162213010277727	0.0016228251110194	128.5985221674877	0.9303361819408932	5.1103937594085656	0.1263112745553133	94.28738317757008	29.75859460669009	219	48	32.16272922333694	59.06366317197446	28.0	2.0	2.0	0.0	7.0	0.25	0.3216931216931216	0.2432432432432432	92.0	0.2621082621082621			1.0	0.0	0.0		0.0	0.0	0.0		0.0
225	[[2667, 22131], [2687, 22167]]	[2676.9427917620137, 22150.439359267733]	3	437	777	0.9357973934072896	0.6236049588837296	2.8365713973006126	0.5624195624195624	40.29527403439107	14.205626578882365	93.84062043356592	0.9258474576271186	0.0809636030139329	0.1061402043980688	0.4032070434834752	-0.060352515909018	0.002825	143.5075	0.8019792459412812	4.740968447403381	0.1098922443840762	124.68878718535468	18.850712740909653	176	83	60.257083345674864	63.06474443962272	11.0	2.0	1.0	0.0	4.0	0.3636363636363636	0.5	0.4	21.0	0.4666666666666667			1.0	0.0	0.0		0.0	0.0	0.0		0.0
226	[[2988, 22145], [3011, 22189]]	[2999.533766233766, 22167.35714285714]	3	770	1080	0.8891319844404149	0.7511526297205133	2.1850718013536388	0.7129629629629629	46.39119234899142	21.230969307394087	113.49747468305831	0.961298377028714	0.0697090786945769	0.0711215697598012	0.2254784295135768	-0.056413321451718	0.0018092746730083	188.5848275862069	0.7884932855323128	4.878037715139044	0.1150442975568029	96.2974025974026	21.963337065930613	177	53			1.0	0.0	0.0		0.0	0.0	0.0		0.0	0.0			1.0	0.0	0.0		0.0	0.0	0.0		0.0
228	[[3125, 22162], [3141, 22185]]	[3132.8288973384033, 22173.783269961976]	3	263	408	0.8680785219944052	0.7656934028117467	2.014395219958657	0.6446078431372549	26.143980425258032	12.97857548817784	65.698484809835	0.9326241134751772	0.0982217089340141	0.0985136835186629	0.3290195778958979	0.0	0.0056546629085625	63.3347280334728	0.7373153099279932	4.16878875914939	0.2100486241252172	148.0722433460076	11.224231557431946	182	120			1.0	0.0	0.0		0.0	0.0	0.0		0.0	0.0			1.0	0.0	0.0		0.0	0.0	0.0		0.0
229	[[3770, 22171], [3791, 22195]]	[3779.8358585858587, 22182.30808080808]	3	396	550	0.4768148395337435	0.8443587931163159	1.1376515623064047	0.72	24.34224787414885	21.39692739031525	76.76955262170046	0.9406175771971496	0.0720049110461831	0.0738060777024001	0.2280087376202552	-0.05	0.0034074149417688	72.42587601078168	0.8917807034237704	4.66186369939007	0.1509186000505079	114.32323232323232	18.70441436733088	165	70	33.42329584359081	74.64916682330697	28.0	4.0	2.0	0.1666666666666666	6.0	0.2142857142857142	0.3907407407407405	0.2903225806451613	131.0	0.3732193732193732			1.0	0.0	0.0		0.0	0.0	0.0		0.0
230	[[3799, 22171], [3825, 22216]]	[3811.3744019138758, 22193.373205741627]	3	836	1242	0.8969326283475124	0.7399399762187225	2.261587765443043	0.6731078904991948	49.18322315199376	21.747209594741864	119.1543289325507	0.9620253164556962	0.0562732714837077	0.0544360296886407	0.1977197537924274	-0.0316227766016837	0.0015189873417721	169.60000000000002	0.9160574027589132	5.222518925817594	0.0779024481181459	107.61124401913877	31.014247657851705	196	56	33.42329584359081	63.74522207074576	28.0	3.0	2.0	0.6666666666666666	6.0	0.2142857142857142	0.3722222222222219	0.2872340425531915	16.333333333333332	0.0465337132003798			1.0	0.0	0.0		0.0	0.0	0.0		0.0
232	[[3362, 22180], [3380, 22216]]	[3370.7313725490194, 22197.096078431372]	3	510	703	0.9056025189920596	0.7135795234066326	2.357781947768664	0.7254623044096729	39.528717090663136	16.765213224264425	94.76955262170046	0.9323583180987204	0.0773805298687501	0.0747441117121401	0.2341640786499873	-0.0699424118298798	0.0027220431861761	92.7061310782241	0.8505016945444455	4.744738176723383	0.1475263530704554	117.5764705882353	18.643430091656104	161	79	98.94210890447842	98.94210890447842	2.0	1.0	1.0		1.0	0.5	1.0	1.0	0.0	0.0			1.0	0.0	0.0		0.0	0.0	0.0		0.0
233	[[3673, 22180], [3708, 22227]]	[3689.959595959596, 22203.18069584736]	3	891	1728	0.9290325164671172	0.6504990219702675	2.702716686713713	0.515625	55.82528150914931	20.65524728639922	131.19595949289334	0.9580645161290322	0.0559857396593998	0.0937170496644491	0.37928646983272	-0.158113883008419	0.0015746170050193	84.96322657176749	0.9271574360039	5.033914497201235	0.14155575101536	143.55892255892255	23.75302347263704	194	62	92.26813448988185	92.26813448988185	28.0	1.0	1.0		7.0	0.25	0.2778659611992946	0.226890756302521	0.0	0.0			1.0	0.0	0.0		0.0	0.0	0.0		0.0
234	[[2579, 22189], [2595, 22222]]	[2587.5451807228915, 22204.406626506025]	3	332	578	0.9405860802467806	0.6089851914610631	2.945028089409331	0.5743944636678201	35.87485477091446	12.181498336102354	82.76955262170047	0.9021739130434784	0.0760297736863832	0.109572240690953	0.303269913674489	-0.1341640786499874	0.0043241295437142	92.40939597315436	0.8423033142300186	4.594847114471636	0.0797974375933017	138.23493975903614	17.724946233268938	179	100			1.0	0.0	0.0		0.0	0.0	0.0		0.0	0.0			1.0	0.0	0.0		0.0	0.0	0.0		0.0
235	[[2794, 22194], [2853, 22260]]	[2824.9446902654868, 22225.21902654867]	3	2260	4020	0.8987930203753074	0.7126887512925253	2.2811610869413954	0.5621890547263682	81.37809780336552	35.6739812322847	199.6223663640862	0.9674657534246576	0.0365814007017378	0.055563237417863	0.1977197537924274	-0.0580018064126674	0.0011979001295212	42.546283629730965	0.9366514853797142	4.892077845527341	0.1830654815604722	136.07522123893804	18.175949444950312	176	72	82.17915778523182	82.97983915565091	11.0	2.0	1.0	0.0	6.0	0.5454545454545454	0.4533333333333334	0.3225806451612903	9.0	0.2			1.0	0.0	0.0		0.0	0.0	0.0		0.0
236	[[2689, 22203], [2704, 22222]]	[2695.9, 22213.525]	3	240	320	0.6292348429420943	0.9520220582335992	1.2866448861141722	0.75	19.94492731424295	15.501501252982957	56.284271247461895	0.967741935483871	0.1122946999891752	0.0363460533179793	0.1667479534925063	0.0223606797749978	0.0048347107438016	94.55	0.8257304467884562	4.471484830892834	0.1139341122526004	114.13333333333334	16.906819794259224	162	84	65.87240553357057	80.86654180637672	11.0	3.0	2.0	0.3333333333333333	4.0	0.3636363636363636	0.575	0.4545454545454545	24.0	0.5333333333333333			1.0	0.0	0.0		0.0	0.0	0.0		0.0
237	[[3451, 22229], [3467, 22255]]	[3458.8259493670885, 22242.13924050633]	3	316	459	0.8336185370355326	0.7983387502575899	1.810477097030496	0.6884531590413944	27.309379929991668	15.084079204748791	70.52691193458118	0.9321533923303836	0.1023208810505322	0.0817925581374402	0.289099712491539	-0.05	0.0038912369344236	148.5916955017301	0.8572180111450615	4.676065132233609	0.0740971420120845	136.31962025316454	22.340058698235385	177	85	98.94210890447842	98.94210890447842	2.0	1.0	1.0		1.0	0.5	1.0	1.0	0.0	0.0			1.0	0.0	0.0		0.0	0.0	0.0		0.0
238	[[3811, 22250], [3827, 22269]]	[3819.163716814159, 22259.84513274336]	3	226	340	0.767132155633504	0.8888076459769665	1.5588729593311164	0.6647058823529411	21.268249574148715	13.643350118328136	56.52691193458119	0.9456066945606696	0.1136016596949526	0.0740274919468182	0.2708203932499369	0.0097683356616653	0.0051842775002356	274.70873786407765	0.7260705134740832	4.591635233964162	0.0842090905263803	107.22123893805308	25.0343956355394	188	69	24.368589685563304	66.92275674990071	28.0	4.0	2.0	0.5	5.0	0.1785714285714285	0.4339506172839505	0.3375	123.66666666666664	0.3523266856600189			1.0	0.0	0.0		0.0	0.0	0.0		0.0
239	[[2747, 22254], [2767, 22294]]	[2757.028943560058, 22274.27641099855]	3	691	861	0.8670569877414629	0.7999959818055319	2.0071898655849907	0.8025551684088269	42.21265667728935	21.03072429821509	104.18376618407356	0.9664335664335664	0.0808036818186482	0.0472671670254425	0.1612823110484015	0.0103296696648768	0.0019360946745562	188.48615384615383	0.767842917870243	4.854671538109369	0.1137605696628517	92.67293777134589	21.45759739951467	158	34	43.793035524689486	71.2521315694561	11.0	3.0	2.0	0.3333333333333333	5.0	0.4545454545454545	0.5616666666666666	0.4166666666666667	16.0	0.3555555555555555			1.0	0.0	0.0		0.0	0.0	0.0		0.0
240	[[2875, 22256], [2908, 22292]]	[2891.003048780488, 22274.103658536584]	3	656	1258	0.912601678835641	0.682745125625284	2.4458858721942325	0.5214626391096979	45.33119347168311	18.53365031746799	109.88225099390856	0.956268221574344	0.0688362530092829	0.0753973966882006	0.2566665369420305	-0.0379491000677237	0.0019652313257351	86.38449111470113	0.8809956323202217	4.84698168217402	0.10488746693011	133.5701219512195	18.711251603527053	186	95	82.17915778523182	82.17915778523182	11.0	1.0	1.0		7.0	0.6363636363636364	0.3376190476190476	0.25	0.0	0.0			1.0	0.0	0.0		0.0	0.0	0.0		0.0
241	[[2706, 22264], [2735, 22341]]	[2721.7970737913483, 22300.2868956743]	3	1572	2340	0.9502597658190578	0.5567372868845224	3.2107009499890644	0.6717948717948717	81.4501420348109	25.368336479636422	188.36753236814715	0.9329376854599406	0.032591726662995	0.0622401067750587	0.2114899547630537	-0.0998558131814495	0.0011272219623697	109.82530120481928	0.8761758234550505	5.026400941877072	0.1342889981843505	118.70865139949107	21.250633314031717	187	51	43.793035524689486	69.71035467994214	11.0	3.0	2.0	0.3333333333333333	5.0	0.4545454545454545	0.5616666666666666	0.4166666666666667	16.0	0.3555555555555555			1.0	0.0	0.0		0.0	0.0	0.0		0.0
242	[[3806, 22268], [3830, 22299]]	[3816.7867768595042, 22284.09752066116]	3	605	800	0.6315853872867471	0.8361327015217138	1.2898127706930878	0.75625	32.22225471421073	24.982117906070915	95.35533905932738	0.9482758620689656	0.0722997975337535	0.0857500812004919	0.289825477445029	-0.0725727758732212	0.0022751569310051	122.35951134380451	0.9326132591679273	5.066109317906999	0.1347370294827922	87.51900826446281	30.73031268999268	163	36	24.368589685563304	72.41716655572534	28.0	4.0	2.0	0.3333333333333333	6.0	0.2142857142857142	0.4265432098765431	0.3253012048192771	54.66666666666667	0.1557454890788224			1.0	0.0	0.0		0.0	0.0	0.0		0.0
243	[[3712, 22276], [3730, 22325]]	[3720.468118195957, 22303.536547433905]	3	643	950	0.953117426052463	0.5562279115314345	3.304685226159422	0.6768421052631579	53.62228722014759	16.226140630787203	120.5269119345812	0.9030898876404494	0.0503751335972359	0.0653262358742754	0.2164089860383172	-0.026197165896624	0.0020958398857952	151.37436762225968	0.9066277731180148	5.112329945492832	0.126421909545257	96.80715396578536	28.64118360467057	165	43	77.59571170473471	87.92819212390262	28.0	2.0	2.0	0.0	7.0	0.25	0.3507054673721338	0.2755102040816326	33.66666666666667	0.0959164292497626			1.0	0.0	0.0		0.0	0.0	0.0		0.0
244	[[3278, 22293], [3327, 22366]]	[3301.8022535211267, 22330.258591549296]	3	1775	3700	0.9337314655098904	0.5374383383568591	2.793497163761936	0.4797297297297297	82.59490203803489	29.566846571201204	203.72287142747453	0.8595641646489104	0.0381800233859052	0.07362206833042	0.2022799151343405	-0.14580432584096	0.0009611526366376	96.8418577307466	0.9051790827870848	5.12273370359585	0.1401730183833351	127.28845070422535	22.331539160157647	182	58	83.4670771161761	83.4670771161761	2.0	1.0	1.0		1.0	0.5	1.0	1.0	0.0	0.0			1.0	0.0	0.0		0.0	0.0	0.0		0.0
246	[[2647, 22314], [2676, 22372]]	[2660.5360824742265, 22343.19587628866]	3	1261	1770	0.8691037004798378	0.7222189159868985	2.021713526532305	0.7124293785310735	57.56651034150888	28.474118407986538	148.12489168102783	0.956752655538695	0.0475881367334988	0.0593174735849144	0.2282718483954036	-0.0688434451074578	0.0025013773494536	26.54575707154742	0.8752138796444001	4.342813607260162	0.2295286384235834	151.1911181601903	10.548214160949003	183	118	74.79364728718618	85.22189996134486	11.0	2.0	1.0	0.0	6.0	0.5454545454545454	0.4533333333333334	0.3225806451612903	9.0	0.2			1.0	0.0	0.0		0.0	0.0	0.0		0.0
247	[[3614, 22326], [3626, 22350]]	[3620.169960474308, 22338.18181818182]	3	253	325	0.8689927818976731	0.8105902676773034	2.0209174579677422	0.7784615384615384	25.6169425433464	12.675897495144154	62.62741699796952	0.9440298507462688	0.1178393164043543	0.0706501560754955	0.2217344680022603	0.0	0.006655894121268	47.32017543859649	0.7950879805581827	4.021422939257438	0.2045510092834627	143.1581027667984	10.344209563776268	177	117	36.60007565474896	46.68366821018292	28.0	2.0	2.0	1.0	9.0	0.3214285714285714	0.3058054085831864	0.225	0.0	0.0			1.0	0.0	0.0		0.0	0.0	0.0		0.0
248	[[3647, 22338], [3665, 22355]]	[3655.822580645161, 22346.45564516129]	3	248	342	0.7070108099290356	0.8251543021250402	1.414021671946288	0.7251461988304093	21.45937591195567	15.17612943118372	61.45584412271571	0.9219330855018588	0.0909679525808554	0.0927748951869671	0.2213594362117865	-0.1137444119121137	0.004977021795923	80.47598253275109	0.8761563091652689	4.422206829680461	0.1496100467396341	133.65725806451613	17.826659418695833	202	105	35.02813231393241	49.74130655780536	28.0	3.0	2.0	0.3333333333333333	8.0	0.2857142857142857	0.350970017636684	0.2571428571428571	26.500000000000004	0.0754985754985755			1.0	0.0	0.0		0.0	0.0	0.0		0.0
249	[[3354, 22354], [3396, 22386]]	[3375.159090909091, 22370.077272727274]	3	880	1419	0.8498221573567459	0.7373047293534118	1.897282848928534	0.6201550387596899	46.69564707583096	24.61185326278669	122.46803743153546	0.9312169312169312	0.0561703595456963	0.0673826624899753	0.2058966210085352	-0.0868850616855742	0.0026052084654639	38.91027154663518	0.9102671900130376	4.615316708144235	0.2284847682563719	135.41477272727272	14.75295070464894	173	79	83.4670771161761	83.4670771161761	2.0	1.0	1.0		1.0	0.5	1.0	1.0	0.0	0.0			1.0	0.0	0.0		0.0	0.0	0.0		0.0
250	[[2780, 22362], [2804, 22418]]	[2792.9899497487436, 22388.960804020102]	3	995	1425	0.932631652200928	0.6327857072016706	2.771389120528565	0.6982456140350877	59.787895261498015	21.57325899081799	140.5685424949238	0.9467174119885824	0.0518347759362127	0.0676151280883984	0.2640396193105221	-0.0662589156449079	0.0014408253594375	100.4802561366062	0.927354805923369	5.122374918289896	0.110477157728479	132.23115577889448	25.23873616460991	202	77			1.0	0.0	0.0		0.0	0.0	0.0		0.0	0.0			1.0	0.0	0.0		0.0	0.0	0.0		0.0
251	[[3648, 22373], [3665, 22389]]	[3656.8971962616824, 22381.467289719625]	3	214	306	0.7051008781223528	0.8853607958076034	1.4102243890668609	0.6993464052287581	19.64974334707884	13.93377075266794	55.11269837220809	0.9511111111111112	0.1164774099125989	0.0744530148636429	0.2409565954830379	-0.0190983005625052	0.0057267805081216	129.5816326530612	0.8605402708500772	4.491591966933063	0.1345380058359005	133.2429906542056	21.72032990640113	178	82	35.02813231393241	62.47130786538222	28.0	3.0	2.0	0.3333333333333333	9.0	0.3214285714285714	0.3737066431510873	0.2547169811320754	27.5	0.0783475783475783			1.0	0.0	0.0		0.0	0.0	0.0		0.0
252	[[3799, 22374], [3826, 22397]]	[3811.833740831296, 22385.27383863081]	3	409	672	0.8439168682756361	0.735430449833891	1.8640233408159423	0.6086309523809523	31.505618132317192	16.90194400598341	83.59797974644667	0.927437641723356	0.0586732484124282	0.0778947598650696	0.2388923959635173	-0.1373423278168547	0.0035419126328217	20.34025974025974	0.9688873540989912	4.704345291278237	0.2273616705025015	131.92176039119803	17.4520997491442	169	99	37.077706112050834	77.19025967452527	28.0	5.0	3.0	0.4	7.0	0.25	0.4686067019400353	0.3417721518987341	127.33333333333334	0.3627730294396961			1.0	0.0	0.0		0.0	0.0	0.0		0.0
253	[[2985, 22385], [3005, 22425]]	[2995.107744107744, 22403.77441077441]	3	594	861	0.8865323299560683	0.724579153882614	2.16138336861241	0.6898954703832753	40.57868323340116	18.774403385666982	101.49747468305831	0.9504	0.0604639796595152	0.0739353193619196	0.2559526146523727	-0.0807104824944294	0.0023773008642649	115.11030741410488	0.8814197200844408	4.75296162067407	0.1172104503290863	124.16666666666669	21.182965171760383	204	89	86.2672609854056	86.2672609854056	2.0	1.0	1.0		1.0	0.5	1.0	1.0	0.0	0.0			1.0	0.0	0.0		0.0	0.0	0.0		0.0
254	[[2575, 22388], [2604, 22424]]	[2588.7821901323705, 22406.4440433213]	3	831	1110	0.639864334121851	0.8803632551957935	1.301256683008429	0.7486486486486487	37.40397696274892	28.74450325686177	108.91168824543142	0.9685314685314684	0.0579452145926156	0.0519215101628674	0.1798538450352554	-0.0271186613954758	0.0021794440672804	42.156171284634766	0.9257614788198272	4.773957885148241	0.1671332404975911	145.00120336943442	17.558531951160965	200	104	95.65015263550356	95.65015263550356	11.0	1.0	1.0		7.0	0.6363636363636364	0.3376190476190476	0.25	0.0	0.0			1.0	0.0	0.0		0.0	0.0	0.0		0.0
256	[[2655, 22637], [2666, 22666]]	[2661.1111111111113, 22653.421455938696]	3	261	360	0.9205774264282628	0.642354636739516	2.560425313386232	0.725	30.05024916323804	11.73642871210946	71.45584412271572	0.9157894736842104	0.1006249524837627	0.1076266718753437	0.3157113186176801	-0.0648786149111223	0.004666329341654	102.09956709956708	0.8988461116709965	4.668395848254988	0.1167067221525547	100.3639846743295	21.60835845231184	143	61	27.68374181475301	55.97926572495603	46.0	5.0	4.0	0.8	13.0	0.2826086956521739	0.2607749041082373	0.152027027027027	14.000000000000004	0.0141414141414141			1.0	0.0	0.0		0.0	0.0	0.0		0.0
257	[[3761, 22647], [3783, 22685]]	[3771.5299999999997, 22665.993333333332]	3	600	897	0.8733347110809868	0.7269742724311805	2.0528797030427035	0.6688963210702341	41.01891632158557	19.98115927630285	101.84062043356592	0.9202453987730062	0.0670890854541922	0.0711039103603959	0.1751608660106264	-0.0795695081218778	0.0021002729401596	147.71657754010695	0.8660691188015662	5.008144542944509	0.0698022942751802	112.73	24.353584951706804	177	59	42.62525779419622	67.20194042766805	11.0	3.0	2.0	0.6666666666666666	3.0	0.2727272727272727	0.6333333333333333	0.5555555555555556	7.333333333333333	0.1629629629629629			1.0	0.0	0.0		0.0	0.0	0.0		0.0
258	[[2639, 22663], [2667, 22696]]	[2652.505249343832, 22679.733595800524]	3	762	986	0.5389246240700937	0.8781003807302867	1.1871493555872203	0.7728194726166329	34.12987491227944	28.749436413918776	104.42640687119284	0.957286432160804	0.0616424744475189	0.0836764671244763	0.2051133047134967	-0.1341640786499874	0.0018906231131505	123.4986263736264	0.8405852942065493	4.843998162235181	0.1055128244988667	101.33333333333331	20.880466368487305	165	61	27.68374181475301	49.70751101276831	46.0	5.0	4.0	0.8	13.0	0.2826086956521739	0.2607749041082373	0.152027027027027	14.000000000000004	0.0141414141414141			1.0	0.0	0.0		0.0	0.0	0.0		0.0
259	[[3240, 22664], [3267, 22697]]	[3254.0683229813667, 22679.04658385093]	3	644	952	0.7883059377534246	0.7765808206673755	1.625267130835364	0.6764705882352942	37.01730708761456	22.776137156350533	102.08326112068522	0.945668135095448	0.07311979728796	0.0696780109530606	0.2323572531734111	-0.0916895147972539	0.0021338349905939	89.09344262295082	0.8969754761483089	4.92613900080254	0.1466620909257542	105.80745341614907	22.10583395298957	174	55	70.66091851847158	70.66091851847158	2.0	1.0	1.0		1.0	0.5	1.0	1.0	0.0	0.0			1.0	0.0	0.0		0.0	0.0	0.0		0.0
260	[[2676, 22670], [2688, 22707]]	[2681.8742857142856, 22689.911428571428]	3	350	494	0.9437018408054711	0.5988687086519237	3.0229995298321946	0.708502024291498	37.02608161839127	12.248126820068205	85.698484809835	0.9333333333333332	0.0813729502047844	0.0959836895932357	0.3228251412434452	-0.0699424118298798	0.0035133136094674	237.56730769230768	0.7604721280002232	4.791522318390279	0.0991247480024103	101.92285714285714	24.11347679753598	163	59	31.08260891948268	43.46471295485419	46.0	4.0	4.0	1.0	13.0	0.2826086956521739	0.2496637929971262	0.1515151515151515	0.0	0.0			1.0	0.0	0.0		0.0	0.0	0.0		0.0
261	[[2604, 22679], [2621, 22709]]	[2612.5865633074936, 22692.767441860466]	3	387	558	0.822603004395019	0.7955869579220266	1.7586557199648076	0.6935483870967742	29.725795609178483	16.902566700077788	78.18376618407356	0.9485294117647058	0.073148227563441	0.0709817371989306	0.1950929320882688	-0.0338301872009419	0.0039136472667592	39.87640449438202	0.8721815253223685	4.399844126462493	0.1465747456158855	132.23772609819122	12.619263523820798	161	104	41.992649809008334	69.66116739124966	46.0	5.0	4.0	0.8	13.0	0.2826086956521739	0.2607749041082373	0.152027027027027	14.000000000000004	0.0141414141414141			1.0	0.0	0.0		0.0	0.0	0.0		0.0
262	[[3727, 22678], [3750, 22709]]	[3738.65008291874, 22693.119402985074]	3	603	768	0.7471787274603875	0.8916990039093174	1.50461201953041	0.78515625	34.07552110460785	22.647380628557546	92.18376618407358	0.9694533762057878	0.0717747719938158	0.0405709559672589	0.1690799223628507	0.0029802726305564	0.0025119540180529	62.95096322241682	0.8489184268921696	4.568103953595403	0.1348926388481306	132.71973466003317	14.403889466751355	173	103	42.62525779419622	67.96100304542509	11.0	4.0	2.0	0.3333333333333333	3.0	0.2727272727272727	0.6499999999999999	0.5263157894736842	21.0	0.4666666666666667			1.0	0.0	0.0		0.0	0.0	0.0		0.0
263	[[2698, 22681], [2719, 22731]]	[2708.3522867737947, 22706.87515451174]	3	809	1122	0.909931316115171	0.6740351651480063	2.4110388966985856	0.7210338680926917	50.10345328488283	20.78085648202899	122.8111831820431	0.9551357733175916	0.0421786934768322	0.0544221008759857	0.1677004948741775	-0.0707106781186547	0.0018514996099809	98.63804491413477	0.9022921644914694	4.951105512294829	0.1284189531084371	122.22496909765142	22.508810405906235	190	71	31.446025788411298	70.96742126453698	46.0	5.0	4.0	0.6	12.0	0.2608695652173913	0.2951002084335417	0.1750972762645914	200.0	0.202020202020202			1.0	0.0	0.0		0.0	0.0	0.0		0.0
264	[[2808, 22686], [2839, 22727]]	[2823.8544217687077, 22706.497959183675]	3	735	1344	0.888699423997747	0.6878018785984301	2.1810713354671645	0.546875	46.23089139939837	21.196414187661663	115.88225099390856	0.9398976982097188	0.0620924616327718	0.0689293215057194	0.2	-0.0876201198027653	0.0021884480758939	173.8932178932179	0.8453112167323044	4.827967178311413	0.1655608475631479	84.23673469387755	26.248752692446256	175	46	58.56716740186852	58.56716740186852	46.0	1.0	1.0		12.0	0.2608695652173913	0.2302853936187269	0.1685393258426966	0.0	0.0			1.0	0.0	0.0		0.0	0.0	0.0		0.0
265	[[3299, 22694], [3328, 22740]]	[3313.563798219585, 22717.16815034619]	3	1011	1410	0.8091941770012101	0.8155564357013178	1.702008000441952	0.7170212765957447	46.89158579772454	27.55074346627538	124.81118318204308	0.9665391969407264	0.0542428992537573	0.0582375508514826	0.1899462886767364	-0.0306925148089241	0.001538799263098	93.29668049792532	0.9052364322428818	5.025622458137361	0.120163835303879	117.69535113748763	22.214496299624702	181	59	70.66091851847158	70.66091851847158	2.0	1.0	1.0		1.0	0.5	1.0	1.0	0.0	0.0	85.63760595772605	85.63760595772605	2.0	1.0	1.0		1.0	0.5	1.0	1.0	0.0
266	[[3800, 22703], [3820, 22748]]	[3810.711678832117, 22722.85218978102]	3	548	966	0.9368145836098388	0.4890074876605303	2.858561569859135	0.567287784679089	46.23446912366418	16.174032986087663	118.66904755831212	0.8670886075949367	0.0437579141451522	0.0847400181820266	0.267669920345216	-0.1129737894654757	0.0032168545507849	35.23647294589178	0.8689380227891441	4.35137346878425	0.1939947061532587	132.0912408759124	11.68093445949802	166	109	69.05167277222205	83.77704057308777	11.0	4.0	2.0	0.3333333333333333	3.0	0.2727272727272727	0.6833333333333333	0.5882352941176471	14.166666666666666	0.3148148148148148	88.47556381058861	88.47556381058861	7.0	1.0	1.0		5.0	0.7142857142857143	0.4638888888888889	0.3529411764705882	0.0
267	[[3668, 22701], [3695, 22741]]	[3681.1628189550424, 22719.69744835966]	3	823	1148	0.7452080186362772	0.8370606707311282	1.4996279358571958	0.7168989547038328	40.051426510066136	26.707575627532247	111.1543289325507	0.9625730994152046	0.0537752247318551	0.0522027446240334	0.1680772742196823	-0.0471148196162211	0.0018184077812154	75.77237851662404	0.895916894231891	4.854196931466191	0.1388961244213584	121.12515188335358	18.99894827798422	165	63	43.76842781805056	53.45315763360947	11.0	3.0	2.0	0.6666666666666666	4.0	0.3636363636363636	0.5416666666666666	0.4	4.0	0.0888888888888888			1.0	0.0	0.0		0.0	0.0	0.0		0.0
269	[[3633, 22718], [3646, 22749]]	[3639.2283950617284, 22732.234567901236]	3	324	448	0.9210151182392028	0.6744189655566831	2.5672172511012614	0.7232142857142857	32.7607160567587	12.761177902923995	77.698484809835	0.9310344827586208	0.0959081346829496	0.0938603407203283	0.308598811161274	0.0013006114619036	0.0039876149371364	86.45205479452055	0.825832520542962	4.518547726381238	0.1181956481567349	112.8641975308642	15.65385850467668	153	77	43.76842781805056	56.53864476235137	11.0	2.0	2.0	1.0	5.0	0.4545454545454545	0.4266666666666667	0.303030303030303	0.0	0.0	81.23027114443623	81.23027114443623	5.0	1.0	1.0		2.0	0.4	0.625	0.5714285714285714	0.0
270	[[2780, 22727], [2796, 22776]]	[2788.978515625, 22753.548828125]	3	512	850	0.969727801174593	0.4671691112451424	4.095198043799319	0.6023529411764705	54.45723995427708	13.297828181162734	117.3553390593274	0.8338762214983714	0.0794065303215669	0.0871109228122189	0.3232834153731517	-0.0223606797749978	0.0022769438353853	315.3701298701299	0.6482188271266004	4.781934621644656	0.0692424644634284	96.23828125	21.43736013472504	156	55	58.56716740186852	78.34571578925559	46.0	4.0	3.0	0.1666666666666666	11.0	0.2391304347826087	0.317788199454866	0.2017937219730941	272.0	0.2747474747474747			1.0	0.0	0.0		0.0	0.0	0.0		0.0
271	[[3678, 22733], [3712, 22811]]	[3696.983008181246, 22770.550660792953]	3	1589	2765	0.954940693644144	0.5240733962003993	3.369309881043617	0.5746835443037974	83.93613073147854	24.911965267344296	195.1959594928933	0.9233004067402673	0.0296524564563797	0.0592250480144298	0.1723606797749979	-0.1309329422758736	0.0009314556662674	108.2365805168986	0.9316590916629712	5.311315052837177	0.1255354218847441	120.3020767778477	27.72154314159724	198	52	53.25718357121835	70.16546196849838	11.0	3.0	2.0	0.6666666666666666	4.0	0.3636363636363636	0.5416666666666666	0.4	4.0	0.0888888888888888			1.0	0.0	0.0		0.0	0.0	0.0		0.0
273	[[2540, 22765], [2555, 22785]]	[2547.216, 22775.46]	3	250	336	0.6494489155791613	0.9064856844788128	1.3150882809009945	0.7440476190476191	20.6529615175159	15.70461984754828	58.8700576850888	0.946969696969697	0.1037187063276679	0.0726963242599035	0.2431737805652105	-0.000328250956771	0.0052439884822943	61.4410480349345	0.856301258916177	4.451391142204576	0.1810721565688253	158.344	14.366129054132848	189	126			1.0	0.0	0.0		0.0	0.0	0.0		0.0	0.0			1.0	0.0	0.0		0.0	0.0	0.0		0.0
274	[[3493, 22765], [3519, 22794]]	[3506.0551839464883, 22779.622073578594]	3	598	810	0.641255434357777	0.9024004209186424	1.3032245301747112	0.7382716049382716	31.634673014674743	24.27415405573572	91.25483399593904	0.964516129032258	0.0663821605302583	0.0493646830267433	0.151848265229085	-0.026197165896624	0.0022750942273358	81.81338028169014	0.9230593218083836	4.984775355237441	0.1253645749280234	119.30434782608695	22.5687581397972	177	55	31.86097898922116	42.96147029729114	3.0	2.0	2.0	1.0	1.0	0.3333333333333333	1.0	1.0	0.0	0.0	98.2954682882212	98.2954682882212	5.0	1.0	1.0		2.0	0.4	0.625	0.5714285714285714	0.0
275	[[3540, 22779], [3580, 22810]]	[3558.3061611374405, 22793.497630331753]	3	1055	1312	0.7217355274726386	0.8529921619206448	1.4447340178095815	0.8041158536585366	44.5009223607805	30.802155837826888	124.66904755831212	0.974145891043398	0.0562129555872506	0.0480953461272243	0.1481660945003131	-0.0316227766016837	0.0013805860118489	61.83072407045009	0.9612525602849072	5.279289258003628	0.1439446673136229	113.38483412322276	27.899850639936744	182	52	25.89573467096913	39.97884813816513	3.0	2.0	2.0	1.0	1.0	0.3333333333333333	1.0	1.0	0.0	0.0	44.237774244830966	44.237774244830966	5.0	1.0	1.0		2.0	0.4	0.625	0.5714285714285714	0.0
277	[[3525, 22786], [3539, 22812]]	[3532.667896678967, 22797.140221402213]	3	271	405	0.8766232822181323	0.7303613744333372	2.0782359051662604	0.6691358024691358	27.48440436007952	13.22487225427892	68.28427124746189	0.9217687074829932	0.093862360112227	0.0889433169405754	0.2760200446994182	-0.0458301845804486	0.0046694436979306	238.8688524590164	0.8156263502608443	4.639748554826411	0.0728092580724349	83.87822878228782	26.31970496011517	159	47	25.89573467096913	28.878356830095143	3.0	2.0	2.0	1.0	1.0	0.3333333333333333	1.0	1.0	0.0	0.0	68.94631428086946	68.94631428086946	5.0	1.0	1.0		2.0	0.4	0.625	0.5714285714285714	0.0
279	[[2736, 22797], [2749, 22824]]	[2742.462962962963, 22810.01851851852]	3	270	392	0.9167146883828804	0.675535312005293	2.502862878089414	0.6887755102040817	29.540044789498584	11.80250226574469	70.8700576850888	0.9183673469387756	0.0782759911107165	0.0733266221928194	0.2431737805652105	-0.0655977556888086	0.0045420394781777	131.43388429752065	0.7401497309055531	4.486412109896589	0.1034982890401475	110.08518518518518	16.811927064806497	157	76	17.422879279500645	67.49654725507787	46.0	5.0	3.0	0.6	10.0	0.217391304347826	0.3574955908289241	0.2319587628865979	150.8848029163819	0.1524088918347291			1.0	0.0	0.0		0.0	0.0	0.0		0.0
280	[[2880, 22806], [2901, 22840]]	[2890.080617495712, 22822.67409948542]	3	583	770	0.8105211583700846	0.8576029750634294	1.7073314377750162	0.7571428571428571	35.696802990041455	20.907951555417565	92.42640687119284	0.9636363636363636	0.0743540783338776	0.0417466642699436	0.1602981288562773	-0.0009834884806487	0.0023109915285843	131.6660583941606	0.8504656714269384	4.843820694500705	0.1156525835180874	120.43567753001716	20.897336978872083	186	71	82.91535665673315	86.82628955749446	46.0	4.0	3.0	0.8333333333333334	9.0	0.1956521739130435	0.3235097001763666	0.2284263959390862	4.1893939393939394	0.0042317110498928			1.0	0.0	0.0		0.0	0.0	0.0		0.0
281	[[2648, 22814], [2670, 22845]]	[2658.7568058076226, 22829.769509981852]	3	551	736	0.708390640396452	0.8855182302290198	1.416790638944489	0.748641304347826	31.612193689154086	22.3125370963103	88.42640687119285	0.9649737302977232	0.0756586110866335	0.0517993170145588	0.1748064097795284	-0.0107619912072432	0.0025504805818214	100.40269749518303	0.8803666531846607	4.849184152935864	0.1453880254585219	111.497277676951	21.59853737051192	178	68	81.30864072278472	86.87994585904087	46.0	5.0	3.0	0.5	11.0	0.2391304347826087	0.3312802629469296	0.2083333333333333	56.21190476190477	0.0567797017797017			1.0	0.0	0.0		0.0	0.0	0.0		0.0
282	[[2737, 22824], [2742, 22831]]	[2740.027027027027, 22827.27027027027]	3	37	48	0.7594490935254018	1.0303732652614637	1.5371213266390733	0.7708333333333334	8.615010510066096	5.604639243997009	21.242640687119284	0.902439024390244	0.2369300984258802	0.0574687965658412	0.3314085949775585	0.1588335664165961	0.0344827586206896	182.79310344827587	0.1174754671805925	3.1760828146595674	0.0559743628655315	105.48648648648648	11.221652866696074	136	90	17.422879279500645	64.97543656815202	46.0	5.0	3.0	0.6	10.0	0.217391304347826	0.3574955908289241	0.2319587628865979	150.8848029163819	0.1524088918347291			1.0	0.0	0.0		0.0	0.0	0.0		0.0
283	[[3930, 22837], [3936, 22841]]	[3933.148148148148, 22839.14814814815]	3	27	35	0.7713719219524565	1.0589905252970802	1.571376807908932	0.7714285714285715	7.370978032003054	4.690776900170613	17.899494936611664	0.9642857142857144	0.2556684077802738	0.1767352538832062	0.5197863713731792	-0.0233873674874146	0.0566893424036281	43.66666666666666	0.8138989461833108	2.6895357734679783	0.0789582774948628	129.25925925925927	8.604876277297627	149	119	27.262211228909408	43.08306370073264	10.0	2.0	2.0	1.0	4.0	0.4	0.4814814814814815	0.375	0.0	0.0	80.76598970182737	87.37311923836211	7.0	2.0	1.0	0.0	3.0	0.4285714285714285	0.6388888888888888	0.5454545454545454	9.0
284	[[3155, 22843], [3171, 22871]]	[3162.7656765676566, 22856.49504950495]	3	303	493	0.9225983326119932	0.6964346629615651	2.59227195364166	0.6146044624746451	31.76090493820823	12.252150046830566	73.94112549695427	0.9409937888198758	0.0813584214288709	0.088077629848002	0.2791793787100943	-0.0625451510597406	0.0047951409238638	87.56934306569343	0.8480594270631912	4.537639733689798	0.1352507567742873	119.73597359735972	17.923828368739816	162	83	72.7655555526058	86.30804089399857	4.0	2.0	2.0	1.0	2.0	0.5	0.8333333333333333	0.75	0.0	0.0			1.0	0.0	0.0		0.0	0.0	0.0		0.0
285	[[2804, 22844], [2823, 22872]]	[2814.2103896103895, 22857.724675324676]	3	385	580	0.8552769600414908	0.8157397190141532	1.9298643614415487	0.6637931034482759	30.846309542728815	15.983667121396854	77.01219330881975	0.9600997506234414	0.0999613334612983	0.07416863176422	0.2563657219285059	0.0084339408170412	0.0034244413584143	180.1994382022472	0.6734604231102781	4.511434568683769	0.1197640475155014	81.7064935064935	18.760128607417407	143	48	57.08610948704639	74.23366615297182	46.0	6.0	3.0	0.4	9.0	0.1956521739130435	0.3712874779541446	0.2472527472527472	258.91155160628864	0.2615268198043319			1.0	0.0	0.0		0.0	0.0	0.0		0.0
287	[[3931, 22860], [3938, 22872]]	[3934.683544303797, 22866.367088607596]	3	79	104	0.8210622302847344	0.960920584489892	1.7518083679015497	0.7596153846153846	13.319781195847558	7.603446495579315	32.14213562373095	0.9634146341463414	0.18541457631708	0.0571478961217477	0.2672989491137901	0.0865027217570778	0.0169880624426079	45.87878787878788	0.8035768491448001	3.523980576149559	0.1418081576170985	115.59493670886076	10.270418362969671	141	97	27.262211228909408	30.433527823747035	10.0	2.0	2.0	1.0	4.0	0.4	0.4814814814814815	0.375	0.0	0.0	80.12202963986341	80.12202963986341	16.0	1.0	1.0		8.0	0.5	0.2569841269841269	0.1851851851851851	0.0
288	[[2731, 22865], [2749, 22906]]	[2740.5714285714284, 22884.72857142857]	3	560	798	0.921406664806768	0.6896842187924913	2.5733419162796523	0.7017543859649122	43.008164588023256	16.712961583512108	101.01219330881976	0.9523809523809524	0.0648400966843558	0.0729500039649518	0.2282718483954036	-0.05923591472464	0.0024373518582012	176.34555984555988	0.8065311565155849	4.852072799935462	0.1051850883763934	89.91785714285714	23.609555474296368	153	47	57.46088012761072	68.1407161871762	46.0	6.0	3.0	0.4666666666666667	10.0	0.217391304347826	0.3704585537918871	0.234375	78.7897413989519	0.0795855973726786			1.0	0.0	0.0		0.0	0.0	0.0		0.0
289	[[3405, 22870], [3447, 22893]]	[3425.626538987688, 22881.668946648428]	3	731	1032	0.8890713865638603	0.7312160643616067	2.184509927996968	0.7083333333333334	45.52226548526902	20.838662668386004	112.08326112068522	0.9371794871794872	0.0595284729940226	0.0658480849294341	0.2063376767723454	-0.098810308101025	0.0021908529881469	48.6798866855524	0.928266294658871	4.815676847646716	0.1628426016509328	98.62380300957592	19.234870076254417	155	52	96.75151865114545	97.12547820745236	3.0	2.0	2.0	1.0	1.0	0.3333333333333333	1.0	1.0	0.0	0.0			1.0	0.0	0.0		0.0	0.0	0.0		0.0
290	[[3908, 22880], [3930, 22916]]	[3919.890243902439, 22896.540650406503]	3	492	851	0.8954067410078536	0.6616069937370674	2.245933752759209	0.5781433607520564	39.40202056620716	17.543714509744728	96.66904755831212	0.8692579505300353	0.0550995709445274	0.0723840450859149	0.2051133047134967	-0.1	0.002458640260838	187.04835164835168	0.922497649231678	5.091999044399502	0.0640453616825972	103.8821138211382	32.7281598063846	198	52	33.60484441858466	58.4499793472933	10.0	3.0	2.0	0.3333333333333333	3.0	0.3	0.6296296296296295	0.5294117647058824	14.0	0.3888888888888889	78.18958145668041	82.95358182342878	16.0	2.0	1.0	0.0	6.0	0.375	0.3811111111111112	0.2727272727272727	26.0
291	[[2582, 22879], [2613, 22904]]	[2600.4192708333335, 22891.145833333332]	3	384	832	0.8973286363224544	0.5733535745978295	2.265708604831971	0.4615384615384615	34.88131521738156	15.395322744942492	91.74011537017762	0.8909512761020881	0.0588486848403447	0.0846028415389883	0.2618371742698222	-0.098810308101025	0.003397437406335	56.086834733893554	0.9320381457346836	4.697360062454553	0.1345976614357301	142.73177083333334	19.730038197652227	203	106	44.206744350027805	70.07974700828518	46.0	4.0	3.0	0.6666666666666666	11.0	0.2391304347826087	0.3112802629469294	0.2008928571428571	22.66666666666666	0.0228956228956228			1.0	0.0	0.0		0.0	0.0	0.0		0.0
292	[[2918, 22882], [2938, 22909]]	[2928.5193621867884, 22896.141230068337]	3	439	588	0.7310615560325296	0.9024875310795082	1.4656062229491504	0.7465986394557823	28.664203828370404	19.557916293976405	78.18376618407356	0.962719298245614	0.089896811770376	0.0472238901203273	0.1938764970225346	-0.0019548596179886	0.0028356450648528	165.5182481751825	0.7946795515207241	4.72415621614974	0.1144219676974553	83.57403189066059	21.641063639578483	152	44	38.58018490621097	61.23952700392626	46.0	5.0	3.0	0.7	8.0	0.1739130434782608	0.3325396825396823	0.234375	9.834523809523809	0.0099338624338624			1.0	0.0	0.0		0.0	0.0	0.0		0.0
293	[[2854, 22885], [2876, 22932]]	[2866.150280898876, 22907.415730337078]	3	712	1104	0.9239714562798944	0.6416721353480843	2.614642713932587	0.644927536231884	49.27777279383	18.84684761372736	118.08326112068524	0.940554821664465	0.0623781094153585	0.0807068395592714	0.2286731173843615	-0.1089136737117727	0.0017237625199593	195.9201807228916	0.8801107013103745	5.148226356239081	0.0933488147923079	114.32865168539324	28.08692105121357	222	61	19.644311643849303	59.14736542797548	46.0	6.0	3.0	0.6	8.0	0.1739130434782608	0.364179894179894	0.2513966480446927	137.35138983823194	0.1387387776143757			1.0	0.0	0.0		0.0	0.0	0.0		0.0
294	[[2956, 22888], [2978, 22929]]	[2965.124293785311, 22908.32768361582]	3	531	966	0.8648162173144244	0.5902367347457854	1.9916805581661965	0.5496894409937888	38.60599399336248	19.383627477344177	106.32590180780451	0.9076923076923076	0.0583596186004454	0.1208648923608969	0.3756839038955404	-0.26197165896624	0.0023767132491265	148.9549180327869	0.8560253914267314	4.936599814231844	0.1092379505383053	118.68926553672316	22.36976238032244	168	66	38.58018490621097	68.91853541686159	46.0	4.0	3.0	0.6666666666666666	8.0	0.1739130434782608	0.3101587301587298	0.2216748768472906	9.006812485759855	0.0090977903896564			1.0	0.0	0.0		0.0	0.0	0.0		0.0
295	[[2664, 22892], [2694, 22932]]	[2679.5648267008987, 22910.99486521181]	3	779	1271	0.9006170664977615	0.7132317047218056	2.300894901713248	0.6129032258064516	48.397259758939136	21.03410274102589	117.1543289325507	0.9419588875453446	0.0427725604630363	0.0587764430470739	0.1730975990526227	-0.0654812237555608	0.0019792745352927	68.86991869918698	0.9336369781188342	4.934305363114642	0.1206062464449558	108.05905006418486	22.41381392824688	178	65	66.4208074393616	79.44471270149548	46.0	6.0	3.0	0.4	10.0	0.217391304347826	0.3608289241622575	0.2272727272727272	122.1501765778082	0.1233840167452608			1.0	0.0	0.0		0.0	0.0	0.0		0.0
296	[[2838, 22894], [2857, 22914]]	[2846.6996996996995, 22904.663663663665]	3	333	420	0.6236166537076642	0.9358165077307756	1.2792135523507937	0.7928571428571428	23.410212698014227	18.300472704493785	66.87005768508881	0.9680232558139537	0.0955119824791516	0.0487431904248767	0.2000145191879284	0.0292218003747355	0.0041296844181459	92.9551282051282	0.8536239918347192	4.5416998541459375	0.1316612455702976	87.09909909909909	17.93764053986272	135	60	19.644311643849303	64.66685577877453	46.0	6.0	3.0	0.4666666666666667	8.0	0.1739130434782608	0.3838095238095238	0.2662721893491124	349.8104066985646	0.3533438451500652			1.0	0.0	0.0		0.0	0.0	0.0		0.0
297	[[3113, 22898], [3140, 22940]]	[3127.6840336134455, 22920.24537815126]	3	595	1204	0.9283871391739964	0.5565092240146152	2.69096082312364	0.4941860465116279	47.34542594075301	17.594245718447482	115.9116882454314	0.8960843373493976	0.0543247917793149	0.0800233566629687	0.2899387915425159	-0.0542384861870782	0.0023563852131905	134.65942028985506	0.7960815152240814	4.720175205888274	0.1404520044536316	116.4252100840336	18.59526558742276	177	83	34.4846149029228	47.46980066284596	4.0	3.0	2.0	0.6666666666666666	1.0	0.25	1.0	1.0	0.5	0.1666666666666666			1.0	0.0	0.0		0.0	0.0	0.0		0.0
298	[[3261, 22905], [3290, 22954]]	[3275.366740088106, 22929.665198237886]	3	908	1500	0.919917363484171	0.6703281434402071	2.550289897150365	0.6053333333333333	54.56199574909784	21.394428849074828	130.46803743153546	0.9497907949790796	0.0527859846348843	0.0575352125124441	0.1755897534708035	-0.0666101390287579	0.0015703022696029	80.84965034965035	0.9306496002593329	5.057569529097515	0.1281911876492318	118.7070484581498	23.551519935842794	174	68			1.0	0.0	0.0		0.0	0.0	0.0		0.0	0.0	93.67834905606004	93.67834905606004	2.0	1.0	1.0		1.0	0.5	1.0	1.0	0.0
299	[[2595, 22917], [2618, 22954]]	[2606.35, 22934.95294117647]	3	680	912	0.8345603945799981	0.8334647652801093	1.815157232497086	0.7456140350877193	39.76931895804515	21.90957248553893	101.25483399593904	0.970042796005706	0.0586688471770359	0.04966273402331	0.1410900925224926	-0.0491736003293747	0.002052581011442	124.7289719626168	0.8193499615858653	4.783293836897142	0.1063449560526034	113.4014705882353	18.66568881702041	181	70	26.335320924944455	49.192374623401896	46.0	3.0	3.0	1.0	11.0	0.2391304347826087	0.2851956068622733	0.1914893617021276	0.0	0.0			1.0	0.0	0.0		0.0	0.0	0.0		0.0
301	[[2906, 22919], [2919, 22946]]	[2912.8839590443686, 22931.935153583618]	3	293	392	0.8840528652070413	0.7632378451596191	2.139554960929845	0.7474489795918368	28.6068808001853	13.37048186308466	69.45584412271572	0.9451612903225808	0.0973709160038285	0.0551684790247447	0.2381760678925276	0.0134496911196574	0.0044286222855108	148.32075471698113	0.7100681135731135	4.46631427292468	0.0826830332832569	102.24232081911263	17.14342182937648	154	71	39.0598360473231	61.54159923071758	46.0	6.0	3.0	0.4666666666666667	7.0	0.1521739130434782	0.362116402116402	0.2542372881355932	449.552711323764	0.4540936478017818			1.0	0.0	0.0		0.0	0.0	0.0		0.0
302	[[3765, 22921], [3780, 22941]]	[3771.6127659574468, 22931.493617021275]	3	235	336	0.7999500685832791	0.8520965434100842	1.6664817720367715	0.6994047619047619	22.58390411114752	13.551845864803854	58.8700576850888	0.94	0.1079637654921126	0.0687937611049648	0.2274825814038527	0.0	0.0059393833522578	69.99065420560748	0.9352630652386654	4.573451095703062	0.1210077631730227	119.2	21.50661451937767	152	71	44.1942058807969	68.77286887727053	10.0	3.0	2.0	0.6666666666666666	3.0	0.3	0.6111111111111109	0.5	2.5	0.0694444444444444	88.6517805553335	88.6517805553335	5.0	1.0	1.0		3.0	0.6	0.5833333333333334	0.5	0.0
303	[[3840, 22922], [3876, 22984]]	[3859.456456456456, 22953.201201201202]	3	1332	2331	0.9287846862643152	0.6311368756627004	2.698183172390139	0.5714285714285714	68.30299996980773	25.31444146147524	162.8528137423857	0.9393511988716502	0.038901159733957	0.0625495026540842	0.1788854381999831	-0.0679517092601893	0.0011047212395233	199.4649330181245	0.8848723123328232	5.265209141653869	0.1244169795994617	108.43993993993992	29.19043041176372	227	49	56.73029976360175	82.04873362462976	10.0	5.0	2.0	0.2	2.0	0.2	0.7777777777777777	0.6923076923076923	22.666666666666664	0.6296296296296295	97.0996471543818	97.0996471543818	16.0	1.0	1.0		6.0	0.375	0.3688888888888889	0.3061224489795918	0.0
304	[[2751, 22935], [2770, 22955]]	[2761.084745762712, 22944.986440677967]	3	295	420	0.5777857676977133	0.890328174484948	1.2252072232078712	0.7023809523809523	21.856300750317786	17.838860509729138	64.5269119345812	0.9516129032258064	0.0895390901927325	0.0596913915233561	0.1940303179613314	-0.0401295436290558	0.0049816186264585	49.7007299270073	0.8274594886881538	4.297608762397462	0.1783262431083764	130.4779661016949	12.701475528812406	172	100	61.76991647693088	77.09547486375284	46.0	4.0	3.0	0.1666666666666666	9.0	0.1956521739130435	0.3664726631393297	0.2513966480446927	258.0884483937115	0.2606954024178903			1.0	0.0	0.0		0.0	0.0	0.0		0.0
305	[[3582, 22935], [3600, 22962]]	[3591.0763157894735, 22948.76052631579]	3	380	532	0.803345915940052	0.8409407620371503	1.6792253993708095	0.7142857142857143	28.632641534987897	17.0511007907076	75.35533905932738	0.95	0.0936347772285622	0.0692605752671501	0.2563657219285059	-0.0071669970962119	0.0034542871900826	95.76420454545456	0.8714400724563497	4.6592983689120695	0.1122820955520577	132.98684210526315	18.9049516077365	170	81	57.036142577528494	60.834400113768375	3.0	2.0	2.0	1.0	1.0	0.3333333333333333	1.0	1.0	0.0	0.0	92.33593806150898	92.52419410854868	5.0	2.0	1.0	0.0	2.0	0.4	0.75	0.6666666666666666	3.0
306	[[3103, 22935], [3131, 22971]]	[3116.0795454545455, 22953.434343434343]	3	792	1073	0.6918689942276213	0.8519579617556349	1.3849973215088436	0.7381174277726001	37.56874646917071	27.125501172986077	108.08326112068522	0.9635036496350364	0.0692160078075911	0.0647002677945845	0.219884577368138	-0.0289962572541034	0.0020472786281303	65.38675496688742	0.8747289508584214	4.70440096996494	0.1381658213994663	129.66919191919192	15.904121197481398	174	96	21.79029780260128	28.47476466780529	4.0	2.0	2.0	1.0	2.0	0.5	0.8333333333333333	0.75	0.0	0.0			1.0	0.0	0.0		0.0	0.0	0.0		0.0
307	[[3367, 22938], [3389, 22990]]	[3376.6080283353012, 22965.083825265643]	3	847	1219	0.9420315563421224	0.6313527990552907	2.980410182295558	0.6948318293683347	58.0312172489996	19.470882764298924	129.84062043356596	0.9206521739130434	0.0606356414953132	0.0637280367116374	0.1981990337346273	-0.0411054153660292	0.0020462029452632	86.17254408060454	0.8282051684980442	4.6551175523295605	0.20717500323775	103.37662337662336	16.74923942810951	180	69	91.14417497358912	93.94784681236727	3.0	2.0	2.0	1.0	1.0	0.3333333333333333	1.0	1.0	0.0	0.0			1.0	0.0	0.0		0.0	0.0	0.0		0.0
308	[[3130, 22940], [3146, 22966]]	[3137.868493150685, 22953.19178082192]	3	365	459	0.7654718950083513	0.9070023492814708	1.5540756244641538	0.7952069716775599	26.89884437328366	17.308581352055114	71.11269837220809	0.9733333333333334	0.0969229414085259	0.0609492130100282	0.2133898449692727	0.0183367343846132	0.0042890655089107	73.92603550295858	0.7584921100536985	4.307485914216739	0.1390232797133631	105.33972602739726	12.881320656002131	150	74	21.79029780260128	52.04181298030514	4.0	3.0	2.0	0.6666666666666666	1.0	0.25	1.0	1.0	0.5	0.1666666666666666			1.0	0.0	0.0		0.0	0.0	0.0		0.0
309	[[2588, 22941], [2618, 22978]]	[2602.209803921569, 22960.960784313724]	3	510	1178	0.9570054069394472	0.565381433828379	3.447442774251135	0.432937181663837	48.33417574920359	14.02029820776442	106.46803743153548	0.9156193895870736	0.0619901774781809	0.0708809393041396	0.1837944160694724	-0.0624401366044561	0.0024867135880494	104.48305084745763	0.8751559911031342	4.802883722617853	0.1029936422622363	91.45686274509804	19.99257465005505	136	47	26.335320924944455	74.5793539589462	46.0	5.0	3.0	0.4	11.0	0.2391304347826087	0.3203807920474585	0.1965065502183406	62.99999999999999	0.0636363636363636			1.0	0.0	0.0		0.0	0.0	0.0		0.0
310	[[3787, 22948], [3819, 22978]]	[3803.43768115942, 22962.157971014494]	3	690	1023	0.827469848273005	0.8281095501019345	1.780911702824412	0.6744868035190615	39.667249965628464	22.27356353642842	102.3259018078045	0.9732016925246828	0.0682269004849	0.0547745304957128	0.1690799223628507	-0.0289886445937344	0.002268116726267	46.8907435508346	0.9244519363228922	4.7684937490058985	0.155941446919615	119.5304347826087	17.258808331642	174	77	44.1942058807969	65.94761330583731	10.0	4.0	2.0	0.5	3.0	0.3	0.6851851851851851	0.5625	5.333333333333333	0.1481481481481481	72.77582767802117	72.77582767802117	16.0	1.0	1.0		8.0	0.5	0.308968253968254	0.238095238095238	0.0
311	[[3707, 22961], [3721, 22985]]	[3713.072463768116, 22972.786231884056]	3	276	375	0.8608530265971741	0.8095097618142209	1.965201474085046	0.736	26.394201616858155	13.430786596141091	65.45584412271572	0.9484536082474226	0.0950663997477481	0.0622181066041605	0.201729722432522	-0.0584011209511958	0.0049999206361803	52.81673306772908	0.9257151637094788	4.591934054655521	0.1724502994452345	103.05797101449276	18.57837613063461	139	58	71.63830694973285	81.31319825901683	10.0	2.0	2.0	1.0	4.0	0.4	0.5	0.391304347826087	0.0	0.0	43.81417121326613	43.81417121326613	5.0	1.0	1.0		3.0	0.6	0.5833333333333334	0.5	0.0
312	[[3451, 22960], [3482, 22980]]	[3467.6375968992247, 22969.653100775195]	3	516	672	0.7787465592580318	0.8228705194602542	1.5940353449845692	0.7678571428571429	32.54721692803315	20.41812750917905	88.76955262170047	0.953789279112754	0.0829886451970698	0.0736347187206886	0.2358453185308265	-0.006557636250666	0.0027454965660804	53.62753036437248	0.9398472630210593	4.864027322070454	0.1603229975264595	97.86046511627907	21.257737008661184	169	54	91.14417497358912	94.3218063686742	3.0	2.0	2.0	1.0	1.0	0.3333333333333333	1.0	1.0	0.0	0.0	42.73234544939995	42.73234544939995	4.0	1.0	1.0		2.0	0.5	0.6666666666666666	0.6	0.0
313	[[2966, 22965], [2992, 23009]]	[2979.5086119554207, 22987.82573454914]	3	987	1215	0.8045763539449641	0.8435850875775804	1.6839291422952969	0.8123456790123457	46.09075521014774	27.37095882034755	121.25483399593904	0.9752964426877472	0.0626921091924632	0.0458362266468849	0.1967472672326684	-0.0	0.0013523199047966	119.53503184713377	0.8935644076267527	5.082237335566639	0.1211484982942849	123.62006079027356	23.39417143519218	197	69	64.12566771835573	75.22982923643076	46.0	4.0	3.0	0.5	8.0	0.1739130434782608	0.3057407407407403	0.2205882352941176	24.20870927318296	0.0244532416900837			1.0	0.0	0.0		0.0	0.0	0.0		0.0
315	[[2711, 22975], [2764, 23033]]	[2737.18930330753, 23001.94722026742]	3	1421	3186	0.9463237166856177	0.5860811775030405	3.093864180259968	0.4460138104205901	75.80822401873988	24.50276405228944	174.55129855222071	0.9511378848728246	0.0432545844845364	0.0675413640974765	0.3122187715333165	-0.047470544877583	0.0014058965717255	54.84728340675478	0.9113499396713964	4.867520678129925	0.1867385807454236	112.77902885292048	18.233619895199908	161	64	61.76991647693088	73.53980011240067	46.0	3.0	3.0	0.3333333333333333	10.0	0.217391304347826	0.3069664902998234	0.2122641509433962	133.33333333333331	0.1346801346801346			1.0	0.0	0.0		0.0	0.0	0.0		0.0
318	[[3929, 22989], [3950, 23024]]	[3938.9875518672197, 23006.5622406639]	3	482	792	0.8929338327914594	0.6514257689509535	2.2212945715480585	0.6085858585858586	37.477008863639405	16.87169695711318	96.42640687119284	0.902621722846442	0.0695948173658154	0.1056930334582293	0.3208027776199115	-0.1367171338971348	0.0032274930121257	38.77354260089686	0.8911278768016264	4.467864250200284	0.1795904652115892	138.29460580912863	13.365603184894644	179	110	58.014312181129625	76.89399058026495	10.0	2.0	2.0	0.0	3.0	0.3	0.5555555555555555	0.4736842105263157	2.333333333333333	0.0648148148148148	70.59448739956669	79.12886383973071	16.0	2.0	1.0	0.0	4.0	0.25	0.461111111111111	0.3846153846153846	50.0
319	[[2655, 22991], [2696, 23043]]	[2676.492343032159, 23014.53598774885]	3	1306	2226	0.8723342744058116	0.7500262309466321	2.0453665411499142	0.5867026055705301	58.78615624236389	28.74113517536766	147.92388155425118	0.9652623798965262	0.0597135259917546	0.0632905883020018	0.2745721709604204	-0.0019290841357517	0.0010834332796818	104.1588188347965	0.933385363000238	5.248717094978349	0.1228048415494809	112.18606431852986	27.78990014472985	175	52	38.6771999028152	70.01692672269103	46.0	5.0	3.0	0.5	11.0	0.2391304347826087	0.3060157126823791	0.1867219917012448	62.66666666666666	0.0632996632996633			1.0	0.0	0.0		0.0	0.0	0.0		0.0
320	[[3573, 22999], [3580, 23009]]	[3576.311475409836, 23003.852459016394]	3	61	88	0.8123270031998562	0.8673823719374387	1.7146710871988051	0.6931818181818182	11.677831680897922	6.8105374658037565	29.72792206135785	0.8970588235294118	0.1765719281530924	0.0688573506327686	0.2708320804791449	0.0616129584566932	0.02	146.68	0.7407435791294148	3.6797509447736303	0.0783014936307486	103.9344262295082	15.585690002932456	144	80	8.344050498133392	32.69009653783094	3.0	2.0	2.0	1.0	1.0	0.3333333333333333	1.0	1.0	0.0	0.0	89.0515684875817	89.0515684875817	4.0	1.0	1.0		2.0	0.5	0.6666666666666666	0.6	0.0
322	[[3575, 23010], [3580, 23015]]	[3577.92, 23012.04]	3	25	36	0.6972829212924486	1.1046652509129269	1.3950970409076382	0.6944444444444444	6.719575856120191	4.816565198753839	16.86396103067893	0.925925925925926	0.2637206206000554	0.0555701402508787	0.3421028769438079	0.1853383642563029	0.0526315789473684	145.94736842105263	0.7597545007235443	2.8714761180548494	0.0573901012473035	110.72	13.811647258745062	142	90	8.344050498133392	36.48835407407083	3.0	2.0	2.0	1.0	1.0	0.3333333333333333	1.0	1.0	0.0	0.0	90.69236487264098	90.69236487264098	4.0	1.0	1.0		2.0	0.5	0.6666666666666666	0.6	0.0
323	[[2918, 23010], [2935, 23037]]	[2926.402985074627, 23023.768656716416]	3	402	504	0.7704122716820658	0.9095145778169316	1.568514214942793	0.7976190476190477	28.34736105881073	18.07274731000421	74.5269119345812	0.9686746987951808	0.0942774033250846	0.0547258460345013	0.2016935329917233	0.0168405078714877	0.003317223826818	110.6951871657754	0.902171282118778	4.783998368184375	0.0932475508092524	100.74626865671642	23.38931376750691	151	55	64.12566771835573	86.59929731046303	46.0	4.0	3.0	0.3333333333333333	8.0	0.1739130434782608	0.3249470899470896	0.234375	428.79129072681707	0.4331225158856738			1.0	0.0	0.0		0.0	0.0	0.0		0.0
325	[[3885, 23016], [3933, 23096]]	[3907.683020948181, 23055.40573318633]	3	1814	3969	0.9644673724199964	0.5125271411532559	3.7849829538687967	0.4570420760896951	94.52172618041612	24.972827442670862	210.8944443027283	0.9283520982599796	0.0282052356038663	0.0545350837305134	0.1810253261399317	-0.1	0.0008260943252547	139.8199653779573	0.9242752009302632	5.35468255262195	0.1078092853177472	122.651598676957	30.01695414316693	189	53	58.014312181129625	71.88723757231531	10.0	2.0	2.0	0.0	4.0	0.4	0.5	0.391304347826087	0.5	0.0138888888888888	45.00225876975132	64.5553042214713	16.0	3.0	2.0	0.0	6.0	0.375	0.4744444444444444	0.3488372093023256	11.53333333333333
327	[[3819, 23021], [3833, 23040]]	[3825.6096491228072, 23030.530701754386]	3	228	300	0.6713805352663292	0.9044209553219188	1.349322269118712	0.76	19.9118505173322	14.756927216755496	56.2842712474619	0.957983193277311	0.120445354671642	0.0945230307180095	0.2922779616584063	-0.0481431170085009	0.0059171597633136	47.90865384615385	0.9379922490952426	4.488355242943638	0.141606330145355	101.82456140350877	17.62287469531947	141	62	71.8778580106498	80.68348303409215	10.0	3.0	2.0	0.3333333333333333	3.0	0.3	0.6296296296296295	0.5294117647058824	4.666666666666666	0.1296296296296296	30.083982753089423	47.37365495148718	16.0	5.0	2.0	0.0	6.0	0.375	0.5799999999999998	0.4054054054054054	48.73333333333332
328	[[2633, 23029], [2663, 23056]]	[2648.779220779221, 23041.51576994434]	3	539	868	0.8458144469572239	0.7946054005902691	1.8744943604214637	0.6209677419354839	36.17451887670973	19.29828098739983	92.32590180780451	0.9590747330960854	0.0708505126860914	0.0570638393815193	0.1968487772438527	0.0	0.0027152163173394	121.95890410958904	0.8765387236815156	4.801528486495837	0.1623624252224481	69.08534322820037	24.316408189882043	138	34	33.28318344248906	67.0639098164078	46.0	5.0	3.0	0.5	11.0	0.2391304347826087	0.3060157126823791	0.1867219917012448	62.66666666666666	0.0632996632996633			1.0	0.0	0.0		0.0	0.0	0.0		0.0
329	[[3000, 23032], [3027, 23063]]	[3012.8577586206898, 23048.278735632182]	3	696	896	0.6350394014405125	0.913651786189142	1.2945323222306726	0.7767857142857143	34.05245291667897	26.30483019381201	97.84062043356596	0.9747899159663864	0.0683554031675025	0.0449942529090377	0.1677218106792912	-0.026197165896624	0.0019777906807954	115.65963855421688	0.9080800252080152	5.039293256707936	0.1613807906680606	99.91522988505749	25.552796329061703	182	49	69.04151593967157	79.45173792063943	46.0	2.0	2.0	1.0	9.0	0.1956521739130435	0.2517019400352732	0.1923076923076923	0.0	0.0			1.0	0.0	0.0		0.0	0.0	0.0		0.0
333	[[2796, 23050], [2833, 23102]]	[2812.5818540433925, 23078.76134122288]	3	1014	2014	0.9352081453003288	0.5995722506501652	2.8240732188177	0.5034756703078451	61.18662180187273	21.66608903556989	145.7817459305202	0.9432558139534885	0.0412944295405918	0.0605356873085914	0.2198184483290681	-0.0580018064126674	0.0014780389400999	70.49323621227887	0.932935251670624	5.057787526567708	0.1159040253594961	109.65187376725838	23.091963291984197	178	51	75.36595945564258	75.36595945564258	46.0	1.0	1.0		10.0	0.217391304347826	0.2234567901234567	0.17578125	0.0	0.0			1.0	0.0	0.0		0.0	0.0	0.0		0.0
335	[[2629, 23058], [2660, 23094]]	[2645.6189889025895, 23074.648581997535]	3	811	1184	0.7750675767800086	0.8248556548759964	1.5825830988082776	0.6849662162162162	40.86365136798843	25.82085667334608	111.1543289325507	0.958628841607565	0.0667794759581414	0.0553959083293923	0.2133898449692727	-0.022238951955641	0.001956346106337	45.96124031007752	0.9251181829786648	4.782310820736299	0.1511269435488661	108.98766954377312	17.603030393446435	146	56	33.28318344248906	61.474418443549474	46.0	4.0	3.0	0.6666666666666666	12.0	0.2608695652173913	0.2566434183100849	0.1601423487544484	21.5	0.0217171717171717			1.0	0.0	0.0		0.0	0.0	0.0		0.0
336	[[3177, 23057], [3204, 23126]]	[3191.7413314840496, 23088.86685159501]	3	1442	1960	0.9322925879279196	0.6332991298049212	2.7646836795319323	0.7357142857142858	72.20561390537877	26.117133920218805	169.15432893255073	0.9575033200531208	0.0453178809391519	0.0530501158056227	0.1965258465765397	-0.0489629932049729	0.0011453561016243	97.53061224489797	0.9326028587776832	5.189487988413807	0.1175787658438384	115.79542302357837	26.436885427185288	204	55			1.0	0.0	0.0		0.0	0.0	0.0		0.0	0.0	96.01909102994816	96.01909102994816	5.0	1.0	1.0		4.0	0.8	0.5208333333333333	0.4	0.0
339	[[2676, 23085], [2701, 23122]]	[2687.1268882175227, 23104.16163141994]	3	662	988	0.8271282492125329	0.8036804461690045	1.7793175757654762	0.6700404858299596	39.00664933333216	21.9222525897611	101.74011537017762	0.9580318379160636	0.0679651025748976	0.0602827968417707	0.2178880908434822	-0.0226905743208317	0.001915885930309	131.375	0.9314800985054456	5.155275704352009	0.1019996788386987	101.1963746223565	32.11705533909079	178	48	50.93059779491932	70.14071994507877	46.0	4.0	3.0	0.6666666666666666	12.0	0.2608695652173913	0.2566434183100849	0.1601423487544484	21.5	0.0217171717171717			1.0	0.0	0.0		0.0	0.0	0.0		0.0
340	[[2868, 23089], [2895, 23130]]	[2880.222222222222, 23112.0]	3	459	1176	0.9629897881926488	0.4849988992655317	3.7100536901136056	0.3903061224489796	48.19304421839112	12.98985088728336	109.05382386916236	0.8660377358490566	0.053050358684281	0.0850989177573699	0.2897225296325855	-0.036487819155789	0.0028926499088498	91.89928057553956	0.859781757738644	4.697647669481749	0.1085613778682314	89.74727668845316	17.52002801003649	138	53	27.170236169319796	70.47266576465269	46.0	4.0	3.0	0.1666666666666666	9.0	0.1956521739130435	0.3027601410934741	0.2122641509433962	407.0	0.4111111111111111			1.0	0.0	0.0		0.0	0.0	0.0		0.0
342	[[3513, 23104], [3539, 23140]]	[3526.251302083333, 23122.020833333332]	3	768	999	0.7579987149459297	0.9009725875553112	1.533140256470946	0.7687687687687688	38.75032535654911	25.27513395659339	103.49747468305831	0.9820971867007672	0.064839365050431	0.0384069544541163	0.1357545172095941	-0.0251161958262913	0.0018246092061359	97.6279069767442	0.8947303200874982	4.962910616243423	0.1331739836315033	123.14973958333331	21.45252085359317	170	64	71.97344364434777	71.97344364434777	3.0	1.0	1.0		2.0	0.6666666666666666	0.75	0.6666666666666666	0.0	0.0			1.0	0.0	0.0		0.0	0.0	0.0		0.0
344	[[3580, 23114], [3601, 23195]]	[3590.49750178444, 23154.464668094217]	3	1401	1804	0.9726153188415584	0.4989637226660412	4.302540379612764	0.7766075388026608	88.60646302965063	20.59398755430748	187.84062043356596	0.9390080428954424	0.0600616412886438	0.0735959087544484	0.2184718294492801	-0.0407358695914683	0.0012605179676978	128.97498104624714	0.7852381579739695	4.7986637867723125	0.1281658179641258	105.54746609564596	17.714709033304676	164	67	62.44296285363079	67.20820324898928	3.0	2.0	1.0	0.0	1.0	0.3333333333333333	1.0	1.0	1.0	1.0			1.0	0.0	0.0		0.0	0.0	0.0		0.0
345	[[2894, 23123], [2906, 23137]]	[2899.590909090909, 23131.054545454546]	3	110	195	0.8728295835317043	0.752132600879707	2.049074849348805	0.5641025641025641	17.25439222206207	8.420576841078063	42.87005768508881	0.9243697478991596	0.0967280788914839	0.0669837872617157	0.2510956215742064	-0.0192595114641326	0.0126754187415119	52.1063829787234	0.834558858676429	3.813324390318037	0.1874644058366933	97.2	12.44025723206719	127	61	27.170236169319796	58.28822446517423	46.0	3.0	3.0	0.6666666666666666	10.0	0.217391304347826	0.2760493827160491	0.189873417721519	157.5	0.1590909090909091			1.0	0.0	0.0		0.0	0.0	0.0		0.0
346	[[2936, 23124], [2966, 23172]]	[2950.656215005599, 23149.44344904815]	3	893	1519	0.9072669913202248	0.6925141295549052	2.3778096128286643	0.5878867676102699	52.67351725143977	22.152117212100453	127.29646455628163	0.9370409233997902	0.0553976501740982	0.0808264990569167	0.2091699949760171	-0.2111451619202307	0.0017182902450528	68.2701421800948	0.9159881858745448	4.9161476812431895	0.1413037719144306	119.46808510638296	20.39334202951381	162	65	54.27538340293631	67.99503238653307	46.0	3.0	3.0	0.6666666666666666	10.0	0.217391304347826	0.2760493827160491	0.189873417721519	157.5	0.1590909090909091			1.0	0.0	0.0		0.0	0.0	0.0		0.0
347	[[3812, 23130], [3826, 23172]]	[3818.8485477178424, 23151.203319502074]	3	482	645	0.952491053362292	0.5828516817446503	3.283354481025564	0.7472868217054264	45.08841052967165	13.732422371765406	101.94112549695429	0.9323017408123792	0.073026039769969	0.0744073278000865	0.2784594448650441	-0.0225571617554157	0.0030769869396692	116.84054669703872	0.8135904227763144	4.600134948520256	0.1665922254120849	101.1908713692946	17.838977781430152	153	68			1.0	0.0	0.0		0.0	0.0	0.0		0.0	0.0	71.01599888856661	81.90680824795409	16.0	3.0	2.0	0.0	8.0	0.5	0.4145238095238095	0.2631578947368421	1.733333333333333
348	[[3326, 23132], [3349, 23174]]	[3337.5020746887967, 23152.141078838173]	3	723	1032	0.873825649367854	0.7276623932325814	2.0566001880180376	0.7005813953488372	43.68890554111421	21.243266336184465	111.7401153701776	0.9450980392156862	0.0572122889018681	0.0710952350256973	0.2398485929500159	-0.0669211302687536	0.0019766435986159	71.55735294117648	0.9058879866234129	4.8829307127041615	0.1421978989452569	119.42461964038728	19.541091993734863	169	70	19.731191861693738	19.731191861693738	2.0	1.0	1.0		1.0	0.5	1.0	1.0	0.0	0.0	33.9553311077683	33.9553311077683	5.0	1.0	1.0		4.0	0.8	0.5208333333333333	0.4	0.0
349	[[3309, 23144], [3326, 23162]]	[3317.7772511848343, 23151.63981042654]	3	211	342	0.6870879229874371	0.6934741525565781	1.3763217690062317	0.6169590643274854	20.19929936366809	14.676291415671583	61.83452377915607	0.8612244897959184	0.0692943045222171	0.0678991348779033	0.1921961348492165	-0.0294023465117239	0.0064019097222222	55.30729166666666	0.9087669575761164	4.349043242499644	0.1059838863530284	112.5734597156398	15.62195735295282	152	83	19.731191861693738	19.731191861693738	2.0	1.0	1.0		1.0	0.5	1.0	1.0	0.0	0.0	27.430801857547664	63.23095522177781	5.0	2.0	1.0	0.0	2.0	0.4	0.75	0.6666666666666666	4.0
350	[[3639, 23145], [3658, 23200]]	[3649.4612352168197, 23175.01708278581]	3	761	1120	0.9554036709285696	0.5571486545926241	3.386353026375178	0.6794642857142857	57.95213403772223	17.113435482465153	131.01219330881975	0.9314565483476132	0.0603496980932399	0.0746409923046252	0.2493361246940683	-0.0707106781186547	0.0018007142497862	93.96170212765958	0.9436407234513224	5.14945535100442	0.1255780858252377	119.80420499342968	27.367211996041828	181	69	62.44296285363079	62.44296285363079	3.0	1.0	1.0		2.0	0.6666666666666666	0.75	0.6666666666666666	0.0	0.0			1.0	0.0	0.0		0.0	0.0	0.0		0.0
351	[[2655, 23147], [2678, 23188]]	[2665.839416058394, 23166.55717761557]	3	411	1008	0.9692034870711456	0.4814996290139118	4.060728277211326	0.4077380952380952	46.68183630930365	11.495927115163203	103.5685424949238	0.9235955056179777	0.0556705869755371	0.1040040292004201	0.4024922359499621	-0.0536798173594103	0.0034444517886913	86.91327913279132	0.8717089345230613	4.593891400277882	0.1197205362029577	112.30900243309004	16.8658480051217	161	82	65.92693422249314	80.01677630104402	46.0	2.0	2.0	1.0	13.0	0.2826086956521739	0.2033674967008301	0.1388888888888889	0.0	0.0			1.0	0.0	0.0		0.0	0.0	0.0		0.0
352	[[3452, 23190], [3474, 23211]]	[3462.9405405405405, 23201.089189189188]	3	370	506	0.2775987050251612	0.9598830470150876	1.0409107904848909	0.7312252964426877	22.273399326469598	21.397990615597237	69.59797974644667	0.9685863874345548	0.0911475797055783	0.0466870646027759	0.1824180446693518	-0.0207106781186547	0.0035836966574184	60.887931034482754	0.853116782494017	4.551430849238088	0.1466925573990702	141.3189189189189	14.304825075927535	184	105	76.68837718540617	76.68837718540617	4.0	1.0	1.0		3.0	0.75	0.611111111111111	0.5	0.0	0.0			1.0	0.0	0.0		0.0	0.0	0.0		0.0
353	[[3963, 23193], [3980, 23250]]	[3971.5966850828727, 23223.794198895026]	3	724	1044	0.956060953230759	0.5396687444108978	3.411013927133773	0.6934865900383141	57.17174829808677	16.76092490954072	129.84062043356596	0.9402597402597402	0.0618149711568505	0.0702878696441065	0.2253141637663002	-0.0025552455339612	0.0023266509752996	86.51351351351352	0.8551915037131729	4.760020214565487	0.1146767816761357	121.91850828729282	17.391740593417204	164	79	35.22925328823134	35.22925328823134	2.0	1.0	1.0		1.0	0.5	1.0	1.0	0.0	0.0	71.4902107813899	71.4902107813899	4.0	1.0	1.0		2.0	0.5	0.6666666666666666	0.6	0.0
354	[[2921, 23202], [2949, 23231]]	[2934.8321995464853, 23217.571428571428]	3	441	870	0.9201345653238988	0.6844313148644813	2.553610981630567	0.506896551724138	38.40179784554547	15.038233357308254	89.9827560572969	0.9363057324840764	0.0771273453907309	0.0802261961078051	0.2585400027246751	-0.1	0.0038775522285565	154.9270072992701	0.8452328153978751	4.609180108801585	0.1653093969155324	64.16326530612245	24.549004390171515	130	35	69.94155459506372	83.14819017632308	46.0	4.0	3.0	0.1666666666666666	11.0	0.2391304347826087	0.2779549462882794	0.1704545454545454	308.0	0.3111111111111111			1.0	0.0	0.0		0.0	0.0	0.0		0.0
355	[[3183, 23212], [3211, 23245]]	[3196.6424581005585, 23229.308659217877]	3	716	986	0.7310889704516534	0.8634035211146597	1.465669321746875	0.7261663286004056	36.76022804519881	25.08084702311003	102.08326112068524	0.9649595687331536	0.0657693168022119	0.0493111131146887	0.1821292527075478	-0.0144267997514652	0.0018446693784883	84.49560117302053	0.9350998089228604	5.068688153612118	0.1025948682166462	115.02374301675978	25.19185035953714	167	54	23.58240114708904	58.14372120771081	6.0	4.0	3.0	0.6666666666666666	2.0	0.3333333333333333	0.9	0.8333333333333334	0.8333333333333333	0.0833333333333333			1.0	0.0	0.0		0.0	0.0	0.0		0.0
356	[[3210, 23213], [3230, 23237]]	[3219.883495145631, 23225.31067961165]	3	412	525	0.5636422974205616	0.9469672644889928	1.210625930364681	0.7847619047619048	25.22246962550993	20.83423871311932	73.94112549695427	0.9626168224299064	0.0901946738937683	0.0505141398404957	0.2103310680905915	0.0086340704840874	0.0030513657699523	61.22480620155039	0.8890862185255964	4.609844521841337	0.1359167065115332	135.44660194174756	16.38136411886836	172	100	23.58240114708904	54.25881071081613	6.0	3.0	3.0	1.0	2.0	0.3333333333333333	0.8	0.7142857142857143	0.0	0.0			1.0	0.0	0.0		0.0	0.0	0.0		0.0
357	[[3099, 23218], [3112, 23243]]	[3105.5114503816794, 23230.3320610687]	3	262	364	0.8428437708360474	0.811433533452668	1.858189238814938	0.7197802197802198	25.06543291964671	13.48917128356217	63.698484809834994	0.9492753623188406	0.0998998570613512	0.1077877365508252	0.3185080122244105	-0.1094344069758929	0.0047759264579143	42.067796610169495	0.8872174218507775	4.382118671989262	0.1715860673443379	139.1030534351145	13.41330909602629	180	109	72.81429756134743	83.60223207823611	6.0	3.0	3.0	0.6666666666666666	2.0	0.3333333333333333	0.8	0.7142857142857143	0.3333333333333333	0.0333333333333333			1.0	0.0	0.0		0.0	0.0	0.0		0.0
358	[[3523, 23224], [3538, 23249]]	[3530.972972972973, 23236.482625482626]	3	259	416	0.8895962297116812	0.7485088112392916	2.189392070016525	0.6225961538461539	27.078404017961144	12.368001322740136	65.94112549695429	0.9452554744525548	0.1049723476371664	0.0976784799342445	0.3435240796333874	-0.0293692657729648	0.0048812835012617	138.07296137339057	0.8322425549351425	4.579261333650181	0.1026469336053104	107.38610038610038	20.53017272525779	165	70	73.48570523642103	75.0870412109136	4.0	2.0	1.0	0.0	2.0	0.5	0.8333333333333333	0.75	2.0	0.6666666666666666			1.0	0.0	0.0		0.0	0.0	0.0		0.0
359	[[2997, 23252], [3018, 23275]]	[3005.9745454545455, 23263.909090909092]	3	275	528	0.851986030039966	0.6893085130916298	1.9099842816367156	0.5208333333333334	26.662362771842705	13.959467116135128	70.80508652763321	0.9075907590759076	0.0975341419959592	0.1093717193969825	0.2937699200379663	-0.0431946608470182	0.0050316661640291	39.713147410358566	0.90560294372108	4.292532828539889	0.1682104665679662	106.89090909090908	13.397791849640036	149	77	34.57340812657859	59.73788877061368	46.0	2.0	1.0	0.0	12.0	0.2608695652173913	0.219316177649511	0.1470588235294117	44.0	0.0444444444444444			1.0	0.0	0.0		0.0	0.0	0.0		0.0
360	[[3150, 23250], [3185, 23297]]	[3165.7972972972975, 23271.16756756757]	3	740	1728	0.9353181003551888	0.5419670794626925	2.8263922765401075	0.4282407407407407	52.60215449186856	18.611059380710177	130.98885271170678	0.904645476772616	0.0317341485306914	0.0571052063016745	0.1402969309995139	-0.0792985006680827	0.0019462728457349	129.99999999999997	0.8176995999964147	4.8040844623900965	0.1047760567266938	90.72432432432431	19.731568962772617	149	54	51.37981192932148	59.76644495230873	6.0	5.0	3.0	0.6	1.0	0.1666666666666666	1.0	1.0	1.6666666666666663	0.1666666666666666			1.0	0.0	0.0		0.0	0.0	0.0		0.0
361	[[2860, 23258], [2869, 23269]]	[2864.1363636363635, 23263.545454545456]	3	66	120	0.8909260172801969	0.7365536560340609	2.2019230904689797	0.55	13.905529320674148	6.315174849141739	33.55634918610404	0.868421052631579	0.1456270791030913	0.0961660603968364	0.2798120775580133	0.0207592200561264	0.022633744855967	24.666666666666664	0.7269940773284667	3.2170367434272937	0.1965444440821673	88.75757575757575	6.3342757019649225	111	77	72.74260843677156	82.89167213365347	46.0	4.0	3.0	0.5	12.0	0.2608695652173913	0.2600569183902516	0.1510067114093959	200.0	0.202020202020202	73.888354448235	73.888354448235	84.0	1.0	1.0		14.0	0.1666666666666666	0.1861257216678901	0.1367380560131795	0.0
363	[[3827, 23271], [3850, 23299]]	[3838.084148727984, 23284.10567514677]	3	511	696	0.7674723434833495	0.8885222792141839	1.559862721619088	0.7341954022988506	31.90443000609333	20.453357570451807	85.01219330881975	0.9714828897338404	0.0818055647959348	0.0426968490294656	0.1909408776096865	0.0179261980113041	0.0024190354849262	107.5	0.9213114832772328	4.998720607902431	0.1090265186487699	125.20939334637964	25.50663145850419	193	50			1.0	0.0	0.0		0.0	0.0	0.0		0.0	0.0	93.16653650286028	93.16653650286028	4.0	1.0	1.0		2.0	0.5	0.6666666666666666	0.6	0.0
364	[[3006, 23271], [3040, 23317]]	[3024.0763968072974, 23293.36488027366]	3	877	1645	0.9156440888815108	0.6811814707387291	2.48762451362876	0.5331306990881459	53.1530101500288	21.36697474189672	127.19595949289332	0.9542981501632208	0.0446507772894464	0.0648134955650539	0.2484203447386296	-0.052786404500042	0.0021222238350994	76.35903614457831	0.8010106965603353	4.548183460989514	0.1340497840296712	91.95324971493729	14.65455837715851	149	56	34.57340812657859	34.57340812657859	46.0	1.0	1.0		13.0	0.2826086956521739	0.1746491163157829	0.1285714285714285	0.0	0.0	85.92189690521177	85.92189690521177	84.0	1.0	1.0		16.0	0.1904761904761904	0.1444491084551327	0.1093544137022397	0.0
366	[[3203, 23286], [3223, 23301]]	[3212.6008064516127, 23293.20564516129]	3	248	336	0.633915292474879	0.9361225949089936	1.2929878309560103	0.7380952380952381	20.299967845113628	15.700045552713531	57.698484809834994	0.9575289575289576	0.1099250739849191	0.0705399099687179	0.2515325293904132	0.0179242736186126	0.0057223543400713	33.77586206896552	0.920542830746656	4.399747790740435	0.1477115641298897	122.93548387096774	15.134739964668272	156	94	51.73243985339386	66.49496979541753	6.0	4.0	3.0	0.6666666666666666	2.0	0.3333333333333333	0.9	0.8333333333333334	0.8333333333333333	0.0833333333333333			1.0	0.0	0.0		0.0	0.0	0.0		0.0
367	[[3526, 23288], [3563, 23328]]	[3545.0641860465116, 23308.60465116279]	3	1075	1558	0.6829342135923397	0.8571567911044315	1.3689630924308689	0.689987163029525	43.56268801721792	31.821667259022757	125.53910524340094	0.966726618705036	0.0562646061242287	0.055642106135508	0.1937817037336036	-0.0500356341461385	0.001249192897687	121.9506292352372	0.9499106724637408	5.413405600352668	0.1145467748565637	123.96372093023255	34.475115192701345	242	46	64.91393389509754	69.19981956575928	4.0	2.0	1.0	0.0	2.0	0.5	0.8333333333333333	0.75	2.0	0.6666666666666666			1.0	0.0	0.0		0.0	0.0	0.0		0.0
371	[[2892, 23296], [2936, 23350]]	[2916.3808532778357, 23325.57544224766]	3	961	2475	0.9552458667438548	0.5103740347090105	3.380513981089542	0.3882828282828283	65.99894695435215	19.523346841204496	153.82337649086287	0.9031954887218046	0.0568400719439571	0.0946131800825825	0.3130495168499705	-0.0769230769230769	0.0014448684024579	98.67770419426049	0.9494706392120772	5.264961784367532	0.1117644501423502	99.82622268470344	30.528129318654774	170	43	27.25738364603112	71.97958672797434	46.0	5.0	3.0	0.7	13.0	0.2826086956521739	0.2435380052046718	0.1339285714285714	34.49999999999999	0.0348484848484848	50.73856442990464	80.49526547720087	84.0	3.0	2.0	0.0	14.0	0.1666666666666666	0.2052020268887735	0.1381031613976705	67.18095238095235
372	[[3126, 23299], [3143, 23324]]	[3134.7611940298507, 23312.114427860695]	3	201	468	0.9597337183034216	0.5724326527997821	3.5598418451346348	0.4294871794871794	30.956752287927465	8.696103263755154	66.42640687119285	0.8739130434782608	0.0891177633458631	0.1118572056221401	0.3130495168499705	-0.0327367383604065	0.007934693877551	112.13714285714286	0.7253810882057732	4.056951500019414	0.106302386554205	104.40796019900498	14.55587061879339	144	83	51.37981192932148	72.77960355977534	6.0	3.0	3.0	0.6666666666666666	2.0	0.3333333333333333	0.8	0.7142857142857143	0.3333333333333333	0.0333333333333333			1.0	0.0	0.0		0.0	0.0	0.0		0.0
374	[[2876, 23313], [2903, 23350]]	[2889.8, 23331.610606060607]	3	660	1064	0.8606921242323534	0.7500660131101674	1.9641511488181116	0.6203007518796992	41.04913269205367	20.8991719994432	105.1543289325507	0.9551374819102748	0.0637062256739816	0.0794264371776573	0.3133718771178209	-0.0580018064126674	0.0023159396615006	147.89067524115754	0.8496626646627655	4.895636457544173	0.1374229689316031	74.39848484848486	24.429558551837346	168	36	27.25738364603112	62.20464514606279	46.0	5.0	3.0	0.7	13.0	0.2826086956521739	0.2435380052046718	0.1339285714285714	34.49999999999999	0.0348484848484848	23.4850620851139	56.98730351185007	84.0	2.0	2.0	0.0	14.0	0.1666666666666666	0.1941578501819463	0.1371900826446281	1.6666666666666663
379	[[3484, 23332], [3513, 23372]]	[3497.943023255814, 23353.252325581394]	3	860	1230	0.8022041304814495	0.84918830973921	1.674901997646534	0.6991869918699187	42.90892252614121	25.618766104783507	112.81118318204308	0.9717514124293786	0.0665093653329732	0.0543652636398669	0.228728666586084	0.0	0.0015728404006792	98.75457875457876	0.9208493615861312	5.0880030902614	0.1178844654777258	131.2406976744186	24.439369106094944	191	68	64.91393389509754	64.91393389509754	4.0	1.0	1.0		3.0	0.75	0.611111111111111	0.5	0.0	0.0			1.0	0.0	0.0		0.0	0.0	0.0		0.0
381	[[2808, 23338], [2834, 23355]]	[2821.478260869565, 23346.628458498024]	3	253	486	0.9379847298158632	0.6348008284485744	2.884532951929559	0.5205761316872428	30.890619075950383	10.709053975371171	70.76955262170047	0.9267399267399268	0.0818607318481707	0.0822071988838391	0.2432001690655472	-0.0277350098112614	0.0049796287913082	136.72765957446808	0.8941351982776351	4.742821225439621	0.1525798443927039	69.69169960474308	27.000216114577185	139	29	50.8400330533652	77.84922407763911	46.0	4.0	3.0	0.8333333333333334	13.0	0.2826086956521739	0.2324268940935608	0.1335311572700296	13.66666666666667	0.0138047138047138	42.80130718970737	59.78886326217078	84.0	5.0	2.0	0.0	14.0	0.1666666666666666	0.2254831513867659	0.1404399323181049	472.4761904761904
383	[[3343, 23362], [3358, 23382]]	[3351.3971962616824, 23370.929906542056]	3	214	336	0.7794409840597469	0.7759517459138636	1.5962312091430342	0.6369047619047619	21.399997555209072	13.40657758890584	58.87005768508881	0.895397489539749	0.1098771247312924	0.0855182657233511	0.2673957029719247	-0.0248155272259753	0.005664581599506	55.25388601036269	0.9001347792542432	4.386284458026692	0.1806263738512453	138.55140186915887	15.97324494614445	176	109			1.0	0.0	0.0		0.0	0.0	0.0		0.0	0.0			1.0	0.0	0.0		0.0	0.0	0.0		0.0
384	[[2835, 23363], [2873, 23409]]	[2852.424753867792, 23386.96483825598]	3	711	1833	0.966137454814664	0.5152661870954001	3.875549274304181	0.3878887070376432	59.863751554871165	15.446520562074172	131.68124086713192	0.9417218543046356	0.0471305131765034	0.0602797199104243	0.1844586157855515	-0.0218286333833201	0.00252213673973	50.10692771084338	0.8977205294502126	4.619466298198359	0.1750505724508952	94.0534458509142	15.692543897565674	145	54	50.8400330533652	73.22527139421794	46.0	4.0	3.0	0.8333333333333334	14.0	0.3043478260869565	0.2112069412069413	0.1193633952254641	0.3333333333333333	0.0003367003367003	51.69508824641338	61.78891809157117	84.0	7.0	2.0	0.0	12.0	0.1428571428571428	0.27277769084998	0.1769722814498933	1259.1738095238095
385	[[2927, 23372], [2950, 23403]]	[2939.0434782608695, 23387.221343873516]	3	506	768	0.8620433471968987	0.8087537247833716	1.9730304245979924	0.6588541666666666	35.6861553449471	18.086976713609577	88.66904755831214	0.9619771863117872	0.0683232079357707	0.0517502305977307	0.1589099074775073	-0.026197165896624	0.0032936317185636	138.78902953586496	0.8368304699621549	4.724879590000289	0.1930618320556958	70.76679841897233	22.98179732586105	142	37	65.67961448110312	75.52614063220786	46.0	3.0	3.0	1.0	14.0	0.3043478260869565	0.2000958300958301	0.119047619047619	0.0	0.0	39.564854982472205	67.81864536317745	84.0	4.0	2.0	0.0	14.0	0.1666666666666666	0.2132341554028299	0.1385642737896494	100.5023809523806
388	[[3184, 23403], [3205, 23451]]	[3194.4140914709515, 23427.36711990111]	3	809	1078	0.9099228796732572	0.7148359757340842	2.410931312249428	0.7504638218923934	50.14003353395295	20.79695646209501	119.25483399593904	0.9506462984723856	0.0577096935366357	0.0592798408047674	0.1856480106212776	-0.0383482494423685	0.001696675900277	158.175	0.9204003625717868	5.168481941817027	0.0916174635271529	121.09765142150805	30.95279881823216	194	49			1.0	0.0	0.0		0.0	0.0	0.0		0.0	0.0			1.0	0.0	0.0		0.0	0.0	0.0		0.0
389	[[2676, 23407], [2707, 23435]]	[2689.541038525963, 23423.053601340034]	3	597	928	0.7506999851108028	0.7526094251879686	1.5136762045988603	0.6433189655172413	35.07709441088555	23.17344641100528	99.84062043356596	0.903177004538578	0.0754036685207064	0.0919615212997815	0.3344768295625976	-0.1320502908093583	0.0021325133902003	184.14964788732397	0.860236649162686	4.988991383467456	0.1074877178968147	95.87269681742043	25.700319199672048	175	50	58.99026346526684	58.99026346526684	79.0	1.0	1.0		16.0	0.2025316455696202	0.1324584069776377	0.097378277153558	0.0	0.0	35.91352922864663	68.05318027215957	84.0	3.0	1.0	0.0	16.0	0.1904761904761904	0.1682156030047597	0.1120107962213225	241.99999999999997
398	[[3498, 23453], [3520, 23500]]	[3508.7159235668787, 23477.028025477706]	3	785	1104	0.9105923010259726	0.6936294696554464	2.419516172591368	0.7110507246376812	49.29670418083854	20.374612387087467	119.25483399593904	0.953827460510328	0.0580632888361973	0.0768476179303258	0.3107813096569347	-0.0458301845804486	0.0018465707726324	121.85345997286294	0.8788092798844882	4.940619368404985	0.114599377973565	104.60254777070064	22.71103424134208	187	61	30.013360674091164	30.013360674091164	2.0	1.0	1.0		1.0	0.5	1.0	1.0	0.0	0.0			1.0	0.0	0.0		0.0	0.0	0.0		0.0
399	[[3017, 23458], [3046, 23497]]	[3031.653983353151, 23477.473246135552]	3	841	1200	0.8061374652454895	0.8340109905983925	1.6899647883660605	0.7008333333333333	42.63606250128212	25.22896500258134	112.5685424949238	0.9666666666666668	0.0619321245700458	0.0528972837794697	0.1805749763035191	-0.0399999999999999	0.0020682636093148	54.55555555555556	0.8954928299641108	4.7556499566728245	0.1905229116519548	86.77526753864447	16.622997606420817	135	51	72.02986483844973	72.02986483844973	3.0	1.0	1.0		2.0	0.6666666666666666	0.75	0.6666666666666666	0.0	0.0			1.0	0.0	0.0		0.0	0.0	0.0		0.0
401	[[3604, 23461], [3631, 23497]]	[3617.9227642276423, 23478.79810298103]	3	738	1036	0.7648538221578745	0.8425942173710431	1.5523036122846647	0.7123552123552124	38.43862101261414	24.76230855125085	104.91168824543142	0.9621903520208605	0.0608405370360815	0.0618630902434243	0.1466853707834505	-0.1027112473473149	0.0031644217248235	41.2867332382311	0.9294440404483508	4.611894822800348	0.2307948618416646	112.35365853658536	16.237427703636687	175	83	52.06564519207223	52.06564519207223	13.0	1.0	1.0		6.0	0.4615384615384615	0.3458333333333333	0.2790697674418604	0.0	0.0			1.0	0.0	0.0		0.0	0.0	0.0		0.0
403	[[2657, 23462], [2678, 23491]]	[2667.045317220544, 23477.586102719033]	3	331	660	0.9329262813764424	0.629998395009952	2.777257588747806	0.5015151515151515	34.45342266261891	12.405555322707055	81.25483399593905	0.9297752808988764	0.0667822203538841	0.0723238292451998	0.1965943079361697	-0.0316227766016837	0.0037637553669385	405.87707641196016	0.7920542755198813	4.840544540712299	0.0933368887333123	86.12990936555892	33.899594677918095	171	36	58.99026346526684	66.32495322907063	79.0	3.0	2.0	0.3333333333333333	15.0	0.189873417721519	0.1648094782710168	0.1077348066298342	77.0	0.0256410256410256	75.44898186420806	75.44898186420806	84.0	1.0	1.0		18.0	0.2142857142857142	0.1209545405771485	0.0919158361018826	0.0
407	[[2594, 23474], [2622, 23512]]	[2607.3241279069766, 23493.606104651164]	3	688	1131	0.8839322778446925	0.7414630043933744	2.138511675823138	0.6083112290008842	43.3730918225738	20.28190554810929	107.9827560572969	0.9476584022038568	0.0655570166341634	0.0762298911498541	0.2166925267711094	-0.0902014203643742	0.0018447249650404	133.68721109399075	0.9039279844240968	5.050920967756419	0.1026084495991405	126.0843023255814	25.94020153947535	180	74	24.36491974335315	57.53785416469953	79.0	4.0	3.0	0.6666666666666666	14.0	0.1772151898734177	0.1864080008310777	0.119448698315467	57.9999999999999	0.0193140193140192	87.35512100028947	87.35512100028947	84.0	1.0	1.0		16.0	0.1904761904761904	0.1532517181613568	0.1138545953360768	0.0
408	[[3488, 23491], [3509, 23517]]	[3498.447311827957, 23505.23010752688]	3	465	594	0.5753236470090778	0.9011160538650128	1.2226047094524235	0.7828282828282829	27.148072160609267	22.205110082365263	80.5269119345812	0.9587628865979382	0.0786237472556098	0.0463290946651402	0.1837770757417096	0.0225770318037415	0.002866912699902	113.6986301369863	0.8917825758835454	4.843515505291915	0.1453345002836946	90.4236559139785	23.76459550544715	173	52	30.013360674091164	30.013360674091164	2.0	1.0	1.0		1.0	0.5	1.0	1.0	0.0	0.0			1.0	0.0	0.0		0.0	0.0	0.0		0.0
409	[[3597, 23500], [3628, 23561]]	[3611.9887005649716, 23530.524482109227]	3	1062	1984	0.9535016174624652	0.5661041908393478	3.3179832509473037	0.5352822580645161	68.02212849983935	20.501046375209597	153.53910524340094	0.9210754553339116	0.0359166073859183	0.0754499973212138	0.1893481982931019	-0.1410900925224926	0.001444	98.039	0.8679868100980895	4.911610158655647	0.12067673411919	104.8964218455744	19.438458744087374	170	61	52.06564519207223	57.33432390611432	13.0	2.0	1.0	0.0	5.0	0.3846153846153846	0.4749999999999999	0.375	11.0	0.1666666666666666			1.0	0.0	0.0		0.0	0.0	0.0		0.0
410	[[2556, 23513], [2583, 23561]]	[2569.7444444444445, 23539.621296296296]	3	1080	1372	0.8145864490353871	0.7779255818575628	1.724012588375724	0.7871720116618076	49.05795290566184	28.455681377525043	132.08326112068525	0.962566844919786	0.0686565102948633	0.0799292429275476	0.2103310680905915	-0.1480038754614785	0.0011543226891673	217.52085354025215	0.9267891771111088	5.441472417274352	0.0859393147186245	123.45555555555556	37.83259748019908	233	53	32.89328918117154	53.48208128635075	79.0	5.0	3.0	0.7	13.0	0.1645569620253164	0.213462890385967	0.134020618556701	115.46666666666646	0.0384504384504383	48.84253423860277	67.14899819519944	84.0	2.0	2.0	0.0	14.0	0.1666666666666666	0.2018548720355946	0.1443478260869565	30.79999999999996
411	[[2596, 23509], [2604, 23523]]	[2599.3432835820895, 23516.626865671642]	3	70	135	0.9440416321883464	0.5970213688701222	3.031898792862696	0.5185185185185185	17.52085937642119	5.7788404473350266	38.38477631085023	0.8045977011494253	0.105671092637973	0.150130937474083	0.397095367499858	-0.1788854381999831	0.0188429752066115	63.0	0.8982627445483679	3.6953553583741865	0.0975316779754416	92.22857142857144	15.16025954222932	122	61	24.36491974335315	56.83360172869104	79.0	5.0	3.0	0.6	14.0	0.1772151898734177	0.1970917615148383	0.12	92.73333333333308	0.0308802308802308	63.74478407666036	79.80730949196054	84.0	2.0	2.0	0.0	14.0	0.1666666666666666	0.2018548720355946	0.1443478260869565	30.79999999999996
414	[[3917, 23515], [3937, 23551]]	[3927.127541589649, 23532.536044362292]	3	541	777	0.8740202572655055	0.7720143770162415	2.058081178055506	0.6962676962676962	37.82152370724571	18.377080608151637	93.84062043356596	0.9507908611599296	0.0707299403948729	0.0657804886580773	0.2233490663913138	-0.0161370814503397	0.0025903880070546	82.35119047619048	0.8721684345016397	4.739781374580858	0.1192409488116035	76.51940850277265	18.77018549737239	140	40			1.0	0.0	0.0		0.0	0.0	0.0		0.0	0.0	63.12276030576326	80.47376981194344	18.0	2.0	1.0	0.0	6.0	0.3333333333333333	0.3637254901960784	0.2741935483870967	16.0
417	[[2762, 23529], [2781, 23570]]	[2771.9213675213678, 23549.988034188034]	3	585	840	0.9106610085164693	0.6849567618935063	2.4204028562746966	0.6964285714285714	42.6183824811658	17.607970661033196	103.59797974644668	0.951219512195122	0.0674964424051844	0.0895458196822537	0.260036760871982	-0.0634534005313326	0.0022757411420761	115.81767955801106	0.8071354726234097	4.688788148238272	0.0999960124161644	117.3846153846154	17.17563676712874	175	75	59.22760816421091	67.15337040641141	79.0	3.0	2.0	0.6666666666666666	14.0	0.1772151898734177	0.1732364501595271	0.1181818181818181	37.0	0.0123210123210123	61.27154617670247	86.2399248850371	84.0	4.0	3.0	0.0	10.0	0.119047619047619	0.2762574105947601	0.2133676092544987	542.0083572980166
419	[[3013, 23531], [3040, 23566]]	[3025.1566484517307, 23549.209471766848]	3	549	1008	0.9134671370752996	0.6440546231352421	2.45753074526757	0.5446428571428571	42.646381774441664	17.353346181554457	103.49747468305831	0.9014778325123152	0.0543738042564908	0.0726835114117139	0.2002140109709624	-0.0769230769230769	0.0024508965721646	117.9298245614035	0.8573784472558929	4.827649358502055	0.1293479808807342	83.22222222222223	20.68547042009701	157	45	72.02986483844973	79.62582640028023	3.0	2.0	1.0	0.0	1.0	0.3333333333333333	1.0	1.0	1.0	1.0	73.70951352088295	82.06081447820304	84.0	3.0	2.0	0.0	12.0	0.1428571428571428	0.2210334845877012	0.1599229287090559	10.595454545454553
421	[[3771, 23537], [3795, 23581]]	[3782.271918678526, 23559.448538754765]	3	787	1125	0.8850526083316363	0.7235503076849259	2.148269200261956	0.6995555555555556	47.08696585693714	21.91855929936316	116.91168824543142	0.931360946745562	0.0678870170756998	0.0727451025113205	0.2235853465308984	-0.0934169927359473	0.0016383199773323	128.5242587601078	0.931117216229186	5.21307658092009	0.0978307771651269	106.00381194409148	29.97828499493966	179	50			1.0	0.0	0.0		0.0	0.0	0.0		0.0	0.0			1.0	0.0	0.0		0.0	0.0	0.0		0.0
423	[[2705, 23562], [2739, 23600]]	[2721.4551971326164, 23580.989247311827]	3	837	1365	0.8825445782265823	0.7494332098937052	2.126624589308229	0.6131868131868132	47.77081896138622	22.463211984643525	118.46803743153546	0.966512702078522	0.0520042044654729	0.0658050262703625	0.2409565954830379	-0.0817517085870745	0.0016896878788449	94.79573934837092	0.8869179201238414	4.915033544528645	0.1494741056676155	88.74671445639187	20.39093150818548	149	43	59.22760816421091	77.60795410341977	79.0	3.0	2.0	0.3333333333333333	13.0	0.1645569620253164	0.1939268708499476	0.1326530612244898	365.0	0.1215451215451215	97.93788294202808	97.93788294202808	84.0	1.0	1.0		12.0	0.1428571428571428	0.2134355604235119	0.1740041928721174	0.0
424	[[2565, 23564], [2585, 23580]]	[2575.630081300813, 23571.9837398374]	3	246	357	0.7720297588692494	0.8846742819517711	1.57335025624319	0.6890756302521008	22.27999674327303	14.16086256373244	59.112698372208094	0.9534883720930232	0.1052651009290933	0.06590300974494	0.2224631024465558	0.0133912010497718	0.0055109551686657	131.36244541484717	0.8744661234619366	4.449936529087437	0.2187419881835615	65.10975609756098	21.48737922116539	145	38	25.06810490313363	51.32289186229705	79.0	5.0	3.0	0.7	13.0	0.1645569620253164	0.213462890385967	0.134020618556701	115.46666666666646	0.0384504384504383	22.70518633628212	39.71461660499176	84.0	2.0	2.0	0.0	14.0	0.1666666666666666	0.2018548720355946	0.1443478260869565	30.79999999999996
425	[[2812, 23567], [2846, 23599]]	[2828.8135990621336, 23581.961313012896]	3	853	1155	0.5620830972417847	0.8356903735850423	1.2090717646271272	0.7385281385281385	36.94518579340111	30.55665252822677	113.25483399593904	0.946725860155383	0.0666567348739812	0.0704155769757708	0.2	-0.048154659193132	0.0017489589530041	50.484146341463415	0.9421258062102188	4.96500518376314	0.1500866086599828	135.7432590855803	20.75855658377208	183	92	41.2548550079847	61.25821457142376	79.0	4.0	3.0	0.6666666666666666	15.0	0.189873417721519	0.1630288514903901	0.1065573770491803	1.0	0.0003330003330003	27.42064080105221	58.505667911695625	84.0	6.0	3.0	0.0	10.0	0.119047619047619	0.2923216676228726	0.2155844155844155	782.0428329343181
428	[[2940, 23571], [2951, 23600]]	[2945.3931297709923, 23584.5]	3	262	360	0.9365962559856698	0.6283717934332413	2.853796520505353	0.7277777777777777	31.53697389232508	11.050883854445404	72.38477631085023	0.9128919860627178	0.0977046398120245	0.0780442250497989	0.2823576278769617	0.0005933641606658	0.0053136147443519	86.10344827586206	0.7108106605042913	4.224944259372793	0.138020863862896	90.18702290076337	12.309593459447802	129	64	87.22178796211072	87.22178796211072	3.0	1.0	1.0		2.0	0.6666666666666666	0.75	0.6666666666666666	0.0	0.0	25.76488670364621	41.76150954282071	84.0	10.0	3.0	0.0	10.0	0.119047619047619	0.3247322623828648	0.2122762148337595	1028.1888085094429
429	[[2545, 23574], [2570, 23606]]	[2557.732727272727, 23589.53636363636]	3	550	858	0.843097939909644	0.8108218373370093	1.8595654571903732	0.6410256410256411	36.34226037535476	19.543415497868228	92.32590180780451	0.9615384615384616	0.0722762869004371	0.0706615301912932	0.2692590449286497	-0.0379491000677237	0.0026301119761756	148.26305609284333	0.7505889111243688	4.60624976101893	0.1274748107568498	71.06727272727272	19.38399109429742	150	42	25.06810490313363	55.49651006603982	79.0	6.0	3.0	0.5333333333333333	13.0	0.1645569620253164	0.2198731467962233	0.1342512908777969	60.53333333333336	0.0201576201576201	40.09126614124145	51.50640698627629	84.0	2.0	2.0	0.0	14.0	0.1666666666666666	0.2018548720355946	0.1443478260869565	30.79999999999996
431	[[3604, 23581], [3621, 23608]]	[3612.1798245614036, 23593.127192982458]	3	228	504	0.9557765474945829	0.5594668524448545	3.4002751427665534	0.4523809523809524	31.759774805485883	9.340354374865468	71.56244584051392	0.9193548387096774	0.0796178190275028	0.1088419896900009	0.335353159001883	-0.0559016994374947	0.0055	198.215	0.7738356578717579	4.435414437230128	0.0894855205195659	103.59210526315788	21.405552012769395	164	69	62.6030026201564	74.19482653340405	13.0	5.0	3.0	0.5	4.0	0.3076923076923077	0.6597222222222221	0.5217391304347826	20.33333333333333	0.308080808080808			1.0	0.0	0.0		0.0	0.0	0.0		0.0
433	[[2475, 23587], [2491, 23638]]	[2483.5635359116022, 23612.28729281768]	3	543	884	0.965233496339572	0.4837260237706388	3.82571322580388	0.6142533936651584	53.8295171638227	14.070452746105072	118.76955262170048	0.8843648208469055	0.0761503080520466	0.0933219089028842	0.2744624558291382	-0.0316227766016837	0.0024763461243316	196.51731160896128	0.8209971126369806	4.90347925750755	0.0867178961956535	132.25230202578268	23.31758616046629	192	88	65.29196873916091	77.9228774355501	79.0	3.0	3.0	1.0	13.0	0.1645569620253164	0.195300497223574	0.1328790459965928	0.0	0.0			1.0	0.0	0.0		0.0	0.0	0.0		0.0
436	[[2797, 23595], [2821, 23639]]	[2808.3590963139122, 23617.788347205707]	3	841	1125	0.87402685162296	0.7431113171722679	2.058131423770233	0.7475555555555555	47.23067769598362	22.94832931973949	119.25483399593904	0.963344788087056	0.0576060901050323	0.0850532992221502	0.2682874163874579	-0.1626086060848038	0.00146038526957	188.8490566037736	0.9270753238541708	5.397777868049039	0.0900391251211622	107.9346016646849	35.179671379207875	222	49	38.83986916126807	59.31198623513011	79.0	5.0	3.0	0.5	14.0	0.1772151898734177	0.1860569629800398	0.1185410334346504	186.0	0.0619380619380619	51.02516118267706	76.28772953198629	84.0	4.0	3.0	0.0	10.0	0.119047619047619	0.2825827117995794	0.2178477690288714	712.2910713514196
438	[[2554, 23610], [2591, 23646]]	[2573.445987654321, 23625.827160493827]	3	648	1406	0.9293995213503966	0.6099958353898516	2.709474662291877	0.460881934566145	49.17453404752156	18.14910275113112	115.53910524340094	0.907563025210084	0.0629632150727202	0.075002008495515	0.2306943512797591	-0.0304096546161523	0.0025741921831346	36.02618657937808	0.9210241733333135	4.643762897540587	0.1953960091403154	134.52314814814815	14.723881079381908	170	100	39.54653573158584	68.94372450406951	79.0	6.0	3.0	0.4	12.0	0.1518987341772152	0.2413628038628037	0.1514563106796116	623.8	0.2077256077256077	45.98173856100407	48.55491047027725	84.0	2.0	2.0	0.0	14.0	0.1666666666666666	0.2018548720355946	0.1443478260869565	30.79999999999996
439	[[3068, 23609], [3104, 23656]]	[3083.970649895178, 23633.40251572327]	3	954	1776	0.8897740703453473	0.6525728633092256	2.1910544579450404	0.5371621621621622	52.76458350122707	24.081822024046925	135.53910524340094	0.9362119725220804	0.0460134314079804	0.0575355424765835	0.1884329555113225	-0.0677827670093726	0.0027484174670701	50.70640176600441	0.7858777965235682	4.335328156259544	0.2300962532336586	73.16876310272536	11.692147786173972	120	50	34.66750773871469	45.33550759337672	6.0	2.0	2.0	1.0	3.0	0.5	0.6666666666666667	0.5555555555555556	0.0	0.0	77.11589756087255	78.97589337691676	84.0	2.0	2.0	0.0	12.0	0.1428571428571428	0.2160134042664161	0.1599229287090559	29.57389132606524
440	[[3427, 23614], [3445, 23640]]	[3436.266129032258, 23627.032258064515]	3	372	513	0.7890587866912258	0.8157900997553593	1.6278222280400976	0.7251461988304093	28.33108827271696	17.40428886195249	75.698484809835	0.93	0.089944766032885	0.0865939507069016	0.2920206297663438	-0.0646666416773538	0.0031001890359168	188.64927536231883	0.8376763241795664	4.779849150536924	0.0961148009146314	106.78494623655914	23.997132204273235	175	64	95.8153784552794	95.8153784552794	6.0	1.0	1.0		4.0	0.6666666666666666	0.5166666666666667	0.4166666666666667	0.0	0.0			1.0	0.0	0.0		0.0	0.0	0.0		0.0
441	[[3547, 23618], [3579, 23655]]	[3561.9456953642384, 23637.47417218543]	3	755	1254	0.8786125104284686	0.7455083416896553	2.094085598268162	0.60207336523126	45.48214853634751	21.71933591156058	112.81118318204308	0.95088161209068	0.0564656962549574	0.0599623586968787	0.1864260575211292	-0.0379491000677237	0.0018187512279002	89.71687587168759	0.9014020185598692	4.970216424832007	0.1250444385015657	96.45298013245034	21.654024931974472	179	51	52.615321720526254	72.30639107224049	13.0	5.0	4.0	0.8	4.0	0.3076923076923077	0.6458333333333333	0.5	2.0	0.0303030303030303			1.0	0.0	0.0		0.0	0.0	0.0		0.0
442	[[2829, 23620], [2855, 23656]]	[2842.133333333333, 23636.967407407406]	3	675	999	0.7871179068295703	0.7971475591221067	1.6212643417332355	0.6756756756756757	37.90731571217584	23.381329457755477	103.15432893255073	0.9588068181818182	0.0535922656116824	0.0817328799141086	0.2979319562464845	-0.0763057821060334	0.0017423706591681	232.29984301412875	0.9165961205185664	5.360045338535244	0.0730394054826038	123.65185185185184	37.03042163141374	203	53	37.96929460998707	44.468324684762855	79.0	3.0	3.0	1.0	15.0	0.189873417721519	0.1566185950801336	0.1064120054570259	0.0	0.0	41.46207389827524	81.45977403179059	84.0	5.0	3.0	0.0	10.0	0.119047619047619	0.2814782941288967	0.2111959287531806	325.0946782420665
444	[[3668, 23626], [3691, 23663]]	[3679.3308931185948, 23644.979502196195]	3	683	912	0.8381169400913602	0.8181005637359067	1.833212157875582	0.7489035087719298	40.021564923825466	21.83138746483356	102.42640687119284	0.9592696629213484	0.0594653543042785	0.057540498209518	0.1728242830916745	-0.0454503875625879	0.0019397872723994	132.1565891472868	0.8514621067689391	4.9263055585052165	0.1228425383017094	98.2489019033675	21.85737364907274	161	49	41.49770432596218	69.07139364107371	13.0	3.0	3.0	1.0	4.0	0.3076923076923077	0.5624999999999999	0.4615384615384615	0.0	0.0			1.0	0.0	0.0		0.0	0.0	0.0		0.0
445	[[2678, 23638], [2690, 23666]]	[2683.992509363296, 23650.794007490636]	3	267	377	0.9000080520705454	0.6526812995413007	2.2942448464460243	0.7082228116710876	28.32639033194677	12.346716339289898	71.698484809835	0.9143835616438356	0.0942473817365289	0.1016060124860255	0.3651581473946177	-0.0297831210114735	0.0056493185509497	32.17226890756302	0.8593646321144057	4.1722579101626245	0.1969911597297258	116.78277153558052	10.55596832246846	139	93	52.03017639673193	65.62618992036644	79.0	2.0	2.0	0.0	12.0	0.1518987341772152	0.2095251970251967	0.1497120921305182	432.0	0.1438561438561438	48.92515326740335	69.53266797674668	84.0	5.0	3.0	0.0	12.0	0.1428571428571428	0.282583581077557	0.1925754060324826	531.5967634436186
446	[[3629, 23637], [3649, 23673]]	[3639.054054054054, 23654.971283783783]	3	592	777	0.8657753114574147	0.7848958331007141	1.998269807483868	0.7619047619047619	39.0880635016768	19.56095385882588	97.35533905932738	0.9441786283891548	0.0795732442344113	0.0684509051118953	0.2204025758701629	-0.0908072988354156	0.0021978735492249	118.52432432432433	0.90808451605993	4.998199351230785	0.0872045871586327	103.39695945945944	26.06610990059137	156	56	41.49770432596218	60.239968657671305	13.0	6.0	4.0	0.6666666666666667	4.0	0.3076923076923077	0.6875	0.5217391304347826	3.333333333333333	0.0505050505050505			1.0	0.0	0.0		0.0	0.0	0.0		0.0
447	[[3111, 23642], [3147, 23689]]	[3129.396953405018, 23666.15681003584]	3	1116	1776	0.861649652107441	0.7350724698360824	1.9704294755648235	0.6283783783783784	53.38790298773777	27.0945515431016	138.12489168102783	0.9530315969257044	0.0465931765310851	0.0651760467074102	0.2184718294492801	-0.0624401366044561	0.0013764395629059	94.80430711610488	0.9217493646549088	5.119390024871535	0.1368386282040258	126.30465949820788	24.77248473194509	186	70	31.45803155989436	70.20218278803179	6.0	4.0	2.0	0.3333333333333333	2.0	0.3333333333333333	0.9	0.8333333333333334	5.0	0.5	94.01977284609534	94.01977284609534	84.0	1.0	1.0		14.0	0.1666666666666666	0.1761533647075814	0.1328	0.0
448	[[3212, 23642], [3239, 23716]]	[3223.4164438502676, 23676.91176470588]	3	1496	2100	0.9373713819754996	0.6053470963332832	2.870827816330296	0.7123809523809523	74.92975784898577	26.100401223214604	176.22539674441617	0.9528662420382166	0.050656816430669	0.0732987420799023	0.2473180541635559	-0.0742662287375156	0.0012346223160088	66.51090781140041	0.9189458564131886	5.011980329636694	0.1421882942437773	118.66377005347591	20.38755315761583	172	70	94.63262457281309	94.63262457281309	6.0	1.0	1.0		3.0	0.5	0.5666666666666668	0.5	0.0	0.0			1.0	0.0	0.0		0.0	0.0	0.0		0.0
449	[[2803, 23637], [2827, 23684]]	[2814.071755725191, 23662.54503816794]	3	655	1200	0.9470962873136756	0.5342887904081957	3.1157543506266285	0.5458333333333333	52.09584516698929	16.72013878645856	124.11879502661796	0.9022038567493113	0.0287058301844314	0.0692293781815576	0.2288290775481878	-0.1303783131927166	0.0021034118697567	111.16968698517296	0.8572982745747479	4.8212941651840495	0.0966335532461506	106.06870229007632	19.406062969993123	176	56	37.96929460998707	55.00338028466367	79.0	3.0	3.0	1.0	15.0	0.189873417721519	0.1566185950801336	0.1064120054570259	0.0	0.0	65.55642035784508	73.10133243174629	84.0	3.0	2.0	0.0	10.0	0.119047619047619	0.2880904570663608	0.2261580381471389	393.7860862086461
450	[[2499, 23645], [2527, 23697]]	[2513.9903339191565, 23670.056239015816]	3	1138	1537	0.8465235628432288	0.7800711879158168	1.8784589923188109	0.7404033832140533	52.469962348956855	27.932450249652128	135.39696961967	0.9635901778154108	0.0517296170332606	0.0635787053677663	0.1977197537924274	-0.0992255876728618	0.0011544097347575	205.87649769585252	0.9210953030504032	5.418796900999807	0.1004422025183682	127.09666080843586	35.66680122203545	240	53	65.29196873916091	77.00960658104663	79.0	3.0	3.0	1.0	13.0	0.1645569620253164	0.195300497223574	0.1328790459965928	0.0	0.0			1.0	0.0	0.0		0.0	0.0	0.0		0.0
451	[[3085, 23652], [3110, 23679]]	[3097.9558823529414, 23665.123949579833]	3	476	728	0.8203732123566099	0.7354617329099471	1.748776184886322	0.6538461538461539	33.16551660593745	18.964986424545437	90.18376618407356	0.9278752436647172	0.0489363884543797	0.086567221291395	0.2775159550919409	-0.0997612386232757	0.0038686946033461	27.552572706935123	0.9023866023583216	4.392430567670732	0.1917965756338397	83.62605042016807	11.871284201909235	116	53	31.45803155989436	54.67614963482351	6.0	3.0	2.0	0.6666666666666666	2.0	0.3333333333333333	0.8	0.7142857142857143	1.0	0.1	79.56810363552837	80.23992027488025	84.0	2.0	2.0	0.0	14.0	0.1666666666666666	0.1871975414144087	0.1336553945249597	2.592857142857143
452	[[3927, 23653], [3958, 23697]]	[3942.329210275928, 23675.259752616555]	3	1051	1440	0.8075050144807169	0.8399211114103989	1.695315506039458	0.7298611111111111	47.67729569544584	28.122963262943315	125.39696961967	0.9704524469067404	0.0543334580222608	0.0467951935165993	0.1618033988749894	-0.0433278005161408	0.001385326213692	115.0825049701789	0.9008341694836152	5.09651549969503	0.1340448853387598	89.00856327307326	24.519452324114845	170	41			1.0	0.0	0.0		0.0	0.0	0.0		0.0	0.0			1.0	0.0	0.0		0.0	0.0	0.0		0.0
454	[[3598, 23670], [3618, 23695]]	[3607.474025974026, 23682.094155844155]	3	308	546	0.9041827312514604	0.7260554514163048	2.3411206475232667	0.5641025641025641	30.761391097080924	13.139600955475837	73.01219330881976	0.9305135951661632	0.0782660047057299	0.0826956219750665	0.2606517162546569	-0.0624401366044561	0.0038478949751018	94.54255319148936	0.9167894274472056	4.724384417072999	0.0972046070181015	121.27272727272728	22.240501468019925	169	81	33.8600514166299	52.74301684254653	13.0	7.0	4.0	0.5714285714285714	3.0	0.2307692307692307	0.763888888888889	0.631578947368421	21.999999999999996	0.3333333333333332			1.0	0.0	0.0		0.0	0.0	0.0		0.0
456	[[3558, 23672], [3593, 23704]]	[3574.2508250825085, 23688.630363036304]	3	606	1188	0.925440848636778	0.694545247420133	2.6392737072039	0.51010101010101	45.36578290243134	17.188737484333434	104.71067811865476	0.9696	0.0736664473205501	0.0701887989172579	0.2204025758701629	-0.0277350098112614	0.001927944226675	154.38219895287958	0.9353267670299124	5.268417304008767	0.082407165777994	111.21452145214522	33.512770636402	193	45	33.8600514166299	60.99805697496798	13.0	5.0	4.0	0.8	4.0	0.3076923076923077	0.6597222222222221	0.5217391304347826	2.6666666666666665	0.0404040404040404			1.0	0.0	0.0		0.0	0.0	0.0		0.0
458	[[2638, 23673], [2653, 23699]]	[2645.348484848485, 23685.633333333335]	3	330	432	0.8228684975779255	0.8536446639478107	1.7598450341606	0.7638888888888888	27.229192856585144	15.472494639036643	69.698484809835	0.9565217391304348	0.1065518899892219	0.0755478465617786	0.2483655360084708	0.0096630823651176	0.0035399579561916	250.5280528052805	0.6647100076085042	4.635158084061325	0.1030065639039782	96.37575757575758	21.194010450396917	154	64	52.03017639673193	77.99811279430982	79.0	4.0	3.0	0.1666666666666666	11.0	0.1392405063291139	0.2507746882746881	0.1710526315789473	1107.0	0.3686313686313686	52.66196049862467	76.70609953615677	84.0	5.0	3.0	0.0	12.0	0.1428571428571428	0.282583581077557	0.1925754060324826	531.5967634436186
460	[[2397, 23679], [2421, 23730]]	[2408.595406360424, 23704.496466431094]	3	566	1300	0.9720870484300376	0.4464088608166026	4.262202490569045	0.4353846153846153	55.74852540849973	13.079745866568803	126.22539674441616	0.91437802907916	0.0376056478021596	0.0670352977274925	0.2300223837570423	-0.052786404500042	0.0023445010620551	219.6881091617934	0.7687432185740216	4.867434919143896	0.0809884154627877	96.3886925795053	23.78200791377366	158	57	89.25916536851256	89.25916536851256	79.0	1.0	1.0		13.0	0.1645569620253164	0.1631282179359103	0.1289256198347107	0.0	0.0			1.0	0.0	0.0		0.0	0.0	0.0		0.0
461	[[3361, 23684], [3388, 23717]]	[3374.25817555938, 23700.077452667814]	3	581	952	0.84405996063931	0.7642585425232828	1.8648060139815597	0.6102941176470589	37.38749980662488	20.04900216232067	97.74011537017762	0.955592105263158	0.0407901344970797	0.0537944511554626	0.1567086975088394	-0.05	0.0021289466560163	105.12797074954295	0.9129150698586916	4.9830197953076265	0.0976841111832333	133.24096385542168	23.96232933790405	204	84	20.72372733779847	59.25648892310551	6.0	3.0	2.0	0.3333333333333333	3.0	0.5	0.7666666666666667	0.625	4.0	0.4			1.0	0.0	0.0		0.0	0.0	0.0		0.0
463	[[2984, 23692], [3014, 23736]]	[2999.148590021692, 23713.20715835141]	3	922	1395	0.8540213988911974	0.7755644141065048	1.9221975971171104	0.6609318996415771	47.67550393787476	24.802603025504723	122.22539674441616	0.9584199584199584	0.0532967116405267	0.0466290836013083	0.1551443254230242	-0.022238951955641	0.0013742818174844	111.00342075256556	0.927890251779223	5.250332889937133	0.1028977028766795	102.30911062906723	27.26588182675125	167	41			1.0	0.0	0.0		0.0	0.0	0.0		0.0	0.0	39.84151660850959	60.551825986774745	84.0	7.0	2.0	0.0	12.0	0.1428571428571428	0.2779651071819747	0.1769722814498933	591.8151909605343
465	[[3593, 23709], [3619, 23744]]	[3607.0709219858154, 23725.695035460994]	3	564	972	0.9021457137872408	0.7124415429513932	2.317865235791527	0.5802469135802469	41.1502547965343	17.753514812297492	99.74011537017762	0.951096121416526	0.0714871192576611	0.0683567856987484	0.1938789144716701	-0.0425161636294232	0.0026902548209366	99.07954545454544	0.8296617036356913	4.68592655096236	0.1263763417611219	71.15602836879432	18.629186164026247	135	36	43.602742989259205	63.49921998132673	13.0	5.0	4.0	0.8	4.0	0.3076923076923077	0.6597222222222221	0.5217391304347826	2.6666666666666665	0.0404040404040404			1.0	0.0	0.0		0.0	0.0	0.0		0.0
468	[[3377, 23714], [3388, 23724]]	[3383.727272727273, 23718.511363636364]	3	88	132	0.5325695707678553	0.8465739753712009	1.1814937001432757	0.6666666666666666	12.097057790389906	10.23878315129648	36.142135623730944	0.9263157894736842	0.147247983198863	0.0846518378790504	0.2877206216614474	0.0304544771929934	0.0136616630123123	115.72727272727272	0.7714691113041884	3.920539596922515	0.0946592858010581	159.51136363636363	16.303927523328557	188	121	20.72372733779847	37.3522788058197	6.0	2.0	2.0	1.0	3.0	0.5	0.6666666666666667	0.5555555555555556	0.0	0.0			1.0	0.0	0.0		0.0	0.0	0.0		0.0
471	[[3095, 23732], [3122, 23796]]	[3107.9561671763504, 23762.51478083588]	3	981	1820	0.9681957271055536	0.4939232837772369	3.996898522453386	0.539010989010989	72.44545710892233	18.125418171601133	157.98275605729688	0.8885869565217391	0.0473238695835965	0.0725352609394124	0.2103310680905915	-0.0643555270689222	0.001828245075418	152.11353711790397	0.7075760090248351	4.663288237172091	0.1281570673174814	74.61875637104995	17.56866287663802	140	40	71.1132317893154	89.24356965551927	6.0	3.0	2.0	0.3333333333333333	2.0	0.3333333333333333	0.8	0.7142857142857143	4.0	0.4	42.93193696886664	54.89229747640995	84.0	2.0	2.0	0.0	14.0	0.1666666666666666	0.1841854932216376	0.1332263242375602	0.9166666666666664
473	[[2820, 23741], [2877, 23798]]	[2845.254740313273, 23768.3759274526]	3	1213	3364	0.9643037547436026	0.4799715854700863	3.7764558186596138	0.3605826397146254	78.40461000204652	20.76142652448	178.20815280171308	0.8998516320474778	0.0389329616833439	0.0694485166188479	0.2082034433377822	-0.0917822665833116	0.0013245628830044	80.98528138528138	0.9182931973172156	5.076475238888861	0.148546801011696	108.05688375927453	21.9266008405156	175	54	35.04589888089034	66.14832384790215	4.0	3.0	3.0	1.0	1.0	0.25	1.0	1.0	0.0	0.0	51.76093714093129	70.93734356281662	84.0	4.0	2.0	0.0	12.0	0.1428571428571428	0.2656443957648777	0.1943793911007025	400.9739357738736
474	[[3333, 23743], [3348, 23761]]	[3340.9801980198017, 23751.47524752475]	3	202	304	0.8129890427078271	0.8614165465126049	1.717389817709215	0.6644736842105263	21.091312125886382	12.281027818145317	54.284271247461895	0.9351851851851852	0.1116502926552017	0.0742575274545613	0.2750999121545401	-0.0122111125484155	0.0063602974110902	89.97267759562843	0.8513581972543255	4.269211078190067	0.1266614733880514	119.64851485148516	17.30535951927505	172	92	53.98083027384094	59.2241485464256	6.0	3.0	2.0	0.3333333333333333	2.0	0.3333333333333333	0.8	0.7142857142857143	6.0	0.6	97.37151705296716	97.37151705296716	5.0	1.0	1.0		2.0	0.4	0.625	0.5714285714285714	0.0
475	[[2640, 23746], [2654, 23771]]	[2647.4117647058824, 23758.545098039216]	3	255	390	0.9125618493618192	0.7166162446587023	2.445354200797528	0.6538461538461539	28.656985373464213	11.718950720561471	66.8700576850888	0.9306569343065694	0.0880519317004753	0.0753140571634359	0.2706062194550568	-0.0321668617532869	0.004977021795923	490.7030567685589	0.6926119654002725	4.628382937621589	0.1010887900320771	71.32156862745099	31.665880157779583	155	32	38.32838860606278	65.89848155178146	79.0	4.0	3.0	0.3333333333333333	11.0	0.1392405063291139	0.2306892181892179	0.1656050955414012	28.0	0.0093240093240093	63.10511161939869	76.98197552530021	84.0	4.0	3.0	0.0	14.0	0.1666666666666666	0.2315928716531125	0.1545623836126629	59.715539420489726
477	[[2674, 23751], [2695, 23792]]	[2683.692086330935, 23770.906474820145]	3	695	924	0.8493922160039616	0.7293741893709113	1.894793028128808	0.7521645021645021	41.415237238304286	21.857393722418152	109.42640687119284	0.9481582537517054	0.0447383543842411	0.0801987192460518	0.1414213562373095	-0.2184718294492801	0.0021265384470623	106.15337423312884	0.8354565606642649	4.776309205155749	0.1342188156241033	89.25755395683453	18.361317559099117	155	51	30.329211254684303	63.46873564243299	79.0	4.0	3.0	0.5	10.0	0.1265822784810126	0.2538766788766787	0.1879518072289156	1053.9999999999982	0.3509823509823503	45.57105368532921	63.936889120684086	84.0	6.0	3.0	0.0	14.0	0.1666666666666666	0.2623970407102937	0.1670020120724346	210.44462194884517
478	[[3615, 23751], [3638, 23787]]	[3626.0918580375783, 23769.41127348643]	3	479	888	0.939817600559682	0.6332258612974548	2.926744445671799	0.5394144144144144	42.49806541185944	14.520593171264917	97.49747468305831	0.9373776908023485	0.0596924451456154	0.0839810814859371	0.2788349327911439	-0.1	0.0027435965684568	185.75113122171948	0.8271545176327307	4.786783558073441	0.0989554304852768	85.82463465553236	24.392890118476668	148	43	47.67499843085109	81.99186494157584	13.0	5.0	3.0	0.4	4.0	0.3076923076923077	0.6736111111111109	0.5454545454545454	27.0	0.4090909090909091			1.0	0.0	0.0		0.0	0.0	0.0		0.0
479	[[3811, 23754], [3836, 23816]]	[3824.6431718061676, 23786.806167400882]	3	1135	1638	0.9172454347009014	0.6491730508223669	2.5105285407744145	0.6929181929181929	60.897749478073855	24.256943702894105	148.22539674441617	0.9561920808761584	0.0598759083355489	0.0827331248484905	0.336451471708898	-0.0704547851701046	0.0014131766540432	101.21735074626866	0.8648083784622869	4.902297252168495	0.0979668006980668	116.34008810572688	19.13643861358797	172	63			1.0	0.0	0.0		0.0	0.0	0.0		0.0	0.0			1.0	0.0	0.0		0.0	0.0	0.0		0.0
481	[[2872, 23763], [2888, 23778]]	[2880.258426966292, 23770.095505617977]	3	178	272	0.8491307081733397	0.864381386211981	1.8932840171459784	0.6544117647058824	20.762153761082896	10.966211922277092	50.8700576850888	0.9518716577540108	0.1196423615351357	0.060634542243756	0.2151421041817723	0.0404372429265407	0.0069349184575522	275.17901234567904	0.8562146499262482	4.595036469387741	0.0815034189622543	84.82022471910112	32.90266947189039	173	43	35.04589888089034	52.91167711966013	4.0	3.0	3.0	1.0	1.0	0.25	1.0	1.0	0.0	0.0	86.72582238827184	92.2334559418418	84.0	3.0	2.0	0.0	12.0	0.1428571428571428	0.2546002190580504	0.1925754060324826	178.62024358688942
482	[[3266, 23763], [3301, 23788]]	[3283.4446043165467, 23775.78705035971]	3	695	936	0.7805630472916165	0.8617925773462493	1.599802754272869	0.7425213675213675	37.67776286247346	23.551505185149207	100.66904755831214	0.9666203059805284	0.0711155926813795	0.051898018944695	0.1717140347272574	-0.0090786246720715	0.0017897001749482	98.36173393124068	0.9528966198045092	5.271777061245793	0.110369124641131	108.43021582733812	32.536473511837634	185	46	62.4612543891972	78.52797864566298	6.0	2.0	1.0	0.0	3.0	0.5	0.6666666666666667	0.5555555555555556	4.0	0.4	49.16853360936285	49.16853360936285	5.0	1.0	1.0		2.0	0.4	0.625	0.5714285714285714	0.0
483	[[2428, 23766], [2455, 23808]]	[2441.245205479452, 23787.569863013698]	3	730	1204	0.9021048586757652	0.6888805385923038	2.317406408933369	0.606312292358804	46.56940491239365	20.09548464735113	115.39696961967	0.944372574385511	0.0607947447655069	0.0901622527311776	0.3156987310917548	-0.0865027217570778	0.0023709184289646	51.52983988355167	0.9018472888371248	4.665702430356299	0.1839382309963046	126.8027397260274	16.357210907067405	174	82	74.78357453534744	86.94840287545829	79.0	3.0	2.0	0.3333333333333333	12.0	0.1518987341772152	0.2051874051874049	0.1477272727272727	77.0	0.0256410256410256			1.0	0.0	0.0		0.0	0.0	0.0		0.0
485	[[2694, 23775], [2714, 23811]]	[2703.6971830985913, 23793.702464788734]	3	568	777	0.8841906574065179	0.7316645719105223	2.140749142968363	0.731016731016731	39.7379871853644	18.562654721077543	98.76955262170046	0.9450915141430948	0.0603938043522575	0.0626786840327095	0.2008767012245139	-0.0348540235312617	0.0025570912289288	61.65913370998117	0.8713721570948088	4.605120586169556	0.1298026189978275	93.26584507042251	15.149772077630931	141	60	30.329211254684303	56.31639635860387	79.0	3.0	3.0	0.6666666666666666	10.0	0.1265822784810126	0.2322039072039069	0.1801385681293302	19.0	0.0063270063270063	27.95094657677977	57.825603247678046	84.0	7.0	3.0	0.0	14.0	0.1666666666666666	0.273441217417121	0.1683569979716024	393.4957623957321
486	[[2896, 23780], [2926, 23829]]	[2911.388496468214, 23804.63874873865]	3	991	1550	0.8931942283326536	0.7382167668124198	2.2238477600629425	0.6393548387096775	53.214909961783576	23.92920545976466	129.88225099390854	0.9687194525904204	0.0455553146170388	0.0494393154955888	0.1377295054651222	-0.05077482889868	0.0017832116104128	60.18597236981934	0.8835709613222518	4.720718778646874	0.1501324539327643	126.08476286579211	16.251395342383482	176	79	46.50071905345465	57.43686015376179	4.0	3.0	3.0	1.0	1.0	0.25	1.0	1.0	0.0	0.0	81.47401835637982	89.52284000678056	84.0	2.0	2.0	0.0	14.0	0.1666666666666666	0.2207494981591365	0.1611650485436893	217.54738560590008
487	[[2582, 23790], [2604, 23861]]	[2593.24230387289, 23825.2909632572]	3	1007	1656	0.9747386256408698	0.4593179221266214	4.477305226203684	0.6080917874396136	77.05358108430785	17.209811972019995	165.98275605729688	0.913793103448276	0.047964820785095	0.0761224396661284	0.2609407335315793	-0.0808175957183315	0.0016391661185621	195.04171122994651	0.7387036001132913	4.812060503697257	0.1196707392805383	86.86991062562066	21.873926889086757	159	53	85.96127622734855	91.1015099996037	79.0	2.0	2.0	0.0	10.0	0.1265822784810126	0.2257936507936504	0.1797235023041474	19.0	0.0063270063270063			1.0	0.0	0.0		0.0	0.0	0.0		0.0
490	[[3065, 23799], [3116, 23863]]	[3089.625414364641, 23831.224861878454]	3	1810	3380	0.9187266673403444	0.6825250346874331	2.532324809717148	0.5355029585798816	76.66112261796106	30.273021187405988	182.55129855222071	0.9658484525080042	0.0439334022335831	0.0441974641535329	0.1442053874599453	-0.0387237288572381	0.0010663295046838	75.46647564469913	0.9226259890067648	5.076221727856733	0.1467060557790388	101.2696132596685	21.91901755986473	175	45	71.1132317893154	71.1132317893154	6.0	1.0	1.0		3.0	0.5	0.5333333333333334	0.4545454545454545	0.0	0.0	92.93528888278826	95.46235035952316	84.0	3.0	2.0	0.0	14.0	0.1666666666666666	0.2071096574108619	0.1438474870017331	47.40308919554441
491	[[3686, 23797], [3714, 23828]]	[3698.7315950920247, 23814.14570552147]	3	652	928	0.5238409411609846	0.8619274771731535	1.173962314049382	0.7025862068965517	31.82302166979708	27.107362211678684	97.49747468305831	0.9673590504451038	0.0756997014362683	0.0710389865736433	0.2324181824526547	-0.0316227766016837	0.0018782518210197	115.07096774193548	0.9304725916024646	5.141342102182719	0.1300777181578458	126.2883435582822	28.28751896434258	190	74	52.85004475844711	67.93485739765752	13.0	3.0	2.0	0.6666666666666666	5.0	0.3846153846153846	0.523611111111111	0.4	5.0	0.0757575757575757			1.0	0.0	0.0		0.0	0.0	0.0		0.0
492	[[3189, 23805], [3202, 23820]]	[3196.017441860465, 23811.906976744187]	3	172	224	0.5972819424311945	0.969641900126558	1.2468340595328795	0.7678571428571429	16.5892483515203	13.305097197726042	47.21320343559643	0.9502762430939228	0.1323083176965892	0.0279420076422625	0.1907993493812535	0.0809393235376883	0.0073142669296515	86.96153846153845	0.8853747302173937	4.297066275493157	0.1550862926001288	153.06976744186048	18.77949815912841	192	107	94.59470290212876	94.59470290212876	6.0	1.0	1.0		4.0	0.6666666666666666	0.4833333333333333	0.3846153846153846	0.0	0.0	81.49012824063958	81.49012824063958	5.0	1.0	1.0		2.0	0.4	0.625	0.5714285714285714	0.0
496	[[3723, 23828], [3752, 23870]]	[3737.4924406047517, 23850.07235421166]	3	926	1290	0.799528242935409	0.8162707647447339	1.6649226746338088	0.7178294573643411	44.43598557829964	26.689519132216216	119.39696961967	0.963579604578564	0.048445114948178	0.0579310252422865	0.1896188377957086	-0.0442831109203131	0.0015939860449092	88.91950113378685	0.8876431407900225	4.940287018994981	0.1272931946477037	115.5280777537797	20.519883682091567	173	68	52.85004475844711	70.41410376767426	13.0	2.0	2.0	1.0	6.0	0.4615384615384615	0.4055555555555555	0.3	0.0	0.0			1.0	0.0	0.0		0.0	0.0	0.0		0.0
497	[[2877, 23833], [2892, 23863]]	[2884.3779264214045, 23847.17391304348]	3	299	496	0.9179504645790864	0.6936641757798843	2.5208281715590592	0.6028225806451613	31.053988801058605	12.31896293108015	73.59797974644665	0.943217665615142	0.0708309744763213	0.0592895152546706	0.1642336584472792	-0.0439503165111015	0.0042882601915794	76.52985074626865	0.7850837762088263	4.366989236903828	0.1129998483481018	139.90969899665552	13.184637086144749	174	107	50.38661624571088	71.85028572368087	4.0	3.0	3.0	1.0	1.0	0.25	1.0	1.0	0.0	0.0	58.80528947605933	68.83796877300595	84.0	2.0	1.0	0.0	14.0	0.1666666666666666	0.1956204103794463	0.1500904159132007	82.0
498	[[2387, 23832], [2413, 23873]]	[2401.626984126984, 23850.996825396825]	3	630	1134	0.9219110797570028	0.6407633323944236	2.581300977596046	0.5555555555555556	46.060339164849104	17.84384679067719	111.15432893255073	0.9388971684053652	0.0557192613572642	0.0709596541431887	0.1969695350946311	-0.0796187069602907	0.0023254199639039	91.95408163265309	0.86095072162174	4.725790195663971	0.1261970618809011	107.72063492063492	18.021012063348493	168	75	61.95153837349688	73.33098943231322	79.0	3.0	2.0	0.6666666666666666	12.0	0.1518987341772152	0.2105292855292852	0.1485714285714285	2.904761904761905	0.0009672866815723			1.0	0.0	0.0		0.0	0.0	0.0		0.0
499	[[3472, 23836], [3498, 23884]]	[3485.108241082411, 23859.89667896679]	3	813	1323	0.9010151859634	0.6247120244300103	2.3052759589056517	0.6145124716553289	51.41710500153832	22.30409977725477	127.88225099390856	0.8557894736842105	0.0446758399763779	0.0739137045865406	0.1945446916105437	-0.0902014203643742	0.0020524382555302	102.47643979057592	0.8262178069219472	4.768854677477346	0.1534875631722645	95.16482164821647	18.5928709736945	157	52	48.335951985948746	63.17803716855436	8.0	3.0	3.0	1.0	2.0	0.25	0.7142857142857142	0.6363636363636364	0.0	0.0			1.0	0.0	0.0		0.0	0.0	0.0		0.0
500	[[2674, 23839], [2692, 23885]]	[2681.9539568345326, 23862.610071942447]	3	695	893	0.9197947297642672	0.6867694273456628	2.5484208477081336	0.7782754759238522	47.91467474322415	18.801711964613364	112.76955262170048	0.9652777777777778	0.072703772670802	0.0714043657907762	0.2208155782048865	-0.0708225585501854	0.0018385154702027	146.13117283950615	0.8678712906166527	5.010454308849468	0.0980738561107261	108.17553956834531	23.0048660530536	163	61	37.140292403561	71.3818129735782	79.0	5.0	3.0	0.2	9.0	0.1139240506329113	0.2742826617826617	0.2068965517241379	1233.0	0.4105894105894105	45.07846942671254	63.70935542330452	84.0	3.0	2.0	0.0	16.0	0.1904761904761904	0.1939547901897298	0.1298904538341158	39.85
502	[[3644, 23845], [3656, 23871]]	[3649.870848708487, 23857.985239852398]	3	271	351	0.8944435220126934	0.7671374790617623	2.236231307011891	0.7720797720797721	27.814889325069277	12.438288131399176	66.62741699796952	0.9377162629757786	0.1112288643208404	0.0945490630481008	0.308031762766247	-0.0069170473691973	0.0044006987368986	161.6188524590164	0.752567033094614	4.548614063509161	0.0942932037929234	109.47970479704796	18.261289120860543	157	68	65.645085935727	81.7778655433365	13.0	3.0	2.0	0.6666666666666666	5.0	0.3846153846153846	0.523611111111111	0.4	5.0	0.0757575757575757			1.0	0.0	0.0		0.0	0.0	0.0		0.0
503	[[3416, 23846], [3451, 23890]]	[3435.725165562914, 23868.0380794702]	3	604	1620	0.9518201884723868	0.4890885851859375	3.2609755961381244	0.3728395061728395	51.13355263259824	15.680446272935674	124.57463914933368	0.9207317073170732	0.0388480284000823	0.0622724310759356	0.2381966011250105	-0.0650107400532762	0.0023009398971457	112.21109123434704	0.7960443457785726	4.662323899554844	0.1020714195986617	131.82119205298014	16.95351497779114	181	83	50.04968081737663	80.13477291535526	8.0	5.0	3.0	0.4	2.0	0.25	0.8571428571428571	0.7777777777777778	3.666666666666666	0.1746031746031745			1.0	0.0	0.0		0.0	0.0	0.0		0.0
504	[[3321, 23853], [3352, 23906]]	[3336.7675134719016, 23879.63664357198]	3	1299	1728	0.8474553632614464	0.7659772974820018	1.8837122038667384	0.7517361111111112	56.36634540933891	29.92301334229	145.98275605729688	0.9440406976744186	0.0436783727365291	0.069340771505846	0.169003740990745	-0.1410900925224926	0.0012599796777471	158.26425702811247	0.9097650600040972	5.223650127394627	0.1417227882441961	113.40184757505774	29.754864987559312	230	61	71.93652398065416	87.92411870489666	8.0	3.0	3.0	0.3333333333333333	2.0	0.25	0.7142857142857142	0.6363636363636364	0.6666666666666666	0.0317460317460317	81.68073996108542	81.68073996108542	5.0	1.0	1.0		2.0	0.4	0.625	0.5714285714285714	0.0
507	[[2443, 23857], [2467, 23903]]	[2454.3815028901736, 23883.476878612717]	3	692	1175	0.851419621316451	0.5948115434856855	1.9066318278361944	0.588936170212766	42.83106123285496	22.464253773348176	120.9116882454314	0.8860435339308579	0.0610323002836289	0.1044785420007111	0.4159890046401135	-0.1512768115031609	0.0017042245057388	398.0108527131784	0.9182206441295148	5.4452653240941	0.0685424267867602	116.1170520231214	48.093080493033845	233	47	45.75085647532876	72.62607396909615	79.0	5.0	3.0	0.5	11.0	0.1392405063291139	0.2539636289636289	0.171806167400881	177.31854256854265	0.0590471337224584			1.0	0.0	0.0		0.0	0.0	0.0		0.0
508	[[2689, 23873], [2712, 23916]]	[2700.386699507389, 23894.853448275862]	3	812	1056	0.8806324125157164	0.7604035635067729	2.1105946518101137	0.7689393939393939	46.80425071114425	22.175859618995727	115.84062043356596	0.9678188319427892	0.0608896462414984	0.0482560016463389	0.1410900925224926	-0.0139941321105307	0.0014105902777777	324.6484375	0.9309798248537012	5.565664619550137	0.0674788142042306	126.33620689655172	48.38277712738469	236	47	37.140292403561	53.6516783589301	79.0	3.0	3.0	0.6666666666666666	9.0	0.1139240506329113	0.2480463980463977	0.1959798994974874	11.5	0.0038295038295038	61.07980725401448	72.50970222393337	84.0	4.0	2.0	0.0	16.0	0.1904761904761904	0.204998966896557	0.1307086614173228	201.85
509	[[3506, 23872], [3532, 23921]]	[3519.352365415987, 23894.009787928222]	3	613	1350	0.9600558966012696	0.5087215214568777	3.5738756130447937	0.4540740740740741	53.850473705308616	15.067808602166275	123.05382386916236	0.9330289193302892	0.0467034585230294	0.0756481774566497	0.2385230840398959	-0.0460751112694926	0.0023756266385671	127.14920071047958	0.7267296463691993	4.629122636181486	0.1029298389630238	107.36704730831974	16.572861243032122	158	71	48.335951985948746	76.73521316098031	8.0	3.0	3.0	1.0	2.0	0.25	0.7142857142857142	0.6363636363636364	0.0	0.0			1.0	0.0	0.0		0.0	0.0	0.0		0.0
512	[[2525, 23907], [2538, 23932]]	[2532.5060240963858, 23918.83734939759]	3	166	364	0.9399864819149846	0.5300437693411642	2.9307319903242663	0.456043956043956	25.82349986235596	8.811279894446695	62.73401871576773	0.8601036269430051	0.0790988629367049	0.1218085087949662	0.3549626602522716	-0.0908012113836461	0.0093877551020408	45.82142857142857	0.6520969656129105	3.826504518331581	0.1488052325266078	131.03012048192772	8.586501523858193	153	113	77.25632720219478	86.12541781484268	79.0	5.0	4.0	0.4	10.0	0.1265822784810126	0.2811711436711437	0.195	371.5435433847199	0.1237241236712353			1.0	0.0	0.0		0.0	0.0	0.0		0.0
513	[[2659, 23909], [2672, 23930]]	[2665.563318777293, 23919.860262008733]	3	229	308	0.7570542943695707	0.8897705123674445	1.530568587025933	0.7435064935064936	21.22466505524825	13.867176704893811	56.8700576850888	0.950207468879668	0.1158735944739106	0.0623356224199508	0.2847241181848901	0.0221271251468378	0.004970944479451	271.0338164251208	0.8769076096124944	4.80810920948022	0.0857238905613363	113.06113537117903	31.57379545461113	173	42	42.87200226889028	62.63498909721882	79.0	5.0	3.0	0.5	8.0	0.1012658227848101	0.2980769230769232	0.2260869565217391	1257.0	0.4185814185814185			1.0	0.0	0.0		0.0	0.0	0.0		0.0
515	[[2426, 23913], [2448, 23940]]	[2437.6496350364964, 23926.058394160584]	3	411	644	0.7809735463731253	0.7984621846790823	1.6011166728521624	0.6381987577639752	29.65978076446347	18.5244343946708	80.42640687119285	0.927765237020316	0.0796836431349858	0.0942082287568988	0.2702816631297533	-0.1094344069758929	0.0034971947453455	86.44647519582244	0.8610395165408528	4.6134690465200885	0.1601575230099166	77.20681265206812	18.32203285376219	146	49	34.51406046141236	63.949034718475424	79.0	6.0	4.0	0.4666666666666667	11.0	0.1392405063291139	0.2603738853738853	0.1721854304635761	77.51955266955274	0.0258140368529979			1.0	0.0	0.0		0.0	0.0	0.0		0.0
519	[[3428, 23927], [3444, 23943]]	[3434.899497487437, 23935.96984924623]	3	199	289	0.6894446698830298	0.8264970070111629	1.3805702793448076	0.6885813148788927	19.10814945457469	13.840765472398155	55.00609665440987	0.9299065420560748	0.092687963151671	0.0518027671688829	0.1822924941649905	0.0	0.0058567805820553	166.34615384615384	0.875537528389924	4.576867339340545	0.0997991742528865	105.56281407035176	25.452978108535174	161	53	28.94114393580636	68.13277640918844	8.0	6.0	3.0	0.4666666666666667	2.0	0.25	0.9285714285714284	0.875	5.666666666666667	0.2698412698412699			1.0	0.0	0.0		0.0	0.0	0.0		0.0
520	[[2595, 23928], [2621, 23994]]	[2607.370653095844, 23960.455470737914]	3	1179	1809	0.952038106349527	0.5831275336103201	3.268192984621076	0.6517412935323383	70.82864519445687	21.672112242988906	159.39696961967	0.9424460431654677	0.0353047463574852	0.0589167521496543	0.1630214407700831	-0.0785083472647176	0.001153214119352	202.37769784172664	0.8532828401609543	5.182220309259168	0.095662621375477	117.06106870229009	25.83997867500825	187	63	50.70326843081357	66.95585906295875	79.0	7.0	4.0	0.3809523809523809	9.0	0.1139240506329113	0.3239672364672365	0.2280701754385964	848.7117900073789	0.2826213086937659			1.0	0.0	0.0		0.0	0.0	0.0		0.0
522	[[3345, 23939], [3355, 23961]]	[3349.654970760234, 23950.409356725148]	3	171	253	0.9037262304184228	0.6758996954020623	2.335843621940312	0.6758893280632411	23.11676690079773	9.89653874243318	56.38477631085024	0.9144385026737968	0.1002796488836641	0.1237412950401738	0.3815692370156857	-0.0787662741746869	0.0075785244704163	154.18243243243242	0.7862013853872586	4.2232367276112655	0.0574873699862753	133.55555555555554	18.08624921470094	173	99	28.395199991760496	70.76060836416039	8.0	4.0	3.0	0.6666666666666666	2.0	0.25	0.7857142857142857	0.7	0.6666666666666666	0.0317460317460317			1.0	0.0	0.0		0.0	0.0	0.0		0.0
523	[[3429, 23943], [3459, 23988]]	[3445.0712694877507, 23963.064587973273]	3	898	1426	0.890698975848228	0.7109908158271168	2.1997670365412287	0.6297335203366059	50.91608218708926	23.146124721982567	125.98275605729692	0.9655913978494624	0.0440853620327894	0.0409193677667155	0.1294207244236253	-0.0118652535617918	0.0016007626352795	75.32042253521126	0.9210701607248476	5.007827174769871	0.1248982116817267	127.28507795100222	21.955538693844613	179	78	28.94114393580636	72.7425566931709	8.0	4.0	3.0	0.6666666666666666	2.0	0.25	0.7857142857142857	0.7	0.6666666666666666	0.0317460317460317			1.0	0.0	0.0		0.0	0.0	0.0		0.0
524	[[3365, 23946], [3384, 23982]]	[3374.7814029363785, 23963.63621533442]	3	613	740	0.851711506603467	0.8267486861244359	1.9083569502780773	0.8283783783783784	38.65617119918648	20.25625824013357	96.5269119345812	0.973015873015873	0.07899489701146	0.0726330063467033	0.2484203447386296	-0.0624401366044561	0.0025499131944444	57.25694444444444	0.8550703568652473	4.579333328759073	0.1628124217751801	117.69657422512236	14.287856489917042	156	83	28.395199991760496	64.2667040838028	8.0	4.0	3.0	0.6666666666666666	2.0	0.25	0.7857142857142857	0.7	0.6666666666666666	0.0317460317460317			1.0	0.0	0.0		0.0	0.0	0.0		0.0
526	[[3707, 23948], [3719, 23973]]	[3712.7471264367814, 23960.731800766283]	3	261	338	0.9033395604704348	0.757551074193741	2.3314036925931085	0.772189349112426	28.030168177763144	12.022872000595717	65.79898987322332	0.9490909090909092	0.10506860681069	0.0822956164905438	0.2595616330354575	0.0	0.0044726120416478	414.6978723404255	0.7857147310785769	4.750166299629879	0.0724387783967389	86.22605363984674	32.413377804102	177	41	62.98310861762303	62.98310861762303	9.0	1.0	1.0		5.0	0.5555555555555556	0.3770833333333334	0.2857142857142857	0.0	0.0			1.0	0.0	0.0		0.0	0.0	0.0		0.0
528	[[2452, 23952], [2458, 23960]]	[2454.195652173913, 23956.347826086956]	3	46	63	0.7509694161325795	0.9350332673137168	1.514378294881938	0.7301587301587301	9.69014664603226	6.398762237138185	24.86396103067893	0.9387755102040816	0.2053406095981015	0.0864978356520646	0.3467271711584843	0.0809393235376883	0.027027027027027	78.75675675675676	0.7199502092669712	3.306220481316279	0.049395188044856	81.65217391304348	10.428258830246968	111	64	28.517219860466035	55.96829728145888	79.0	6.0	4.0	0.5333333333333333	11.0	0.1392405063291139	0.2734996484996486	0.1788990825688073	88.01522350198817	0.0293090987352608			1.0	0.0	0.0		0.0	0.0	0.0		0.0
529	[[2442, 23960], [2465, 24006]]	[2454.473132372215, 23984.86369593709]	3	763	1128	0.9074696979017616	0.6676153359975702	2.38028624101823	0.6764184397163121	48.97774004397471	20.57640766054388	119.84062043356596	0.9248484848484848	0.0664504744169361	0.0665029032119512	0.2075611988195616	-0.0377854728283861	0.0019311195031366	89.19972067039107	0.9368561929061088	4.899308621996129	0.1170152379527162	94.84796854521625	24.89449202323047	178	58	28.517219860466035	54.808258256204525	79.0	5.0	4.0	0.7	12.0	0.1518987341772152	0.2479987604987603	0.1604938271604938	14.79105306458248	0.0049254255959315			1.0	0.0	0.0		0.0	0.0	0.0		0.0
530	[[2691, 23963], [2710, 23995]]	[2699.029535864979, 23975.78481012658]	3	237	660	0.953687832883175	0.4795674624911354	3.324488708564524	0.359090909090909	33.58621036626753	10.102669405897808	78.80508652763321	0.8618181818181818	0.0273313552827996	0.0786705688666235	0.199174983426664	-0.1104262640339453	0.0061034217608612	56.8921568627451	0.9020865771460402	4.382950144664084	0.1554180765329662	123.81434599156118	15.308615817348056	160	96	32.932516657764275	67.99508495240866	79.0	4.0	3.0	0.6666666666666666	9.0	0.1139240506329113	0.2769586894586895	0.2119565217391304	26.5	0.0088245088245088	81.92488175206604	81.92488175206604	84.0	1.0	1.0		18.0	0.2142857142857142	0.1373333257812351	0.1041405269761606	0.0
531	[[3747, 23967], [3785, 24023]]	[3766.2773386034255, 23993.918972332016]	3	1518	2223	0.8533645965154114	0.7743559305888703	1.9182276614299187	0.6828609986504723	61.12845294336663	31.86715225334577	156.95331880577405	0.965648854961832	0.0490157303121839	0.0546008736628964	0.1893481982931019	-0.0320895517633021	0.0010423884328146	73.90280629705681	0.9513748722099225	5.27411287995492	0.1410918860141551	132.8498023715415	27.273510423920197	195	64	62.98310861762303	64.65410506140094	9.0	2.0	1.0	0.0	4.0	0.4444444444444444	0.5104166666666667	0.3809523809523809	7.0	0.25			1.0	0.0	0.0		0.0	0.0	0.0		0.0
532	[[3546, 23972], [3565, 24005]]	[3554.8165322580644, 23990.219758064515]	3	496	680	0.8506178019403082	0.7663634863935581	1.9019198428753468	0.7294117647058823	34.981289073404106	18.392620069896815	90.18376618407358	0.9556840077071292	0.0774312464531918	0.0798204042960866	0.3517524243279011	0.0	0.0025644524541104	167.77874186550977	0.7878187076339165	4.801260462973099	0.1043080101849723	112.37298387096774	21.624452164600488	182	70	36.1595041503298	58.102049529743496	9.0	2.0	2.0	1.0	5.0	0.5555555555555556	0.5041666666666667	0.3636363636363636	0.0	0.0			1.0	0.0	0.0		0.0	0.0	0.0		0.0
534	[[3581, 23974], [3602, 24008]]	[3590.94061302682, 23991.819923371648]	3	522	770	0.8261840797208962	0.7776975827973422	1.77493702047142	0.6779220779220779	34.729975785005244	19.56687780154646	91.84062043356592	0.9525547445255474	0.0890333260513723	0.0806244097944214	0.3167665639970948	-0.0193284809628769	0.0028207733725739	103.62012320328542	0.8183653619897506	4.605797848556266	0.1588652834052554	106.67049808429118	17.995067740086526	171	72	36.1595041503298	61.02939393694987	9.0	3.0	2.0	0.6666666666666666	5.0	0.5555555555555556	0.5666666666666668	0.3809523809523809	0.5	0.0178571428571428			1.0	0.0	0.0		0.0	0.0	0.0		0.0
535	[[2543, 23971], [2564, 24010]]	[2553.2334047109207, 23993.26124197002]	3	467	880	0.9243147734996694	0.5442421780031071	2.6203323916666394	0.5306818181818181	40.590096795863246	15.4904381310366	103.84062043356596	0.9103313840155944	0.0482091356526348	0.0946668968634231	0.3642585054150957	-0.1321729764184637	0.0029342562071859	99.05152224824356	0.8814358414534397	4.743541938198689	0.1187742648638281	105.83940042826552	19.72612019774622	164	65	28.015894391301376	54.92672400471783	79.0	5.0	4.0	0.4	10.0	0.1265822784810126	0.2929232804232804	0.2020725388601036	120.26270575829392	0.0400475210650329			1.0	0.0	0.0		0.0	0.0	0.0		0.0
536	[[2565, 23981], [2594, 24027]]	[2579.557477110885, 24002.849440488302]	3	983	1410	0.8260475611172335	0.7611060719312716	1.7743067162204151	0.6971631205673758	47.67422944895444	26.869215459269025	127.39696961967	0.9608993157380256	0.0494374824815556	0.0573566904204945	0.1995315223617839	-0.0376424469413262	0.0014678756665936	100.74252136752138	0.8940574649972736	5.017904132047054	0.1363165228832153	118.96032553407936	21.707325687434064	179	57	26.46488360121537	54.873473580500544	79.0	5.0	4.0	0.5	10.0	0.1265822784810126	0.2987840862840863	0.2136986301369863	189.74246766305572	0.0631843049161024			1.0	0.0	0.0		0.0	0.0	0.0		0.0
537	[[2668, 23986], [2675, 24003]]	[2671.7471264367814, 23994.22988505747]	3	87	144	0.9466691152610632	0.5610769598096041	3.1035913759287417	0.6041666666666666	19.50672945336076	6.285211901493772	44.142135623730944	0.7981651376146789	0.1279589852953039	0.1408114712543996	0.3994524441693327	-0.1215184719925513	0.0153329132535181	20.507246376811597	0.916701291916769	3.560854154874108	0.2405599383537753	120.79310344827586	8.63185483860889	142	103	32.932516657764275	72.15855375047032	79.0	5.0	3.0	0.4	9.0	0.1139240506329113	0.3082621082621083	0.2321428571428571	1072.6133699633706	0.3571806093784118			1.0	0.0	0.0		0.0	0.0	0.0		0.0
538	[[2384, 23996], [2402, 24020]]	[2391.807926829268, 24009.33231707317]	3	328	475	0.8267677073578875	0.8017957537436202	1.7776403949009274	0.6905263157894737	27.664238676319187	15.562336879648251	71.698484809835	0.956268221574344	0.0836024798797413	0.0837551058399081	0.292981947158694	-0.0219003700176296	0.0043677635090241	57.46864686468647	0.8724530936870193	4.347496178143533	0.1754030282500069	106.0701219512195	14.76888902091004	151	78	67.27288759999004	80.78926498365595	79.0	5.0	4.0	0.7	12.0	0.1518987341772152	0.2479987604987603	0.1604938271604938	14.79105306458248	0.0049254255959315			1.0	0.0	0.0		0.0	0.0	0.0		0.0
539	[[2907, 23996], [2928, 24038]]	[2917.5632823365786, 24017.14464534075]	3	719	946	0.8678275086243203	0.7940757249721488	2.012616728969559	0.7600422832980972	43.02606769914178	21.37817254513765	106.66904755831214	0.9651006711409396	0.0731973035407392	0.0546963406310807	0.1767578140733715	-0.0297435175595752	0.0017944049578096	159.26331360946745	0.8448111800821565	4.982224637123261	0.1062249937170084	118.57162726008345	22.41336469215438	176	69	39.4203354824151	61.25278613243077	79.0	3.0	3.0	1.0	14.0	0.1772151898734177	0.208195614926384	0.1366024518388791	0.0	0.0			1.0	0.0	0.0		0.0	0.0	0.0		0.0
540	[[2945, 23998], [2969, 24029]]	[2956.848167539267, 24013.879581151832]	3	573	800	0.776564498773698	0.8384845934313147	1.5872064552523446	0.71625	34.19284397469745	21.542782831778016	92.66904755831214	0.9614093959731544	0.0769170521386284	0.0828783103779471	0.2766441621413388	-0.08341650016862	0.0022174312647558	156.31423290203327	0.8407507978329537	4.935086954945193	0.1244473126132075	85.98603839441536	23.13930377614243	154	42	39.4203354824151	73.02004914171886	79.0	5.0	4.0	0.6	14.0	0.1772151898734177	0.2274263841571531	0.1378091872791519	138.13333333333333	0.045998445998446			1.0	0.0	0.0		0.0	0.0	0.0		0.0
541	[[3092, 24000], [3119, 24047]]	[3105.241884816754, 24023.6722513089]	3	955	1344	0.8768161771559875	0.7733862909715937	2.079755550655593	0.7105654761904762	50.397457674653936	24.232394840233678	124.5685424949238	0.9695431472081218	0.0451559110732184	0.0407142121373759	0.1231953943396991	-0.0513167019494862	0.0014842296046065	183.83131201764056	0.8938858932320101	5.23093239459111	0.1204466250514792	94.19267015706806	30.46344558571848	175	38	52.14071885750487	61.52709149740863	79.0	3.0	3.0	1.0	16.0	0.2025316455696202	0.1723606699568237	0.1103253182461103	0.0	0.0	83.03033525632823	88.37207981876574	3.0	2.0	1.0	0.0	1.0	0.3333333333333333	1.0	1.0	1.0
542	[[2478, 24007], [2485, 24016]]	[2481.862068965517, 24011.931034482757]	3	58	80	0.6266431825448178	1.0664874046672153	1.2831924875589389	0.725	9.738871087954356	7.589563672150968	26.142135623730947	0.9508196721311476	0.2178338761481168	0.0820780389034901	0.3350453783688631	0.0705521520765812	0.0208333333333333	210.8333333333333	0.7625240318451609	3.589468812207683	0.1347842935405328	95.24137931034484	20.933647510586944	151	66	38.50707290430896	58.28961292789954	79.0	7.0	4.0	0.3809523809523809	11.0	0.1392405063291139	0.2944398194398195	0.1857142857142857	166.39000672530076	0.0554079276474528			1.0	0.0	0.0		0.0	0.0	0.0		0.0
543	[[3944, 24005], [3970, 24046]]	[3957.553166069295, 24025.017921146955]	3	837	1134	0.7809896124847515	0.8423975423729885	1.6011681769121833	0.7380952380952381	41.40849167720557	25.861425598066106	111.7401153701776	0.966512702078522	0.0549354953210715	0.0394035148087711	0.1576029287260571	-0.0297761214899829	0.0018844191289901	98.988679245283	0.917455769811493	5.025104104440015	0.1020366059605463	136.28673835125448	24.012222664111015	180	69	75.71202563692437	75.71202563692437	22.0	1.0	1.0		9.0	0.4090909090909091	0.2387944066515495	0.1810344827586207	0.0	0.0			1.0	0.0	0.0		0.0	0.0	0.0		0.0
544	[[2553, 24008], [2572, 24042]]	[2563.4876847290643, 24023.87684729064]	3	406	700	0.9244706597485088	0.6192350177589975	2.622928833557671	0.58	37.42971236329825	14.27019745424415	90.76955262170048	0.9290617848970252	0.0574048407600661	0.0809883749793607	0.2679124626440447	-0.0387237288572381	0.0034510066041368	65.44743935309972	0.8727062777595208	4.585400395635107	0.12236039556243	109.90147783251231	15.670566296797206	151	80	26.46488360121537	52.43345452488124	79.0	6.0	4.0	0.4	10.0	0.1265822784810126	0.3018976393976395	0.2063492063492063	305.6984200440083	0.1017976756723304			1.0	0.0	0.0		0.0	0.0	0.0		0.0
545	[[3614, 24011], [3647, 24032]]	[3628.529644268775, 24021.4209486166]	3	506	748	0.8035529140827015	0.7776243157726576	1.6800134563288265	0.6764705882352942	33.57853360357872	19.98706229231919	90.42640687119284	0.933579335793358	0.0721995222439343	0.0809842506725141	0.3369993212084022	-0.05	0.0025954511303872	72.15909090909092	0.92690311646047	4.914493015058615	0.1697250344144775	95.26679841897231	22.77744976535169	156	49	47.8451247804934	70.70556858732101	9.0	4.0	2.0	0.3333333333333333	4.0	0.4444444444444444	0.6770833333333333	0.5	15.5	0.5535714285714286			1.0	0.0	0.0		0.0	0.0	0.0		0.0
546	[[3039, 24023], [3054, 24043]]	[3046.715415019763, 24032.81818181818]	3	253	336	0.6767450417569519	0.935896113636032	1.358294327813459	0.7529761904761905	20.97673309606579	15.44343715977486	58.284271247461895	0.9583333333333334	0.1013906059710512	0.0463581391936733	0.1856480106212776	0.0352673061905438	0.0046447681331747	121.5948275862069	0.772192169962532	4.433422028189949	0.1128749045481125	93.36363636363636	17.12319295500953	138	54	26.71585219908885	62.688520343777824	79.0	6.0	4.0	0.5333333333333333	15.0	0.189873417721519	0.2122438814746507	0.1232227488151658	72.46666666666667	0.0241314241314241			1.0	0.0	0.0		0.0	0.0	0.0		0.0
547	[[3252, 24022], [3276, 24060]]	[3263.792063492064, 24040.46984126984]	3	630	975	0.8795912265284821	0.7226264750429465	2.1020315449356133	0.6461538461538462	41.35341772473993	19.67307190245169	104.66904755831214	0.9347181008902076	0.0672075377054745	0.082924521033233	0.2766441621413388	-0.0681227727319805	0.0019210893234959	171.19966159052453	0.9149842221503494	5.2243169494441455	0.0740033898005326	114.16825396825396	30.885250116020604	196	52	34.44932604994665	53.56278624698282	8.0	2.0	2.0	1.0	3.0	0.375	0.619047619047619	0.5384615384615384	0.0	0.0			1.0	0.0	0.0		0.0	0.0	0.0		0.0
549	[[3237, 24042], [3280, 24111]]	[3259.201668984701, 24074.611961057024]	3	1438	3080	0.9554449121661232	0.5359773409117781	3.3878841813024487	0.4668831168831169	79.39917628388072	23.43621329267409	183.6162697096763	0.9504296100462656	0.0367682632445678	0.0661343507656592	0.1981990337346273	-0.0824279838114981	0.0009554221811839	136.37646198830407	0.9194011958746056	5.3006234804387375	0.0989667298453094	130.5702364394993	28.577085149338664	205	70	34.44932604994665	58.05903316673352	8.0	4.0	3.0	0.5	2.0	0.25	0.7857142857142857	0.7	2.1666666666666665	0.1031746031746031			1.0	0.0	0.0		0.0	0.0	0.0		0.0
550	[[3028, 24042], [3054, 24076]]	[3041.091210613599, 24058.935323383084]	3	603	945	0.8652893779650298	0.802791681081013	1.9949222339278505	0.638095238095238	39.21095668328995	19.655381055173542	97.15432893255073	0.9678972712680578	0.0702592586456205	0.0518650115317217	0.1507438246269067	-0.0387237288572381	0.0027214342392382	165.96302816901408	0.73779272925373	4.553325956770876	0.1438918028047903	66.62354892205639	20.155347985421734	142	36	26.71585219908885	55.22444163220685	79.0	7.0	4.0	0.5238095238095238	15.0	0.189873417721519	0.2186541378849069	0.1234177215189873	74.21666666666667	0.0247141747141747			1.0	0.0	0.0		0.0	0.0	0.0		0.0
551	[[2484, 24047], [2505, 24075]]	[2494.7750611246943, 24060.90709046455]	3	409	638	0.8743047785832212	0.7831273496164851	2.0602527861337534	0.6410658307210031	32.99612808065553	16.015572604843157	81.01219330881976	0.955607476635514	0.0783729139540927	0.0763582240605504	0.2618033988749895	-0.0488103081010251	0.0036011080332409	91.22631578947367	0.8467307319468818	4.618948192719265	0.173534143097115	96.0562347188264	18.31947582832581	149	68	30.518514382941227	58.11778370942632	79.0	5.0	4.0	0.5	11.0	0.1392405063291139	0.2796962296962298	0.1852731591448931	37.72061720958779	0.0125609780917708			1.0	0.0	0.0		0.0	0.0	0.0		0.0
552	[[2426, 24047], [2450, 24077]]	[2437.8128440366972, 24061.656880733946]	3	545	775	0.74892471279768	0.859691975777556	1.5090806785687658	0.7032258064516129	32.52467184280897	21.55263950079584	89.25483399593905	0.9578207381370826	0.0608569775476976	0.0631001400388519	0.1540038207803956	-0.083343656004021	0.0022256203727535	151.57782101167314	0.9353321896235752	5.169978630185571	0.1086856596071303	116.15045871559632	33.58810575804228	209	61	56.96715159658401	71.22856313289091	79.0	5.0	4.0	0.6	12.0	0.1518987341772152	0.2584688459688459	0.1652542372881356	31.683910207439624	0.01055075264983			1.0	0.0	0.0		0.0	0.0	0.0		0.0
553	[[3756, 24049], [3774, 24071]]	[3765.703363914373, 24060.241590214067]	3	327	437	0.6066957996794856	0.912322142133098	1.2579659285052684	0.7482837528604119	22.94958482280222	18.243407315547262	67.11269837220809	0.9505813953488372	0.0926422038270472	0.0550571287339138	0.1806530295011994	-0.0223606797749978	0.0037872229916897	54.555921052631575	0.9509695760903748	4.8297990347029405	0.1154698686146679	149.42201834862385	23.083663913190986	202	102	66.32510150517886	76.69005801267191	9.0	3.0	1.0	0.0	3.0	0.3333333333333333	0.6249999999999999	0.5	17.0	0.6071428571428571			1.0	0.0	0.0		0.0	0.0	0.0		0.0
554	[[2953, 24052], [2983, 24088]]	[2967.276492082826, 24068.294762484773]	3	821	1147	0.5999849392348285	0.8476138588490415	1.249982351261106	0.7157802964254577	36.71739856567401	29.374333588494164	110.32590180780451	0.960233918128655	0.0524736929893383	0.0616953285357509	0.1868623194944922	-0.0707106781186547	0.0014479643898375	213.1938775510204	0.9205413567830854	5.3546131860248405	0.0725350348760001	114.81607795371498	36.12033663127871	199	45	48.57613567639479	65.31569223630791	79.0	7.0	4.0	0.4285714285714286	14.0	0.1772151898734177	0.2402468969776659	0.1382978723404255	178.78333333333336	0.0595349095349095			1.0	0.0	0.0		0.0	0.0	0.0		0.0
555	[[2508, 24054], [2536, 24104]]	[2520.984, 24076.542666666668]	3	750	1479	0.9421428880699616	0.5566091808394605	2.9831908278007324	0.5070993914807302	55.04876275092903	18.45298069366621	130.12489168102783	0.929368029739777	0.0486498621095488	0.071885783353332	0.2298519323735314	-0.0770817647009342	0.0017376141268642	141.77110157367667	0.9020034754249814	5.11879501321025	0.1233931552549016	97.0	26.29189989331315	176	46	30.518514382941227	57.60416132377525	79.0	7.0	4.0	0.3809523809523809	11.0	0.1392405063291139	0.3027731527731529	0.1897810218978102	300.70488702474	0.1001348275140659			1.0	0.0	0.0		0.0	0.0	0.0		0.0
556	[[3071, 24054], [3086, 24085]]	[3079.3270777479893, 24068.91689008043]	3	373	512	0.8881212441263518	0.7601191209861526	2.175761293882009	0.728515625	32.373973479338915	14.879377425442216	78.5269119345812	0.951530612244898	0.0897975259599462	0.0768500761174565	0.2494822259544216	-0.0734144435544555	0.0035173416121292	123.6715542521994	0.8921094107895768	4.845166359546013	0.1334535224561662	100.98391420911528	23.23316384191444	160	55	39.51725204581281	57.00101244941739	79.0	5.0	4.0	0.7	16.0	0.2025316455696202	0.1894546870508407	0.1111111111111111	1.5833333333333333	0.0005272505272505			1.0	0.0	0.0		0.0	0.0	0.0		0.0
557	[[2906, 24056], [2943, 24121]]	[2923.764791818846, 24089.89043097151]	3	1369	2508	0.9247960104534552	0.601657653753317	2.628374256710025	0.54585326953748	69.12787099144168	26.30061940949386	169.095454429505	0.9383139136394792	0.0425881616048429	0.0686493610579442	0.2216745624213999	-0.0624401366044561	0.0011821586074596	105.93317972350228	0.8801676313557806	5.030227819357855	0.1314364493274136	108.72534696859022	21.08279151862523	168	55	48.57613567639479	62.30033167565273	79.0	8.0	4.0	0.4285714285714285	13.0	0.1645569620253164	0.2584717632794553	0.1553784860557769	559.3333333333331	0.1862581862581862			1.0	0.0	0.0		0.0	0.0	0.0		0.0
558	[[2681, 24059], [2705, 24099]]	[2692.643949930459, 24079.65507649513]	3	719	1025	0.8611906619730074	0.7699705739357182	1.967411592308875	0.7014634146341463	42.59498431754799	21.65026600639281	108.3259018078045	0.9561170212765956	0.0645467406276061	0.071513108821577	0.2681771513464295	-0.0065276646423848	0.0016707129245307	225.62684365781712	0.8912993984300203	5.272005146506412	0.0831292068507443	113.87343532684284	31.527268869299206	192	47	62.571219361263104	81.30182249438843	79.0	4.0	3.0	0.1666666666666666	10.0	0.1265822784810126	0.2946784696784697	0.2222222222222222	1272.5157509157511	0.4237481688031139			1.0	0.0	0.0		0.0	0.0	0.0		0.0
559	[[3671, 24061], [3688, 24076]]	[3679.2367149758456, 24068.71497584541]	3	207	288	0.7094313382812075	0.9305948418515592	1.4188934461343607	0.71875	19.3865275961252	13.663131399290014	52.8700576850888	0.9452054794520548	0.1089928851383621	0.0704462534458063	0.2229485607952202	-0.0219003700176296	0.0075381705545352	25.890052356020945	0.9135182764922408	4.197833760478073	0.2091588057162331	118.81159420289856	12.22685177066452	144	87	69.33925317748484	78.11004452732803	9.0	2.0	1.0	0.0	3.0	0.3333333333333333	0.6041666666666666	0.5333333333333333	16.0	0.5714285714285714			1.0	0.0	0.0		0.0	0.0	0.0		0.0
560	[[2753, 24063], [2794, 24081]]	[2772.993197278912, 24071.886621315192]	3	441	798	0.950326975340438	0.5343260902369177	3.212816957663902	0.5526315789473685	43.75831557084874	13.61992175323496	101.84062043356592	0.8855421686746988	0.0774817791411041	0.0973642926999224	0.314365990759488	-0.0534584113283675	0.002916932312501	71.56532066508314	0.9386489378602576	4.875949714672767	0.1728412242987315	100.78231292517007	24.13234024908365	172	54	59.94236309533952	73.31639332783608	79.0	3.0	3.0	0.3333333333333333	11.0	0.1392405063291139	0.2589392089392089	0.1959798994974874	945.0	0.3146853146853147			1.0	0.0	0.0		0.0	0.0	0.0		0.0
561	[[2574, 24065], [2591, 24095]]	[2582.2947368421055, 24079.39210526316]	3	380	558	0.8868347227368538	0.7583001772024983	2.164095760223219	0.6810035842293907	32.55929015900015	15.045216924985688	79.35533905932736	0.9620253164556962	0.077006107443063	0.0740368697219014	0.2609407335315793	-0.0316227766016837	0.0034728778909861	311.55014326647563	0.7230030696333868	4.715949677716287	0.1063604917100539	72.83684210526316	27.11776870432715	152	38	58.614410147487526	70.66226940527318	79.0	5.0	4.0	0.4	11.0	0.1392405063291139	0.2914636289636291	0.195	167.99047317062025	0.0559408835067			1.0	0.0	0.0		0.0	0.0	0.0		0.0
562	[[3567, 24074], [3587, 24106]]	[3577.250509164969, 24089.953156822812]	3	491	693	0.8652612389545012	0.8149503002783914	1.9947289579287115	0.7085137085137085	35.34802498076282	17.720715809664455	87.01219330881975	0.9684418145956608	0.0803677398257575	0.0708753164027566	0.24917677287977	-0.0234873171513165	0.0025552525695543	182.94104803493448	0.8415247388013307	4.917790156845723	0.117732762626979	94.17718940936864	24.762480015953543	157	48	85.59330148214858	92.3384271810875	9.0	2.0	2.0	1.0	5.0	0.5555555555555556	0.5041666666666667	0.3636363636363636	0.0	0.0	50.24694115780349	50.24694115780349	2.0	1.0	1.0		1.0	0.5	1.0	1.0	0.0
563	[[2822, 24082], [2837, 24101]]	[2829.619658119658, 24091.547008547008]	3	234	320	0.7677500589714821	0.909197816130926	1.5606724485876209	0.73125	21.591315494497632	13.8346233471587	56.8700576850888	0.9551020408163264	0.1059546997054617	0.0524095162678397	0.205539680962434	0.034179847717532	0.0060267272250851	61.89252336448597	0.8242059737361886	4.230064646587399	0.223259135663415	120.63247863247864	13.13773080784722	150	83	22.421738144128028	62.748503880164265	79.0	5.0	4.0	0.7	12.0	0.1518987341772152	0.2528457653457651	0.1741071428571428	416.0	0.1385281385281385			1.0	0.0	0.0		0.0	0.0	0.0		0.0
564	[[3225, 24081], [3266, 24135]]	[3243.8476690741954, 24110.35587655942]	3	1523	2310	0.8272914423561528	0.7861850834513339	1.7800785264958552	0.6593073593073593	59.31710745423043	33.322747604285844	156.02438661763952	0.9737851662404092	0.0378371431389782	0.0457467831360766	0.1657868552516711	-0.052786404500042	0.0010032370869187	101.3848773841962	0.9320394921105613	5.243847525146123	0.1141899219392122	122.67695338148393	26.87412673001267	182	51	38.90209260045376	62.812825191284674	8.0	6.0	3.0	0.4666666666666667	2.0	0.25	0.9285714285714284	0.875	6.0	0.2857142857142857			1.0	0.0	0.0		0.0	0.0	0.0		0.0
565	[[2870, 24091], [2892, 24136]]	[2880.9140083217753, 24113.429958391123]	3	721	1058	0.92887734080771	0.6382192833332672	2.699875272692119	0.6814744801512287	50.49519577620075	18.70278834245947	119.14823227814082	0.921994884910486	0.0609435643511859	0.067299544694532	0.1855660026737558	-0.0620423900851055	0.0019116598079561	175.7096296296296	0.7722797507341057	4.849097228641385	0.0923984610765118	94.98335644937586	20.948513605951646	170	46	37.77781675777943	50.66131207361841	79.0	5.0	4.0	0.8	13.0	0.1645569620253164	0.2338991137068057	0.1535433070866141	54.999999999999964	0.0183150183150183			1.0	0.0	0.0		0.0	0.0	0.0		0.0
566	[[2839, 24104], [2846, 24115]]	[2842.6119402985073, 24109.82089552239]	3	67	96	0.7986852898038036	0.8916990039093177	1.6618225715859696	0.6979166666666666	11.973773928589353	7.205205978856164	30.72792206135785	0.881578947368421	0.2067913035592936	0.0797610761379771	0.376393202250021	0.0854101966249684	0.0195041322314049	43.854545454545445	0.6369982691785644	3.403988855550576	0.1627397623285834	122.77611940298507	7.613461949167052	140	105	22.421738144128028	56.61070583151	79.0	5.0	4.0	0.7	12.0	0.1518987341772152	0.2528457653457651	0.1741071428571428	416.0	0.1385281385281385			1.0	0.0	0.0		0.0	0.0	0.0		0.0
567	[[3299, 24102], [3340, 24164]]	[3320.1332082551594, 24133.465290806755]	3	1599	2646	0.9026720903696466	0.7027396554795864	2.323803107916103	0.6043083900226758	69.1090243286251	29.739621267052783	169.095454429505	0.9551971326164874	0.0421301780072553	0.0566395849807336	0.1812679590186632	-0.0624401366044561	0.0010867648654513	80.37955729166666	0.9264493783503476	5.140495635733157	0.1354489437001318	117.447779862414	23.34470449650387	194	52	74.91878962956777	79.24776040848126	8.0	4.0	3.0	0.3333333333333333	2.0	0.25	0.7857142857142857	0.7	6.333333333333332	0.3015873015873015			1.0	0.0	0.0		0.0	0.0	0.0		0.0
568	[[3795, 24108], [3822, 24142]]	[3809.332755632582, 24123.523396880417]	3	577	980	0.8713649954438345	0.7375004980646275	2.0381735724088235	0.5887755102040816	38.933200015891295	19.102004138871223	99.15432893255073	0.9459016393442624	0.0599290015457409	0.060811611777778	0.2410318436834252	-0.0624401366044561	0.0025462616249778	39.42066420664207	0.940094431131275	4.76560386437225	0.1618099505614233	142.68110918544195	17.85068650841476	193	101	76.86423665566565	76.86423665566565	9.0	1.0	1.0		4.0	0.4444444444444444	0.4270833333333333	0.3478260869565217	0.0	0.0			1.0	0.0	0.0		0.0	0.0	0.0		0.0
569	[[3196, 24110], [3224, 24148]]	[3209.521897810219, 24129.687347931875]	3	822	1131	0.8110935643209163	0.8186944636915603	1.709645940777729	0.726790450928382	42.41624263228512	24.80995720844381	112.32590180780451	0.9670588235294116	0.0485364439092105	0.0819916612091391	0.2004987436742	-0.2203089784897833	0.0015698484442147	145.8785166240409	0.9449297989797014	5.351725434844385	0.0987587960320505	130.91240875912408	35.76218580587515	217	68	39.39497884617842	61.39627884361689	8.0	4.0	3.0	0.6666666666666666	3.0	0.375	0.7619047619047619	0.6363636363636364	0.8333333333333333	0.0396825396825396			1.0	0.0	0.0		0.0	0.0	0.0		0.0
570	[[3045, 24107], [3057, 24145]]	[3051.850847457627, 24125.71186440678]	3	295	507	0.9443388181920414	0.4857949239479301	3.0397496353060367	0.5818540433925049	35.534038272476664	11.689791112977357	87.35533905932738	0.8779761904761905	0.0714672612822795	0.0974981105215129	0.2589428366397664	-0.1056879222298131	0.004547119140625	121.609375	0.8417006792406572	4.52822378487806	0.1100815561370051	138.3593220338983	17.69151016006694	183	96	32.234894365975975	64.00008620808836	79.0	4.0	4.0	0.8333333333333334	16.0	0.2025316455696202	0.1830444306405843	0.1109530583214793	0.25	8.325008325008325e-05			1.0	0.0	0.0		0.0	0.0	0.0		0.0
571	[[3014, 24117], [3025, 24132]]	[3019.6363636363635, 24124.564935064936]	3	154	192	0.6684771066916113	0.9569162736033232	1.3445690555019014	0.8020833333333334	16.241822709689995	12.07957497105066	44.970562748477136	0.9390243902439024	0.1450853839509223	0.0496141212422217	0.2341640786499873	0.054299405580637	0.0074564167191766	130.60869565217394	0.8567038199971764	4.309981745244972	0.0974832102777651	121.45454545454544	20.45809493012513	155	64	32.234894365975975	69.4174685926436	79.0	5.0	4.0	0.5	15.0	0.189873417721519	0.2101071293378985	0.1234177215189873	75.73333333333333	0.0252192252192252			1.0	0.0	0.0		0.0	0.0	0.0		0.0
572	[[2512, 24121], [2537, 24138]]	[2523.8726708074532, 24129.378881987577]	3	322	468	0.8234512151578499	0.8556050467910612	1.762465235489334	0.688034188034188	26.91870260578684	15.273324014424082	68.76955262170048	0.9640718562874252	0.0804135749212261	0.0535429111088933	0.1633119283393894	-0.0114142470587301	0.0037872229916897	66.41447368421052	0.917283744525087	4.753209192041958	0.1555023827968225	119.92546583850933	20.714130201396	176	79	42.92894949158988	60.3517128035479	79.0	5.0	4.0	0.5	12.0	0.1518987341772152	0.2759990009990011	0.1756756756756756	37.06345664139782	0.0123421434037288			1.0	0.0	0.0		0.0	0.0	0.0		0.0
573	[[2680, 24122], [2706, 24161]]	[2692.7852272727273, 24142.226136363635]	3	880	1080	0.7352347610505829	0.8934181192319725	1.475334157496215	0.8148148148148148	40.83144099225908	27.676062934483934	111.25483399593904	0.9777777777777776	0.068400526673305	0.0387935308493702	0.1331508147231109	-0.0010432483960047	0.0015362811791383	140.86428571428573	0.9316650165182778	5.2472917202090406	0.1208123182083452	126.85795454545456	31.39229864151292	218	59	38.96203451966413	65.56312738020466	79.0	4.0	3.0	0.6666666666666666	11.0	0.1392405063291139	0.2695619195619196	0.1964735516372796	132.73843101343098	0.0442019417294142			1.0	0.0	0.0		0.0	0.0	0.0		0.0
574	[[2455, 24126], [2489, 24165]]	[2471.7473118279568, 24145.724731182796]	3	930	1400	0.8422010678912967	0.7675096130376194	1.8547246981699668	0.6642857142857143	47.1189677895991	25.40483115154005	123.39696961967	0.9577754891864058	0.0521506719019377	0.0788096472091486	0.3481935492269743	-0.0876165109396617	0.001527227544251	125.10573678290214	0.9066197280360964	5.11691012538236	0.1282118022924672	124.4494623655914	25.48949023841346	193	68	45.08724294678628	67.67872355065563	79.0	5.0	4.0	0.3	12.0	0.1518987341772152	0.2845460095460096	0.1772727272727272	225.2073033992152	0.0749941070260456			1.0	0.0	0.0		0.0	0.0	0.0		0.0
576	[[2877, 24136], [2894, 24170]]	[2885.35201793722, 24150.946188340808]	3	446	630	0.8844727789456253	0.6464380293798835	2.143200995790873	0.707936507936508	35.62137360706647	16.62064065714081	93.11269837220809	0.902834008097166	0.0520733112189393	0.0901659566598068	0.2448342318505767	-0.1854101966249684	0.0029895631685817	91.2919708029197	0.8428115103928618	4.615621745591914	0.1172858117571823	121.52242152466368	17.011686551838768	166	76	37.77781675777943	60.859687622441335	79.0	5.0	4.0	0.8	13.0	0.1645569620253164	0.2338991137068057	0.1535433070866141	54.999999999999964	0.0183150183150183			1.0	0.0	0.0		0.0	0.0	0.0		0.0
577	[[2546, 24137], [2570, 24172]]	[2557.984939759036, 24155.441265060243]	3	664	900	0.7523761296057453	0.8570695610422223	1.5180640021009868	0.7377777777777778	35.972696217253564	23.69642924637412	98.66904755831212	0.9609261939218524	0.0759597999875658	0.0571540540421015	0.2184718294492801	-0.0358710657659677	0.0021451174489837	79.78184713375796	0.9225587069623774	4.957181116906694	0.1411477431604156	95.81927710843374	22.779863004714763	156	49	42.92894949158988	64.91485335294266	79.0	6.0	4.0	0.2666666666666666	12.0	0.1518987341772152	0.2938714063714064	0.1822429906542056	192.97930892636776	0.0642621741346546			1.0	0.0	0.0		0.0	0.0	0.0		0.0
578	[[2929, 24145], [2950, 24171]]	[2938.612554112554, 24157.16233766234]	3	462	594	0.609412814670177	0.9219333733356686	1.261267709508186	0.7777777777777778	27.446919186657517	21.76137467069546	79.35533905932738	0.9685534591194968	0.0897819951767609	0.0604070482689278	0.1981990337346273	-0.0433749658872195	0.0029752939622142	109.88735632183908	0.8483357720215965	4.7132141950341095	0.1326602726111699	100.92207792207792	20.72501859304932	170	59	53.62205913681084	75.12468607753517	79.0	5.0	4.0	0.5	14.0	0.1772151898734177	0.225289632020401	0.1375661375661375	109.5	0.0364635364635364			1.0	0.0	0.0		0.0	0.0	0.0		0.0
579	[[3176, 24149], [3198, 24194]]	[3187.5328083989502, 24172.610236220473]	3	762	1058	0.8698953004062299	0.7510814454432047	2.0274253051894062	0.720226843100189	44.5663129923878	21.981728687274288	112.91168824543142	0.95369211514393	0.0716054793738964	0.0643570382646862	0.2408196673324872	-0.0299053931123815	0.0015487968540307	218.01536312849163	0.8572353996285693	5.192593608305379	0.0798211488718545	114.44094488188976	27.54127998195084	180	50	48.22752732799233	71.29854290197817	8.0	3.0	3.0	1.0	3.0	0.375	0.6904761904761904	0.5833333333333334	0.0	0.0			1.0	0.0	0.0		0.0	0.0	0.0		0.0
581	[[2661, 24159], [2669, 24178]]	[2664.89552238806, 24169.432835820895]	3	134	180	0.9110297366679422	0.6633091570006209	2.425179226538735	0.7444444444444445	20.839242345086127	8.592866917645637	50.38477631085024	0.9054054054054054	0.1098118246018141	0.1328583136544294	0.375683661041614	-0.0365962326151736	0.0093194455321481	71.53097345132744	0.5868144206358297	3.8522539840604417	0.1413978062158984	123.38805970149254	9.244530813761452	143	104	30.006916004444097	61.00206005397706	79.0	5.0	3.0	0.6	11.0	0.1392405063291139	0.2813140563140565	0.1984732824427481	324.2189865689867	0.107965030492503			1.0	0.0	0.0		0.0	0.0	0.0		0.0
582	[[2625, 24161], [2650, 24202]]	[2637.5409836065573, 24181.767511177346]	3	671	1092	0.8978477042953427	0.7153595330568785	2.2711470531401385	0.6144688644688645	44.205354018517006	19.463888944310188	108.5685424949238	0.9450704225352112	0.0591422132323122	0.062874164119397	0.2391714737574005	-0.069028199700079	0.0021206093402857	237.66772655007952	0.7879891646898841	4.923318461224575	0.1241600861360707	78.29508196721312	26.356706297849048	162	41	30.006916004444097	56.25998252576763	79.0	5.0	3.0	0.6	12.0	0.1518987341772152	0.2700466200466201	0.1801385681293302	42.66468253968254	0.0142073534930677			1.0	0.0	0.0		0.0	0.0	0.0		0.0
583	[[2598, 24164], [2612, 24180]]	[2604.923076923077, 24172.03846153846]	3	182	255	0.7988180341780727	0.9350740704971332	1.6623093963529625	0.7137254901960784	19.61718554978597	11.80116384640865	49.45584412271571	0.9680851063829788	0.1229789146460379	0.0539730835467425	0.2169432355625466	0.0428149457477054	0.0062809917355371	138.9090909090909	0.9056050898564132	4.605373419016766	0.0611935392762167	123.03846153846152	25.597768915616687	179	70	34.03795298322319	62.74585146110383	79.0	6.0	3.0	0.4666666666666667	12.0	0.1518987341772152	0.2871406371406372	0.1826697892271662	184.7404761904762	0.0615186400900686			1.0	0.0	0.0		0.0	0.0	0.0		0.0
584	[[2441, 24169], [2461, 24202]]	[2450.9128630705395, 24185.709543568464]	3	482	714	0.8704936176949843	0.7407409490166422	2.031778211888577	0.6750700280112045	35.716862519363275	17.57911484155732	90.42640687119284	0.9323017408123792	0.062523205591949	0.0902214316108771	0.2010148659937124	-0.1507438246269067	0.0029496173469387	76.22544642857142	0.8373519091333278	4.587143793659276	0.1557607888753148	80.63485477178423	16.06119873007487	130	52	42.49131995384368	64.53644909690236	79.0	5.0	4.0	0.7	13.0	0.1645569620253164	0.2559330982407904	0.1608247422680412	24.881041507512094	0.0082853951073966			1.0	0.0	0.0		0.0	0.0	0.0		0.0
585	[[3255, 24174], [3279, 24206]]	[3267.3013100436683, 24190.371179039303]	3	458	825	0.9091441127823288	0.7146643113002662	2.40106604894767	0.5551515151515152	37.72127353939253	15.710219032052391	89.7401153701776	0.9385245901639344	0.0776444131231464	0.0724333545828565	0.1897106874185002	-0.0580018064126674	0.0033605536332179	238.5576470588235	0.7598027994538401	4.638683100306907	0.1488073346321312	65.33406113537117	25.446145230426666	148	34	77.64978804970818	81.63619567763243	8.0	4.0	3.0	0.6666666666666666	2.0	0.25	0.7857142857142857	0.7	1.6666666666666663	0.0793650793650793			1.0	0.0	0.0		0.0	0.0	0.0		0.0
586	[[3360, 24177], [3381, 24200]]	[3371.1966019417478, 24188.28640776699]	3	412	528	0.5421260514233358	0.9176569371673168	1.1900551713085403	0.7803030303030303	25.127029737602616	21.114172135375764	75.11269837220809	0.9603729603729604	0.0825341354234096	0.0540168836551757	0.1843110489050429	0.0	0.0031087256881709	85.54896907216497	0.8697262464501413	4.660896666604087	0.1633344084622645	145.22815533980582	17.971157676892	194	92	74.91878962956777	74.91878962956777	8.0	1.0	1.0		3.0	0.375	0.5	0.4375	0.0	0.0			1.0	0.0	0.0		0.0	0.0	0.0		0.0
587	[[2469, 24193], [2500, 24230]]	[2484.7317708333335, 24211.434895833332]	3	768	1216	0.8659317314251395	0.8028531534745188	1.9993513696332756	0.631578947368421	44.2425599371399	22.12845656301771	109.63961030678928	0.9746192893401016	0.0653894881582682	0.0537541596736047	0.1833219924168189	0.0	0.0015950459748545	211.1219178082192	0.9338135080269196	5.339243463360009	0.0733128558845097	103.25130208333331	39.15079186316558	221	44	42.49131995384368	49.599878355558296	79.0	8.0	4.0	0.5714285714285714	13.0	0.1645569620253164	0.2794373717450641	0.1625	107.06000976148034	0.0356510189015918			1.0	0.0	0.0		0.0	0.0	0.0		0.0
589	[[2518, 24203], [2545, 24233]]	[2530.6743119266057, 24217.95642201835]	3	436	868	0.925418635304134	0.6946420046930285	2.6388958591441414	0.5023041474654378	38.45680335128673	14.57306593514426	88.81118318204308	0.9582417582417584	0.0923093078038837	0.0880204037647528	0.2563657219285059	-0.0128141607133915	0.0027373875933546	177.72839506172838	0.824941059436105	4.812510946900074	0.0929813683023428	96.6697247706422	22.551289165888385	155	56	37.84041888559766	57.00385261945941	79.0	8.0	4.0	0.4285714285714285	13.0	0.1645569620253164	0.2871602044678967	0.1666666666666666	184.4464285714286	0.0614207221350078			1.0	0.0	0.0		0.0	0.0	0.0		0.0
590	[[3840, 24212], [3870, 24258]]	[3855.9313621964097, 24233.500527983106]	3	947	1457	0.8648591300427521	0.7538877416245192	1.991973833606755	0.6499656829100893	49.52457246741224	24.8620597479139	125.63961030678928	0.960446247464503	0.0528854934893878	0.0547024918086291	0.1536687539291807	-0.0654812237555608	0.0015629629629629	90.76111111111112	0.9266317829901466	5.111049297831688	0.1331774716999527	114.07074973600844	25.636280137944738	174	55			1.0	0.0	0.0		0.0	0.0	0.0		0.0	0.0			1.0	0.0	0.0		0.0	0.0	0.0		0.0
591	[[3663, 24226], [3695, 24259]]	[3679.767835550181, 24242.669891172915]	3	827	1122	0.748678574593418	0.8761256462658499	1.5084476695932925	0.7370766488413547	39.922858356236766	26.46618716776616	108.91168824543142	0.9706572769953052	0.0679593498748474	0.0572228940376901	0.2341640786499873	-0.0179164464752958	0.0015377300433013	85.07061790668348	0.9722543773940368	5.372757413941622	0.1341677603919968	131.32285368802903	35.450406424715425	213	58	24.40417122322874	55.13786423607635	5.0	3.0	3.0	1.0	2.0	0.4	0.875	0.8	0.0	0.0			1.0	0.0	0.0		0.0	0.0	0.0		0.0
592	[[2538, 24228], [2569, 24265]]	[2554.371031746032, 24247.458333333332]	3	504	1216	0.948074399571148	0.5884314859026389	3.144173238350328	0.4144736842105263	45.36968760247072	14.429767116227705	103.74621202458748	0.9247706422018348	0.0552341239710518	0.0747614606127453	0.1859308741053662	-0.123012597488672	0.0025143215015933	118.74034334763948	0.8769283925444614	4.856576370114238	0.103608319676069	89.04761904761905	21.75845288867854	149	45	37.84041888559766	67.9137791940628	79.0	6.0	4.0	0.4	13.0	0.1645569620253164	0.2630149053225974	0.162839248434238	77.83452380952379	0.0259189223474937			1.0	0.0	0.0		0.0	0.0	0.0		0.0
593	[[2625, 24230], [2654, 24264]]	[2638.964383561644, 24247.271232876712]	3	730	1050	0.781721468303065	0.8523918151294076	1.6035207406915817	0.6952380952380952	38.68044643336114	24.122199016071768	103.74011537017762	0.964332892998679	0.0653014575081981	0.0460798833791443	0.1590143661411053	-0.0350097950533324	0.0016748615496092	167.8820143884892	0.9115792831865048	5.239528647233669	0.1130870517679247	111.42876712328768	30.203755456656285	193	48	53.59180401952228	73.66491792370822	79.0	5.0	3.0	0.4	12.0	0.1518987341772152	0.2625679875679875	0.1760722347629796	153.68055555555557	0.0511756761756761	89.1832446872524	89.1832446872524	22.0	1.0	1.0		8.0	0.3636363636363636	0.259013605442177	0.2	0.0
594	[[3080, 24234], [3117, 24272]]	[3097.965233302836, 24251.784080512352]	3	1093	1482	0.7107850748674148	0.8417350620099306	1.4216474912632715	0.7375168690958165	45.03088857377291	31.67514369807568	127.7401153701776	0.957931638913234	0.0471372274660477	0.0528661043672031	0.1507438246269067	-0.0581318358976179	0.0013988456372939	93.7438330170778	0.8722257290125022	4.906654853634066	0.1399435462163353	137.2689844464776	19.10233716229436	188	76			1.0	0.0	0.0		0.0	0.0	0.0		0.0	0.0			1.0	0.0	0.0		0.0	0.0	0.0		0.0
595	[[2455, 24238], [2474, 24267]]	[2463.492537313433, 24253.13646055437]	3	469	600	0.8028842928489809	0.8109737488905624	1.6774726818189816	0.7816666666666666	31.98249404273376	19.065880708145585	85.24873734152918	0.9532520325203252	0.0787115356694475	0.0589438274615661	0.211565450174518	0.0054094297532344	0.0035854940561744	223.8473804100228	0.8214437391244432	4.684849579284424	0.1595135943600005	67.23027718550107	26.59845652029808	159	36	25.8413660657243	42.87747153325962	79.0	6.0	4.0	0.8	14.0	0.1772151898734177	0.2441897134204825	0.1480075901328273	1.477777777777778	0.0004921004921004			1.0	0.0	0.0		0.0	0.0	0.0		0.0
596	[[3694, 24239], [3707, 24274]]	[3700.230283911672, 24255.968454258677]	3	317	504	0.950289036699904	0.5630487454312566	3.2116219745965715	0.628968253968254	36.36210362486337	11.32203724861828	84.11269837220807	0.9057142857142856	0.0847559611579701	0.0856260054600449	0.2871566205295334	-0.0223606797749978	0.0039893111789364	107.16370106761563	0.8313881263991784	4.545676979553272	0.1185369756320214	106.9211356466877	17.409615928733647	169	77	19.724549962829208	45.32218239632069	5.0	3.0	3.0	1.0	2.0	0.4	0.875	0.8	0.0	0.0			1.0	0.0	0.0		0.0	0.0	0.0		0.0
598	[[2786, 24240], [2814, 24266]]	[2798.7, 24252.901960784315]	3	510	783	0.599624888842233	0.8484449477495373	1.2495607856221436	0.6513409961685823	28.794463017497147	23.04366730199578	86.91168824543142	0.9479553903345724	0.0734836473709994	0.0702016762637108	0.2706062194550568	-0.0223606797749978	0.0026790804538576	55.10351966873706	0.920420606443736	4.767721862605547	0.1685557428409508	117.31960784313723	18.50357167014237	165	78	69.32121031857825	69.32121031857825	4.0	1.0	1.0		2.0	0.5	0.6666666666666666	0.6	0.0	0.0			1.0	0.0	0.0		0.0	0.0	0.0		0.0
599	[[2480, 24245], [2498, 24269]]	[2489.1076388888887, 24256.54861111111]	3	288	475	0.8721504135749636	0.7920177567467471	2.043995649813584	0.6063157894736843	27.51978244000053	13.463718693584491	67.59797974644665	0.9442622950819672	0.0936425606171366	0.0798095595275805	0.2350453783688632	-0.0624401366044561	0.004409489800344	144.15209125475286	0.8095678629344439	4.619777839679874	0.1211901387025516	76.88541666666667	20.904313977788043	147	46	25.8413660657243	38.5684074628124	79.0	7.0	4.0	0.7142857142857143	14.0	0.1772151898734177	0.2548734741042431	0.148854961832061	3.794444444444444	0.0012635512635512			1.0	0.0	0.0		0.0	0.0	0.0		0.0
600	[[3710, 24246], [3729, 24276]]	[3719.125541125541, 24261.627705627707]	3	462	620	0.803674098364141	0.8474432483584674	1.6804754232759225	0.7451612903225806	31.50561843535871	18.748038798414317	82.76955262170047	0.9565217391304348	0.072113372724121	0.0646979511711566	0.2341640786499873	0.0	0.0026001152017915	186.38515081206492	0.83637982921114	4.906686699220667	0.0677016522846563	111.46103896103897	23.52371920327069	177	66	19.724549962829208	53.617436310225	5.0	3.0	3.0	1.0	2.0	0.4	0.875	0.8	0.0	0.0			1.0	0.0	0.0		0.0	0.0	0.0		0.0
601	[[2457, 24266], [2476, 24292]]	[2466.8883826879273, 24278.81548974943]	3	439	540	0.6595236003224924	0.8738214323698603	1.33034651591193	0.812962962962963	27.45841118398316	20.64004442117916	79.4558441227157	0.9522776572668112	0.0734294172749044	0.0510253116863742	0.1507438246269067	-0.009809743279555	0.0032873032331039	130.7766990291262	0.8398278478692819	4.69863562029016	0.2015235507971223	67.21184510250569	21.20242488417712	139	34	25.90259265417704	48.76947108812977	79.0	5.0	4.0	0.9	14.0	0.1772151898734177	0.237779457010226	0.1477272727272727	0.8944444444444444	0.0002978502978502			1.0	0.0	0.0		0.0	0.0	0.0		0.0
602	[[3459, 24265], [3489, 24295]]	[3474.313114754098, 24279.552459016395]	3	610	961	0.8229987369070778	0.8024056986905383	1.7604294830517342	0.6347554630593132	37.10157990852261	21.075300241056173	97.7401153701776	0.953125	0.0643499580042442	0.061110576994917	0.1788854381999831	-0.0274762292069	0.0023475648861565	52.14335060449049	0.9078087408726684	4.723072405422926	0.1676429401965861	143.4327868852459	16.920631710405267	201	103			1.0	0.0	0.0		0.0	0.0	0.0		0.0	0.0			1.0	0.0	0.0		0.0	0.0	0.0		0.0
603	[[2480, 24273], [2505, 24304]]	[2493.3283828382837, 24289.780528052805]	3	606	832	0.6597897516333505	0.8756686092876655	1.3307600805317927	0.7283653846153846	32.37926971762033	24.33141044077687	93.25483399593904	0.961904761904762	0.0695151487455109	0.0524469357779964	0.1854101966249684	-0.0223606797749978	0.0023916764802292	105.9425087108014	0.801689670067101	4.674494264005006	0.1319165551840675	87.0049504950495	17.109672690762032	150	49	28.62351608285195	52.49430836473496	79.0	5.0	4.0	0.8	14.0	0.1772151898734177	0.2350016792324482	0.1468926553672316	1.4	0.0004662004662004			1.0	0.0	0.0		0.0	0.0	0.0		0.0
604	[[2611, 24286], [2629, 24311]]	[2620.669934640523, 24297.643790849674]	3	306	494	0.8607394154328052	0.762544928846792	1.964459657312873	0.6194331983805668	28.021108797568	14.264028631617336	71.01219330881975	0.9415384615384615	0.0839040415479674	0.0761882793414926	0.2429142619588071	-0.0807104824944294	0.0045408163265306	103.83571428571427	0.7904820524484703	4.430707509591682	0.1156579875365319	101.55555555555556	17.195678469449568	164	74	53.59180401952228	68.37150985600225	79.0	2.0	2.0	1.0	13.0	0.1645569620253164	0.217324022131714	0.1544554455445544	0.0	0.0	49.78588984138836	71.54838659301275	22.0	5.0	2.0	0.0	6.0	0.2727272727272727	0.46031746031746	0.3134328358208955	112.5
605	[[3352, 24290], [3380, 24308]]	[3365.080357142857, 24299.691964285714]	3	448	551	0.7546194576256268	0.8197710848457812	1.524012286997492	0.8130671506352087	29.935332856833373	19.64244849745272	82.87005768508881	0.9572649572649572	0.0767929042884242	0.0653650163934966	0.2184718294492801	-0.0372866785780505	0.0026967420735435	102.63785046728972	0.9409977272699352	5.02429502075612	0.1204148658456154	121.46428571428572	29.2510465537525	184	50	39.06902177772188	39.06902177772188	2.0	1.0	1.0		1.0	0.5	1.0	1.0	0.0	0.0			1.0	0.0	0.0		0.0	0.0	0.0		0.0
607	[[2779, 24304], [2809, 24341]]	[2794.735042735043, 24322.109686609685]	3	702	1178	0.8864710920651496	0.7065269710225065	2.160835432345688	0.5959252971137521	44.905656807642586	20.78161813502632	111.7401153701776	0.9212598425196852	0.043600415766895	0.0606467022485231	0.1334791462797845	-0.1	0.0020594425896356	78.96987951807228	0.8947449951740655	4.828861228989476	0.1476111737465437	90.3148148148148	19.36202652408969	153	52	69.32121031857825	73.00063102308206	4.0	3.0	2.0	0.3333333333333333	1.0	0.25	1.0	1.0	2.0	0.6666666666666666	65.02910956476212	75.34084322822756	22.0	2.0	1.0	0.0	8.0	0.3636363636363636	0.3129818594104309	0.2164948453608247	38.0
610	[[3333, 24322], [3347, 24337]]	[3340.201086956522, 24329.815217391304]	3	184	240	0.3275873273256585	1.0018257925952905	1.058401644645668	0.7666666666666667	15.74704590266979	14.878138164592126	48.04163056034261	0.9633507853403142	0.1265651892288171	0.0532983148262257	0.2409565954830379	0.0	0.0074404761904761	43.303571428571416	0.8255680576796315	4.051913221772429	0.1898435757622023	119.20108695652172	10.870672497948595	147	98	39.06902177772188	39.06902177772188	2.0	1.0	1.0		1.0	0.5	1.0	1.0	0.0	0.0	73.43567417132697	73.43567417132697	16.0	1.0	1.0		6.0	0.375	0.3433333333333334	0.2830188679245283	0.0
612	[[3638, 24327], [3675, 24346]]	[3658.0255319148937, 24337.53404255319]	3	470	760	0.927831148567684	0.6542579892776442	2.680961681357474	0.618421052631579	41.028837027766464	15.303775996899734	95.01219330881976	0.914396887159533	0.0695657298112524	0.0699340741807065	0.1931225757503438	-0.1002505462883487	0.0031802469135802	39.52444444444444	0.9511269693156732	4.817709408320705	0.1765567223096605	116.11914893617022	19.924289018499795	163	77	72.20804001399974	89.70298410941984	5.0	4.0	3.0	0.5	1.0	0.2	1.0	1.0	3.0	0.5			1.0	0.0	0.0		0.0	0.0	0.0		0.0
616	[[3707, 24342], [3737, 24398]]	[3721.7449856733524, 24371.502148997133]	3	1396	1767	0.8449719697072773	0.7859803810552407	1.8698208544236112	0.7900396151669496	57.89072759980493	30.960574358151685	149.39696961967002	0.9714683368128044	0.0480913875727196	0.0468656548661475	0.1834589169716027	-0.0372263786457844	0.0010312780094605	103.10156833457803	0.9331014517226996	5.289761657168115	0.104631445201148	121.48710601719198	27.369575687006087	194	56	72.20804001399974	72.20804001399974	5.0	1.0	1.0		2.0	0.4	0.625	0.5714285714285714	0.0	0.0			1.0	0.0	0.0		0.0	0.0	0.0		0.0
617	[[2844, 24346], [2863, 24370]]	[2854.516728624535, 24357.68401486989]	3	269	500	0.8587170721500665	0.7344843082888909	1.951409940099091	0.538	26.72505146635189	13.695252297933264	67.84062043356595	0.8996655518394648	0.0882055002589662	0.084376070307461	0.2370015052608927	-0.0827879169304955	0.0046358505778016	118.32377049180327	0.8762105709953769	4.575160969783242	0.1406046386380534	108.0817843866171	22.03378621812255	167	65	57.67579349922247	63.62073303043636	4.0	2.0	2.0	1.0	2.0	0.5	0.8333333333333333	0.75	0.0	0.0			1.0	0.0	0.0		0.0	0.0	0.0		0.0
620	[[3401, 24367], [3446, 24417]]	[3427.273447820344, 24393.404227212683]	3	757	2346	0.9716768130444368	0.4388017416799015	4.2316630167044895	0.3226768968456948	67.69706652602417	15.997745155696473	147.23759005323595	0.8781902552204176	0.0700508188115498	0.1138122822119292	0.4630438387454202	-0.0316227766016837	0.001805648067154	89.16855524079321	0.9508301490284496	5.141559689402918	0.1367466571028904	111.08454425363276	29.222116386170235	169	58	45.20191345490384	45.20191345490384	3.0	1.0	1.0		2.0	0.6666666666666666	0.75	0.6666666666666666	0.0	0.0	75.7449921944911	83.51717247151248	16.0	3.0	2.0	0.0	6.0	0.375	0.4655555555555555	0.3333333333333333	5.0
621	[[2801, 24392], [2827, 24407]]	[2814.937086092715, 24399.635761589405]	3	302	432	0.826695689395371	0.794513183621451	1.7773060346771672	0.6990740740740741	26.52017961244195	14.921560550071009	69.11269837220809	0.94375	0.0746889534175589	0.0687689627440167	0.2497944825314309	-0.0368853769726193	0.004009976037948	114.97902097902096	0.9014902951400652	4.685834436083798	0.1153733962789932	82.28476821192054	25.628749761747017	157	47	57.67579349922247	68.8954018441201	4.0	2.0	2.0	1.0	2.0	0.5	0.8333333333333333	0.75	0.0	0.0	82.6115100572858	82.6115100572858	22.0	1.0	1.0		10.0	0.4545454545454545	0.2158541194255479	0.1555555555555555	0.0
624	[[2497, 24392], [2539, 24434]]	[2520.6505441354293, 24414.08101571947]	3	827	1849	0.92401653480215	0.5735345807329646	2.615387551239769	0.4472687939426717	53.67651670078712	20.52335099451816	134.61017305526642	0.9462242562929062	0.0436309392050277	0.0735058911910733	0.3111456180001682	-0.0854101966249684	0.0015390722615576	156.24107142857142	0.8861958387343918	5.109902873155841	0.1090468942393197	101.37605804111246	25.91489293583348	185	50	57.35092716157962	57.35092716157962	2.0	1.0	1.0		1.0	0.5	1.0	1.0	0.0	0.0			1.0	0.0	0.0		0.0	0.0	0.0		0.0
625	[[2564, 24404], [2591, 24428]]	[2577.976143141153, 24415.785288270377]	3	503	700	0.6920157344600547	0.8746119499896958	1.3852671531202003	0.7185714285714285	30.055190834156544	21.696313787892606	85.01219330881975	0.9562737642585551	0.0677412761876827	0.0701268037563079	0.177619584050485	-0.0707106781186547	0.0024771975280544	143.63598326359832	0.8265788444768369	4.828894729878577	0.1109511734629898	84.17296222664015	21.96834666155627	154	45	57.35092716157962	57.35092716157962	2.0	1.0	1.0		1.0	0.5	1.0	1.0	0.0	0.0	62.97509216313335	79.96489732085493	22.0	4.0	2.0	0.0	6.0	0.2727272727272727	0.4658730158730157	0.3559322033898305	134.5
630	[[3435, 24424], [3448, 24450]]	[3441.95, 24436.157142857144]	3	280	378	0.855900585313854	0.7868727392330845	1.9337108642462573	0.7407407407407407	26.450966038228717	13.678863023060616	66.87005768508881	0.945945945945946	0.0977050508211325	0.1028108019192594	0.3499480047723285	-0.056645546577995	0.0047337093221265	93.79446640316203	0.8280254858158568	4.509309309142747	0.1204285930924337	120.20357142857142	16.086529017047976	161	77	45.20191345490384	68.0495897346766	3.0	2.0	1.0	0.0	1.0	0.3333333333333333	1.0	1.0	1.0	1.0	43.34328606538818	79.85587859078728	16.0	5.0	2.0	0.0	4.0	0.25	0.6277777777777779	0.5172413793103449	49.5
631	[[3514, 24424], [3549, 24465]]	[3532.5448065173114, 24443.56619144603]	3	982	1512	0.8331707478344129	0.7370095928101373	1.8082665108492495	0.6494708994708994	48.12492457424376	26.613844964502476	129.39696961967	0.9469623915139826	0.0509678422128864	0.0630728732664494	0.1977197537924274	-0.0610525261122932	0.0013014938886373	118.63617021276596	0.9236874171270624	5.236163206356825	0.1104252822608779	116.5549898167006	27.77969284517375	193	53	90.89726601444936	90.89726601444936	3.0	1.0	1.0		2.0	0.6666666666666666	0.75	0.6666666666666666	0.0	0.0	52.42794216655407	66.52365204478299	16.0	3.0	2.0	0.0	4.0	0.25	0.5055555555555554	0.4054054054054054	6.5
633	[[2725, 24439], [2743, 24491]]	[2734.9394409937886, 24467.78105590062]	3	644	1007	0.9464006872456108	0.534809862191047	3.096023615923696	0.6395233366434955	52.40948250939717	16.92799830073675	123.01219330881976	0.8944444444444445	0.0797866643980795	0.0920877699019987	0.2968021109828892	-0.0314202119000405	0.0031579158328108	108.80710659898476	0.7239886570946906	4.399022619010275	0.1473924648324947	68.98757763975155	15.674181634412957	120	42			1.0	0.0	0.0		0.0	0.0	0.0		0.0	0.0	39.254491992106175	60.253677754706565	22.0	6.0	1.0	0.0	8.0	0.3636363636363636	0.4738662131519272	0.2876712328767123	104.0
634	[[3161, 24445], [3214, 24523]]	[3187.0090777051564, 24484.88489469862]	3	2754	4266	0.8804491068869114	0.7356596637657347	2.109078747874785	0.6455696202531646	86.42234374014728	40.976347529569885	216.89444430272832	0.9690358902181564	0.0295156129236156	0.0433011346041421	0.1262596188797202	-0.0624401366044561	0.0010038256616298	64.14803738317757	0.9077552553006204	4.939087637431327	0.1591136438303486	122.04829339143063	18.98698649414597	184	59			1.0	0.0	0.0		0.0	0.0	0.0		0.0	0.0			1.0	0.0	0.0		0.0	0.0	0.0		0.0
636	[[2907, 24675], [2923, 24703]]	[2914.9319371727747, 24689.16230366492]	3	382	493	0.8513648601878013	0.8249036466459059	1.9063087611325944	0.7748478701825557	30.615457137304684	16.060072618621934	76.28427124746189	0.9573934837092732	0.0955131645426115	0.061832883170306	0.1892957580215586	0.0050563119325655	0.0036835220569942	193.19830028328613	0.7710509270680804	4.536249930031792	0.1032804539766142	77.6413612565445	22.52153515617796	184	48	77.71611627507394	82.49919327927125	57.0	3.0	2.0	0.6666666666666666	12.0	0.2105263157894736	0.2214871933621932	0.1509433962264151	164.5	0.1068181818181818			1.0	0.0	0.0		0.0	0.0	0.0		0.0
637	[[2689, 24681], [2701, 24717]]	[2695.268156424581, 24699.424581005587]	3	358	481	0.9491982374341056	0.6160406263898065	3.177844225973479	0.7442827442827443	38.108384059596496	11.991898076099886	85.4558441227157	0.9496021220159152	0.1049548358480055	0.1041988955914438	0.3586278481621124	-0.0038364861216261	0.0040081132752981	63.13395638629283	0.8603220345273739	4.49744332662027	0.1490497084782474	129.62849162011173	15.067222683718713	158	93	50.81051702728118	78.20996019083135	57.0	5.0	2.0	0.3	9.0	0.1578947368421052	0.3294713718820861	0.2362869198312236	606.5508257824046	0.393864172585977			1.0	0.0	0.0		0.0	0.0	0.0		0.0
638	[[3240, 24681], [3269, 24732]]	[3254.0871743486973, 24707.02404809619]	3	998	1560	0.9031195666597978	0.7058349254522684	2.328889733810831	0.6397435897435897	54.57575696510347	23.43423828649867	133.29646455628165	0.9577735124760076	0.0625504308990049	0.0876916726406016	0.3606393432943056	-0.0656338560905398	0.0017342409790416	63.52325581395348	0.8594420404221632	4.663036935347977	0.1596770023341983	135.9288577154309	14.961806716377271	185	87	33.61210670513527	70.0069425172533	4.0	3.0	3.0	1.0	1.0	0.25	1.0	1.0	0.0	0.0			1.0	0.0	0.0		0.0	0.0	0.0		0.0
639	[[2546, 24686], [2569, 24713]]	[2557.509881422925, 24699.04743083004]	3	506	672	0.7219342905582613	0.8727683671457264	1.4451668628514094	0.7529761904761905	30.579797122329467	21.160045880095478	85.35533905932738	0.965648854961832	0.0784176592882307	0.0545346568987343	0.2085849194035124	-0.0022554213681428	0.0024771975280544	77.32635983263597	0.9411040394449928	5.027861753288763	0.1403846832827239	108.36363636363636	25.448820643643856	176	53	60.64862952776508	71.18657479203534	57.0	5.0	3.0	0.4	11.0	0.1929824561403508	0.3131880024737167	0.20817843866171	95.54301892065048	0.0620409213770457			1.0	0.0	0.0		0.0	0.0	0.0		0.0
640	[[3722, 24688], [3756, 24730]]	[3739.1907834101385, 24708.94470046083]	3	1085	1505	0.8373598803168351	0.8100112349461527	1.8293173054125345	0.7209302325581395	50.44357339910104	27.57508128844021	129.74011537017762	0.967885816235504	0.0445738941884633	0.0420553414026535	0.1110410398863732	-0.0554977647648454	0.0012562582660688	96.02495201535508	0.9337211752240082	5.206791707679635	0.1239931276146396	118.00184331797234	26.705770037282328	183	57	83.34121907373739	83.34121907373739	7.0	1.0	1.0		4.0	0.5714285714285714	0.4722222222222222	0.375	0.0	0.0			1.0	0.0	0.0		0.0	0.0	0.0		0.0
641	[[2772, 24690], [2800, 24737]]	[2786.1724137931033, 24712.91379310345]	3	986	1392	0.8889061703355471	0.7388634444876551	2.1829804094504843	0.7083333333333334	52.62545892543611	24.107160420502066	129.49747468305833	0.962890625	0.0474118596827156	0.0497664324069706	0.1592077188322977	-0.0246598480958035	0.0016071030773637	71.82835820895521	0.8932977814901933	4.845474226856632	0.1227166578570371	104.94421906693712	18.133769671070876	151	59	30.073938064374943	55.275812180150375	57.0	3.0	2.0	0.6666666666666666	9.0	0.1578947368421052	0.2777069160997729	0.2105263157894736	249.99999999999991	0.1623376623376622	62.67702076499027	62.67702076499027	7.0	1.0	1.0		3.0	0.4285714285714285	0.5555555555555556	0.5	0.0
642	[[3277, 24695], [3299, 24723]]	[3287.651785714286, 24708.81026785714]	3	448	667	0.8151127939029553	0.852686649439452	1.7262145034409195	0.671664167916042	31.45320041269205	18.220910755873827	81.25483399593904	0.9593147751605996	0.0792861980342436	0.0630169189198636	0.2436855753079248	-0.0624401366044561	0.0030018056402048	88.05489260143197	0.8591000089347129	4.679350904246324	0.1353799711121371	110.828125	19.246855356842897	158	77	33.61210670513527	51.65944556112976	4.0	3.0	3.0	1.0	1.0	0.25	1.0	1.0	0.0	0.0			1.0	0.0	0.0		0.0	0.0	0.0		0.0
643	[[3138, 24705], [3150, 24729]]	[3143.583969465649, 24716.73282442748]	3	262	325	0.8427706826139101	0.8717355933740343	1.8577941388966872	0.8061538461538461	24.98227770251309	13.447279857040376	61.45584412271572	0.9776119402985076	0.1021560031851991	0.057195827681033	0.2295967041213081	0.0153139545554116	0.0047179048941586	152.8523206751055	0.8372359298197438	4.582552611254061	0.0870344193008946	101.76335877862596	22.692545791958487	171	61			1.0	0.0	0.0		0.0	0.0	0.0		0.0	0.0			1.0	0.0	0.0		0.0	0.0	0.0		0.0
644	[[3324, 24718], [3361, 24771]]	[3343.946975973488, 24744.90389395195]	3	1207	2052	0.8965186846851456	0.6814013827731205	2.257306161338272	0.5882066276803118	60.65344156175235	26.869833875699523	149.19595949289334	0.9130105900151286	0.0458670458488115	0.0559553009805014	0.1531157309397738	-0.0705370802331935	0.0012042945399045	97.82567215958368	0.9134938486103328	5.138799178142493	0.1168172845233661	107.89478044739022	24.00468811427905	182	50	66.87225352110943	82.08458616136785	4.0	3.0	3.0	1.0	1.0	0.25	1.0	1.0	0.0	0.0			1.0	0.0	0.0		0.0	0.0	0.0		0.0
645	[[2809, 24728], [2831, 24754]]	[2820.4028776978416, 24740.326139088727]	3	417	621	0.8116564966681283	0.8393781963429778	1.711932945916118	0.6714975845410628	30.289505866765627	17.69316137003053	79.01219330881975	0.9586206896551724	0.0763081755274507	0.0618917597860776	0.2184718294492801	0.0	0.003602892833662	52.28461538461538	0.8419944986409609	4.408398115757014	0.1803779105695208	111.11750599520384	13.126870514763027	151	82	43.85386381552016	61.3453504586062	57.0	3.0	2.0	0.3333333333333333	10.0	0.175438596491228	0.2548044217687071	0.1885521885521885	495.0	0.3214285714285714	30.23678988185744	50.70333671759138	7.0	2.0	2.0	0.0	2.0	0.2857142857142857	0.6666666666666666	0.6	2.0
646	[[2947, 24733], [2979, 24768]]	[2962.375, 24750.71675531915]	3	752	1188	0.8228897657763519	0.7981428715244239	1.7599404291017746	0.632996632996633	41.57466211996393	23.62276667579169	108.81118318204308	0.9579617834394905	0.0611909775132181	0.0612195045038369	0.1962144739545569	-0.0425647364013486	0.0016385256390249	129.0	0.9052319766536724	5.141388306321652	0.1015836353995698	121.74734042553192	26.847728485694223	210	65	40.84049166819013	69.29742082339858	57.0	4.0	2.0	0.5	12.0	0.2105263157894736	0.2304157647907646	0.1513513513513513	212.0	0.1376623376623376	60.80081703316996	78.75446763176261	7.0	2.0	2.0	0.0	2.0	0.2857142857142857	0.6666666666666666	0.6	1.0
647	[[2992, 24735], [3011, 24746]]	[3001.9162011173185, 24740.49720670391]	3	179	240	0.7655414472143325	0.7821483550410018	1.55427550021714	0.7458333333333333	19.013311507895864	12.232909484347925	53.62741699796951	0.927461139896373	0.1269998818647871	0.0900698633801415	0.3071202731060398	-0.0292757457918838	0.0076033057851239	25.981818181818184	0.857274498628104	4.005297278662938	0.2104791479960118	144.01117318435757	9.661875100994314	165	121	40.84049166819013	49.72456964130311	57.0	2.0	2.0	1.0	13.0	0.2280701754385964	0.1932625410303982	0.1339712918660287	0.0	0.0	54.17839600891898	76.98765199848125	7.0	2.0	2.0	0.0	2.0	0.2857142857142857	0.6666666666666666	0.6	1.0
648	[[2666, 24737], [2675, 24751]]	[2670.409090909091, 24743.738636363636]	3	88	150	0.8951491208230014	0.7985432112251337	2.243325368879047	0.5866666666666667	15.916741447489798	7.095155106921978	37.21320343559643	0.9166666666666666	0.1693195499692716	0.1161686096578444	0.4045854488806015	0.0198549149054523	0.0136986301369863	149.6849315068493	0.6241806308407859	3.870159084781059	0.0577305962559833	93.45454545454544	14.497577455082478	130	67	50.81051702728118	76.07184485096833	57.0	5.0	3.0	0.3	10.0	0.175438596491228	0.355201247165533	0.253393665158371	669.240938516248	0.4345720379975636			1.0	0.0	0.0		0.0	0.0	0.0		0.0
649	[[3582, 24743], [3643, 24793]]	[3611.899647887324, 24768.05399061033]	3	1704	3162	0.9157911947086936	0.6797973779312376	2.489700810275145	0.538899430740038	73.74916186133244	29.621696533561465	177.48023074035524	0.9687322342239908	0.0353665826922939	0.0520354286625091	0.2051133047134967	-0.0584011209511958	0.0010968343319027	43.76406533575317	0.9671922008466916	5.180175478255032	0.1527238378905396	137.4988262910798	25.46107677509516	189	65	64.16226421701174	64.16226421701174	6.0	1.0	1.0		2.0	0.3333333333333333	0.6000000000000001	0.5555555555555556	0.0	0.0			1.0	0.0	0.0		0.0	0.0	0.0		0.0
652	[[2870, 24752], [2896, 24786]]	[2883.519940915805, 24769.06056129985]	3	677	945	0.793595087199368	0.8493283811456223	1.6435305536275082	0.7164021164021164	37.697607709111736	22.93696799606657	100.08326112068524	0.9657631954350928	0.0670304186507323	0.0527265376282401	0.1858548986140353	-0.0172005229038445	0.0022224163197173	126.92367601246106	0.878754341274844	4.917964055098775	0.1507694760981752	81.91728212703102	24.4277298358284	163	37	69.35005904155756	78.7206452215835	57.0	3.0	2.0	0.3333333333333333	11.0	0.1929824561403508	0.2375785920428774	0.1686746987951807	460.0	0.2987012987012987	57.20390922969591	63.92051484174648	7.0	2.0	2.0	0.0	2.0	0.2857142857142857	0.6666666666666666	0.6	2.0
653	[[2578, 24756], [2597, 24779]]	[2587.683116883117, 24767.607792207793]	3	385	480	0.6259359231434277	0.9411322109490666	1.282257610488189	0.8020833333333334	25.150067715389667	19.61389623245393	71.698484809835	0.9673366834170856	0.092525343620475	0.0456644837981849	0.1798538450352554	0.0223606797749978	0.0032458314469655	180.9141274238227	0.7288476879541289	4.633922697643596	0.1324119548185281	86.07792207792208	20.032808307105945	151	45	41.138330927585336	69.1761084668656	57.0	5.0	3.0	0.4	11.0	0.1929824561403508	0.3388824469181613	0.2285714285714285	155.01385797438434	0.1006583493340158			1.0	0.0	0.0		0.0	0.0	0.0		0.0
659	[[2532, 24779], [2549, 24827]]	[2541.3463338533543, 24801.313572542902]	3	642	882	0.944861844335302	0.5843698849939023	3.053722045546118	0.7278911564625851	50.75345631383061	16.62019514443202	117.49747468305831	0.9304347826086956	0.0600293788721529	0.0801185667607135	0.1938764970225346	-0.085083713710083	0.0029717132709036	28.54468802698145	0.920820875947296	4.525185675029767	0.1741124814104897	145.50155763239874	13.598979394220564	181	104	56.838563372067576	71.98717423832355	57.0	5.0	3.0	0.4	12.0	0.2105263157894736	0.3196228870336012	0.2113207547169811	74.58452380952379	0.0484315089672232			1.0	0.0	0.0		0.0	0.0	0.0		0.0
660	[[2611, 24784], [2624, 24809]]	[2617.350553505535, 24796.10701107011]	3	271	364	0.8720486783742966	0.7808067877162947	2.043238405859459	0.7445054945054945	26.752382043732627	13.093128030000797	66.04163056034261	0.9409722222222222	0.0948084137375466	0.0782864670029053	0.2899387915425159	-0.0	0.0047480216576426	83.82857142857142	0.875583683457295	4.567163161061235	0.1361918128986838	110.38745387453876	18.81119213675215	161	67	41.138330927585336	62.16596983431507	57.0	5.0	3.0	0.6	11.0	0.1929824561403508	0.3434530251494539	0.2382978723404255	70.7108115282264	0.0459161113819652			1.0	0.0	0.0		0.0	0.0	0.0		0.0
661	[[2474, 24787], [2496, 24817]]	[2484.516129032258, 24802.288306451614]	3	496	713	0.786289138323104	0.7971271183186821	1.61849299313926	0.6956521739130435	32.21645349004483	19.90521653575848	88.42640687119285	0.9393939393939394	0.0665490721209592	0.0749459126218407	0.2181963774557228	-0.1133689381044701	0.0023725286160249	210.66236559139784	0.8938730221471344	5.0647250192388285	0.0929736802017215	102.6008064516129	30.99463271945889	196	48	56.838563372067576	69.39487507836013	57.0	2.0	2.0	1.0	13.0	0.2280701754385964	0.2612034295070007	0.1872909698996655	0.0	0.0			1.0	0.0	0.0		0.0	0.0	0.0		0.0
662	[[2729, 24788], [2754, 24843]]	[2741.0539273153577, 24817.21570926143]	3	853	1456	0.9441733198924412	0.5876857021435204	3.035369804390511	0.5858516483516484	57.8959380811783	19.073767551299586	135.0538238691624	0.9477777777777778	0.0458159175257154	0.0701422507013485	0.2051133047134967	-0.104788663586496	0.0015128878841452	149.42659974905897	0.91023483755385	5.15593293506646	0.0804818114437872	110.49003516998827	28.521380172818088	197	57	56.13377437941067	62.4415375190092	57.0	2.0	2.0	1.0	12.0	0.2105263157894736	0.288011492475778	0.2162162162162162	0.0	0.0	86.17237835263714	86.17237835263714	7.0	1.0	1.0		3.0	0.4285714285714285	0.5555555555555556	0.5	0.0
666	[[3564, 24814], [3607, 24840]]	[3586.573417721519, 24827.006329113923]	3	790	1188	0.8040691038458684	0.7654641747885594	1.681984359702963	0.664983164983165	41.88692528504546	24.903278703758374	113.88225099390856	0.9461077844311376	0.0476213949585988	0.0750453680731728	0.2221530131476822	-0.1092499249149882	0.0017457491612288	108.49671484888306	0.9160233295532756	5.080031665748078	0.1334805848088441	100.12025316455696	26.599456926724407	177	44	59.87723644161611	75.44307296514964	6.0	5.0	2.0	0.2	1.0	0.1666666666666666	1.0	1.0	8.0	0.8			1.0	0.0	0.0		0.0	0.0	0.0		0.0
667	[[2668, 24816], [2677, 24836]]	[2672.831932773109, 24825.714285714286]	3	119	210	0.952306002230092	0.6174382842961916	3.277133939209139	0.5666666666666667	22.382422975373256	6.829877383887074	49.21320343559642	0.9153846153846154	0.1090026287603447	0.1226015595776021	0.3788854381999832	-0.0204393131912605	0.0114535610162432	149.5408163265306	0.635240681122123	3.950592215922144	0.0885967548273792	96.17647058823528	13.970344977979494	140	72	62.88699513641919	72.8728342315911	57.0	6.0	3.0	0.2666666666666666	11.0	0.1929824561403508	0.3706639095031953	0.2545454545454545	620.4771814557419	0.4029072606855466			1.0	0.0	0.0		0.0	0.0	0.0		0.0
669	[[3051, 24827], [3067, 24842]]	[3058.4028436018957, 24834.6018957346]	3	211	272	0.2691300738352267	0.9078945956082776	1.0383096403811851	0.7757352941176471	16.83371912428937	16.212619501548073	54.04163056034261	0.9504504504504504	0.1047357295191117	0.0885999301026066	0.2337862553497368	-0.0788854381999831	0.0064300138165586	53.73195876288659	0.869980768183105	4.292193053937345	0.1457660696758249	134.06635071090048	14.3039236803841	157	94	71.43658812056393	85.47629067050244	8.0	2.0	2.0	1.0	3.0	0.375	0.619047619047619	0.5384615384615384	0.0	0.0	59.7392119792253	63.45053906579194	7.0	2.0	2.0	0.0	2.0	0.2857142857142857	0.6666666666666666	0.6	1.0
671	[[3523, 24840], [3543, 24859]]	[3531.005882352941, 24849.311764705883]	3	170	420	0.7888857098873577	0.2385441962737186	1.6272335390965793	0.4047619047619047	24.266375115424687	14.912656685344066	94.6335136523794	0.6007067137809188	0.0382752294531587	0.1568067949663618	0.4095850834380977	-0.289099712491539	0.0076575505350772	50.11034482758621	0.919158295871734	4.300084062195121	0.1206084908657098	159.3294117647059	16.572399617006102	211	128	50.55486445866445	55.21605045014028	6.0	2.0	2.0	1.0	2.0	0.3333333333333333	0.7000000000000001	0.625	0.0	0.0			1.0	0.0	0.0		0.0	0.0	0.0		0.0
672	[[2605, 24847], [2612, 24857]]	[2608.557142857143, 24851.485714285714]	3	70	88	0.6860757802948261	0.8970959484175687	1.3745136063179384	0.7954545454545454	11.156393062173365	8.116611586013489	31.313708498984763	0.945945945945946	0.1498829843627191	0.0831163680537564	0.2446450331221261	0.0003967742344193	0.0193905817174515	127.2280701754386	0.8184971127835399	3.708519285692618	0.0759596677974359	98.01428571428572	17.195093035217806	123	55	26.32014942218492	62.8048295415508	57.0	6.0	3.0	0.4	12.0	0.2105263157894736	0.356336322407751	0.2295081967213114	135.4031211077651	0.0879241046154318			1.0	0.0	0.0		0.0	0.0	0.0		0.0
673	[[2736, 24856], [2752, 24890]]	[2743.7549234135668, 24873.28446389497]	3	457	595	0.8808056680306616	0.7670499663979681	2.112030743044353	0.7680672268907563	35.14539697185333	16.640570733924815	86.52691193458118	0.9560669456066946	0.0786445385820005	0.054503130351026	0.201729722432522	-0.0115108257743578	0.0041553424226769	271.5687203791469	0.7435054178576491	4.464850993188774	0.1682432361443591	65.66739606126914	26.45757283232776	153	37	56.13377437941067	74.11993317114249	57.0	4.0	3.0	0.3333333333333333	12.0	0.2105263157894736	0.3314638734281592	0.2295081967213114	416.2796523766336	0.2703114625822296			1.0	0.0	0.0		0.0	0.0	0.0		0.0
674	[[2926, 24858], [2948, 24881]]	[2937.4583333333335, 24869.377976190477]	3	351	552	0.6575893179626106	0.637440747617186	1.327357408014425	0.6358695652173914	25.15080379451368	18.94802684089164	83.18376618407356	0.8602941176470589	0.062295799221939	0.1106235352324143	0.2267045857315744	-0.2145672327013919	0.0035944145432647	103.62269938650309	0.91985599062646	4.934068652903587	0.1077134460118142	177.52706552706553	25.38498405761549	235	132	47.48894990580674	70.64143881420496	8.0	2.0	1.0	0.0	3.0	0.375	0.5714285714285714	0.4666666666666667	6.0	0.2857142857142857	68.0248597107647	68.0248597107647	7.0	1.0	1.0		3.0	0.4285714285714285	0.5555555555555556	0.5	0.0
675	[[3622, 24858], [3649, 24874]]	[3635.1353591160223, 24866.160220994476]	3	362	476	0.8741190363411827	0.7867116705849551	2.0588342506060195	0.7605042016806722	31.241902703468337	15.174559435404891	76.04163056034261	0.9329896907216496	0.0945921024337887	0.0613954180414063	0.1899139574062201	-0.008018720458061	0.0033858433102289	99.19710144927537	0.9137530790802634	4.841442910650514	0.1467967078391961	104.83701657458565	24.37514040066665	162	55	36.03681999515102	49.20851019538338	6.0	2.0	2.0	1.0	2.0	0.3333333333333333	0.7000000000000001	0.625	0.0	0.0			1.0	0.0	0.0		0.0	0.0	0.0		0.0
676	[[3218, 24865], [3232, 24881]]	[3224.3711340206182, 24873.061855670105]	3	194	255	0.5436431204333586	0.9207509587303851	1.1914456834646374	0.7607843137254902	17.27938044502332	14.502868812933324	51.4558441227157	0.946341463414634	0.1181397096620068	0.0592582751970324	0.2145898033750315	-0.0132400492587624	0.0072456829135944	25.672316384180792	0.8361917501817827	3.933052775036291	0.1865406247674217	144.85051546391753	8.604920957379594	169	127			1.0	0.0	0.0		0.0	0.0	0.0		0.0	0.0			1.0	0.0	0.0		0.0	0.0	0.0		0.0
677	[[2604, 24865], [2617, 24890]]	[2610.154411764706, 24877.757352941175]	3	272	364	0.8638987490989539	0.7977777362806818	1.9854446445450071	0.7472527472527473	26.31768094560545	13.255308335043768	65.4558441227157	0.9477351916376306	0.113134201704269	0.0962223517154616	0.2416407864998738	-0.0624401366044561	0.0048251702029215	84.88211382113823	0.8520567601828024	4.550011051192221	0.0948488995309345	103.92279411764706	17.953102578465554	145	64	26.32014942218492	57.039903679617694	57.0	6.0	3.0	0.4666666666666667	12.0	0.2105263157894736	0.3573567305710163	0.2323651452282157	165.09386502385738	0.1072038084570502			1.0	0.0	0.0		0.0	0.0	0.0		0.0
678	[[2495, 24867], [2522, 24896]]	[2508.687022900763, 24880.59389312977]	3	655	840	0.5024213643422754	0.9117850701635256	1.1565735663553829	0.7797619047619048	31.187383866219665	26.965326524362787	95.01219330881976	0.9646539027982328	0.0747815557456237	0.0484591724680373	0.1677218106792912	-0.0157480231476973	0.00189184	159.0432	0.822273661949445	4.897782211099592	0.1168461188151864	94.00763358778626	21.808849028016372	156	38	59.39577317477325	76.59564476406248	57.0	5.0	3.0	0.3	13.0	0.2280701754385964	0.3148811505954361	0.2028985507246377	49.06602108773158	0.0318610526543711			1.0	0.0	0.0		0.0	0.0	0.0		0.0
679	[[3651, 24875], [3681, 24892]]	[3667.1203007518798, 24882.761904761905]	3	399	558	0.8665168841593746	0.7962151860626229	2.0034147677453675	0.7150537634408602	32.09833739177738	16.02181331023165	79.35533905932738	0.9614457831325302	0.0757245384466948	0.0490411633370212	0.1502817971543058	0.0	0.0032171175453462	81.1259842519685	0.8992626489380643	4.696417355253823	0.1644284286538394	106.8796992481203	20.505774329732816	169	58	36.03681999515102	66.99923426009786	6.0	2.0	2.0	1.0	2.0	0.3333333333333333	0.7000000000000001	0.625	0.0	0.0	79.26928863819776	79.26928863819776	2.0	1.0	1.0		1.0	0.5	1.0	1.0	0.0
680	[[2891, 24882], [2912, 24922]]	[2901.9135802469136, 24900.87037037037]	3	648	902	0.8829946351915403	0.7056068202488325	2.130456009528352	0.7184035476718403	42.16494919501741	19.79151365080382	107.42640687119284	0.935064935064935	0.0582755809450946	0.0757526398698494	0.2236067977499789	-0.1118033988749894	0.0032650380378288	29.65897858319605	0.8534548494588562	4.288859519210768	0.2086512010915986	139.90277777777777	10.099266184685687	164	115	47.48894990580674	47.48894990580674	8.0	1.0	1.0		4.0	0.5	0.4166666666666666	0.3333333333333333	0.0	0.0			1.0	0.0	0.0		0.0	0.0	0.0		0.0
681	[[3019, 24887], [3034, 24910]]	[3026.594982078853, 24898.566308243728]	3	279	384	0.7789231517108266	0.8484077312426578	1.5945927092139325	0.7265625	23.915528418639973	14.997891486929808	64.2842712474619	0.9362416107382552	0.0991793993921798	0.0684426040337774	0.2370832968314295	0.0	0.0046597462514417	93.02745098039216	0.8961500340323355	4.607972986823356	0.1002479320309073	136.56989247311827	20.36832764259697	194	101	36.35595918163556	67.19549167493422	8.0	3.0	2.0	0.3333333333333333	2.0	0.25	0.7142857142857142	0.6363636363636364	10.0	0.4761904761904761	64.54564511996878	64.54564511996878	7.0	1.0	1.0		3.0	0.4285714285714285	0.5555555555555556	0.5	0.0
682	[[3518, 24895], [3541, 24906]]	[3528.9942196531792, 24899.826589595377]	3	173	288	0.9291945460555688	0.6272880936593384	2.7056937069032245	0.6006944444444444	25.22177490885311	9.321740611105774	58.8700576850888	0.8963730569948186	0.0844569828086216	0.0927022312153537	0.2742825033149358	-0.0764393507886656	0.00875	17.03125	0.9280167409042842	4.038427107544968	0.2430265523911506	125.89017341040464	10.849712522442234	152	108	50.55486445866445	71.69443985256216	6.0	2.0	2.0	1.0	2.0	0.3333333333333333	0.7000000000000001	0.625	0.0	0.0			1.0	0.0	0.0		0.0	0.0	0.0		0.0
683	[[2546, 24903], [2571, 24923]]	[2559.4307692307693, 24912.726923076923]	3	261	546	0.9232153605386616	0.6312211159143308	2.6022490927565705	0.478021978021978	29.91509126855608	11.495860005033926	72.08326112068524	0.9288256227758008	0.0727721400278887	0.1236516993449975	0.3651581473946177	-0.1657868552516711	0.0050137702139679	75.7142857142857	0.8617423889179852	4.376584722774831	0.1343279709451681	78.455938697318	16.46507313419074	129	51	35.83581436649805	57.71441228300826	57.0	7.0	3.0	0.4285714285714286	13.0	0.2280701754385964	0.3416668648811505	0.2074074074074074	91.45785537956588	0.0593882177789388			1.0	0.0	0.0		0.0	0.0	0.0		0.0
684	[[2727, 24902], [2760, 24974]]	[2743.3745733788396, 24941.389931740614]	3	1172	2482	0.9652084069851854	0.4677795916173526	3.824357965735964	0.4721998388396454	76.25592393469718	19.93953615689383	177.4386001800126	0.9368505195843324	0.0355821993750863	0.0735340276951934	0.2151239428151247	-0.1198623929682285	0.0012907755499457	132.41219290263876	0.8639502381418408	5.018513309264711	0.1079354339532913	97.95819112627986	21.824442088994942	177	47	25.413667190898938	55.1164809819176	57.0	5.0	4.0	0.6	13.0	0.2280701754385964	0.3229168648811505	0.20817843866171	177.60813162442415	0.1153299556002754			1.0	0.0	0.0		0.0	0.0	0.0		0.0
685	[[2569, 24912], [2606, 24968]]	[2588.0682523267837, 24934.269906928646]	3	967	2166	0.6930194607030163	0.3560054036178955	1.387118623227814	0.4464450600184672	49.30393350514915	35.544136369836416	184.75230867899737	0.7032727272727273	0.0301774841306925	0.1013787073793002	0.3248623265056547	-0.2082694211415472	0.0015089905038303	151.27746947835738	0.8782834596592384	5.031943566040777	0.1102463983366512	94.20062047569805	24.50184298890308	176	49	17.041440397994606	46.165029367784896	57.0	7.0	3.0	0.4761904761904762	13.0	0.2280701754385964	0.3482144839287696	0.2121212121212121	91.54134213344744	0.059442429956784			1.0	0.0	0.0		0.0	0.0	0.0		0.0
686	[[2622, 24915], [2647, 24966]]	[2633.8997555012224, 24939.365525672372]	3	818	1352	0.9364498374410428	0.621861580785389	2.8506148382503214	0.6050295857988166	54.91419374011237	19.263982283140766	128.5685424949238	0.9567251461988304	0.0531302864264299	0.0654552906142804	0.238822247181878	-0.0316227766016837	0.0014929544819311	222.32114882506528	0.8791408514450928	5.156036536272398	0.072015979532584	104.03911980440098	29.66612806278367	191	54	27.25546555537191	48.72409348117633	57.0	5.0	3.0	0.6	13.0	0.2280701754385964	0.332143055357341	0.21455938697318	70.31023263167226	0.0456559952153716			1.0	0.0	0.0		0.0	0.0	0.0		0.0
687	[[2464, 24916], [2485, 24941]]	[2475.3616504854367, 24929.759708737864]	3	412	572	0.5110027244878356	0.8344307926982898	1.1633600784348297	0.7202797202797203	25.2600753610421	21.71303264508328	78.76955262170047	0.927927927927928	0.0980495879763842	0.0800207935743189	0.2138285419577389	-0.0894819010337839	0.0027651749040242	191.7020725388601	0.9257213469658538	5.222816982744773	0.0742825491852303	114.08252427184466	36.44497095884641	226	43	59.39577317477325	72.28313649625751	57.0	3.0	3.0	0.6666666666666666	14.0	0.2456140350877192	0.2645038493252776	0.175	1.833333333333333	0.0011904761904761			1.0	0.0	0.0		0.0	0.0	0.0		0.0
688	[[3025, 24921], [3054, 24943]]	[3039.9300970873787, 24932.388349514564]	3	515	690	0.657923332944227	0.9079469629450064	1.3278715071421088	0.7463768115942029	29.60949534797587	22.29846426308405	84.42640687119285	0.9626168224299064	0.0802327934668697	0.0428401009213419	0.1603941292159915	-0.0082705415141986	0.0025695683786106	48.40243902439025	0.957741909378433	4.954269386430019	0.1681973385989073	154.7844660194175	23.463298161963397	220	113	36.35595918163556	78.14478960909999	8.0	5.0	3.0	0.4	3.0	0.375	0.8333333333333333	0.7	12.0	0.5714285714285714			1.0	0.0	0.0		0.0	0.0	0.0		0.0
689	[[3123, 24922], [3148, 24954]]	[3133.497975708502, 24937.05060728745]	3	494	858	0.8774216749491668	0.7013133205851738	2.084549655906007	0.5757575757575758	37.21081796817525	17.85077072294655	94.08326112068524	0.9216417910447762	0.0730719991751358	0.1091902863536032	0.3130495168499705	-0.1253591803732633	0.0024515224377826	150.0889370932755	0.8710857326245296	4.951539593291945	0.1001649883416038	121.68016194331985	24.27397039711821	179	59	28.64976408573296	52.95364616528288	8.0	3.0	3.0	1.0	4.0	0.5	0.6547619047619047	0.5	0.0	0.0			1.0	0.0	0.0		0.0	0.0	0.0		0.0
690	[[2712, 24930], [2737, 24986]]	[2724.0125348189413, 24957.850974930363]	3	718	1482	0.9708632645959092	0.4779472860830574	4.173028085550824	0.4844804318488529	63.16223614993898	15.135828193593817	137.39696961967	0.8734793187347932	0.038151835853972	0.0763798978302013	0.2017120450355298	-0.0847758096593145	0.0021582849073402	96.44780635400907	0.8875304611889174	4.774037454751047	0.1154736216375621	88.60724233983287	20.097230311947623	145	49	25.413667190898938	47.357259050560266	57.0	7.0	4.0	0.4285714285714286	13.0	0.2280701754385964	0.356845436309722	0.2170542635658914	255.0532782254145	0.1656190118346847			1.0	0.0	0.0		0.0	0.0	0.0		0.0
691	[[3373, 24927], [3398, 24964]]	[3385.7526395173454, 24946.203619909502]	3	663	988	0.860732369616468	0.7957052633588149	1.9644136829913204	0.6710526315789473	40.76977060710707	20.754167495425254	102.32590180780451	0.965065502183406	0.0702625474550325	0.0621083169646958	0.1858548986140353	-0.0427050983124842	0.0018355199999999	231.36	0.837322485187379	5.044944518541536	0.0992265348248602	88.33785822021116	27.934860659368425	171	39			1.0	0.0	0.0		0.0	0.0	0.0		0.0	0.0			1.0	0.0	0.0		0.0	0.0	0.0		0.0
692	[[2650, 24937], [2662, 24975]]	[2656.07614213198, 24955.210659898476]	3	394	507	0.9492326632079494	0.6074099363843959	3.17889343342211	0.777120315581854	40.21665256232569	12.65114839632484	90.2842712474619	0.9270588235294116	0.0951468539775463	0.0967612124867254	0.3462961130059516	-0.0621602383381874	0.0038643126363816	224.61690140845076	0.6918572664384467	4.541129912531628	0.122407107504132	68.00253807106598	21.82411216363186	154	39	27.25546555537191	53.157065627644215	57.0	5.0	3.0	0.5	14.0	0.2456140350877192	0.3223269785769786	0.1958041958041958	90.74463880121776	0.0589250901306608			1.0	0.0	0.0		0.0	0.0	0.0		0.0
693	[[2590, 24938], [2606, 24958]]	[2598.9032258064517, 24947.423387096773]	3	248	357	0.7545881304400169	0.8744498905256761	1.5239286169522412	0.6946778711484594	22.11029906965372	14.508749834931828	59.698484809834994	0.950191570881226	0.1047785374286571	0.0793868863436107	0.2458990535760588	-0.0316227766016837	0.0045993518213045	180.6343612334802	0.8847910537297917	4.733278410067239	0.0811929072220327	99.87903225806453	26.866033460527536	178	58	17.041440397994606	46.75543044223176	57.0	6.0	3.0	0.6	13.0	0.2280701754385964	0.3333335315478172	0.2097378277153558	45.99079723619194	0.0298641540494752			1.0	0.0	0.0		0.0	0.0	0.0		0.0
694	[[3917, 24945], [3939, 24986]]	[3927.074074074074, 24967.033333333333]	3	540	966	0.9483854617387	0.5963851063768572	3.1533816535793817	0.5590062111801242	47.33367839740452	15.010450239563102	106.66904755831214	0.919931856899489	0.0548515436041715	0.0816304626036445	0.2299893340021582	-0.0941183386443183	0.0029676940694504	50.14257028112449	0.8826731865250969	4.576354388227291	0.1739538629336589	139.75	14.85692568268216	177	110			1.0	0.0	0.0		0.0	0.0	0.0		0.0	0.0			1.0	0.0	0.0		0.0	0.0	0.0		0.0
695	[[3676, 24944], [3731, 25013]]	[3703.942904656319, 24976.421286031044]	3	1804	3920	0.943900680508472	0.6053218244264988	3.028197297573312	0.4602040816326531	84.27532874058616	27.830197460423527	193.52186130069785	0.9672922252010724	0.043093265593295	0.0564343674222101	0.1962325574438917	-0.0379491000677237	0.0008321260521306	102.24336793540948	0.951435777788196	5.3927374664931484	0.1082896973190959	138.52161862527717	31.98340198761789	223	76			1.0	0.0	0.0		0.0	0.0	0.0		0.0	0.0			1.0	0.0	0.0		0.0	0.0	0.0		0.0
696	[[3111, 24949], [3116, 24964]]	[3113.277777777778, 24957.347222222223]	3	72	96	0.9388284800632336	0.7020461842650055	2.9037262382327085	0.75	16.5140672246677	5.687198402945395	35.89949493661167	0.9230769230769232	0.1252749976517498	0.0491910619692403	0.2201311103182252	0.0661670269518872	0.0223214285714285	88.73214285714286	0.4714821944751776	3.3256527219546808	0.102990519973553	121.98611111111111	9.560469908772436	154	109	11.56569178971246	39.23112422048078	8.0	3.0	3.0	1.0	4.0	0.5	0.6547619047619047	0.5	0.0	0.0			1.0	0.0	0.0		0.0	0.0	0.0		0.0
698	[[3113, 24965], [3118, 24973]]	[3115.3170731707314, 24968.731707317074]	3	41	54	0.8148782707924639	0.9679620470938508	1.7252321804167774	0.7592592592592593	9.560719057300394	5.541699932232159	23.07106781186548	0.9111111111111112	0.2185429574738846	0.050371641461379	0.2829616903261453	0.1467396395475789	0.033203125	78.84375	0.3413911276780135	3.1191623125197303	0.0560885531615018	126.29268292682929	8.112753893021338	142	109	11.56569178971246	43.92767432200188	8.0	3.0	3.0	1.0	4.0	0.5	0.6547619047619047	0.5	0.0	0.0			1.0	0.0	0.0		0.0	0.0	0.0		0.0
699	[[2788, 24963], [2825, 25003]]	[2804.300744878957, 24985.198324022345]	3	1074	1558	0.776607675727867	0.820854233532403	1.587340545410824	0.6893453145057766	47.53949651082977	29.94914774165612	128.22539674441617	0.9666966696669668	0.061679555952141	0.0529125775137628	0.1929207279104189	-0.0127003525363597	0.0013635226302585	92.21200387221684	0.9131516574729104	5.070374352178507	0.1299279550253236	100.21787709497208	23.349921280352845	154	41	41.49432254393096	61.93400958001721	57.0	5.0	4.0	0.6	14.0	0.2456140350877192	0.2998779989851416	0.1830065359477124	47.99447080697084	0.0311652407837472			1.0	0.0	0.0		0.0	0.0	0.0		0.0
700	[[2748, 24971], [2774, 24995]]	[2762.882506527415, 24982.686684073105]	3	383	675	0.8029775373913928	0.7655397959968772	1.677826194697244	0.5674074074074074	29.18196124941681	17.392720021684106	79.29036790187178	0.9206730769230768	0.0725896046972547	0.0821546639977158	0.1821292527075478	-0.1410900925224926	0.0032926562841359	176.96648044692736	0.7882387619389857	4.656980806158702	0.141770536065601	74.08093994778068	21.93180094267416	153	39	21.60725205989389	40.57983696968809	57.0	7.0	4.0	0.4761904761904762	14.0	0.2456140350877192	0.3236875227946655	0.1885521885521885	77.13188483699311	0.0500856395045409			1.0	0.0	0.0		0.0	0.0	0.0		0.0
701	[[2674, 24972], [2690, 25005]]	[2682.116113744076, 24987.758293838862]	3	422	578	0.8949604784365132	0.7422194126282144	2.241421607109217	0.7301038062283737	35.04164134626404	15.633668041354156	84.52691193458118	0.9461883408071748	0.0815692934814267	0.0684405303901242	0.2184718294492801	-0.0179201850727694	0.0031485811457115	317.6469072164948	0.7834697209058719	4.905943814738506	0.0939568013021711	80.07582938388626	30.30021872270687	177	36	41.68247349517756	58.28131256911024	57.0	5.0	3.0	0.5	14.0	0.2456140350877192	0.3217317404817405	0.1958041958041958	77.91267439924562	0.0505926457137958			1.0	0.0	0.0		0.0	0.0	0.0		0.0
702	[[2501, 24974], [2527, 25006]]	[2513.597402597403, 24990.38589981447]	3	539	891	0.8712519510241	0.7708105707000409	2.037340125165631	0.6049382716049383	37.64745089723158	18.478726468989034	93.7401153701776	0.9456140350877194	0.0604126042942538	0.0666837697091223	0.1718968700273119	-0.1	0.0024840256838882	144.95454545454544	0.855173750360321	4.865176580803292	0.1223768630329184	100.57142857142856	22.782508018523774	178	49	67.74790495026654	83.67199201067743	57.0	5.0	3.0	0.4	14.0	0.2456140350877192	0.2928839513660939	0.1842105263157894	61.783295308295294	0.0401190229274644			1.0	0.0	0.0		0.0	0.0	0.0		0.0
703	[[2743, 24983], [2764, 25019]]	[2753.115062761506, 25001.960251046024]	3	478	814	0.9087878464485932	0.6871285578579102	2.3965959142772286	0.5872235872235873	38.580983694787456	16.09824312265124	93.49747468305831	0.9484126984126984	0.0739288286683062	0.0832082834758934	0.3020211314391582	-0.05077482889868	0.0039335462075986	41.63492063492064	0.7864812521089579	4.212910777170924	0.1895446405805359	94.93933054393304	10.118672472524342	123	70	21.60725205989389	41.40332804162867	57.0	8.0	4.0	0.5	14.0	0.2456140350877192	0.3415446656518086	0.1917808219178082	133.67460440424836	0.0868016911715898			1.0	0.0	0.0		0.0	0.0	0.0		0.0
705	[[3475, 24996], [3502, 25019]]	[3489.36717062635, 25006.46220302376]	3	463	672	0.7759500555861257	0.8277170248355817	1.5853027233836614	0.6889880952380952	30.846716459753523	19.45793444037897	83.84062043356595	0.9526748971193416	0.0754424564123316	0.052370440558229	0.1645444954098629	-0.0276557070328099	0.0027105356435437	109.05022831050226	0.9148033221086292	5.000451891397772	0.1522594055712315	100.63930885529156	26.977903308243363	176	50	76.54152254532889	76.54152254532889	3.0	1.0	1.0		2.0	0.6666666666666666	0.75	0.6666666666666666	0.0	0.0			1.0	0.0	0.0		0.0	0.0	0.0		0.0
707	[[3795, 25003], [3818, 25027]]	[3807.19621749409, 25014.28368794326]	3	423	600	0.7471262600077853	0.8695950470310518	1.5044785091597508	0.705	28.681503944143387	19.06408351433479	78.18376618407358	0.9591836734693876	0.0697500277424518	0.0388599990788046	0.1528447693614828	0.0	0.0029923486780636	85.62814070351759	0.8745668235956947	4.7483584309134255	0.1245914912045505	122.2387706855792	18.678117318774195	163	69	32.46341314031803	51.44039087093094	6.0	2.0	2.0	1.0	3.0	0.5	0.6666666666666667	0.5555555555555556	0.0	0.0			1.0	0.0	0.0		0.0	0.0	0.0		0.0
708	[[2718, 25003], [2742, 25033]]	[2730.8092691622105, 25018.395721925135]	3	561	775	0.6143498708573103	0.9332894425244912	1.267372933083254	0.7238709677419355	30.170712445156173	23.805709951337786	86.91168824543142	0.9756521739130436	0.087890830731467	0.0478923558963214	0.2051641945561093	0.0107444440763681	0.0023994304022783	87.49245283018868	0.8504608310255564	4.734730254696266	0.1468845296251062	79.71122994652407	17.41765547865583	129	42	27.70691486095973	43.07191971082642	57.0	6.0	4.0	0.6	14.0	0.2456140350877192	0.3236875227946655	0.1904761904761904	81.24134764409531	0.0527541218468151			1.0	0.0	0.0		0.0	0.0	0.0		0.0
711	[[2828, 25017], [2861, 25053]]	[2843.416826003824, 25034.759082217974]	3	523	1258	0.96135169696198	0.5621603126831759	3.6320937294203	0.4157392686804451	49.651141158112	13.67011560190011	108.12489168102783	0.957875457875458	0.0567307703272776	0.0675396396697181	0.2481431170085009	-0.0208829043527189	0.0026164710664024	76.81481481481481	0.9094659313128224	4.817698647370061	0.0952647521576437	111.25239005736138	20.87780548750396	161	72	53.44603700340999	70.43347062690141	57.0	5.0	4.0	0.5	15.0	0.2631578947368421	0.2778194028194026	0.1642228739002932	20.772566453816456	0.0134886795154652			1.0	0.0	0.0		0.0	0.0	0.0		0.0
713	[[3296, 25025], [3300, 25040]]	[3298.0441176470586, 25032.882352941175]	3	68	80	0.9478605743502304	0.7185404622190183	3.137891660127412	0.85	16.443930457916665	5.240439198990373	34.48528137423857	0.9714285714285714	0.2021334730943439	0.1005440059006454	0.3851746788910772	0.0539066794082131	0.0207100591715976	192.48076923076923	0.5577334015237775	3.521163721502698	0.0814751884417769	103.83823529411764	13.30259847915353	137	82			1.0	0.0	0.0		0.0	0.0	0.0		0.0	0.0			1.0	0.0	0.0		0.0	0.0	0.0		0.0
714	[[3821, 25028], [3837, 25049]]	[3829.3297872340427, 25038.031914893618]	3	188	374	0.9266383438225926	0.712120046831898	2.65990016702428	0.5026737967914439	25.527785515149223	9.597272044878292	57.59797974644667	0.9447236180904522	0.1228036025409443	0.0922526035872465	0.3533840839193193	0.0192806465379097	0.0081289011467556	45.16867469879519	0.8415852806703463	4.003568369919346	0.1380875655421983	133.53191489361703	11.320948505164516	167	116	32.46341314031803	64.45049504048134	6.0	3.0	2.0	0.3333333333333333	3.0	0.5	0.7666666666666667	0.625	4.0	0.4			1.0	0.0	0.0		0.0	0.0	0.0		0.0
715	[[2717, 25030], [2743, 25075]]	[2731.1491712707184, 25052.1408839779]	3	724	1242	0.9125315717745188	0.6408092617013816	2.444950281988844	0.5829307568438004	48.19934905649514	19.713836069209304	119.1543289325507	0.9341935483870968	0.0519510607795411	0.0826428237857164	0.2860513142750122	-0.1089460739311847	0.0029150459881135	112.50737463126842	0.7836735927161499	4.581085545008031	0.1760587361226392	101.40055248618783	18.01617749769525	160	72	33.74687386130314	53.94066935657982	57.0	6.0	4.0	0.5333333333333333	15.0	0.2631578947368421	0.292105117105117	0.1661721068249258	44.35299908424904	0.0288006487560058			1.0	0.0	0.0		0.0	0.0	0.0		0.0
716	[[3738, 25031], [3781, 25092]]	[3757.039900249377, 25063.709891936825]	3	1203	2728	0.9415777738983864	0.5420867828818438	2.969159674150841	0.4409824046920821	70.2263246369265	23.651919177102105	166.99494936611666	0.8819648093841642	0.0425020601546012	0.0702560530766654	0.225062425012462	-0.0740138184520712	0.0020485743320626	44.99035933391762	0.9197571995868664	4.7353208603759125	0.2241499106731417	122.26350789692437	17.13074916380715	179	91	70.41736860154386	77.68312776047007	6.0	3.0	2.0	0.3333333333333333	2.0	0.3333333333333333	0.8	0.7142857142857143	6.0	0.6			1.0	0.0	0.0		0.0	0.0	0.0		0.0
718	[[2756, 25041], [2779, 25061]]	[2766.359050445104, 25051.207715133532]	3	337	504	0.6691261720735875	0.8742718563353635	1.3456255000905812	0.6686507936507936	24.29693310075756	18.056237117327225	69.59797974644667	0.9492957746478872	0.0985171364716586	0.0866065204276698	0.3126168981281103	-0.0038614928417656	0.0032847300112161	138.3987341772152	0.9301672738479054	5.017144190129562	0.1150062211126756	118.89020771513351	30.890009605512663	179	54	35.22224290937377	47.8214948288011	57.0	8.0	4.0	0.4285714285714285	15.0	0.2631578947368421	0.3129384504384502	0.1676646706586826	139.58792652542658	0.0906415107307964			1.0	0.0	0.0		0.0	0.0	0.0		0.0
719	[[2494, 25045], [2511, 25072]]	[2502.81935483871, 25057.270967741937]	3	310	504	0.9028625647962334	0.7239492128496339	2.3259639145887183	0.6150793650793651	30.51146825202373	13.117773694016586	73.35533905932738	0.9422492401215804	0.068846471665911	0.0567434976563842	0.1602981288562773	-0.0485071250072665	0.0039736431769025	227.354609929078	0.7153908650955093	4.615600651502573	0.1062978330000545	105.95483870967742	20.748522507983743	158	54	67.74790495026654	67.74790495026654	57.0	1.0	1.0		15.0	0.2631578947368421	0.2135053438624865	0.1559888579387186	0.0	0.0			1.0	0.0	0.0		0.0	0.0	0.0		0.0
720	[[2791, 25048], [2805, 25099]]	[2797.121281464531, 25074.306636155605]	3	437	780	0.9788479680264864	0.4242669484702188	4.887848520595542	0.5602564102564103	52.78452863169534	10.799133485680118	113.76955262170048	0.9180672268907564	0.0463065241803614	0.0829523715818548	0.3195751029539734	-0.056648941737683	0.0033665036262438	104.35064935064936	0.7524404670674987	4.513772935212122	0.0659810792138521	102.19450800915332	15.577404484662033	146	73	28.209258549184742	50.29472110761344	57.0	5.0	4.0	0.7	16.0	0.2807017543859649	0.2572954079650506	0.1462140992167102	2.0277777777777777	0.0013167388167388			1.0	0.0	0.0		0.0	0.0	0.0		0.0
721	[[3492, 25063], [3514, 25102]]	[3503.2759856630823, 25081.729390681005]	3	558	920	0.896418696495506	0.6620863852726223	2.2562758752861223	0.6065217391304348	41.09484005040342	18.21357064556306	102.9116882454314	0.9253731343283582	0.0569437143729473	0.0742118352208735	0.2192888859442789	-0.109039878371243	0.0023180930516837	105.27799227799228	0.9157203775845592	5.010268247723479	0.1073722588995027	111.24910394265233	25.06487548479044	171	54	56.03319372602861	66.28735813567874	3.0	2.0	1.0	0.0	1.0	0.3333333333333333	1.0	1.0	1.0	1.0			1.0	0.0	0.0		0.0	0.0	0.0		0.0
723	[[2813, 25071], [2833, 25097]]	[2823.4826839826837, 25084.348484848484]	3	462	567	0.6733318498988585	0.9140116048446748	1.3525569636795656	0.8148148148148148	28.353551555623117	20.96292601125549	79.698484809835	0.964509394572025	0.0922534099906831	0.0583920414400522	0.1981990337346273	-0.0590567414042238	0.0025525168450257	122.40919540229883	0.8873492787577382	4.887248350983537	0.1014206242666084	127.46753246753246	23.00098873213654	170	77	28.209258549184742	58.75100851431503	57.0	5.0	4.0	0.7	16.0	0.2807017543859649	0.2572954079650506	0.1462140992167102	2.0277777777777777	0.0013167388167388			1.0	0.0	0.0		0.0	0.0	0.0		0.0
724	[[3613, 25072], [3647, 25129]]	[3630.4671916010498, 25102.25]	3	1524	2030	0.8034528125815447	0.8026340385265754	1.6796321987864573	0.7507389162561576	57.43870042293414	34.19718939922317	154.46803743153546	0.9663918833227648	0.0448742485818692	0.0423285093572746	0.190089364147732	-0.0398376706354838	0.0009389732527559	106.16712141882674	0.9549015166891454	5.442301276839265	0.1096577849993942	133.1935695538058	33.65495654998897	232	49	58.98999398711285	58.98999398711285	6.0	1.0	1.0		4.0	0.6666666666666666	0.4833333333333333	0.3846153846153846	0.0	0.0			1.0	0.0	0.0		0.0	0.0	0.0		0.0
725	[[2994, 25092], [3025, 25137]]	[3010.90625, 25112.901988636364]	3	704	1472	0.941550557636465	0.5613380287790881	2.9684891229911825	0.4782608695652174	52.20338826914508	17.585844551299083	125.53910524340094	0.9263157894736842	0.0623486938878434	0.1040605803831245	0.4145898033750316	-0.0316227766016837	0.0031556737061273	43.21189024390244	0.765133644801622	4.210078445449812	0.1958746745785216	84.28267045454545	10.228271632878414	118	63	68.23542469117294	68.23542469117294	23.0	1.0	1.0		10.0	0.4347826086956521	0.2962662337662337	0.2095238095238095	0.0	0.0	32.90311106904074	32.90311106904074	4.0	1.0	1.0		2.0	0.5	0.6666666666666666	0.6	0.0
727	[[2609, 25091], [2626, 25125]]	[2617.5544794188863, 25107.92736077482]	3	413	630	0.922123752336982	0.6893268565172038	2.584680215187809	0.6555555555555556	36.97584349471571	14.30577108821524	86.76955262170047	0.9450800915331808	0.079792674542612	0.08881189819423	0.2563657219285059	-0.052786404500042	0.0032753842277651	390.9285714285714	0.7807757670580311	4.867872453581199	0.0941834435988963	76.95883777239709	32.59734166147586	191	35	26.817629936677232	50.57102391968958	6.0	4.0	4.0	1.0	2.0	0.3333333333333333	0.9	0.8333333333333334	0.0	0.0			1.0	0.0	0.0		0.0	0.0	0.0		0.0
728	[[2580, 25099], [2601, 25126]]	[2591.235807860262, 25113.076419213972]	3	458	616	0.7318701318422678	0.8822262734985383	1.4674717230234124	0.7435064935064936	29.46284602061901	20.077283642588423	80.76955262170047	0.9581589958158996	0.0828861827163623	0.0605627377756134	0.160017722749708	-0.0894427190999916	0.0032774472687939	115.63023255813954	0.8963534335321474	4.761660123867298	0.1570207688050339	71.2467248908297	24.84041291379449	147	35	26.28498137189229	47.73432424016067	6.0	4.0	4.0	1.0	2.0	0.3333333333333333	0.9	0.8333333333333334	0.0	0.0			1.0	0.0	0.0		0.0	0.0	0.0		0.0
729	[[3678, 25101], [3699, 25127]]	[3688.074074074074, 25114.949074074073]	3	216	594	0.963139321131652	0.4945650610061199	3.7174297852144425	0.3636363636363636	32.88038204138841	8.84492349315259	74.08326112068524	0.8503937007874016	0.069228783280915	0.0957900925090931	0.2245208250358128	-0.0707106781186547	0.0071386579323087	62.11640211640211	0.7601716843829214	3.957619431910845	0.1803451488822777	124.14814814814817	11.193429632646785	172	105	58.98999398711285	72.45352049627975	6.0	2.0	1.0	0.0	3.0	0.5	0.6666666666666667	0.5555555555555556	4.0	0.4			1.0	0.0	0.0		0.0	0.0	0.0		0.0
730	[[3830, 25104], [3856, 25136]]	[3842.052192066806, 25121.237995824635]	3	479	891	0.9153183795113586	0.6681992447733238	2.48304695248083	0.5375982042648709	39.17801516704033	15.778201506780729	94.91168824543144	0.9429133858267716	0.0543291720440845	0.065923405542525	0.1908240635612516	-0.0468521285665818	0.0030163486094632	51.72645739910314	0.876287180375258	4.566060944988772	0.1747311154023214	142.86012526096033	15.036741945482753	178	110	84.1731043067063	84.1731043067063	6.0	1.0	1.0		4.0	0.6666666666666666	0.5166666666666667	0.4166666666666667	0.0	0.0			1.0	0.0	0.0		0.0	0.0	0.0		0.0
731	[[2797, 25109], [2809, 25150]]	[2803.421787709497, 25128.251396648044]	3	358	546	0.968249879554011	0.5060744285964746	4.000250559744016	0.6556776556776557	43.03125413911828	10.75713970823666	94.2842712474619	0.9156010230179028	0.09459830316318	0.104033631579094	0.3577708763999663	-0.0069512884340407	0.0043462586124018	304.0664556962025	0.6178637973378862	4.505430675973409	0.0840393046798369	77.58659217877096	22.394683105672968	147	46	48.26909180586964	70.82924879187898	57.0	4.0	3.0	0.5	16.0	0.2807017543859649	0.2453906460602886	0.1454545454545454	55.0	0.0357142857142857			1.0	0.0	0.0		0.0	0.0	0.0		0.0
732	[[3514, 25108], [3535, 25157]]	[3525.7640692640693, 25133.051948051947]	3	462	1100	0.9717681514547408	0.4229949262920078	4.238404660521482	0.42	50.634409684257854	11.9465727649582	117.15432893255073	0.9258517034068136	0.0246524325695721	0.046773188910609	0.1533083674694615	-0.0580018064126674	0.0033697803751531	90.06553398058252	0.6112384762433238	4.208758376621022	0.1177780550032989	132.26839826839827	11.186215873698488	166	107	56.03319372602861	56.03319372602861	3.0	1.0	1.0		2.0	0.6666666666666666	0.75	0.6666666666666666	0.0	0.0			1.0	0.0	0.0		0.0	0.0	0.0		0.0
734	[[3257, 25120], [3275, 25143]]	[3265.9799331103677, 25131.63210702341]	3	299	456	0.8530996029181329	0.8139834564836735	1.9166337600246228	0.6557017543859649	27.04335506670037	14.109818803542806	67.94112549695427	0.9552715654952076	0.088414677352991	0.0668399218415971	0.2145898033750315	-0.0497287265071444	0.0042710743801652	222.46545454545452	0.8123682593220329	4.737491577253479	0.1033347289657598	102.3010033444816	26.30798483128139	173	58	53.208960854582976	53.208960854582976	23.0	1.0	1.0		13.0	0.5652173913043478	0.2294000191727463	0.1496598639455782	0.0	0.0			1.0	0.0	0.0		0.0	0.0	0.0		0.0
735	[[2591, 25125], [2610, 25151]]	[2601.426273458445, 25137.30563002681]	3	373	540	0.6548208469702393	0.8935622555592773	1.3231291237696732	0.6907407407407408	25.43486955150035	19.22327087702136	72.42640687119285	0.961340206185567	0.0902951211168703	0.0639714835198044	0.2051133047134967	-0.0153009687409353	0.0039593705102074	108.6300578034682	0.8831262446970715	4.687526706591602	0.1394832639862075	77.24664879356568	23.367291610018604	154	37	26.28498137189229	47.86760388072165	6.0	5.0	4.0	0.8	1.0	0.1666666666666666	1.0	1.0	0.6666666666666666	0.0666666666666666			1.0	0.0	0.0		0.0	0.0	0.0		0.0
736	[[3061, 25126], [3091, 25143]]	[3075.485333333333, 25134.938666666665]	3	375	558	0.8833968815976676	0.7594940467520844	2.133899658325168	0.6720430107526881	32.12799261521243	15.055999699830636	78.76955262170046	0.9517766497461928	0.0762710638617071	0.0548637699341655	0.1704120498080316	-0.0177989192206441	0.003318974648683	159.3473389355742	0.9033680400267252	4.879231908689913	0.1550346454596614	77.77333333333333	30.501223290586594	176	37	68.23542469117294	85.99532456797772	23.0	4.0	2.0	0.1666666666666666	9.0	0.391304347826087	0.431619769119769	0.2619047619047619	119.0	0.5151515151515151	35.33497062080041	35.33497062080041	4.0	1.0	1.0		2.0	0.5	0.6666666666666666	0.6	0.0
737	[[3155, 25139], [3181, 25175]]	[3168.6181818181817, 25156.054545454546]	3	715	999	0.7523937826008996	0.829381079736818	1.5181104695350314	0.7157157157157157	37.32073783022266	24.58367726141385	104.08326112068524	0.9546061415220294	0.0557651311542808	0.0568009282957377	0.1545567472018764	-0.0707106781186547	0.0020057256724184	155.98230088495575	0.8871901008422274	5.071742988527372	0.1471362169177896	87.35524475524475	27.681398359726792	171	37	44.17261789531529	74.10185868538805	23.0	3.0	2.0	0.6666666666666666	10.0	0.4347826086956521	0.3856601731601731	0.231578947368421	32.0	0.1385281385281385			1.0	0.0	0.0		0.0	0.0	0.0		0.0
738	[[2628, 25142], [2651, 25171]]	[2639.4273684210525, 25157.10947368421]	3	475	720	0.8019646156670306	0.8326339689246935	1.674000074090102	0.6597222222222222	32.069059082159896	19.157143167745044	84.66904755831214	0.9538152610441768	0.0753223059062281	0.0576968479387528	0.2649168577922476	-0.0192801185274266	0.0025400833228127	181.04494382022477	0.8178812461224324	4.890036779176946	0.1115949486126774	93.60842105263158	22.9067292487458	160	48	42.85178458318643	61.2734204211284	6.0	5.0	4.0	0.8	1.0	0.1666666666666666	1.0	1.0	0.6666666666666666	0.0666666666666666			1.0	0.0	0.0		0.0	0.0	0.0		0.0
741	[[2556, 25170], [2586, 25196]]	[2571.001865671642, 25182.753731343284]	3	536	837	0.8137631521696144	0.8363757005610103	1.7205880667538087	0.6403823178016727	34.33217827069873	19.953746590531928	89.7401153701776	0.958855098389982	0.0707114256082807	0.0586651280097278	0.1792433051117523	-0.0699424118298798	0.0034236397111328	21.8762278978389	0.891830790598791	4.262280126822525	0.2121703351197356	161.21641791044777	9.870135824723244	188	134	49.46117716878517	67.58146710342025	6.0	5.0	4.0	0.8	1.0	0.1666666666666666	1.0	1.0	0.6666666666666666	0.0666666666666666			1.0	0.0	0.0		0.0	0.0	0.0		0.0
742	[[3265, 25173], [3289, 25196]]	[3277.645077720207, 25183.54663212435]	3	386	600	0.8414781326832225	0.8178585234791246	1.850853852432207	0.6433333333333333	30.305041331459677	16.37354634545338	77.01219330881976	0.9530864197530864	0.0761591929785711	0.0627052471399535	0.1854101966249684	-0.0468521285665818	0.0029760996306584	126.57182320441989	0.9167075378256192	4.955109884091295	0.0894882894228061	124.61139896373057	27.207117222825705	184	56	53.208960854582976	69.79051647965373	23.0	2.0	1.0	0.0	12.0	0.5217391304347826	0.3015922209104027	0.1746031746031746	21.0	0.0909090909090909			1.0	0.0	0.0		0.0	0.0	0.0		0.0
744	[[3130, 25176], [3150, 25205]]	[3139.756871035941, 25189.494714587738]	3	473	630	0.7246015020543214	0.8927136842579718	1.4510248039593638	0.7507936507936508	29.694305535500607	20.46436797942718	81.59797974644665	0.9653061224489796	0.0848749180908129	0.0553207042034765	0.2224631024465558	0.0194116562835103	0.0046930175440384	83.36568848758465	0.8183067368320762	4.3557432318393925	0.2351426089760995	71.12262156448203	16.710625548890206	143	50	44.17261789531529	67.95960184036473	23.0	4.0	2.0	0.5	10.0	0.4347826086956521	0.4083874458874457	0.2340425531914893	48.5	0.2099567099567099			1.0	0.0	0.0		0.0	0.0	0.0		0.0
748	[[3017, 25201], [3029, 25229]]	[3022.8267716535433, 25215.141732283464]	3	254	377	0.9239238257747652	0.657047711038618	2.613856440379692	0.6737400530503979	29.61340224999508	11.32939123683985	69.698484809835	0.8912280701754386	0.0990722207491588	0.107631697983036	0.3130495168499705	-0.1437016024448821	0.004879012345679	254.10666666666668	0.8486776084795482	4.670113121169946	0.0807084123274105	85.89763779527559	27.3978660717606	167	42	32.706298266262884	71.56059554543963	23.0	5.0	4.0	0.6	8.0	0.3478260869565217	0.448647186147186	0.2784810126582278	117.0	0.5064935064935064	93.30949003504644	93.30949003504644	4.0	1.0	1.0		2.0	0.5	0.6666666666666666	0.6	0.0
749	[[2813, 25205], [2827, 25237]]	[2819.1369047619046, 25222.1875]	3	336	495	0.9328772509290468	0.6417582240719056	2.776278278045778	0.6787878787878788	34.79971056384333	12.53466226315715	81.11269837220809	0.9411764705882352	0.0808366560088535	0.093020976876587	0.2977213117974419	-0.0493251134428677	0.0047598819287869	133.77557755775578	0.7538849560838716	4.501923815258375	0.1768491038405533	109.63095238095238	17.707295887977903	155	81	95.24156874453656	95.24156874453656	57.0	1.0	1.0		17.0	0.2982456140350877	0.1837451064341821	0.1272727272727272	0.0	0.0			1.0	0.0	0.0		0.0	0.0	0.0		0.0
750	[[2595, 25208], [2612, 25232]]	[2604.387622149837, 25219.24755700326]	3	307	450	0.8319226020724135	0.7941482176726603	1.8021535078942068	0.6822222222222222	27.01880699663957	14.99251139166868	69.698484809835	0.9303030303030304	0.0765101036585236	0.0810392114021471	0.1889917171550571	-0.1341640786499874	0.0041999899401438	94.76950354609929	0.9058745901135966	4.78015561914389	0.0927172480162013	102.1172638436482	23.507693556729397	151	57	49.46117716878517	67.59776694136099	6.0	3.0	3.0	1.0	2.0	0.3333333333333333	0.8	0.7142857142857143	0.0	0.0			1.0	0.0	0.0		0.0	0.0	0.0		0.0
752	[[3198, 25220], [3212, 25242]]	[3204.99203187251, 25230.25498007968]	3	251	345	0.8119071397044232	0.8850279133949384	1.7129546941208158	0.7275362318840579	23.434858117437667	13.680956185163874	59.698484809834994	0.9653846153846154	0.1042935411697896	0.0658863213954842	0.2447213595499957	-0.0174649292910618	0.0048091720529393	184.6447368421053	0.6858754598973242	4.431252566375015	0.1154314449553898	90.05577689243027	18.85224781038081	152	59	74.39754374621332	80.43425980340143	23.0	5.0	2.0	0.2	11.0	0.4782608695652174	0.4001459399186671	0.205607476635514	59.5	0.2575757575757575			1.0	0.0	0.0		0.0	0.0	0.0		0.0
754	[[3015, 25234], [3036, 25262]]	[3024.280098280098, 25247.815724815726]	3	407	638	0.8486530407037777	0.7361010351319625	1.8905381485588584	0.6379310344827587	32.033258489912384	16.943989474283327	83.35533905932738	0.935632183908046	0.074256921033077	0.10209245529928	0.297979603472063	-0.0721523306825401	0.0034013605442176	113.6931216931217	0.8733756404413415	4.787607910928009	0.1232352755800826	68.61179361179362	22.493933847326925	135	34	32.706298266262884	43.43436421168397	23.0	4.0	4.0	1.0	8.0	0.3478260869565217	0.3895562770562769	0.25	0.0	0.0			1.0	0.0	0.0		0.0	0.0	0.0		0.0
755	[[3108, 25238], [3162, 25274]]	[3135.1070110701107, 25255.771217712176]	3	1084	2035	0.9378141335246868	0.5760094011543004	2.8807004166448023	0.5326781326781327	64.28344370148777	22.315213109303368	153.78174593052023	0.9025811823480432	0.0408885589267341	0.0756086298322596	0.1902764795766652	-0.1655790079237061	0.0015120153843895	46.501915708812255	0.9549791095741822	5.045213537278476	0.1530144233811607	84.25	22.887565107091785	143	44	66.43941649431814	70.41848012026573	23.0	2.0	2.0	1.0	11.0	0.4782608695652174	0.3243883641610913	0.1981981981981982	0.0	0.0			1.0	0.0	0.0		0.0	0.0	0.0		0.0
758	[[3002, 25265], [3025, 25292]]	[3013.435567010309, 25278.886597938144]	3	388	672	0.8730188559263351	0.7602529072708005	2.050497798854876	0.5773809523809523	32.2542592800558	15.729965327477338	80.08326112068524	0.9304556354916068	0.0875852696067587	0.0782910939197813	0.2341640786499873	-0.0372677996249965	0.0031327160493827	125.05	0.8558141103387095	4.760209406334359	0.1175440919120007	93.86082474226804	21.789082940827832	147	51	24.08736465739048	46.37690707590975	23.0	5.0	4.0	0.8	7.0	0.3043478260869565	0.4314935064935062	0.2784810126582278	32.99999999999999	0.1428571428571428			1.0	0.0	0.0		0.0	0.0	0.0		0.0
759	[[2704, 25268], [2732, 25301]]	[2717.9162011173185, 25285.63966480447]	3	358	986	0.9663703991493308	0.4800006603608199	3.888718262666012	0.3630831643002028	43.27056569998469	11.127205103904709	96.81118318204308	0.8710462287104623	0.0449836506564374	0.0641354944123632	0.1830628553618989	-0.0555667205599389	0.0036770309404054	69.5679012345679	0.927918634189872	4.740828949000222	0.1249698076687689	119.7122905027933	20.851923127269394	170	76	84.58765861861278	84.58765861861278	2.0	1.0	1.0		1.0	0.5	1.0	1.0	0.0	0.0			1.0	0.0	0.0		0.0	0.0	0.0		0.0
760	[[2980, 25273], [3001, 25291]]	[2989.567857142857, 25282.132142857143]	3	280	418	0.7448115461527386	0.6798505284813331	1.4986327753666793	0.6698564593301436	23.538100613878097	15.706383178573478	71.94112549695429	0.915032679738562	0.0902603714928141	0.1137339851215594	0.3097035002452436	-0.1941450686788302	0.0059501279353207	29.677042801556414	0.878613362556691	4.142422349733673	0.1896149126182992	94.62857142857143	10.93607585480463	126	76	23.30215104582127	50.78383475246524	23.0	5.0	4.0	0.8	7.0	0.3043478260869565	0.4314935064935062	0.2784810126582278	32.99999999999999	0.1428571428571428	95.76685288535664	95.76685288535664	4.0	1.0	1.0		2.0	0.5	0.6666666666666666	0.6	0.0
765	[[2992, 25287], [3010, 25314]]	[3001.0712468193383, 25302.396946564884]	3	393	532	0.7783727036808938	0.7355269069093414	1.592857717014749	0.7387218045112782	29.11423345185529	18.277987506894004	81.94112549695429	0.9097222222222222	0.0828316831514854	0.114163045291815	0.3355172835224085	-0.2178880908434822	0.0029736746769713	147.57692307692307	0.8846146083074132	4.922555264934284	0.1158783744800837	82.79898218829517	25.843289697206288	168	35	23.30215104582127	51.98824933470051	23.0	5.0	4.0	0.8	7.0	0.3043478260869565	0.4314935064935062	0.2784810126582278	32.99999999999999	0.1428571428571428	96.62103806662874	96.62103806662874	4.0	1.0	1.0		2.0	0.5	0.6666666666666666	0.6	0.0
768	[[3418, 25295], [3445, 25337]]	[3431.4898595943837, 25315.717628705148]	3	641	1204	0.9403178967022304	0.632941519235853	2.938606908557812	0.532392026578073	49.33509267108988	16.788598885892565	112.8111831820431	0.955290611028316	0.0479107748131542	0.0585947320456358	0.2	-0.0379491000677237	0.0023825236854173	81.00167224080268	0.8447786171010064	4.653282963863704	0.1334357029093862	83.10608424336974	16.182789064000644	137	48	43.845736266449485	75.90357572198857	10.0	4.0	4.0	1.0	4.0	0.4	0.6574074074074073	0.5	0.0	0.0	38.86222375410657	38.86222375410657	18.0	1.0	1.0		9.0	0.5	0.2640289449112978	0.2	0.0
770	[[3212, 25303], [3229, 25319]]	[3220.927272727273, 25310.53181818182]	3	220	306	0.6790607043562281	0.9182516371071016	1.3622454108664	0.7189542483660131	19.593922620789463	14.383548268536694	54.87005768508881	0.9482758620689656	0.1147616016181355	0.0740927616543017	0.3109002875084611	-0.0236067977499789	0.0065762333470843	57.41871921182266	0.8778297380875305	4.317972229797817	0.1464911879989098	116.17272727272729	14.934011877047697	153	83	81.84315876587459	81.84315876587459	23.0	1.0	1.0		12.0	0.5217391304347826	0.2712891906073724	0.171875	0.0	0.0	62.942458734666594	74.53791099295043	18.0	2.0	1.0	0.0	8.0	0.4444444444444444	0.3353641456582634	0.2394366197183098	16.0
774	[[3540, 25315], [3574, 25339]]	[3556.7688821752263, 25327.714501510574]	3	662	875	0.7790710770517038	0.8485755051311594	1.5950601414697352	0.7565714285714286	36.77968506887385	23.058494230182426	99.01219330881976	0.9650145772594751	0.0629916175820482	0.0415136168358678	0.1682939453255157	-0.026197165896624	0.0020923234648285	74.03453689167976	0.9170753039893826	4.928787811289228	0.1539514670762968	78.77794561933534	22.389519222308152	152	38	86.5003598407508	90.39260298045828	10.0	2.0	1.0	0.0	5.0	0.5	0.512962962962963	0.391304347826087	8.0	0.2222222222222222			1.0	0.0	0.0		0.0	0.0	0.0		0.0
775	[[2640, 25322], [2666, 25358]]	[2653.005979073244, 25339.877428998505]	3	669	999	0.813959533059444	0.8121785777750214	1.7214027498969202	0.6696696696696697	38.633097801882464	22.44280009672104	101.7401153701776	0.9475920679886686	0.0612453983060032	0.0617531439864761	0.1548830983141144	-0.0707106781186547	0.0019327832078192	167.1867088607595	0.8457428713616871	4.998017918972416	0.1003959031915042	119.19133034379672	24.29962168275985	183	66	84.58765861861278	84.58765861861278	2.0	1.0	1.0		1.0	0.5	1.0	1.0	0.0	0.0			1.0	0.0	0.0		0.0	0.0	0.0		0.0
777	[[2806, 25339], [2838, 25356]]	[2823.8048780487807, 25347.073170731706]	3	287	594	0.955644818898032	0.5308343569437571	3.3953365669220483	0.4831649831649832	36.21525695704332	10.666175868942885	82.42640687119285	0.8940809968847352	0.063470226501822	0.0760872656915446	0.2111451619202307	-0.061027814823988	0.0045110269547783	125.01492537313432	0.8949928921873901	4.7171100722928845	0.1307892590040076	96.95121951219512	26.331928200640014	166	58	71.70284122393201	71.70284122393201	23.0	1.0	1.0		13.0	0.5652173913043478	0.2256859302313846	0.1375	0.0	0.0	87.45578699930037	87.45578699930037	4.0	1.0	1.0		2.0	0.5	0.6666666666666666	0.6	0.0
778	[[2995, 25339], [3020, 25393]]	[3009.299674267101, 25362.676438653638]	3	921	1430	0.9288937711004416	0.6121812875985159	2.7001756804156662	0.644055944055944	58.33481661663608	21.604081926867806	137.49747468305833	0.9173306772908366	0.0584249565918827	0.0748994233462273	0.2909830056250526	-0.0827879169304955	0.0022214636592013	44.6027713625866	0.9171296462760944	4.6325035395025	0.1616526916112594	92.32030401737242	16.00775159387069	141	57	54.22226707302156	70.46966743155156	23.0	4.0	3.0	0.5	7.0	0.3043478260869565	0.4004329004329003	0.2682926829268293	112.0	0.4848484848484848	84.49864289717388	91.00977542518822	28.0	2.0	2.0	0.0	12.0	0.4285714285714285	0.2607597135374912	0.1551724137931034	0.25
779	[[3429, 25344], [3452, 25372]]	[3440.140311804009, 25358.701559020046]	3	449	696	0.8502479998978778	0.7915887113831221	1.899759883058087	0.6451149425287356	33.100710712206606	17.423628642438555	84.42640687119285	0.951271186440678	0.075191490004286	0.0674771257634167	0.2359163549174379	-0.0051153148288348	0.0036507936507936	68.45714285714286	0.8714831573210262	4.5376775922144414	0.167028150360402	76.11358574610244	16.897648597434507	132	49	41.35683096460927	55.27950654300258	10.0	5.0	4.0	0.8	3.0	0.3	0.7407407407407406	0.6	4.0	0.1111111111111111	80.96088929404003	85.28374497445398	18.0	2.0	1.0	0.0	7.0	0.3888888888888889	0.4142857142857142	0.3090909090909091	30.0
780	[[3892, 25344], [3928, 25385]]	[3909.4673469387753, 25364.208163265306]	3	980	1554	0.8236344323437093	0.8146206744346428	1.7632918814241518	0.6306306306306306	47.12858773039712	26.72761567547905	122.95331880577405	0.9664694280078896	0.0578642575975497	0.0455153869222493	0.1363508576103377	-0.0290970929973507	0.0014116138770054	120.2366737739872	0.9069410490709086	5.111308611879651	0.1221576222750442	104.32755102040817	25.640645669113518	172	54	97.57488401968553	97.57488401968553	2.0	1.0	1.0		1.0	0.5	1.0	1.0	0.0	0.0			1.0	0.0	0.0		0.0	0.0	0.0		0.0
783	[[3460, 25365], [3525, 25422]]	[3491.950980392157, 25396.18545751634]	3	1224	3828	0.9759898370306208	0.4282256289660215	4.591029599571388	0.3197492163009404	86.0885118107117	18.751460852865943	189.52186130069785	0.9251700680272108	0.0316574751381358	0.0600836456351283	0.2242522831241085	-0.069028199700079	0.0015784564960913	45.656089193825046	0.9354467104985802	4.871019389817092	0.1767907296789546	90.5343137254902	18.392075206767185	143	51	63.94832309006606	79.57374744529211	10.0	4.0	3.0	0.5	4.0	0.4	0.6759259259259258	0.5294117647058824	14.0	0.3888888888888889	78.62031533657	78.62031533657	18.0	1.0	1.0		7.0	0.3888888888888889	0.3603641456582633	0.288135593220339	0.0
784	[[2758, 25370], [2781, 25412]]	[2768.5164835164833, 25392.729395604394]	3	728	1032	0.883340465635012	0.7469454716021713	2.1334155771682117	0.7054263565891473	44.81472256531706	21.006091379909147	110.66904755831212	0.9629629629629628	0.0488940214272457	0.057113259759743	0.1873799581016835	-0.044128648150088	0.0022057648249773	96.01605839416057	0.8775657692634968	4.776528037287873	0.1643055312646425	77.92582417582418	20.224291593887298	149	45	54.09179468010767	72.06908582084863	23.0	4.0	3.0	0.5	12.0	0.5217391304347826	0.3178423848878394	0.158273381294964	21.0	0.0909090909090909			1.0	0.0	0.0		0.0	0.0	0.0		0.0
785	[[3380, 25375], [3420, 25400]]	[3398.994495412844, 25389.19266055046]	3	545	1066	0.935820902496005	0.5567391145053947	2.837073646869928	0.5112570356472795	46.087568733309936	16.244755854031915	110.91168824543142	0.872	0.0553234294789552	0.1142254532899635	0.4229150504300519	-0.1796343700990706	0.0037236273996606	32.73988439306359	0.9270376073542368	4.611548419284431	0.2944316268991241	92.34495412844036	15.538714517330796	141	61	26.760326031077607	55.77262562788805	10.0	5.0	4.0	0.8	3.0	0.3	0.7407407407407406	0.6	4.0	0.1111111111111111	66.06626776220455	79.79987639225176	18.0	4.0	3.0	0.0	5.0	0.2777777777777778	0.5313725490196077	0.4146341463414634	24.028571428571432
786	[[3360, 25381], [3386, 25404]]	[3372.605263157895, 25393.633771929824]	3	456	648	0.7160106606856039	0.898932123680056	1.4324813965083951	0.7037037037037037	29.01372373191096	20.25417139980353	79.84062043356595	0.9722814498933902	0.0792979232426894	0.0511998796304439	0.1821292527075478	-0.0319869492614165	0.0027649176954732	84.73842592592591	0.9078398641039204	4.828351158944483	0.1284910127865142	112.3048245614035	21.70903226739426	169	53	26.760326031077607	68.66820113453136	10.0	5.0	4.0	0.6	4.0	0.4	0.7314814814814814	0.5625	14.0	0.3888888888888889	57.963355538041135	73.6885941486298	18.0	4.0	3.0	0.0	5.0	0.2777777777777778	0.5313725490196077	0.4146341463414634	24.028571428571432
788	[[3593, 25385], [3611, 25418]]	[3602.8682505399565, 25400.907127429804]	3	463	646	0.8219725598455925	0.7940792096096768	1.7558427166000268	0.7167182662538699	32.62763249718811	18.582320721965065	85.59797974644665	0.9526748971193416	0.0794137986265605	0.0689365091671235	0.2217344680022603	-0.0229558041866783	0.0038089338788639	66.10955710955712	0.8388119542258864	4.453647283644097	0.1697128096003379	87.19006479481641	15.29630132865636	134	58	86.5003598407508	86.5003598407508	10.0	1.0	1.0		6.0	0.6	0.374074074074074	0.2903225806451613	0.0	0.0	77.19913038332646	77.19913038332646	4.0	1.0	1.0		2.0	0.5	0.6666666666666666	0.6	0.0
790	[[3419, 25391], [3433, 25401]]	[3425.116504854369, 25397.23300970874]	3	103	165	0.8363743409992714	0.7009789977394845	1.8242892027125688	0.6242424242424243	16.265885003136354	8.9162863974365	42.970562748477136	0.8956521739130435	0.0928741550472069	0.1004132297026474	0.2941916106386526	-0.0707106781186547	0.0160680529300567	17.293478260869566	0.9322859713451144	3.73412220867958	0.3282437983008305	81.14563106796116	11.402952919369827	114	63	27.331421328759475	53.98590772879055	10.0	5.0	4.0	0.8	3.0	0.3	0.7407407407407406	0.6	4.0	0.1111111111111111	51.35871035618258	77.65631863297664	18.0	4.0	3.0	0.0	5.0	0.2777777777777778	0.5166666666666665	0.3953488372093023	25.323809523809523
791	[[3269, 25397], [3305, 25438]]	[3285.9328932893286, 25418.78327832783]	3	909	1554	0.8992570575811236	0.7141874084338742	2.2861294060292603	0.584942084942085	52.19835272092923	22.832632563697118	126.46803743153546	0.9294478527607362	0.0555189682379103	0.0646116997569929	0.1999236735721303	-0.0923606869243156	0.0023267601361733	24.071510957324108	0.9397774415291924	4.617184038080366	0.2042725335181926	124.28492849284928	14.07418673123253	163	87	26.79005504064356	58.51873905510412	10.0	2.0	1.0	0.0	5.0	0.5	0.5314814814814814	0.4090909090909091	8.0	0.2222222222222222	48.17983350113725	83.97045063967533	18.0	4.0	2.0	0.0	6.0	0.3333333333333333	0.5117647058823528	0.3777777777777777	52.738095238095234
794	[[2996, 25407], [3012, 25426]]	[3005.4025423728813, 25416.758474576272]	3	236	340	0.6754026638129388	0.8730098135102904	1.3560257090910968	0.6941176470588235	20.5452186154944	15.151053905360868	58.2842712474619	0.9365079365079364	0.1060019094275708	0.0845842433749879	0.2618033988749895	-0.0319869492614165	0.0050582990397805	149.59259259259258	0.862830121363399	4.661010475772769	0.0657687588888347	71.28389830508475	24.658857075315645	163	35	54.22226707302156	65.76592512786765	23.0	2.0	2.0	0.0	8.0	0.3478260869565217	0.3429112554112555	0.247191011235955	105.0	0.4545454545454545	40.91069878421648	63.1714751734439	28.0	3.0	3.0	0.0	12.0	0.4285714285714285	0.2854510715621826	0.1569767441860465	1.25
795	[[3828, 25410], [3851, 25456]]	[3840.8320000000003, 25433.562666666665]	3	750	1128	0.8386386584193579	0.6703971583441537	1.8359128366204176	0.6648936170212766	43.452777791527126	23.66821393956578	118.5685424949238	0.929368029739777	0.0625804168855428	0.0903052595686014	0.3068117002468611	-0.0512147519731584	0.002770083102493	36.32432432432433	0.891687115908743	4.505496099398178	0.203068496732551	141.93066666666667	12.949460460660983	179	110	97.57488401968553	97.57488401968553	2.0	1.0	1.0		1.0	0.5	1.0	1.0	0.0	0.0			1.0	0.0	0.0		0.0	0.0	0.0		0.0
796	[[3256, 25420], [3277, 25455]]	[3266.689536878216, 25437.421955403086]	3	583	792	0.8461561974674819	0.8319489497236022	1.8764015190391736	0.7361111111111112	37.35882036805485	19.90982206579364	93.84062043356596	0.966832504145937	0.077563300569529	0.0526438544363306	0.1695372961325922	0.0	0.0022492638924631	145.308957952468	0.8531091473172348	4.842745176467521	0.1191299837976398	84.26243567753002	22.425208162564967	160	43	26.79005504064356	26.79005504064356	10.0	1.0	1.0		6.0	0.6	0.3833333333333333	0.3	0.0	0.0	73.83518936082531	74.52458349273857	18.0	2.0	2.0	0.0	6.0	0.3333333333333333	0.388235294117647	0.2982456140350877	2.8809523809523805
799	[[2744, 25429], [2762, 25461]]	[2753.861678004535, 25444.798185941043]	3	441	627	0.866191743990465	0.7503197524347393	2.001153546664461	0.7033492822966507	34.212364567754136	17.096321581509613	85.94112549695429	0.930379746835443	0.0784713737123264	0.0545599083805768	0.1975903464147661	-0.0036737402904801	0.0038206459054209	153.72058823529412	0.7395716049523499	4.497240927616888	0.2121395027498542	60.85714285714285	19.29282643698009	148	34	27.34571594683184	44.334291185250095	23.0	3.0	3.0	1.0	12.0	0.5217391304347826	0.2951151121605667	0.1571428571428571	0.0	0.0			1.0	0.0	0.0		0.0	0.0	0.0		0.0
801	[[2860, 25432], [2899, 25455]]	[2879.2063953488373, 25442.7863372093]	3	688	960	0.7829487685375852	0.785507888280864	1.6074942967480108	0.7166666666666667	38.383973339279386	23.87813967174306	104.91168824543142	0.945054945054945	0.0668764926086882	0.0679044225539885	0.2563657219285059	-0.0371096711962563	0.0027231219671996	27.570135746606336	0.9783143531457508	4.918864418270191	0.2726668231625279	124.13081395348836	25.084978443752476	187	80	74.32241268906824	78.49380995741919	23.0	2.0	2.0	0.0	10.0	0.4347826086956521	0.3174603174603175	0.2018348623853211	85.0	0.3679653679653679	51.53937955071118	67.74182847608444	28.0	3.0	3.0	0.0	12.0	0.4285714285714285	0.2854510715621826	0.1569767441860465	1.25
806	[[2938, 25443], [2958, 25493]]	[2948.654073199528, 25469.25974025974]	3	847	1071	0.912187781391522	0.6677243960278035	2.4403788680518383	0.7908496732026143	51.93866712469725	21.28303428809808	126.25483399593904	0.9538288288288288	0.0523576944629512	0.0814072245020037	0.2230398932732704	-0.1189173666723543	0.0019570212873412	114.1859296482412	0.8537615876467145	4.753125108427661	0.1447544499043019	81.30814639905549	19.95640389505301	152	46	74.32241268906824	75.81599793589099	23.0	2.0	2.0	0.0	9.0	0.391304347826087	0.3225829725829726	0.2244897959183673	96.0	0.4155844155844156	29.380475011130063	51.31200879767241	28.0	5.0	3.0	0.0	10.0	0.3571428571428571	0.3799529688418574	0.2076923076923077	136.75
807	[[2780, 25451], [2820, 25486]]	[2800.2590497737556, 25467.298642533937]	3	884	1476	0.8695026977884509	0.6945452904901482	2.024585793724223	0.5989159891598916	48.76431002784208	24.08606747068999	126.46803743153546	0.9075975359342916	0.0495650468004661	0.0732233460797548	0.1977197537924274	-0.1098470502822693	0.0017354117386316	94.43329397874852	0.9080552940401856	4.954940742331655	0.1545974084167205	78.61990950226244	23.75597780432904	174	42	51.56536292881079	67.31007874636383	23.0	4.0	3.0	0.5	11.0	0.4782608695652174	0.3430752328479601	0.180327868852459	72.0	0.3116883116883117			1.0	0.0	0.0		0.0	0.0	0.0		0.0
809	[[2740, 25466], [2753, 25478]]	[2746.4285714285716, 25471.114285714284]	3	140	182	0.4133453721915844	0.9527869872187166	1.098207989590491	0.7692307692307693	14.281614971725467	13.004471927991451	42.97056274847714	0.9655172413793104	0.1291542100998512	0.0598524374116491	0.2261653166683733	0.0316227766016837	0.0093620187240374	20.52755905511811	0.9001033401988897	4.0239924080680645	0.3029066832113397	90.03571428571429	10.406324117220883	113	71	27.34571594683184	54.24958631494943	23.0	3.0	3.0	1.0	12.0	0.5217391304347826	0.2951151121605667	0.1571428571428571	0.0	0.0			1.0	0.0	0.0		0.0	0.0	0.0		0.0
822	[[3610, 25522], [3666, 25556]]	[3636.678396072013, 25539.987725040915]	3	1222	1995	0.9161438480346602	0.6851339918569631	2.49470088278362	0.612531328320802	62.603714586569495	25.094677690062568	149.71067811865476	0.9546875	0.0384734800109467	0.0510362993455383	0.1824180446693518	-0.0491736003293747	0.0013889588770228	52.69081718618367	0.9627119389800316	5.209382659362161	0.1735595955811841	97.23649754500818	26.48250282699091	178	49	67.58314867130129	67.58314867130129	2.0	1.0	1.0		1.0	0.5	1.0	1.0	0.0	0.0	65.93293365101977	65.93293365101977	4.0	1.0	1.0		2.0	0.5	0.6666666666666666	0.6	0.0
823	[[3561, 25527], [3577, 25537]]	[3569.532258064516, 25532.314516129034]	3	124	187	0.8449445103218447	0.6370834326463986	1.8696691936679648	0.6631016042780749	17.922596016048594	9.5859717198889	49.4558441227157	0.8671328671328671	0.1015389820009734	0.1228736398051634	0.3240446384493642	-0.0746512491528716	0.0107438016528925	16.618181818181817	0.9168568539903929	3.9638926873876574	0.2088035771059489	115.25	9.574516748522711	135	95	67.58314867130129	67.58314867130129	2.0	1.0	1.0		1.0	0.5	1.0	1.0	0.0	0.0	76.62559973158855	76.62559973158855	4.0	1.0	1.0		2.0	0.5	0.6666666666666666	0.6	0.0
826	[[3078, 25539], [3099, 25554]]	[3088.169014084507, 25546.573943661973]	3	284	352	0.6648342577671477	0.9449347653367398	1.3387043878379037	0.8068181818181818	22.03333776561876	16.458702881525667	61.4558441227157	0.9627118644067796	0.1114609062533099	0.0420102237749501	0.1883607677565951	0.0487403777846583	0.0046224103363778	44.4365671641791	0.8851422049859163	4.48475931330378	0.1797449118276968	129.5281690140845	14.494629244281509	166	97	43.57199137275048	77.93446541522336	29.0	4.0	3.0	0.5	13.0	0.4482758620689655	0.3354441193726907	0.1717791411042944	27.0	0.0714285714285714	84.06269560680205	89.15503499231656	28.0	2.0	2.0	0.0	8.0	0.2857142857142857	0.3231922398589064	0.2454545454545454	170.0
828	[[3149, 25543], [3177, 25581]]	[3161.3260530421217, 25563.453978159127]	3	641	1131	0.8866836434796393	0.7138569135003036	2.162739223795284	0.5667550839964633	42.656543912273214	19.72338756469093	106.22539674441616	0.9440353460972016	0.0626881598892576	0.0615418461581258	0.1928885022694105	-0.0212329371734179	0.0030849549121974	38.16777408637874	0.9222675244643403	4.516691546091258	0.2025273161219289	113.8814352574103	15.446399147179356	167	82	75.07921092866529	75.07921092866529	29.0	1.0	1.0		14.0	0.4827586206896552	0.2369420262277404	0.1473684210526315	0.0	0.0	35.241688699438505	52.155682247204176	28.0	3.0	2.0	0.0	6.0	0.2142857142857142	0.3641975308641972	0.27	194.0
829	[[3039, 25550], [3058, 25582]]	[3048.269487750557, 25564.082405345212]	3	449	660	0.8384697348887379	0.6724878074727142	1.835036912332244	0.6803030303030303	34.37625474029664	18.7332769762141	91.59797974644668	0.8684719535783365	0.0671349428741367	0.0914770834906563	0.2317317574769654	-0.0774960647465824	0.0038844534765568	50.57108433734941	0.8937260345738876	4.472152862661249	0.225803681076804	101.93095768374164	15.304544624563228	158	79	43.57199137275048	72.54653287338822	29.0	3.0	3.0	1.0	13.0	0.4482758620689655	0.3175869765155479	0.1707317073170731	0.0	0.0	52.77906624614874	68.21426426078506	28.0	2.0	2.0	0.0	10.0	0.3571428571428571	0.2781011169900059	0.1901408450704225	9.5
830	[[2834, 25551], [2860, 25604]]	[2846.5673684210524, 25580.484210526316]	3	950	1458	0.9009136955895248	0.6650214524673198	2.304156560074901	0.6515775034293553	53.701777327855154	23.306479367925192	133.9827560572969	0.945273631840796	0.0516130963078403	0.0675899277826206	0.2501926469409715	-0.0379491000677237	0.0016940369897959	108.61495535714285	0.8368713843738796	4.825808634578599	0.1635674325342085	83.80631578947369	19.146866229923702	138	48	49.32343521905588	79.17370755041011	29.0	4.0	3.0	0.6666666666666666	13.0	0.4482758620689655	0.2641624248767104	0.1308411214953271	13.0	0.0343915343915343			1.0	0.0	0.0		0.0	0.0	0.0		0.0
833	[[3909, 25558], [3959, 25597]]	[3933.1740768651093, 25576.486812358704]	3	1327	2040	0.8554615655844655	0.7783793122955063	1.9310003188696336	0.6504901960784314	57.29663325544078	29.671995750358555	146.36753236814715	0.9686131386861314	0.0403324496073675	0.0656803331503186	0.2236067977499789	-0.0787662741746869	0.0016053186216356	39.053613053613056	0.95255338468046	4.9489237257169245	0.2088481743463988	99.0881688018086	20.271493459071586	162	61	53.05262346308622	53.05262346308622	10.0	1.0	1.0		7.0	0.7	0.3288359788359787	0.2307692307692307	0.0	0.0	91.61596549734875	91.61596549734875	13.0	1.0	1.0		4.0	0.3076923076923077	0.3680555555555556	0.3076923076923077	0.0
834	[[2761, 25564], [2783, 25587]]	[2771.9402298850573, 25576.114942528737]	3	435	552	0.2836664769715604	0.9478618899263986	1.0428365933547017	0.7880434782608695	24.16819642267325	23.175439543147	75.94112549695429	0.9709821428571428	0.0785453304723873	0.0452404617762169	0.158654610559013	-0.0223606797749978	0.0026935668152568	107.00973236009732	0.8980152586131547	4.935990648635986	0.1243490815062432	125.88735632183908	22.480820968144613	178	66	74.75493501371847	85.6435114362657	29.0	2.0	2.0	1.0	14.0	0.4827586206896552	0.2090981439195723	0.1166666666666666	0.0	0.0	96.4855243028122	96.4855243028122	3.0	1.0	1.0		2.0	0.6666666666666666	0.75	0.6666666666666666	0.0
838	[[3864, 25588], [3913, 25620]]	[3887.7857878475797, 25603.954685890836]	3	971	1650	0.9011574664852348	0.6434189686646705	2.3068482202489013	0.5884848484848485	54.06473603956374	23.43662472675829	137.71067811865476	0.9057835820895522	0.0377161254041134	0.0745548577667924	0.2738257180996716	-0.1118033988749894	0.0039625544865479	12.0042689434365	0.9558569565359069	4.360561027973408	0.3271715345126341	99.05458290422246	11.758560967693898	155	77	53.05262346308622	73.75445027471866	10.0	2.0	1.0	0.0	6.0	0.6	0.4333333333333333	0.2903225806451613	8.0	0.2222222222222222			1.0	0.0	0.0		0.0	0.0	0.0		0.0
839	[[3772, 25590], [3817, 25611]]	[3793.3902798232693, 25600.567010309278]	3	679	1012	0.9256492278172708	0.5696152047470738	2.6428265945233798	0.6709486166007905	48.7417728969084	18.443046168036137	122.3908729652601	0.8899082568807339	0.0320535416350231	0.0892576639733116	0.1939092596592681	-0.1769047568423736	0.0057855251648065	4.9601837672281786	0.9727352928660434	4.173671678930418	0.4128261262447372	111.06038291605302	9.406428120488837	134	94	36.8847715611537	65.6705243237524	10.0	2.0	1.0	0.0	5.0	0.5	0.4851851851851852	0.36	14.0	0.3888888888888889			1.0	0.0	0.0		0.0	0.0	0.0		0.0
842	[[3741, 25593], [3773, 25617]]	[3756.7861635220124, 25605.10849056604]	3	636	825	0.6294459620482593	0.8432326855609024	1.286927981351034	0.7709090909090909	32.52110390049222	25.27033709093117	97.35533905932736	0.9506726457399104	0.0593108238925681	0.0667191205282243	0.1800565116359394	-0.0883036880224505	0.0050385593095486	10.653027823240592	0.974116234682846	4.430659603817436	0.396583535551624	105.45440251572327	13.218749647870462	149	83	36.8847715611537	55.439392687073735	10.0	2.0	1.0	0.0	4.0	0.4	0.5277777777777778	0.4285714285714285	18.0	0.5			1.0	0.0	0.0		0.0	0.0	0.0		0.0
845	[[2869, 25599], [2889, 25635]]	[2877.548845470693, 25618.86323268206]	3	563	777	0.8427246272767673	0.6821441922979241	1.8575453201903036	0.7245817245817245	37.82955304698194	20.365345941118868	101.84062043356596	0.9446308724832216	0.0527258746595968	0.0846483009061116	0.2032902106650051	-0.1269262805973768	0.0025868480725623	210.7580952380952	0.8196183858144775	4.863367002177646	0.1375327635081811	77.62699822380107	26.2618211436588	151	41	48.13958406569592	62.04168457357948	29.0	3.0	3.0	1.0	13.0	0.4482758620689655	0.2463052820195675	0.1302325581395348	0.0	0.0			1.0	0.0	0.0		0.0	0.0	0.0		0.0
852	[[3057, 25632], [3088, 25654]]	[3070.953095684803, 25642.39024390244]	3	533	736	0.6946279159544573	0.868053082893253	1.3901067601355677	0.7241847826086957	31.06524619375925	22.3473815714195	87.84062043356595	0.970856102003643	0.0657016341464115	0.0449989226414478	0.1808163081314034	-0.0190300170165669	0.0028450595924644	67.21372549019607	0.9486376491123704	4.962180589495898	0.1768052856728159	86.11632270168856	25.06467386898397	154	44	27.6532314742194	60.72074020687312	29.0	6.0	4.0	0.5333333333333333	12.0	0.4137931034482758	0.4018887858173572	0.1971830985915492	27.233333333333334	0.0720458553791887			1.0	0.0	0.0		0.0	0.0	0.0		0.0
853	[[3088, 25633], [3108, 25652]]	[3098.5986842105262, 25641.740131578947]	3	304	420	0.4625016787776612	0.9126310232760966	1.127880939192242	0.7238095238095238	21.013917598716198	18.631326116536552	64.698484809835	0.9470404984423676	0.0972699826038949	0.0599159146058572	0.2213594362117865	-0.0036799592672641	0.0041162467764332	102.48591549295774	0.8358827615367022	4.608118722526773	0.1270943397072018	80.88815789473684	18.9271627916994	144	40	27.6532314742194	55.87894224990855	29.0	7.0	4.0	0.4761904761904762	12.0	0.4137931034482758	0.425698309626881	0.2	47.06666666666667	0.1245149911816578	98.8126255689093	98.8126255689093	28.0	1.0	1.0		8.0	0.2857142857142857	0.2813492063492064	0.2142857142857142	0.0
854	[[3234, 25634], [3264, 25664]]	[3248.862951807229, 25648.840361445782]	3	664	961	0.7717495916798567	0.8840027798305019	1.5725086669840156	0.6909469302809573	36.48130292848909	23.19942884541184	97.15432893255073	0.9707602339181286	0.0734506094708549	0.0517855324705329	0.1805624662670464	0.0	0.0023933774074157	95.94470774091629	0.8384324589289543	4.691714269251585	0.1639147274240957	75.77560240963855	17.86594849429937	141	40			1.0	0.0	0.0		0.0	0.0	0.0		0.0	0.0	31.84023590098989	71.12627386064402	28.0	6.0	2.0	0.0	8.0	0.2857142857142857	0.4344356261022926	0.2547169811320754	151.33333333333334
855	[[3577, 25640], [3598, 25657]]	[3588.634020618557, 25647.082474226805]	3	194	396	0.9086618120442954	0.651994272583881	2.395020924736223	0.4898989898989899	25.396397088365116	10.603830983715586	61.14823227814082	0.8940092165898618	0.0826993857490367	0.0852577658352752	0.2436807104426263	-0.0614636938296889	0.0062629132231404	46.71022727272728	0.936767898013642	4.486990168841479	0.1531518479709694	101.2319587628866	17.81354775984037	139	68	29.6559720398089	36.66620669301537	10.0	2.0	2.0	1.0	6.0	0.6	0.4944444444444445	0.3461538461538461	0.0	0.0			1.0	0.0	0.0		0.0	0.0	0.0		0.0
857	[[2880, 25650], [2899, 25681]]	[2890.9701834862385, 25665.094036697246]	3	436	640	0.8126953478858211	0.762459133165546	1.7161818626134175	0.68125	31.87717532933203	18.57447396675617	84.76955262170048	0.9356223175965666	0.0700372287962926	0.0840412720734138	0.2222131396475935	-0.0558820529034992	0.0034800509753945	337.51485148514854	0.7848388242050995	4.696886871631079	0.129323095425997	68.71788990825688	31.42284494660435	164	35	48.13958406569592	76.09182760011923	29.0	4.0	3.0	0.5	12.0	0.4137931034482758	0.2842571119356832	0.1465968586387434	96.0	0.2539682539682539	61.81192957200573	61.81192957200573	4.0	1.0	1.0		2.0	0.5	0.6666666666666666	0.6	0.0
858	[[3596, 25650], [3635, 25672]]	[3614.508532423208, 25661.573378839592]	3	586	920	0.9024417640635294	0.7066403119737299	2.3211988404359336	0.6369565217391304	41.78406672151101	18.001071684864247	102.08326112068522	0.9528455284552846	0.0588537846809469	0.0569757689029663	0.1899462886767365	-0.0405511865661689	0.0023125289854843	57.7797513321492	0.948123091862366	4.986683984432829	0.1534224769057004	107.68430034129692	23.38739616964236	169	61	29.6559720398089	63.40436338937286	10.0	4.0	2.0	0.5	5.0	0.5	0.6425925925925925	0.45	10.5	0.2916666666666667			1.0	0.0	0.0		0.0	0.0	0.0		0.0
859	[[3700, 25653], [3723, 25675]]	[3712.833333333333, 25664.6338028169]	3	426	552	0.6381855401996462	0.9427388542837528	1.2988993403248892	0.7717391304347826	26.745499223431576	20.590894454332247	75.35533905932738	0.9838337182448036	0.0871385151951584	0.0310951778373338	0.1507438246269067	0.0409996181950596	0.0032448940637526	53.78908188585608	0.8853877985312816	4.63294849974656	0.1674724815321165	86.19718309859155	15.87372682556532	130	50	73.99401381299377	89.51466946058592	10.0	3.0	2.0	0.3333333333333333	4.0	0.4	0.6018518518518517	0.4736842105263157	20.0	0.5555555555555556			1.0	0.0	0.0		0.0	0.0	0.0		0.0
860	[[2800, 25657], [2807, 25678]]	[2803.348623853211, 25667.394495412846]	3	109	176	0.942226129108782	0.5523257548819421	2.9852751820525705	0.6193181818181818	20.93504988955455	7.012770553085275	49.79898987322333	0.8582677165354331	0.0708354689452821	0.0647412835055937	0.1595780982603487	-0.0248192156228245	0.0136081384595058	38.7816091954023	0.5385732734959936	3.5037229828800456	0.1363431632774505	142.61467889908258	7.007084562869648	160	128	87.65175310754704	92.47725945829976	29.0	4.0	3.0	0.6666666666666666	13.0	0.4482758620689655	0.2641624248767104	0.1308411214953271	13.0	0.0343915343915343	48.39076413851791	48.39076413851791	3.0	1.0	1.0		2.0	0.6666666666666666	0.75	0.6666666666666666	0.0
861	[[3134, 25659], [3166, 25688]]	[3148.3290529695023, 25673.404494382023]	3	623	990	0.5859009824783366	0.6770399832246593	1.2339849582483238	0.6292929292929293	32.14279959201376	26.04796709810901	107.53300858899108	0.8951149425287356	0.0402552073135401	0.1356869212061484	0.3708203932499369	-0.3647994610044799	0.0026377898098014	38.034013605442176	0.8991064193782978	4.560045470074553	0.1731439963580377	95.03370786516854	13.76553796730896	130	49	31.17417441475776	55.47913639991779	29.0	4.0	4.0	0.8333333333333334	12.0	0.4137931034482758	0.3542697381983095	0.1917808219178082	0.4999999999999999	0.0013227513227513	77.77551663243541	83.67917184046507	28.0	2.0	2.0	0.0	8.0	0.2857142857142857	0.3356701940035272	0.2368421052631578	37.33333333333333
862	[[3086, 25657], [3115, 25685]]	[3099.948598130841, 25671.28738317757]	3	428	870	0.9312209317235745	0.6472902071898582	2.743821633117784	0.4919540229885057	39.3527090187517	14.342298545855371	91.15432893255073	0.9304347826086956	0.0695139702027038	0.0832501994086328	0.2190593227702564	-0.0858546356773705	0.0035364099471736	133.99498746867167	0.8759061308092078	4.746758752925917	0.1143564482490301	69.46728971962617	24.85540154800007	139	35	29.57807202345237	48.85807630828858	29.0	5.0	4.0	0.7	12.0	0.4137931034482758	0.3840316429602143	0.1958041958041958	1.5666666666666669	0.0041446208112874			1.0	0.0	0.0		0.0	0.0	0.0		0.0
865	[[3559, 25678], [3598, 25701]]	[3576.406885758998, 25689.012519561817]	3	639	960	0.8065785814087723	0.7412230908417158	1.6916841856832805	0.665625	37.926870892345406	22.419592979186323	104.08326112068522	0.9452662721893492	0.046694076648084	0.068922155464985	0.163667809818652	-0.0910124002130986	0.002482649216736	31.682926829268293	0.949899499043756	4.8040581901233	0.2113447574774778	138.67292644757433	17.854070327887428	185	93	43.67644134622184	68.24590305458788	10.0	4.0	2.0	0.3333333333333333	6.0	0.6	0.6055555555555555	0.375	8.5	0.2361111111111111			1.0	0.0	0.0		0.0	0.0	0.0		0.0
867	[[3019, 25687], [3050, 25714]]	[3031.9918831168834, 25700.698051948053]	3	616	896	0.6405394877911059	0.7990377796774244	1.3022101060006042	0.6875	33.10180133491326	25.41970852658849	98.42640687119284	0.9347496206373292	0.0651117266820635	0.0735894555817674	0.2090090957097673	-0.0697016223922877	0.0025047433939562	45.38775510204081	0.9433217788293998	4.897027429464494	0.1972812988178349	117.41233766233766	20.463114830379777	173	75	63.94970729467547	76.51877986545499	29.0	6.0	4.0	0.4	11.0	0.3793103448275862	0.4218833745619458	0.2222222222222222	88.89999999999996	0.235185185185185	88.10305855014398	88.10305855014398	4.0	1.0	1.0		2.0	0.5	0.6666666666666666	0.6	0.0
869	[[3126, 25689], [3152, 25716]]	[3139.934291581109, 25703.427104722792]	3	487	756	0.7424541652324846	0.7820344751417062	1.492767094661803	0.6441798941798942	30.83354793339993	20.655297161668408	88.46194077712559	0.9293893129770991	0.0539209408109035	0.0788650726356309	0.212528749611149	-0.0876485353814714	0.0030520075374618	95.23093681917211	0.8372331617309094	4.595740755559616	0.1392967489227358	65.96919917864476	18.72126342656437	132	36	31.17417441475776	65.89796088866396	29.0	5.0	4.0	0.4	11.0	0.3793103448275862	0.404026231704803	0.2204724409448819	51.09999999999999	0.1351851851851851	74.2213937684943	74.2213937684943	28.0	1.0	1.0		10.0	0.3571428571428571	0.2668136390358612	0.184931506849315	0.0
872	[[3476, 25703], [3486, 25738]]	[3481.4410646387832, 25719.566539923955]	3	263	396	0.967957444214264	0.5010860698602158	3.982250486756816	0.6641414141414141	37.30919649098963	9.36887235372645	81.21320343559643	0.9037800687285223	0.0787734891544494	0.08861589197926	0.2818686954579665	-0.0201058218305653	0.0052203613499194	156.57709251101323	0.7344053737660062	4.434475847093916	0.1110214229530003	100.01140684410646	17.036860706586133	147	69	99.75998867946328	99.75998867946328	10.0	1.0	1.0		7.0	0.7	0.3992063492063492	0.28125	0.0	0.0	84.37558697245827	84.37558697245827	2.0	1.0	1.0		1.0	0.5	1.0	1.0	0.0
876	[[2924, 25709], [2941, 25743]]	[2932.947619047619, 25724.845238095237]	3	420	630	0.8697743949282494	0.6971061631709254	2.026549442813684	0.6666666666666666	33.58387551870763	16.571949743342753	87.01219330881975	0.9090909090909092	0.0847108508810411	0.096519040070897	0.2734675252900542	-0.101772416257685	0.0030156856130882	195.05974025974024	0.9469737188712556	5.003666276023342	0.0991080147639815	95.47380952380952	38.9066254580778	198	50	72.77980613740654	72.90124091331343	29.0	2.0	2.0	0.0	11.0	0.3793103448275862	0.2637767985982271	0.1627906976744186	115.0	0.3042328042328042	30.0401241891679	30.0401241891679	4.0	1.0	1.0		2.0	0.5	0.6666666666666666	0.6	0.0
877	[[3631, 25715], [3659, 25753]]	[3645.88, 25733.68]	3	800	1131	0.7168275304085373	0.8066093042678122	1.4342047330101024	0.7073386383731212	39.25866899911064	27.373127486976507	111.63961030678928	0.9302325581395348	0.0558343174175013	0.0702604875779607	0.1708904790945067	-0.1310746324530375	0.0022603221088511	90.15900131406045	0.8743779475387594	4.780697547659815	0.1786572272999143	72.765	20.541294384726584	147	40	78.63544870535402	85.80219755148529	10.0	3.0	2.0	0.6666666666666666	5.0	0.5	0.587037037037037	0.4285714285714285	5.0	0.1388888888888889			1.0	0.0	0.0		0.0	0.0	0.0		0.0
879	[[3055, 25741], [3077, 25768]]	[3066.3941908713696, 25754.605809128632]	3	482	644	0.6238657749076401	0.8477482390682448	1.2795389466702636	0.7484472049689441	28.49193648813942	22.267346032947117	84.5269119345812	0.943248532289628	0.086891884918522	0.0740262849112468	0.2341640786499873	-0.0475924615209837	0.0025131479361136	121.51101321585904	0.9299390453916294	5.035747982111209	0.1096895789947912	103.63278008298757	28.700195976989622	187	54	33.26690070158741	55.08903502775718	29.0	6.0	4.0	0.6	10.0	0.3448275862068966	0.4292091836734693	0.2456140350877192	59.70000000000001	0.1579365079365079	50.4453022431796	57.40542703058199	7.0	2.0	2.0	0.0	2.0	0.2857142857142857	0.6666666666666666	0.6	0.2
880	[[3086, 25760], [3109, 25793]]	[3096.7037037037035, 25774.470588235294]	3	459	816	0.8973884860029223	0.6681621138604406	2.266333517971483	0.5625	37.106549687901065	16.37294307905478	92.91168824543142	0.9291497975708504	0.0599432908015992	0.0621126262628303	0.161812680092648	-0.0468521285665818	0.0056968858131487	17.338823529411762	0.8845556822650067	4.070368663625478	0.2820322144933744	104.66666666666669	8.987767043432715	136	85	28.69535998708789	63.75578182110324	29.0	5.0	4.0	0.7	10.0	0.3448275862068966	0.4053996598639454	0.2413793103448276	29.799999999999997	0.0788359788359788	42.82361928711463	49.4762467452595	7.0	2.0	2.0	0.0	2.0	0.2857142857142857	0.6666666666666666	0.6	0.2
882	[[3055, 25772], [3087, 25807]]	[3071.1526011560695, 25787.53063583815]	3	865	1188	0.5638759366690251	0.8266726337608735	1.2108597037545257	0.7281144781144782	36.87743457447057	30.45557999834689	114.66904755831212	0.9558011049723756	0.0524440005212994	0.0664499397298052	0.2020605265763929	-0.0657595949221429	0.0020938797306912	45.6779252110977	0.9072685435446108	4.714724480279355	0.1800645273736155	113.84971098265896	15.813013680212036	172	62	28.69535998708789	54.84242598345418	29.0	5.0	4.0	0.8	10.0	0.3448275862068966	0.4053996598639454	0.2413793103448276	29.566666666666684	0.0782186948853616	27.45472330528965	29.739423826776655	7.0	2.0	2.0	0.0	2.0	0.2857142857142857	0.6666666666666666	0.6	0.2
883	[[3189, 25772], [3251, 25805]]	[3222.922881355932, 25789.504237288136]	3	1180	2142	0.9153065623223816	0.5748383991197668	2.482881377423382	0.5508870214752568	64.19324840445567	25.854335607072944	160.61017305526642	0.8845577211394303	0.0483029152822535	0.0710372725142773	0.2486611446133788	-0.0707106781186547	0.0012699276248227	57.04283216783217	0.9555127113799315	5.206056969852384	0.1554349271066459	117.94491525423727	25.204576855887574	187	56			1.0	0.0	0.0		0.0	0.0	0.0		0.0	0.0	67.16460344952522	77.60342564605453	28.0	3.0	2.0	0.0	10.0	0.3571428571428571	0.3347148736037624	0.1956521739130435	73.33333333333334
884	[[3020, 25776], [3029, 25795]]	[3024.3533333333335, 25785.873333333333]	3	150	200	0.8967165389962607	0.7354100870118611	2.259349373799709	0.75	21.47576775193296	9.505288558278892	50.62741699796952	0.9036144578313252	0.0983608901340959	0.1299554976337432	0.2409081308094049	-0.2121320343559642	0.008284023668639	164.76923076923077	0.5927095483561438	4.138162398404176	0.1111711187422035	75.07333333333334	15.696749840510153	117	51	46.82860365563605	62.44594427624897	29.0	5.0	4.0	0.8	10.0	0.3448275862068966	0.4053996598639454	0.2413793103448276	29.566666666666684	0.0782186948853616	27.786228602063268	48.16655010984506	7.0	2.0	2.0	0.0	2.0	0.2857142857142857	0.6666666666666666	0.6	0.2
885	[[3390, 25774], [3416, 25793]]	[3403.36231884058, 25784.115942028984]	3	345	540	0.8709796382810333	0.8003817412844819	2.0353370667200337	0.6388888888888888	30.027546223509425	14.753107342509672	73.59797974644665	0.9556786703601108	0.0764556465602538	0.064354171540488	0.1946461113496085	-0.029203481020264	0.0039289940828402	51.4523076923077	0.9052654216468627	4.549906293602832	0.1799866192576711	115.7072463768116	16.730552793180074	156	67	39.55275505005318	39.55275505005318	2.0	1.0	1.0		1.0	0.5	1.0	1.0	0.0	0.0			1.0	0.0	0.0		0.0	0.0	0.0		0.0
886	[[3538, 25775], [3565, 25813]]	[3551.850560398506, 25793.687422166873]	3	803	1092	0.7927773694521039	0.8599254115026169	1.6406586329669488	0.7353479853479854	41.055844382801794	25.0240016770319	108.32590180780451	0.969806763285024	0.060194827904941	0.0474009102181595	0.1410912399001454	-0.026197165896624	0.0016960883747704	101.73429319371728	0.9069376012886072	5.005410649652985	0.1162504820451817	110.81569115815692	22.99463152169847	171	68			1.0	0.0	0.0		0.0	0.0	0.0		0.0	0.0			1.0	0.0	0.0		0.0	0.0	0.0		0.0
887	[[3953, 25778], [3981, 25794]]	[3966.594029850746, 25785.564179104476]	3	335	493	0.8957617245054582	0.697315905745336	2.249544122242402	0.6795131845841785	31.28945611800715	13.909243125588056	77.698484809835	0.9305555555555556	0.0861324991946366	0.0689055820987344	0.2129521035700281	-0.0316227766016837	0.006981527629445	13.71069182389937	0.8838415863574095	3.955274187393947	0.3222732173960757	108.57014925373134	8.093502367624183	133	91	28.777541763176384	57.69448218386329	44.0	5.0	4.0	0.9	8.0	0.1818181818181818	0.3800941306755261	0.2828947368421052	40.696103896103885	0.0450676676590297			1.0	0.0	0.0		0.0	0.0	0.0		0.0
888	[[2909, 25784], [2922, 25805]]	[2916.5659574468086, 25795.75744680851]	3	235	308	0.804490474438936	0.8258288114424037	1.6835993219405634	0.762987012987013	22.997928894178955	13.659977522247338	59.79898987322333	0.9591836734693876	0.1052717004108568	0.0859172028486455	0.2930798348369809	-0.0277350098112614	0.0051797482862747	208.0281690140845	0.707487718827119	4.423856550494077	0.122619094745836	132.25106382978723	20.084522169649937	194	96	72.77980613740654	79.82599856832488	29.0	2.0	2.0	0.0	10.0	0.3448275862068966	0.2658021541950113	0.1806451612903225	132.0	0.3492063492063492			1.0	0.0	0.0		0.0	0.0	0.0		0.0
889	[[3354, 25789], [3389, 25822]]	[3369.7649208282583, 25804.987819732036]	3	821	1224	0.7525440559339857	0.8582583841179423	1.5185062464134391	0.670751633986928	40.13512545807396	26.43066207522632	109.63961030678928	0.967020023557126	0.0590309132011513	0.0388938131040094	0.123327605280716	-0.0232029956194765	0.0018874047619432	40.09021601016519	0.9654976734495376	5.082295266899416	0.2190239048902798	123.30450669914738	23.91229084087264	186	77	39.55275505005318	39.55275505005318	2.0	1.0	1.0		1.0	0.5	1.0	1.0	0.0	0.0			1.0	0.0	0.0		0.0	0.0	0.0		0.0
892	[[3841, 25806], [3876, 25829]]	[3859.4460694698355, 25817.930530164533]	3	547	864	0.8727693264153655	0.7355671251507641	2.048622522406597	0.6331018518518519	38.85961844608055	18.96865724215052	96.66904755831212	0.8952536824877251	0.0641872051535175	0.0675070465508268	0.1722691104596055	-0.0635276221916637	0.0024531219724416	66.5793499043977	0.9321333287394314	4.923958985488361	0.1602886462685803	81.0420475319927	22.77743972314346	130	37	76.37419763548229	90.85367285697092	44.0	3.0	2.0	0.3333333333333333	11.0	0.25	0.2885390449343935	0.1936936936936936	42.0	0.0465116279069767			1.0	0.0	0.0		0.0	0.0	0.0		0.0
896	[[3015, 25828], [3035, 25853]]	[3024.7005813953488, 25840.11918604651]	3	344	546	0.8711321271086667	0.8240895868964916	2.036457927577814	0.63003663003663	29.90768796989911	14.68613103412927	72.42640687119285	0.9690140845070424	0.0868043620759515	0.0659944346652619	0.1991762825961776	0.0	0.0037775404453937	178.79874213836482	0.7639889651370197	4.696151366519741	0.1167922703321169	81.32558139534883	21.549667811859983	150	42	54.24696413437737	81.96122876348873	29.0	5.0	4.0	0.6	9.0	0.3103448275862069	0.406986961451247	0.2592592592592592	195.0	0.5158730158730159	44.94015418927944	55.40282485093389	7.0	2.0	2.0	0.0	2.0	0.2857142857142857	0.6666666666666666	0.6	0.2
897	[[3670, 25827], [3723, 25883]]	[3695.1111111111113, 25855.9681611436]	3	1539	3078	0.9271599083516986	0.634019089327513	2.669044914334012	0.5	72.80333070136345	27.27692228421325	174.65180361560903	0.9606741573033708	0.0345190988314984	0.0529413442172079	0.1695372961325922	-0.0903642145988434	0.0011610308861534	76.41902834008098	0.9397563942301256	5.1362966835641615	0.1596318208299508	91.52826510721248	25.10295267339224	190	46			1.0	0.0	0.0		0.0	0.0	0.0		0.0	0.0	28.145273459841047	28.145273459841047	2.0	1.0	1.0		1.0	0.5	1.0	1.0	0.0
898	[[2910, 25855], [2944, 25908]]	[2926.275704493526, 25882.085300837774]	3	1313	1890	0.7912221131125953	0.746088390313371	1.6352457540226502	0.6947089947089947	52.889647628769055	32.343546833044684	148.71067811865476	0.930545712260808	0.0414955505690399	0.0804576895041526	0.2331368644657877	-0.2002141737948801	0.0015600782001064	59.97056483691329	0.9193391311334044	4.9244223205287465	0.1804405301707347	125.57730388423458	19.244298740418483	178	72	62.65534945654655	74.7637702278949	29.0	2.0	2.0	0.0	9.0	0.3103448275862069	0.274716553287982	0.2	147.0	0.3888888888888889			1.0	0.0	0.0		0.0	0.0	0.0		0.0
899	[[3790, 25860], [3825, 25889]]	[3807.6380597014922, 25874.046019900496]	3	804	1080	0.758572933513867	0.8839252451702205	1.534711788317757	0.7444444444444445	39.68017784016367	25.855133284444427	106.9116882454314	0.9745454545454544	0.0634490941061451	0.0462343596659372	0.1618033988749894	-0.026197165896624	0.001886238140069	56.9341085271318	0.9300690967484216	4.950147725403051	0.1560988597839184	105.1679104477612	20.495914290388352	166	55	76.37419763548229	76.37419763548229	44.0	1.0	1.0		12.0	0.2727272727272727	0.2159854357528777	0.1628787878787878	0.0	0.0			1.0	0.0	0.0		0.0	0.0	0.0		0.0
900	[[3920, 25860], [3955, 25895]]	[3936.629432624113, 25877.143617021276]	3	564	1296	0.9486364308498648	0.6016120048927386	3.160872615855575	0.4351851851851852	47.91398977960636	15.15846906935133	108.53910524340094	0.9543147208121828	0.0691378699544946	0.0780001450343869	0.2531413931242707	-0.0301023104793476	0.0028552571166207	66.68560606060605	0.8627866788986088	4.588227803451392	0.1450057199558921	94.74290780141844	16.532566273058144	151	54	33.37494357152164	59.83186492064912	44.0	8.0	4.0	0.4642857142857143	10.0	0.2272727272727272	0.3899963086009596	0.2349726775956284	148.7	0.164673311184939			1.0	0.0	0.0		0.0	0.0	0.0		0.0
902	[[3150, 25884], [3178, 25923]]	[3162.3111668757842, 25906.017565872018]	3	797	1160	0.7107670868047468	0.7751464160368192	1.4216107565941722	0.6870689655172414	38.941169140566736	27.392286503135463	113.66904755831212	0.9289044289044288	0.0596130326849716	0.0971746415193419	0.400603702140964	-0.2102114979972632	0.0021621187716931	38.97490092470278	0.9300095819516928	4.73462658440803	0.1842334061208885	105.8858218318695	17.053484754350823	150	66	65.09686309377734	81.33555647249682	29.0	2.0	1.0	0.0	9.0	0.3103448275862069	0.3043509070294785	0.21875	75.0	0.1984126984126984	84.7295003203403	84.7295003203403	28.0	1.0	1.0		12.0	0.4285714285714285	0.2179800652022874	0.1451612903225806	0.0
903	[[3905, 25888], [3922, 25913]]	[3913.225988700565, 25900.937853107345]	3	177	468	0.9588188394878426	0.5046222225355032	3.5208990496428028	0.3782051282051282	29.013307252998604	8.24031216002686	66.39087296526012	0.8509615384615384	0.0548455257990247	0.0944608009769374	0.3214817285454609	-0.0937569666113082	0.0086399719310556	55.47682119205298	0.6879937395734288	3.924295457014841	0.1057793440505473	86.92090395480226	10.11205373904252	114	71	22.06502515803821	55.1366393722909	44.0	6.0	4.0	0.6666666666666667	11.0	0.25	0.3327250914460215	0.2009345794392523	9.2	0.010188261351052			1.0	0.0	0.0		0.0	0.0	0.0		0.0
[truncated: 124,775 more rows]
[truncated: 14 more columns]
