# Supplementary material for: Single-cell morphological and topological atlas reveals the ecosystem diversity of human breast cancer
Source: Nat Commun. 2023 Oct 25;14:6796. doi: 10.1038/s41467-023-42504-y (PMC10600153; doi:10.1038/s41467-023-42504-y)
Supplement: Supplementary file 5 — Supplementary Data 1 [file 41467_2023_42504_MOESM5_ESM.zip › Example_Feats_T.csv]

name	Bbox	Centroid	CellType	Morph_Area	Morph_AreaBbox	Morph_CellEccentricities	Morph_Circularity	Morph_Elongation	Morph_Extent	Morph_MajorAxisLength	Morph_MinorAxisLength	Morph_Perimeter	Morph_Solidity	Morph_CurvMean	Morph_CurvStd	Morph_CurvMax	Morph_CurvMin	Texture_ASM	Texture_Contrast	Texture_Correlation	Texture_Entropy	Texture_Homogeneity	Texture_IntensityMean	Texture_IntensityStd	Texture_IntensityMax	Texture_IntensityMin	Graph_T-T_minEdgeLength	Graph_T-T_meanEdgeLength	Graph_T-T_Nsubgraph	Graph_T-T_Degrees	Graph_T-T_Coreness	Graph_T-T_ClusteringCoefficient	Graph_T-T_Eccentricity	Graph_T-T_Eccentricity_normed	Graph_T-T_HarmonicCentrality	Graph_T-T_Closeness	Graph_T-T_Betweenness	Graph_T-T_Betweenness_normed	Graph_T-I_minEdgeLength	Graph_T-I_meanEdgeLength	Graph_T-I_Nsubgraph	Graph_T-I_Degrees	Graph_T-I_Coreness	Graph_T-I_ClusteringCoefficient	Graph_T-I_Eccentricity	Graph_T-I_Eccentricity_normed	Graph_T-I_HarmonicCentrality	Graph_T-I_Closeness	Graph_T-I_Betweenness
6	[[3738, 18917], [3772, 18954]]	[3756.0439672801635, 18937.517382413087]	1	978	1330	0.5488676723482825	0.8292420198959416	1.1963021071087458	0.7353383458646616	39.26641894202081	32.823162902321485	121.74011537017762	0.9349904397705544	0.060676043863374	0.0750434548431881	0.2351860198075917	-0.1312114701608319	0.0013689137493606	113.8817891373802	0.9057835448191048	5.103590837141198	0.1146777437374626	111.3036809815951	24.697946371257917	180	51			1.0	0.0	0.0		0.0	0.0	0.0		0.0	0.0			1.0	0.0	0.0		0.0	0.0	0.0		0.0
50	[[3121, 19941], [3149, 19967]]	[3135.380165289256, 19953.89256198347]	1	605	783	0.4474223132070246	0.9543369639365532	1.1181644906030113	0.7726692209450831	29.411537673546373	26.303408774575843	89.25483399593904	0.9742351046698872	0.0705641050795512	0.0255223384651873	0.1178385078011041	0.015009606878641	0.003077070437375	82.6470588235294	0.8701349770947026	4.658599401903136	0.2204341845718306	70.17685950413224	19.300412192449222	124	37			1.0	0.0	0.0		0.0	0.0	0.0		0.0	0.0	64.58341419357521	64.58341419357521	2.0	1.0	1.0		1.0	0.5	1.0	1.0	0.0
72	[[3356, 20261], [3387, 20285]]	[3371.5736925515057, 20273.851030110935]	1	631	800	0.6383483224089925	0.9051202337088418	1.2991270859178734	0.78875	32.445300607549534	24.974693360831537	93.59797974644664	0.9648318042813456	0.0762790324285035	0.0549644613144499	0.1618033988749894	-0.0604820326996211	0.0028483046324434	97.2145214521452	0.8498304219155325	4.597291331453859	0.1934969689449009	73.73058637083993	19.783062745830232	143	43			1.0	0.0	0.0		0.0	0.0	0.0		0.0	0.0			1.0	0.0	0.0		0.0	0.0	0.0		0.0
81	[[2964, 20655], [3010, 20705]]	[2986.8748488512697, 20677.156590084644]	1	1654	2397	0.6033785224274195	0.7661289241519844	1.2539893700000448	0.69002920317063	52.88777151730603	42.1756139107496	164.71067811865473	0.9397727272727272	0.0366978171719587	0.0699310074661939	0.2326237921249263	-0.1311515886186562	0.0012406464453764	64.10299625468164	0.9740311607395344	5.242633199004107	0.1808916469880093	94.30894800483676	34.07844574021296	182	45	32.74102261645786	37.76025643148118	3.0	2.0	2.0	1.0	1.0	0.3333333333333333	1.0	1.0	0.0	0.0			1.0	0.0	0.0		0.0	0.0	0.0		0.0
83	[[3005, 20661], [3032, 20697]]	[3019.5239263803683, 20679.608588957057]	1	815	1036	0.6668078780147791	0.78887185659379	1.3418682142781564	0.7866795366795367	38.160149918056085	28.438075745451595	113.94112549695429	0.9378596087456847	0.057420799700255	0.0613530435244953	0.1756540868333194	-0.031478394565542	0.0019561065549394	44.5758354755784	0.9486756647127462	4.918902897453357	0.1675555196620119	81.19141104294478	20.2820643628496	127	42	26.66903102959529	29.70502682302658	3.0	2.0	2.0	1.0	1.0	0.3333333333333333	1.0	1.0	0.0	0.0			1.0	0.0	0.0		0.0	0.0	0.0		0.0
86	[[3004, 20694], [3032, 20719]]	[3018.2411873840447, 20706.246753246753]	1	539	754	0.7461143660887658	0.786420940543508	1.5019123682372553	0.7148541114058355	32.36309716230932	21.54792639486205	92.8050865276332	0.9406631762652704	0.0492345255343762	0.0878425950346508	0.1888045690484597	-0.2204025758701629	0.0024204978549905	42.56335282651072	0.9703409421868586	5.036443610982367	0.1881161674988553	120.0278293135436	26.61832834039197	164	47	26.66903102959529	34.7242606380499	3.0	2.0	2.0	1.0	1.0	0.3333333333333333	1.0	1.0	0.0	0.0			1.0	0.0	0.0		0.0	0.0	0.0		0.0
96	[[3270, 20772], [3321, 20818]]	[3295.1281748375663, 20794.982870643827]	1	1693	2444	0.7555986133563956	0.7998031455153201	1.5266361871693803	0.6927168576104746	57.93504724575735	37.9494785546633	163.095454429505	0.957579185520362	0.048596079416619	0.0632291009884098	0.1574939616274907	-0.1237902816489064	0.0010376191585764	114.1101643335362	0.876384523139405	5.042793617228469	0.113553603690305	118.19373892498524	21.80348321870077	190	59			1.0	0.0	0.0		0.0	0.0	0.0		0.0	0.0			1.0	0.0	0.0		0.0	0.0	0.0		0.0
113	[[3764, 21034], [3802, 21061]]	[3783.0698529411766, 21047.398284313727]	1	816	1092	0.7573507746787204	0.7845321600622178	1.5313741677533128	0.7472527472527473	40.18047900070858	26.23818518478575	114.32590180780451	0.9357798165137616	0.0617704592757674	0.0679421106173978	0.1877335943272391	-0.1182013846830572	0.0021761531907988	31.99745222929937	0.9375381498443002	4.739831344949701	0.2064718442588966	158.7303921568627	15.88796121630837	199	109			1.0	0.0	0.0		0.0	0.0	0.0		0.0	0.0			1.0	0.0	0.0		0.0	0.0	0.0		0.0
158	[[3617, 21382], [3660, 21448]]	[3638.9470752089137, 21415.063602599814]	1	2154	2948	0.7945427005856297	0.7515306332278259	1.6468813596686684	0.7306648575305291	67.761633532464	41.1454250390549	189.78174593052023	0.9573333333333334	0.0410229785402076	0.0740114068393951	0.1771252608581848	-0.2100086413586296	0.00079199949393	97.66139088729015	0.940078300302577	5.332305853317216	0.1228191480902407	106.29294336118848	28.377660606770267	187	47	48.94782302591807	48.94782302591807	2.0	1.0	1.0		1.0	0.5	1.0	1.0	0.0	0.0			1.0	0.0	0.0		0.0	0.0	0.0		0.0
164	[[3623, 21445], [3653, 21484]]	[3638.5110642781874, 21464.009483667018]	1	949	1240	0.7067605105629381	0.8552624388277134	1.4135216987380084	0.7653225806451613	41.58379560244502	29.41857605693002	118.08326112068524	0.9663951120162932	0.0559084656485563	0.0468345128129718	0.1603941292159915	-0.0186556277859791	0.0015164332714899	84.13861386138613	0.9066529261388084	4.983786599639227	0.1378077110997133	103.55005268703898	20.973837697301757	158	61	48.94782302591807	48.94782302591807	2.0	1.0	1.0		1.0	0.5	1.0	1.0	0.0	0.0			1.0	0.0	0.0		0.0	0.0	0.0		0.0
183	[[3968, 21671], [3990, 21724]]	[3979.1482412060304, 21697.670854271357]	1	796	1242	0.9491036691725504	0.5858379219772017	3.174967566227653	0.6409017713365539	56.8862694603669	17.91711829294574	130.66904755831214	0.9453681710213776	0.0540720625957652	0.0673037022499244	0.2510956215742064	-0.0409996181950596	0.0024701942008558	89.99460916442051	0.8614496288291082	4.62627254324236	0.1526677092114715	75.33542713567839	18.701551844712505	148	45	27.76695289464956	37.47496318233	3.0	2.0	2.0	1.0	1.0	0.3333333333333333	1.0	1.0	0.0	0.0			1.0	0.0	0.0		0.0	0.0	0.0		0.0
188	[[3936, 21692], [3969, 21727]]	[3954.554932735426, 21710.561659192826]	1	892	1224	0.4677419805178502	0.8038926190034988	1.1313944268390526	0.7287581699346405	36.878452364660376	32.595575415457255	118.08326112068524	0.9479277364505844	0.0576871863513373	0.061908080409876	0.1854101966249684	-0.0532352323715676	0.0016458861035898	59.07593457943925	0.971862797806426	5.306767823035188	0.1731172753720838	116.445067264574	31.007671340269138	188	53	27.76695289464956	37.22638030187981	3.0	2.0	2.0	1.0	1.0	0.3333333333333333	1.0	1.0	0.0	0.0			1.0	0.0	0.0		0.0	0.0	0.0		0.0
227	[[3943, 22151], [3981, 22180]]	[3963.081632653061, 22165.121315192744]	1	882	1170	0.7478759128724625	0.8429193791642663	1.506390374174032	0.7538461538461538	41.59383453351367	27.611590758019787	114.66904755831212	0.9649890590809628	0.0595855306944191	0.0570399339903289	0.2325208006997678	-0.0223606797749978	0.0014161652229495	129.73591549295776	0.9740945541466258	5.570297131747948	0.1451409107995153	117.0453514739229	49.06897577036951	242	39			1.0	0.0	0.0		0.0	0.0	0.0		0.0	0.0			1.0	0.0	0.0		0.0	0.0	0.0		0.0
272	[[3863, 22757], [3894, 22801]]	[3878.611641221374, 22779.575381679388]	1	1048	1440	0.7205756864500956	0.8697229273846784	1.4422183363303065	0.7277777777777777	43.96359599187054	30.48331510174456	123.05382386916236	0.9712696941612604	0.0520006619206576	0.0466932235571223	0.1733262777028376	-0.0379491000677237	0.001251479857536	192.56031904287136	0.9046731734482192	5.284174298892427	0.0831444124215855	118.84828244274809	31.628522446748928	241	50			1.0	0.0	0.0		0.0	0.0	0.0		0.0	0.0			1.0	0.0	0.0		0.0	0.0	0.0		0.0
276	[[3314, 22780], [3347, 22822]]	[3331.493621197252, 22800.907752698724]	1	1019	1462	0.6985887308681928	0.861991761685319	1.3975782650759383	0.6969904240766074	42.81736287986817	30.63682653761195	121.88225099390856	0.9667931688804554	0.0549709002546516	0.0496818845985071	0.1614727756398597	-0.0269805681435039	0.0021415614082235	53.8452868852459	0.8300469921092135	4.480620531322916	0.179060716124643	83.39352306182532	13.063264092332872	124	53			1.0	0.0	0.0		0.0	0.0	0.0		0.0	0.0			1.0	0.0	0.0		0.0	0.0	0.0		0.0
278	[[3587, 22785], [3616, 22821]]	[3601.2671957671955, 22804.04894179894]	1	756	1110	0.6953792361027317	0.8648014562497082	1.3915115600763848	0.6810810810810811	36.870662164669056	26.496842155335813	104.81118318204308	0.9667519181585678	0.0646577767427581	0.056427573674562	0.2051641945561093	-0.0271186613954758	0.0020601167206036	54.49791376912378	0.9186283406377356	4.809787302769657	0.1309476993457576	133.11111111111111	18.08543315533874	179	91	94.37724300900744	94.37724300900744	3.0	1.0	1.0		2.0	0.6666666666666666	0.75	0.6666666666666666	0.0	0.0			1.0	0.0	0.0		0.0	0.0	0.0		0.0
286	[[3629, 22857], [3678, 22906]]	[3654.700315457413, 22881.843322818087]	1	1902	2500	0.6636127787795322	0.8846842716665109	1.3367621233831526	0.7608	57.024843334675374	42.65893111210669	164.36753236814712	0.9763860369609856	0.0437092640840224	0.0398304339891235	0.1107754040747023	-0.0277350098112614	0.0013831290904934	54.65226781857452	0.9095601985569888	4.826572875878775	0.1790816334073235	107.93007360672976	17.389000532863044	162	71	65.33689845116415	79.8570707300858	3.0	2.0	1.0	0.0	1.0	0.3333333333333333	1.0	1.0	1.0	1.0			1.0	0.0	0.0		0.0	0.0	0.0		0.0
300	[[3665, 22917], [3699, 22961]]	[3683.422572178478, 22940.528433945758]	1	1143	1575	0.693486834060503	0.8624111046070306	1.3879841947623963	0.7257142857142858	45.274054764288266	32.61856650467014	129.05382386916236	0.9711129991503824	0.0577433888446407	0.0492476673980728	0.2133898449692727	-0.0437016024448821	0.0013619729197978	80.40892531876139	0.9014756415982468	4.980950774449596	0.1250115509183352	111.39632545931758	20.499609807159317	159	59	65.33689845116415	65.33689845116415	3.0	1.0	1.0		2.0	0.6666666666666666	0.75	0.6666666666666666	0.0	0.0			1.0	0.0	0.0		0.0	0.0	0.0		0.0
316	[[3471, 22980], [3502, 23031]]	[3487.337684943429, 23007.57354221062]	1	1149	1664	0.8568735638327816	0.7172552778498424	1.939764042853449	0.6905048076923077	53.64512149691888	27.655488147932346	141.88225099390857	0.9418032786885244	0.0441237123436342	0.0808575188618305	0.2497605464178244	-0.1508563206730761	0.0014217942528267	74.84138559708296	0.9033946025993886	4.940000233074709	0.1399028527618864	136.07136640557007	19.39969735784375	181	82			1.0	0.0	0.0		0.0	0.0	0.0		0.0	0.0			1.0	0.0	0.0		0.0	0.0	0.0		0.0
321	[[3255, 23001], [3294, 23041]]	[3275.786086956522, 23023.342608695653]	1	1150	1640	0.6563654910397344	0.8339394683068252	1.3254810641302075	0.7012195121951219	44.63683520320496	33.675950876368084	131.63961030678928	0.9591326105087572	0.0535568723118612	0.0621266684504562	0.2146477278779255	-0.052092513276381	0.0015115283511168	79.51036970243462	0.9160434064640212	4.976516408647641	0.1626714543573647	90.89826086956522	21.94287239969595	157	51	36.30205674244453	36.30205674244453	3.0	1.0	1.0		2.0	0.6666666666666666	0.75	0.6666666666666666	0.0	0.0	51.29407844525792	51.29407844525792	3.0	1.0	1.0		2.0	0.6666666666666666	0.75	0.6666666666666666	0.0
326	[[3783, 23019], [3808, 23050]]	[3795.7928348909654, 23034.531152647975]	1	642	832	0.6679507088076899	0.904811191687864	1.3437148448867642	0.7716346153846154	33.20844598814393	24.713908694625182	94.42640687119284	0.966867469879518	0.0743092403683969	0.0540379898131319	0.2184718294492801	-0.018738534159574	0.0021660843859177	77.20491803278688	0.9153241830720682	4.912117235225539	0.1307233913768432	122.22585669781932	20.920717078586677	174	67	29.7325978273169	57.44834880966201	5.0	4.0	4.0	1.0	1.0	0.2	1.0	1.0	0.0	0.0			1.0	0.0	0.0		0.0	0.0	0.0		0.0
331	[[3844, 23036], [3884, 23066]]	[3862.978580990629, 23050.236947791163]	1	747	1271	0.8948008121699726	0.6908245028518929	2.239814363798302	0.5877261998426436	46.75053300303223	20.87250343539728	116.5685424949238	0.9384422110552764	0.051638274084457	0.0675792322887525	0.2581267555689682	-0.0415881853737395	0.0022081083611622	48.57122905027933	0.9162384609887536	4.786861825494474	0.1664948167147044	117.62115127175367	16.883401456029038	166	79	32.89244092178736	58.779389342053335	5.0	4.0	4.0	1.0	1.0	0.2	1.0	1.0	0.0	0.0			1.0	0.0	0.0		0.0	0.0	0.0		0.0
332	[[3260, 23039], [3304, 23081]]	[3282.973011363636, 23058.926136363636]	1	1408	1935	0.6721883494968837	0.8409189797886374	1.3506574273484189	0.7276485788113695	49.531672939487294	36.67226932348552	145.0538238691624	0.96636925188744	0.0432329370546193	0.0459374971466776	0.1446461113496084	-0.0510444514028926	0.0010836050396489	97.96410256410256	0.9321968034280134	5.242027945708209	0.1527291943441248	107.0731534090909	26.78628944045497	206	52	36.30205674244453	55.24054726290585	3.0	2.0	1.0	0.0	1.0	0.3333333333333333	1.0	1.0	1.0	1.0	56.171676727445394	56.171676727445394	3.0	1.0	1.0		2.0	0.6666666666666666	0.75	0.6666666666666666	0.0
334	[[3771, 23052], [3802, 23073]]	[3785.2947976878613, 23062.34874759152]	1	519	704	0.7202311695940995	0.8850983395257709	1.4414743873617488	0.7372159090909091	31.02988399224392	21.526490005164924	85.84062043356595	0.9628942486085345	0.071538234782805	0.0407949752202521	0.1618033988749894	0.0	0.00322660307924	89.07243460764587	0.8969018024398064	4.732195516324444	0.1641046504348608	66.19845857418112	22.47312926696737	138	36	29.7325978273169	55.66977765679727	5.0	4.0	4.0	1.0	1.0	0.2	1.0	1.0	0.0	0.0			1.0	0.0	0.0		0.0	0.0	0.0		0.0
337	[[3802, 23062], [3833, 23101]]	[3817.330039525692, 23080.203557312252]	1	1012	1280	0.6386865326493918	0.890579966475231	1.2996008388731366	0.790625	41.17170184535696	31.68026721270532	119.49747468305831	0.9712092130518234	0.0540123344958857	0.0477937349138128	0.1657868552516711	-0.0427866001242673	0.0016786905790106	57.19444444444445	0.9289476100789784	4.928899019483314	0.1754613783740908	76.70750988142292	20.27828680963204	131	40	36.67493626131906	46.17091399223201	5.0	4.0	4.0	1.0	1.0	0.2	1.0	1.0	0.0	0.0			1.0	0.0	0.0		0.0	0.0	0.0		0.0
338	[[3844, 23066], [3877, 23099]]	[3860.145584725537, 23083.007159904533]	1	838	1156	0.6548565553850698	0.8933998341306468	1.3231832912039772	0.7249134948096886	37.713331191787184	28.50197054519292	108.5685424949238	0.9710312862108922	0.0610740323207022	0.0508312196627546	0.2003550884534036	-0.0179182868781699	0.0015562733595703	122.37064676616916	0.8869140148038068	5.066246053258325	0.1112866740327785	90.66348448687351	23.960316800405074	166	41	32.89244092178736	58.50423466615551	5.0	4.0	4.0	1.0	1.0	0.2	1.0	1.0	0.0	0.0			1.0	0.0	0.0		0.0	0.0	0.0		0.0
343	[[3301, 23105], [3336, 23144]]	[3318.190476190476, 23124.21212121212]	1	1155	1440	0.49183083627473	0.9011324012574318	1.1485133722022278	0.8020833333333334	41.23841244193713	35.90590535560256	126.9116882454314	0.9673366834170856	0.0502895911687912	0.0478870891563586	0.158113883008419	-0.0464575486542716	0.0015178266202819	59.26188340807175	0.9285354618969288	4.900014313726358	0.1605618207924362	105.71601731601731	19.721016404697103	178	54	74.17903778336716	74.17903778336716	3.0	1.0	1.0		2.0	0.6666666666666666	0.75	0.6666666666666666	0.0	0.0			1.0	0.0	0.0		0.0	0.0	0.0		0.0
362	[[2693, 23268], [2735, 23307]]	[2714.824512534819, 23286.977715877438]	1	1077	1720	0.8218137740000827	0.7752758909844385	1.7551366885111486	0.6261627906976744	49.68094108896911	28.30602392062841	132.12489168102786	0.953941541186891	0.0501865131553674	0.0646668865811858	0.2178880908434822	-0.0611742539316501	0.0014608938885164	93.12632594021215	0.9053145580849652	5.002084683045554	0.1437431534958005	91.31476323119776	22.318124824815136	163	43	24.8692163063734	60.9878793343354	31.0	4.0	4.0	1.0	9.0	0.2903225806451613	0.3542989417989416	0.234375	0.0	0.0			1.0	0.0	0.0		0.0	0.0	0.0		0.0
365	[[3923, 23272], [3939, 23294]]	[3931.241610738255, 23282.805369127516]	1	298	391	0.7410159129285679	0.9401402157127038	1.4892310740929935	0.7621483375959079	23.78323940907632	15.970147160380296	63.11269837220809	0.9738562091503268	0.111418563081418	0.0605912798867992	0.2234970826186968	0.0255734086161246	0.0042446280991735	77.31272727272727	0.8619242892901091	4.536524575135936	0.1333039634014701	114.4496644295302	16.497482517572	158	80			1.0	0.0	0.0		0.0	0.0	0.0		0.0	0.0			1.0	0.0	0.0		0.0	0.0	0.0		0.0
369	[[2687, 23292], [2729, 23325]]	[2706.4151138716356, 23310.38198757764]	1	966	1462	0.7556454869582622	0.7994412256131895	1.5267622228138753	0.6607387140902873	44.01323565146757	28.827825966475423	123.2253967444162	0.943359375	0.0520564422869511	0.057545597471474	0.2318407675537502	-0.0425647364013486	0.0016531894122197	50.44420600858369	0.9528585618764795	5.068719998676467	0.1712294968359371	92.8840579710145	22.73451545682645	143	37	24.8692163063734	55.13996140678257	31.0	4.0	4.0	1.0	9.0	0.2903225806451613	0.3542989417989416	0.234375	0.0	0.0			1.0	0.0	0.0		0.0	0.0	0.0		0.0
373	[[2757, 23307], [2784, 23331]]	[2770.487341772152, 23319.41772151899]	1	474	700	0.8153599667401897	0.8473820081470103	1.727251936179989	0.6771428571428572	32.41190216934026	18.76501133993389	83.84062043356595	0.9653767820773932	0.0722725999446679	0.0579771656113902	0.2326524752156797	-0.0463201826405896	0.0038243857917371	90.50779510022272	0.8510499469967762	4.473530464526971	0.2029029084869657	65.78691983122363	18.569602156961643	131	38	39.2092286535585	59.93993541362697	31.0	6.0	4.0	0.6	8.0	0.2580645161290322	0.4356746031746031	0.2884615384615384	18.593498168498165	0.0427436739505704			1.0	0.0	0.0		0.0	0.0	0.0		0.0
376	[[2856, 23324], [2880, 23349]]	[2867.033860045147, 23337.3769751693]	1	443	650	0.6714582154949511	0.812591686196539	1.3494504175500306	0.6815384615384615	28.379317196880653	21.03027782851347	82.76955262170047	0.9365750528541226	0.0791304701750848	0.061237730393394	0.2043823277829138	-0.0258439039892824	0.0043418502607985	154.1294964028777	0.8033267521998643	4.4238594407523735	0.1984553166766292	61.85778781038375	22.3140948194602	146	38	89.25312624589148	93.895401949493	31.0	3.0	3.0	0.3333333333333333	7.0	0.2258064516129032	0.4225396825396825	0.3260869565217391	35.591255483646776	0.0818189781233259			1.0	0.0	0.0		0.0	0.0	0.0		0.0
377	[[2719, 23327], [2752, 23358]]	[2737.3120464441217, 23341.123367198838]	1	689	1088	0.8346277673790247	0.7830234591407657	1.8154936072182564	0.6332720588235294	40.62283021670449	22.37563936066279	105.1543289325507	0.955617198335645	0.0608514698942048	0.0670706418887804	0.1895644732458104	-0.0972780370421345	0.0021522116349163	95.89497716894978	0.9014307907867836	4.872122305212151	0.1378502980344443	80.90566037735849	21.934817936709365	160	42	39.64511665364568	55.03904779014035	31.0	6.0	4.0	0.6666666666666667	8.0	0.2580645161290322	0.4228968253968253	0.2777777777777778	9.126282051282049	0.0209799587385794			1.0	0.0	0.0		0.0	0.0	0.0		0.0
378	[[2752, 23329], [2809, 23381]]	[2780.064753004005, 23357.439252336448]	1	1498	3074	0.9185015061790957	0.5936898001098252	2.52897267236714	0.4873129472999349	70.52239122836242	27.885786192522545	178.06601717798213	0.9451104100946373	0.0413541038619873	0.0831116336135234	0.3652475842498528	-0.1787073215299031	0.0012408855257959	63.17508650519031	0.9149801618212392	4.9469235155820686	0.146798692721931	83.36982643524699	19.15931931964977	140	41	39.2092286535585	61.92605433971399	31.0	8.0	4.0	0.4642857142857143	8.0	0.2580645161290322	0.4690079365079365	0.2941176470588235	32.854167571558875	0.0755268220035836			1.0	0.0	0.0		0.0	0.0	0.0		0.0
382	[[2987, 23349], [3014, 23401]]	[3000.189393939394, 23375.89962121212]	1	1056	1484	0.8976850194230418	0.7264636044482763	2.2694379989442	0.7115902964959568	55.50601288562684	24.458043317971075	135.1543289325507	0.9688073394495412	0.0469121190682975	0.049441159883631	0.162411342321499	-0.026197165896624	0.0018896451224591	77.52342971086739	0.7896914019785722	4.5084888902677465	0.1417094238888677	74.76609848484848	14.073980207073214	134	40	95.37450570861016	95.37450570861016	31.0	1.0	1.0		7.0	0.2258064516129032	0.3336507936507935	0.2830188679245283	0.0	0.0			1.0	0.0	0.0		0.0	0.0	0.0		0.0
386	[[2752, 23377], [2836, 23435]]	[2793.673608740184, 23408.15158757255]	1	2929	5015	0.8586879466603158	0.565249701361125	1.951224117097678	0.5840478564307079	89.30307403623935	45.767717431184685	255.17871555019025	0.8830268314742237	0.0345025378286676	0.0891396894079241	0.26197165896624	-0.3067217607711914	0.0008188276780638	78.79713186428822	0.9615153072111262	5.315992228605731	0.1473904223440335	97.28542164561284	31.69359422912167	217	45	45.66465806133354	64.12637972100265	31.0	7.0	4.0	0.4761904761904762	7.0	0.2258064516129032	0.4947619047619048	0.3448275862068966	73.05670742301179	0.1679464538460041	94.34672349035928	94.34672349035928	10.0	1.0	1.0		4.0	0.4	0.3981481481481481	0.3214285714285714	0.0
387	[[2903, 23401], [2926, 23435]]	[2914.8845553822152, 23418.553822152888]	1	641	840	0.7306132549623082	0.8558846678431976	1.464575874124281	0.763095238095238	34.847809252868494	23.79378895183916	97.01219330881976	0.9496296296296296	0.0792474848154288	0.0515458286328707	0.215646250088254	-0.0167887049226706	0.0025596619067847	115.07590759075909	0.8231212090562319	4.673714707608912	0.1623349766403127	70.34009360374415	19.94461362051764	131	40	44.79804812517217	75.49611308827419	31.0	6.0	4.0	0.3333333333333333	6.0	0.1935483870967742	0.5061111111111112	0.3896103896103896	77.33965889183278	0.1777923192915696	72.49264003282552	72.49264003282552	9.0	1.0	1.0		2.0	0.2222222222222222	0.5625	0.5333333333333333	0.0
390	[[2710, 23408], [2740, 23448]]	[2724.926645091694, 23429.188781014025]	1	927	1271	0.6968640371712949	0.8659698050111626	1.394304875843153	0.7293469708890638	40.73911619481322	29.21822687464804	115.98275605729688	0.9686520376175548	0.0535002858637909	0.0630074062181521	0.2431737805652105	-0.0316227766016837	0.0019872712727198	74.66027088036117	0.8839964180585668	4.7538984191351785	0.1514621963335567	82.13700107874865	18.835161891441384	142	49	37.625004678259145	72.23488080526869	31.0	4.0	4.0	0.8333333333333334	8.0	0.2580645161290322	0.3895634920634919	0.2727272727272727	0.3333333333333333	0.0007662835249042	33.61750716210513	33.61750716210513	10.0	1.0	1.0		4.0	0.4	0.3981481481481481	0.3214285714285714	0.0
392	[[2849, 23420], [2895, 23456]]	[2874.2247706422017, 23437.359327217124]	1	1308	1739	0.6929941312718282	0.8602841425305116	1.3870717762329752	0.7521564117308798	48.54916196103251	35.00118940699872	138.22539674441617	0.9703264094955488	0.0483738558563231	0.0512832885878117	0.1618033988749894	-0.0468521285665818	0.0015395176920729	75.71439811172304	0.9379258516868246	4.934310905522979	0.1562964290137271	79.58256880733946	24.48059961103081	199	37	39.75578932499007	56.3977911888472	31.0	5.0	4.0	0.7	6.0	0.1935483870967742	0.4727777777777778	0.3658536585365853	5.794966989532204	0.0133217631943269	93.70290957656972	93.70290957656972	9.0	1.0	1.0		2.0	0.2222222222222222	0.5625	0.5333333333333333	0.0
394	[[2750, 23426], [2772, 23453]]	[2760.961038961039, 23440.012987012986]	1	462	644	0.7024142328627117	0.897541433872837	1.4049513994146974	0.717391304347826	28.76873116823424	20.47667355626628	80.42640687119285	0.9604989604989606	0.0704512094809959	0.0433595749259844	0.1823993088383145	0.0181221328097029	0.0027607296820913	50.35253456221197	0.9617145530387208	4.953439266619167	0.1584510235662659	128.13636363636363	24.364227960123767	181	79	37.625004678259145	66.26432185347662	31.0	5.0	4.0	0.6	7.0	0.2258064516129032	0.4614285714285714	0.3370786516853932	25.018703760008098	0.0575142615172599	49.94564397197173	68.49065293790042	10.0	2.0	1.0	0.0	2.0	0.2	0.611111111111111	0.5625	18.0
395	[[2822, 23438], [2856, 23473]]	[2838.8648310387985, 23455.530663329162]	1	799	1260	0.8129426631321559	0.8227793181401161	1.7171988617184053	0.6341269841269841	42.02194117622775	24.471214204146563	110.46803743153546	0.964975845410628	0.0576090385620901	0.0472018234661473	0.1329669050892128	-0.0468521285665818	0.0026332559789339	44.88073394495413	0.890173848806879	4.497492692352881	0.1885468525078432	75.71964956195244	14.011849156100466	137	48	29.128601578983837	55.95233284680122	31.0	6.0	4.0	0.5333333333333333	7.0	0.2258064516129032	0.4864285714285714	0.3488372093023256	19.740150429280863	0.0453796561592663	82.20311702182708	82.20311702182708	10.0	1.0	1.0		4.0	0.4	0.4814814814814815	0.4090909090909091	0.0
400	[[3930, 23460], [3959, 23483]]	[3944.6029411764703, 23471.88051470588]	1	544	720	0.6763165409276009	0.8908828184805876	1.357568434749088	0.7555555555555555	30.75383138526204	22.65361406325428	87.59797974644665	0.9594356261022928	0.0707444649199959	0.0489213983130594	0.1841925942596248	-0.0316227766016837	0.0031139053254437	47.47115384615385	0.9390534509201198	4.715152324756242	0.1867443460194978	64.5625	20.54818024539056	136	33	69.10804425389837	74.02333087640133	4.0	2.0	2.0	1.0	2.0	0.5	0.8333333333333333	0.75	0.0	0.0			1.0	0.0	0.0		0.0	0.0	0.0		0.0
404	[[2820, 23469], [2845, 23499]]	[2832.3825622775803, 23483.928825622777]	1	562	806	0.8060877262151089	0.8480753119670185	1.6897713015402456	0.6972704714640199	34.83586009206721	20.615724779036032	91.25483399593904	0.9574105621805792	0.0818666162493661	0.0574597721336366	0.1735165422069495	-0.0206500727804183	0.0025712775880352	54.30696798493408	0.8848583072747479	4.629260727857573	0.1808157247415496	96.54270462633453	15.546937031067747	142	61	29.128601578983837	59.19799299135407	31.0	7.0	4.0	0.4285714285714286	6.0	0.1935483870967742	0.5227777777777778	0.3947368421052631	110.14586681434504	0.2532088892283793	56.62722550082596	56.62722550082596	10.0	1.0	1.0		4.0	0.4	0.4814814814814815	0.4090909090909091	0.0
405	[[2904, 23474], [2943, 23512]]	[2924.8805668016194, 23493.203441295547]	1	989	1560	0.5312846396372053	0.4529453297850125	1.180368045404255	0.6339743589743589	40.65722798551472	34.444534604111844	165.64570696119915	0.8869955156950673	0.0478212152159606	0.1338108829304565	0.3380135914564508	-0.3572434231360097	0.0020326574966398	31.21818181818182	0.9305156554530226	4.679503035413406	0.1878625137977954	78.262891809909	14.860104232651995	129	42	32.36640292925541	50.49117894600367	31.0	7.0	4.0	0.4761904761904762	5.0	0.1612903225806451	0.5205555555555557	0.4	77.84398681029117	0.1789516938167613	39.236269073273085	39.236269073273085	9.0	1.0	1.0		2.0	0.2222222222222222	0.5625	0.5333333333333333	0.0
406	[[2876, 23474], [2910, 23517]]	[2892.521788990826, 23493.905963302754]	1	872	1540	0.886598099922284	0.6952936947377342	2.1619723630822514	0.5662337662337662	50.233739098135686	23.235143962025088	125.53910524340094	0.929637526652452	0.0534665844706907	0.0692616463005808	0.2027480691588223	-0.0977893808808816	0.002374617844057	35.460144927536234	0.9164709669475548	4.599058734771236	0.2194899842218162	87.12844036697248	14.334615777695277	117	49	32.36640292925541	51.6283667276354	31.0	8.0	4.0	0.4285714285714285	6.0	0.1935483870967742	0.5283333333333333	0.3846153846153846	30.34285605698649	0.0697536920850264	69.82369827117495	69.82369827117495	9.0	1.0	1.0		2.0	0.2222222222222222	0.5625	0.5333333333333333	0.0
412	[[2913, 23513], [2941, 23545]]	[2926.73935483871, 23528.78451612903]	1	775	957	0.4794578967849374	0.9282985898906704	1.1395168818904964	0.8098223615464994	33.63419360502934	29.516187201394587	102.42640687119284	0.9711779448621554	0.0596544481598368	0.0415742215100618	0.1581138830084189	-0.0306459521626071	0.0017799928800284	63.946091644204856	0.9345637342698286	4.999612678528326	0.1416635249089318	107.97032258064516	22.180209644995283	158	61	27.261409105313984	35.47565954448828	31.0	6.0	4.0	0.6666666666666667	5.0	0.1612903225806451	0.4838888888888889	0.3658536585365853	7.440231869579695	0.0171039813093786	62.80823586934604	62.80823586934604	9.0	1.0	1.0		2.0	0.2222222222222222	0.5625	0.5333333333333333	0.0
415	[[2943, 23520], [2960, 23556]]	[2952.241035856574, 23538.4203187251]	1	502	666	0.8903208734149822	0.7558675716298884	2.1961916871174405	0.7537537537537538	37.880151456559126	17.24810802206333	91.35533905932738	0.963531669865643	0.0690426399124621	0.0485626728391614	0.1949296045435057	0.0121726404957798	0.0028072609550237	96.31827956989248	0.7965686790582979	4.544934760854659	0.1111905562751276	75.16932270916335	15.164739951225313	128	43	27.261409105313984	45.44605385878042	31.0	5.0	4.0	0.8	5.0	0.1612903225806451	0.4472222222222222	0.3370786516853932	2.719405594405594	0.006251507113576	63.46433685749313	63.46433685749313	9.0	1.0	1.0		2.0	0.2222222222222222	0.5625	0.5333333333333333	0.0
416	[[2853, 23524], [2888, 23565]]	[2869.9952830188677, 23545.743396226415]	1	1060	1512	0.7656044279081379	0.8438447794318801	1.5544565733040647	0.701058201058201	46.11504585071904	29.66634555296679	125.63961030678928	0.9715857011915674	0.0541409766486019	0.0634624498055027	0.2871714672237526	-0.0960065580486424	0.0014570732705215	63.50098231827112	0.9577179415452838	5.197757268918661	0.1541735933818065	113.98867924528302	26.56057271189589	175	43	36.49860401395532	48.85834913403791	31.0	7.0	4.0	0.5238095238095238	5.0	0.1612903225806451	0.5261111111111112	0.410958904109589	88.40406803341588	0.2032277426055537	83.09113769820645	83.09113769820645	10.0	1.0	1.0		4.0	0.4	0.4814814814814815	0.4090909090909091	0.0
418	[[2889, 23526], [2924, 23578]]	[2905.636876006441, 23553.606280193235]	1	1242	1908	0.8683875406625269	0.7513693444464675	2.0165918908957723	0.6509433962264151	56.75079361137166	28.141932865832807	144.12489168102786	0.9672897196261684	0.0440634640985445	0.0483610276592916	0.1868871975412468	-0.0316227766016837	0.0015243460343306	54.13036164844407	0.920280324491325	4.83383658705827	0.172289517253155	88.11513687600645	18.11762727892314	154	53	31.14535376812944	40.44802913436975	31.0	8.0	4.0	0.5357142857142857	5.0	0.1612903225806451	0.5116666666666667	0.3703703703703703	15.699895394460606	0.0360917135504841	95.14903095188576	95.14903095188576	9.0	1.0	1.0		2.0	0.2222222222222222	0.5625	0.5333333333333333	0.0
420	[[2819, 23535], [2850, 23571]]	[2832.9987562189053, 23554.861940298506]	1	804	1184	0.7484625278436502	0.8091847360428707	1.507892875824792	0.6790540540540541	40.06188100936375	26.56812141741208	111.7401153701776	0.9514792899408284	0.0593416726140347	0.0703196743625192	0.2184718294492801	-0.0479480008338697	0.001786536889182	64.32724902216428	0.9386535099301876	5.031506558564642	0.1470258067931633	117.92039800995023	22.71779349177909	175	63	38.10368540253026	63.01753145236321	31.0	5.0	4.0	0.6	6.0	0.1935483870967742	0.4727777777777778	0.3658536585365853	15.141934876717484	0.0348090456936034	53.85527267151825	53.85527267151825	10.0	1.0	1.0		4.0	0.4	0.4814814814814815	0.4090909090909091	0.0
422	[[2922, 23545], [2951, 23579]]	[2936.008583690987, 23560.505007153075]	1	699	1050	0.6881460094043786	0.7892287764016757	1.3782225260305745	0.6657142857142857	35.644671234782166	25.86278381143759	105.49747468305831	0.9369973190348524	0.0539658723311123	0.0791874097896169	0.2143442350644501	-0.0958345212628929	0.0020367615038467	92.73644578313254	0.9315840260180572	5.0031990675996685	0.1262680374044952	94.45207439198856	25.7242209387806	173	45	27.40850171513897	40.72826547733406	31.0	9.0	4.0	0.4444444444444444	5.0	0.1612903225806451	0.543888888888889	0.4	148.67631716109975	0.3417846371519535	88.36851758496276	88.36851758496276	9.0	1.0	1.0		2.0	0.2222222222222222	0.5625	0.5333333333333333	0.0
427	[[2584, 23572], [2609, 23590]]	[2596.75, 23580.31887755102]	1	392	494	0.6802703601030516	0.906940534891767	1.3643285505580354	0.7935222672064778	26.21307337826003	19.213167801508224	73.698484809835	0.9655172413793104	0.0856690555645521	0.0465726104455474	0.1521284407856739	-0.0459375176765316	0.0045209841226487	49.06434316353888	0.8907323661944375	4.402404463783029	0.260164115922436	68.01020408163265	16.125303286474946	125	47	36.612977599272575	36.612977599272575	2.0	1.0	1.0		1.0	0.5	1.0	1.0	0.0	0.0			1.0	0.0	0.0		0.0	0.0	0.0		0.0
430	[[2842, 23575], [2871, 23614]]	[2855.2331125827814, 23597.629139072847]	1	755	1200	0.8092292828122949	0.7487256812149657	1.7021480815556125	0.6291666666666667	41.02555492241336	24.102224340504875	112.5685424949238	0.9556962025316456	0.0395094708756209	0.0408537088578847	0.1070872049939117	-0.0428149457477054	0.0020675827668834	73.66013986013986	0.9071613905336412	4.8781813163375976	0.1801702604331413	108.84503311258278	19.889857939159928	165	62	48.20165862208347	65.416734282556	31.0	5.0	4.0	0.7	5.0	0.1612903225806451	0.445	0.3409090909090909	7.503379953379954	0.0172491493181148	99.6794149332366	99.6794149332366	10.0	1.0	1.0		4.0	0.4	0.4814814814814815	0.4090909090909091	0.0
434	[[2911, 23586], [2939, 23619]]	[2924.1187214611873, 23603.2800608828]	1	657	986	0.835000121404155	0.8107599545767504	1.8173565434319043	0.6663286004056795	39.32244985209432	21.63716855352865	100.9116882454314	0.9633431085043987	0.070360780154529	0.0605871891162702	0.1833219924168189	-0.0158761217004306	0.0019813000316904	104.30979133226325	0.907890900180485	5.002343949939878	0.1261298856686199	106.27397260273972	23.241590185600764	175	54	44.396779674031485	57.08643530449088	31.0	6.0	4.0	0.5333333333333333	6.0	0.1935483870967742	0.4488888888888889	0.3225806451612903	13.63333333333333	0.0313409961685823			1.0	0.0	0.0		0.0	0.0	0.0		0.0
435	[[2604, 23597], [2630, 23625]]	[2616.9271758436944, 23610.870337477798]	1	563	783	0.6317931858910768	0.860597641487417	1.2900945236234336	0.719029374201788	30.46711476883849	23.61618796990689	90.66904755831212	0.9542372881355932	0.0750241611035181	0.0629243915579638	0.2206844583906911	-0.0410018782048276	0.0029321797042476	37.02251407129456	0.8660580267416312	4.396097903721108	0.1862866631667498	110.00532859680284	11.731982067084706	138	81	36.612977599272575	36.612977599272575	2.0	1.0	1.0		1.0	0.5	1.0	1.0	0.0	0.0	74.7674129977498	74.7674129977498	4.0	1.0	1.0		2.0	0.5	0.6666666666666666	0.6	0.0
437	[[2991, 23605], [3017, 23653]]	[3003.262076053443, 23628.867420349434]	1	973	1323	0.8404002991704015	0.7775863381563446	1.845133593563277	0.7354497354497355	48.16328365769785	26.10287072205221	125.39696961967	0.967196819085487	0.0642508394292245	0.0623778731976026	0.2058966210085352	-0.0069328333840431	0.0019115084050148	86.11580086580088	0.8163476288409883	4.6668063826681125	0.1422243008761182	72.73072970195273	16.741657466926284	127	34	45.6237080950848	69.07546707300492	31.0	4.0	3.0	0.6666666666666666	6.0	0.1935483870967742	0.4294444444444444	0.3260869565217391	60.0	0.1379310344827586	67.07034940547025	67.07034940547025	3.0	1.0	1.0		2.0	0.6666666666666666	0.75	0.6666666666666666	0.0
443	[[2941, 23625], [2966, 23658]]	[2953.2772963604853, 23641.689774696708]	1	577	884	0.8397370243031137	0.7950636579995578	1.841643330658652	0.6527149321266968	37.16094098209214	20.17814218608865	95.49747468305831	0.9412724306688418	0.0736504572157884	0.0662162786946797	0.1884472301726233	-0.0655451806907856	0.0029472713151477	36.0073664825046	0.8905042976254617	4.490376223725268	0.1744886590718991	98.72270363951472	13.066662343054062	135	66	48.22373487634759	63.45692059715654	31.0	4.0	3.0	0.6666666666666666	6.0	0.1935483870967742	0.4294444444444444	0.3260869565217391	60.0	0.1379310344827586			1.0	0.0	0.0		0.0	0.0	0.0		0.0
453	[[3008, 23656], [3027, 23690]]	[3017.3593155893536, 23672.25855513308]	1	526	700	0.830703493960678	0.802260146160672	1.7962508936447477	0.7514285714285714	35.02272289928417	19.49767876146748	90.76955262170048	0.9528985507246376	0.0813304972097493	0.0765167162472717	0.3015466487029109	-0.0561689901774566	0.0033059428159	176.92260692464356	0.7556191724872897	4.640148085277554	0.136976412625992	63.14638783269962	21.76174688844299	133	33	45.6237080950848	73.45155054736075	31.0	5.0	3.0	0.4	7.0	0.2258064516129032	0.3900793650793648	0.2678571428571428	104.0	0.2390804597701149	94.55852639608491	94.55852639608491	3.0	1.0	1.0		2.0	0.6666666666666666	0.75	0.6666666666666666	0.0
455	[[2730, 23668], [2751, 23690]]	[2738.640127388535, 23677.4076433121]	1	314	506	0.6242931095599302	0.7749729855010644	1.2800979997831152	0.6205533596837944	23.373303358379367	18.25899529750024	71.35533905932736	0.923529411764706	0.0909700060467294	0.0904047634887696	0.2576454761650333	-0.0498195803401352	0.0037670788016201	88.69072164948453	0.9188139089687728	4.767357721728189	0.1329263835624252	112.05095541401272	22.891685186537508	171	64	44.73427035437533	58.15957957678428	14.0	4.0	3.0	0.8333333333333334	4.0	0.2857142857142857	0.5576923076923077	0.4193548387096774	0.3333333333333333	0.0042735042735042			1.0	0.0	0.0		0.0	0.0	0.0		0.0
459	[[2684, 23677], [2710, 23717]]	[2696.5162037037035, 23698.089120370372]	1	864	1107	0.8118139169442257	0.796277370978124	1.7125744203456668	0.7804878048780488	43.91026654349167	25.639917320865276	116.76955262170046	0.9642857142857144	0.0583367512598132	0.0478837682903892	0.1447213595499958	-0.0154924552243359	0.0015812109034162	113.9939246658566	0.9111970650165006	5.072212456764546	0.1292037056286754	116.4386574074074	24.91491885458948	201	69	32.64771940915995	37.63226366366907	14.0	3.0	3.0	1.0	4.0	0.2857142857142857	0.5192307692307692	0.40625	0.0	0.0	72.23007191079935	72.23007191079935	4.0	1.0	1.0		2.0	0.5	0.6666666666666666	0.6	0.0
462	[[2711, 23692], [2734, 23747]]	[2722.390485629336, 23719.086223984144]	1	1009	1344	0.9177287384753162	0.6846862617102292	2.517574513623868	0.7507440476190477	57.07315258767687	22.669896076094357	136.08326112068522	0.960952380952381	0.0542762977940423	0.0680276367424411	0.205868206058971	-0.1029720264889985	0.0014611174300188	97.1479538300105	0.9308616572558638	5.107309806213096	0.1224806937532187	96.90782953419227	26.01456533674438	187	52	21.647216881378142	51.80175043779625	14.0	6.0	4.0	0.6666666666666667	4.0	0.2857142857142857	0.6666666666666666	0.5	4.204761904761904	0.0539072039072038			1.0	0.0	0.0		0.0	0.0	0.0		0.0
464	[[2785, 23696], [2816, 23752]]	[2799.168654173765, 23726.38500851789]	1	1174	1824	0.9116018814022052	0.6876892511707209	2.432650759242355	0.643640350877193	60.87902536065749	25.02579752944815	146.46803743153546	0.9654605263157896	0.0453524676709651	0.0612207942649068	0.2254784295135768	-0.0624401366044561	0.001469116101849	78.83974932855863	0.8772788996865695	4.847303324540868	0.1224037231668255	96.6916524701874	17.969650217961508	154	52	35.29768037804936	71.76069588886995	14.0	5.0	4.0	0.8	4.0	0.2857142857142857	0.6282051282051282	0.4814814814814814	1.5714285714285712	0.0201465201465201			1.0	0.0	0.0		0.0	0.0	0.0		0.0
466	[[2689, 23716], [2716, 23746]]	[2703.663701067616, 23729.94483985765]	1	562	868	0.8207142658887255	0.7445770780915419	1.7502747821897058	0.6474654377880185	35.91496081103907	20.51961279251659	97.39087296526012	0.9429530201342282	0.0489871395025817	0.0612362417919041	0.1657868552516711	-0.0485071250072665	0.0022591776876943	155.0225988700565	0.8859657537361223	5.056976240784955	0.0942774934587917	97.92170818505338	25.74258540108056	161	48	21.647216881378142	58.79719260870336	14.0	7.0	4.0	0.5238095238095238	3.0	0.2142857142857142	0.730769230769231	0.5909090909090909	15.057142857142855	0.193040293040293	90.12913350132784	90.12913350132784	4.0	1.0	1.0		2.0	0.5	0.6666666666666666	0.6	0.0
467	[[3050, 23712], [3092, 23767]]	[3071.335909631391, 23740.10701545779]	1	1682	2408	0.8078457681634938	0.8314744528263754	1.696658099967174	0.6985049833887044	60.32177811591677	35.553290387193414	159.43860018001263	0.9756380510440836	0.0406815577439857	0.0409385235790501	0.1247213595499958	-0.0316227766016837	0.0010492171342377	56.6230012300123	0.9562954792168812	5.222351966859236	0.1398609065370098	103.769322235434	25.112878309191565	186	46	30.618209961074257	62.98699160967997	31.0	3.0	3.0	1.0	8.0	0.2580645161290322	0.3107142857142856	0.217391304347826	0.0	0.0			1.0	0.0	0.0		0.0	0.0	0.0		0.0
470	[[3028, 23732], [3057, 23768]]	[3042.3123167155427, 23749.859237536657]	1	682	1110	0.8807372544803388	0.7715036592924719	2.111463288583197	0.6144144144144145	42.89365007568815	20.314655863361004	105.39696961967	0.9673758865248226	0.064500672989148	0.060197350256964	0.2311048073346463	0.0	0.0020984315846403	128.53953488372093	0.8426115997871138	4.781236230188007	0.1180321458523916	81.81231671554252	20.101574052386106	169	47	30.618209961074257	57.79575773318922	31.0	4.0	3.0	0.6666666666666666	8.0	0.2580645161290322	0.3273809523809522	0.218978102189781	14.0	0.032183908045977			1.0	0.0	0.0		0.0	0.0	0.0		0.0
472	[[2987, 23734], [3014, 23774]]	[3000.864935064935, 23753.01168831169]	1	770	1148	0.8320442429693901	0.7999289090425747	1.8027461381421468	0.6707317073170732	42.27654258429716	23.45119020910289	109.9827560572969	0.9637046307884856	0.0679305172277245	0.0622539119974571	0.2066204480112446	-0.0277449652534133	0.0017480773971146	90.98079561042525	0.8925645631480366	4.954749911699356	0.094146902065304	128.47792207792207	20.14016226205688	180	78	41.567095058232695	63.149981063329164	31.0	4.0	3.0	0.6666666666666666	8.0	0.2580645161290322	0.3273809523809522	0.218978102189781	14.0	0.032183908045977			1.0	0.0	0.0		0.0	0.0	0.0		0.0
476	[[2779, 23746], [2808, 23777]]	[2793.9798449612404, 23761.2992248062]	1	645	960	0.7591265037861579	0.8691569861798937	1.5362325254878912	0.671875	35.71022755335131	23.245327097868937	96.5685424949238	0.9583952451708768	0.0741867741649408	0.050997047700072	0.1717140347272574	-0.0219003700176296	0.001945344081071	184.51060358890703	0.9530359488516764	5.245176980948694	0.1010725862333969	105.10077519379846	43.64363170665752	230	49	35.29768037804936	70.25873231721401	14.0	6.0	4.0	0.6	3.0	0.2142857142857142	0.7051282051282053	0.5909090909090909	8.99047619047619	0.1152625152625152			1.0	0.0	0.0		0.0	0.0	0.0		0.0
480	[[2739, 23762], [2788, 23818]]	[2763.700087565674, 23790.130035026268]	1	2284	2850	0.5470155055133572	0.9080957219764948	1.194568334836197	0.8014035087719298	58.976456209384	49.37051693863209	177.78174593052023	0.9798369798369798	0.0345478394318068	0.0404545577248362	0.1365487995263113	-0.0657595949221429	0.0006756690000199	171.5348001796138	0.942613845734673	5.526391860750022	0.0992506798745979	113.83493870402802	38.26474036850502	236	47	41.81003857783362	64.67033713393506	14.0	7.0	4.0	0.5238095238095238	3.0	0.2142857142857142	0.7435897435897437	0.6190476190476191	11.490476190476189	0.1473137973137973			1.0	0.0	0.0		0.0	0.0	0.0		0.0
488	[[2980, 23794], [3005, 23824]]	[2992.7234782608693, 23809.39652173913]	1	575	806	0.7130105114170359	0.8789407528512692	1.4262215387992507	0.7133995037220844	32.44496342865849	22.74889457634626	90.66904755831214	0.9615384615384616	0.073595781186118	0.051391681996412	0.2016935329917233	-0.0400647259560475	0.0022031790657439	169.0845588235294	0.8328124965927117	4.903410858408847	0.1130502475129471	109.4904347826087	23.28454226534454	184	61	56.96957749126023	67.22669470510053	31.0	2.0	2.0	1.0	9.0	0.2903225806451613	0.2545502645502647	0.1818181818181818	0.0	0.0			1.0	0.0	0.0		0.0	0.0	0.0		0.0
489	[[2684, 23797], [2715, 23842]]	[2700.338427947598, 23821.450873362446]	1	916	1472	0.8616280117932896	0.6716584617951324	1.9702868411408296	0.6222826086956522	49.54237314780448	25.144751572881948	130.91168824543144	0.8884578079534433	0.0515467499729239	0.079146719368685	0.2729490168751577	-0.1	0.0015748447615272	89.05172413793102	0.8922824140849	4.930900258837465	0.1254892573777344	84.88973799126637	20.19403321926081	151	44	45.27344524290056	74.39552000078515	14.0	4.0	3.0	0.5	2.0	0.1428571428571428	0.6538461538461539	0.5909090909090909	12.852380952380951	0.1647741147741147			1.0	0.0	0.0		0.0	0.0	0.0		0.0
493	[[3264, 23804], [3289, 23845]]	[3276.5337423312885, 23824.46748466258]	1	815	1092	0.8015491093121604	0.8202556714862432	1.6724395188364471	0.7463369963369964	41.694772910262046	24.930511651189644	111.7401153701776	0.9622195985832348	0.0599680731924656	0.0485315097669103	0.1581138830084189	-0.0321332322127277	0.001527959312435	168.13454075032342	0.9047325444156374	5.20536924401941	0.09177344071932	115.26257668711656	29.13686359844773	206	59			1.0	0.0	0.0		0.0	0.0	0.0		0.0	0.0			1.0	0.0	0.0		0.0	0.0	0.0		0.0
494	[[2723, 23823], [2760, 23859]]	[2741.1313320825516, 23841.08818011257]	1	1066	1406	0.3207218306481558	0.8881600569193754	1.0557728583323287	0.7581792318634424	37.9394035286256	35.9351949893405	122.8111831820431	0.9699727024567788	0.0474151029636727	0.0670252476050875	0.1868623194944922	-0.1154337334736827	0.0016067616466562	74.38132295719845	0.9041850831022158	4.818294454457206	0.1328917313472716	103.72420262664166	19.500298635617533	192	65	45.27344524290056	66.56956867592187	14.0	5.0	3.0	0.6	3.0	0.2142857142857142	0.6666666666666667	0.5652173913043478	4.333333333333334	0.0555555555555555			1.0	0.0	0.0		0.0	0.0	0.0		0.0
495	[[2804, 23826], [2848, 23876]]	[2825.7205707491084, 23851.342449464923]	1	1682	2295	0.6486478313465036	0.8842187560797771	1.3139073223181947	0.7328976034858388	53.12607106398113	40.43365172076829	154.61017305526642	0.9745075318655853	0.0421390806433378	0.038565520674308	0.1109400392450458	-0.0316227766016837	0.0011356455492731	144.06437768240343	0.8968778870920179	5.047708959243554	0.1230931492950092	89.1985731272295	26.18297089083544	223	42	66.63018920187983	81.74888023944743	14.0	5.0	3.0	0.5	3.0	0.2142857142857142	0.6666666666666667	0.5652173913043478	12.657142857142858	0.1622710622710622	37.80392168700251	37.80392168700251	3.0	1.0	1.0		2.0	0.6666666666666666	0.75	0.6666666666666666	0.0
506	[[2734, 23859], [2789, 23917]]	[2761.0751879699246, 23887.950534230313]	1	2527	3304	0.4088218881496262	0.9105067026616748	1.095753286074157	0.7648305084745762	59.3920236934308	54.20200372496199	186.75230867899737	0.9794573643410852	0.036429695293431	0.0282867129348959	0.1	0.0	0.0005815114174562	186.82982171799023	0.9423590010562944	5.595728811752895	0.0945081301728013	103.58686189157105	39.86693678874275	237	36	50.9297321916495	71.94841960395738	14.0	6.0	3.0	0.4	3.0	0.2142857142857142	0.6794871794871795	0.5416666666666666	19.342857142857145	0.247985347985348			1.0	0.0	0.0		0.0	0.0	0.0		0.0
510	[[2829, 23890], [2858, 23941]]	[2844.557964970809, 23915.254378648875]	1	1199	1560	0.8133663024214756	0.8189473470456003	1.7189458637983903	0.7685897435897436	51.47803515082122	29.94744409057138	135.63961030678928	0.96928051738076	0.0509851871987333	0.0440556900285249	0.1466853707834505	-0.0316227766016837	0.0013309425520804	99.57541412380124	0.8889679216546761	4.9308892840680425	0.1258932810977139	97.90992493744788	21.006219975102745	190	57	50.53088191760261	70.17743777306427	14.0	4.0	3.0	0.6666666666666666	4.0	0.2857142857142857	0.5769230769230769	0.4482758620689655	3.166666666666667	0.0405982905982906	64.87277512590408	64.87277512590408	3.0	1.0	1.0		2.0	0.6666666666666666	0.75	0.6666666666666666	0.0
511	[[3140, 23904], [3169, 23938]]	[3154.6947674418607, 23921.261627906977]	1	688	1050	0.8353741800280815	0.7906716965636248	1.8192346347276984	0.6552380952380953	40.02787118345032	22.002588571782365	104.5685424949238	0.9515905947441216	0.0594060648790634	0.0631223439669674	0.1773733164948695	-0.0393959630562756	0.0019582138275693	72.104134762634	0.9377469753523214	5.035783640237703	0.1336070616601128	109.32558139534883	23.782232404682944	161	63	20.011946874502044	34.66410690920709	3.0	2.0	2.0	1.0	1.0	0.3333333333333333	1.0	1.0	0.0	0.0	70.2618652082758	70.59126023563202	5.0	2.0	2.0	0.0	2.0	0.4	0.75	0.6666666666666666	0.3333333333333333
516	[[2746, 23920], [2799, 23971]]	[2774.130222463375, 23943.04991861096]	1	1843	2808	0.7259269291123146	0.7708096800505622	1.4539705651442498	0.6563390313390314	59.970986493935904	41.246355278166256	173.3380951166243	0.95	0.0384362168503499	0.0575336617426244	0.1854101966249684	-0.1061417390493382	0.0010313945760705	62.77752934600335	0.9240815487829304	5.034054626702366	0.1426202070513746	98.88659793814432	20.26371575812634	150	51	46.36743908102935	59.568878445119175	14.0	3.0	3.0	1.0	4.0	0.2857142857142857	0.4999999999999999	0.3823529411764705	0.0	0.0			1.0	0.0	0.0		0.0	0.0	0.0		0.0
518	[[3135, 23924], [3158, 23954]]	[3146.049773755656, 23939.30995475113]	1	442	744	0.8743732151074104	0.7598459601753553	2.0607762597755315	0.5940860215053764	34.19560703394459	16.593556370680105	85.49747468305833	0.9464668094218416	0.066457734030995	0.0882093500287138	0.3350453783688631	-0.1341640786499874	0.0033684385008376	40.18004866180048	0.9070561949735813	4.4796499765459314	0.1431419341414454	104.6628959276018	14.389913785805827	141	80	20.011946874502044	28.29372668889252	3.0	2.0	2.0	1.0	1.0	0.3333333333333333	1.0	1.0	0.0	0.0	63.449081105556814	71.0539352472881	5.0	2.0	2.0	0.0	2.0	0.4	0.75	0.6666666666666666	0.3333333333333333
521	[[2801, 23935], [2835, 23983]]	[2817.948755490483, 23958.21156661786]	1	1366	1715	0.7083303690964601	0.8908644963377347	1.416669236869379	0.7965014577259475	49.69131653614303	35.076159799977866	138.81118318204307	0.9764117226590422	0.0517753895384225	0.0374708262022044	0.1236942178939665	-0.0158550648640322	0.0010394992415633	186.90280941533788	0.9136057982936266	5.267082960056893	0.1007924323765462	97.92459736456809	32.3616238022147	218	48	46.36743908102935	62.43103201314926	14.0	3.0	3.0	1.0	4.0	0.2857142857142857	0.4999999999999999	0.3823529411764705	0.0	0.0			1.0	0.0	0.0		0.0	0.0	0.0		0.0
527	[[3149, 23948], [3184, 23992]]	[3167.6068292682926, 23968.857560975608]	1	1025	1620	0.8246238411079261	0.7775074741590039	1.7677793255965968	0.6327160493827161	48.4710113270348	27.41915273314819	128.71067811865473	0.9570494864612512	0.0575231243028052	0.0841440074099125	0.2694860756704252	-0.0832797057951056	0.0013494377342773	146.8265306122449	0.9298673358464252	5.312663666427786	0.1148919030288267	124.81463414634146	31.89912118198908	229	65	36.575506503283	42.94588672359757	3.0	2.0	2.0	1.0	1.0	0.3333333333333333	1.0	1.0	0.0	0.0	68.12570782393293	80.9952641438301	5.0	2.0	2.0	0.0	2.0	0.4	0.75	0.6666666666666666	0.3333333333333333
575	[[3579, 24126], [3602, 24150]]	[3590.607843137255, 24138.392156862745]	1	459	600	0.5932893761201709	0.9579034123458176	1.2422525913426954	0.765	26.973245011009094	21.71317266632137	77.59797974644665	0.9745222929936306	0.0951305132786809	0.0476834925659798	0.2058966210085352	0.0173262123791059	0.0026757841534116	179.79723502304148	0.9163535228252152	5.031230752411644	0.0959986195598242	93.58823529411764	32.12466106466806	181	46			1.0	0.0	0.0		0.0	0.0	0.0		0.0	0.0			1.0	0.0	0.0		0.0	0.0	0.0		0.0
608	[[2652, 24316], [2681, 24348]]	[2666.4055555555556, 24332.12777777778]	1	720	990	0.7178745307756882	0.8390885827885168	1.4364255862299369	0.7272727272727273	36.76127619654108	25.592189772270245	103.84062043356592	0.9703504043126684	0.0528445594816168	0.0563011439080224	0.1985297443199773	-0.05077482889868	0.0020573385116395	59.55021834061136	0.9337409008009784	4.955340835136873	0.152291029903185	87.30555555555556	21.441482956130265	146	45	30.18763786955568	48.30740164634059	13.0	5.0	5.0	0.8	3.0	0.2307692307692307	0.6805555555555555	0.5714285714285714	0.4499999999999999	0.0068181818181818	74.66799958351339	74.66799958351339	5.0	1.0	1.0		2.0	0.4	0.625	0.5714285714285714	0.0
609	[[2693, 24320], [2729, 24360]]	[2710.828247602441, 24339.314734088926]	1	1147	1517	0.6496390955108668	0.8799750633750577	1.3153693267600133	0.7560975609756098	43.96813951129156	33.42645948692817	127.98275605729688	0.9728583545377438	0.0534634553756689	0.054386979185437	0.1618033988749894	-0.0624401366044561	0.0014306315379861	75.17269439421338	0.9651371517552326	5.253641345169106	0.1753103985814256	118.17523975588492	32.48101553777774	195	57	37.83586559601245	51.94877812652307	13.0	6.0	5.0	0.7333333333333333	3.0	0.2307692307692307	0.7222222222222223	0.6	1.1666666666666663	0.0176767676767676			1.0	0.0	0.0		0.0	0.0	0.0		0.0
611	[[2613, 24325], [2644, 24369]]	[2628.6687242798353, 24346.7829218107]	1	972	1440	0.8213210720480149	0.811169133819276	1.7529522041594077	0.675	46.7009728158025	26.641326959737043	122.71067811865476	0.9604743083003952	0.0590253341835065	0.0604304849636799	0.2221530131476822	-0.0948683298050513	0.0013068335876014	188.71197411003232	0.9155341096458408	5.309337134827917	0.0797008778377092	110.89300411522632	32.921293977426394	230	51	23.523965071647087	54.79823502145864	13.0	5.0	5.0	0.8	3.0	0.2307692307692307	0.6805555555555555	0.5714285714285714	0.4499999999999999	0.0068181818181818	34.61135242633505	34.61135242633505	5.0	1.0	1.0		2.0	0.4	0.625	0.5714285714285714	0.0
613	[[2650, 24339], [2690, 24386]]	[2668.7924388435877, 24362.22090437361]	1	1349	1968	0.7255452879356588	0.7965570794486834	1.4531199765186311	0.6854674796747967	50.99935068456743	35.09644868192584	145.88225099390854	0.9453398738612474	0.0421285490079962	0.060723044811073	0.2055728090000841	-0.0827879169304955	0.0011573903123063	96.10991544965412	0.9068476851937558	5.104928694413524	0.1273524443159757	103.15863602668644	22.47456435425353	160	45	30.18763786955568	42.62432349104962	13.0	9.0	5.0	0.5555555555555556	2.0	0.1538461538461538	0.875	0.8	8.45	0.128030303030303	74.98627931613176	74.98627931613176	5.0	1.0	1.0		2.0	0.4	0.625	0.5714285714285714	0.0
615	[[2730, 24340], [2754, 24381]]	[2742.2106631989595, 24360.449934980494]	1	769	1050	0.8157561667407479	0.8235151201064911	1.7289194328483606	0.7323809523809524	41.201132361730586	23.83056814501329	108.32590180780451	0.9672955974842768	0.0581426305005267	0.0435100535800173	0.1818558400388855	0.0	0.0017955495346518	121.4387895460798	0.88557431062406	4.898976810206359	0.1142666615630891	81.54486345903771	22.7757400137474	153	47	37.83586559601245	62.37795685250471	13.0	5.0	5.0	0.8	3.0	0.2307692307692307	0.6805555555555555	0.5714285714285714	0.5333333333333333	0.008080808080808			1.0	0.0	0.0		0.0	0.0	0.0		0.0
618	[[2616, 24364], [2624, 24373]]	[2619.515625, 24368.453125]	1	64	90	0.5060286648351591	0.933675681929464	1.159397893755441	0.7111111111111111	9.886607446671878	8.527363642733443	29.349242404917497	0.927536231884058	0.1454267358809318	0.090875709935448	0.2719854838947989	0.0158986752242971	0.0188679245283018	57.90566037735849	0.8527156627928549	3.698854333269749	0.1507394383100455	86.75	13.136304655419652	117	65	23.523965071647087	58.51634847578119	13.0	5.0	5.0	0.6	3.0	0.2307692307692307	0.6944444444444444	0.6	1.833333333333333	0.0277777777777777	29.85737187823259	29.85737187823259	5.0	1.0	1.0		2.0	0.4	0.625	0.5714285714285714	0.0
619	[[2688, 24367], [2716, 24409]]	[2702.3524945770064, 24388.136659436008]	1	922	1247	0.7896779435892356	0.8526642458225505	1.6299344814743344	0.739374498797113	43.80994251327628	26.878345731816538	116.5685424949238	0.9695057833859096	0.0481763109935589	0.0512737324482753	0.1383626861072995	-0.0807104824944294	0.001461221964664	134.29579067121728	0.9351008174384832	5.2049479779825765	0.0944481132978493	100.57483731019522	31.703365776305205	231	49	30.90936483017524	43.6399334311261	13.0	9.0	5.0	0.5555555555555556	2.0	0.1538461538461538	0.875	0.8	9.366666666666664	0.1419191919191919			1.0	0.0	0.0		0.0	0.0	0.0		0.0
622	[[3333, 24390], [3370, 24418]]	[3352.051282051282, 24402.28846153846]	1	780	1102	0.646457551419079	0.8444026628336994	1.310701957738064	0.7078039927404719	36.89387309766044	28.14817882879325	107.7401153701776	0.9605911330049262	0.0691828033126951	0.0615847368371915	0.2114899547630537	-0.0090499961700319	0.0022109889876081	100.65912117177098	0.8160094556290768	4.67167445122412	0.1663245093986441	81.5923076923077	18.012543843116585	145	45	43.90463394480943	43.90463394480943	2.0	1.0	1.0		1.0	0.5	1.0	1.0	0.0	0.0	58.16684760517504	58.16684760517504	4.0	1.0	1.0		2.0	0.5	0.6666666666666666	0.6	0.0
623	[[2675, 24390], [2702, 24438]]	[2687.7293307086616, 24415.36811023622]	1	1016	1372	0.8488648798710835	0.7753091725985753	1.891754238935925	0.7405247813411079	49.88115808803484	26.367673486008425	128.3259018078045	0.9548872180451128	0.0534867827677909	0.067122359806129	0.2698033157194479	-0.0474890193060288	0.0013121745630629	163.84281282316442	0.9200126755594638	5.242219422523345	0.112176499666452	96.8267716535433	31.469825439614795	210	40	30.90936483017524	39.52057921782653	13.0	8.0	5.0	0.6071428571428571	2.0	0.1538461538461538	0.8333333333333333	0.75	4.9833333333333325	0.0755050505050504			1.0	0.0	0.0		0.0	0.0	0.0		0.0
626	[[2644, 24409], [2670, 24460]]	[2657.58811261731, 24435.709071949947]	1	959	1404	0.8906839129092983	0.6892848190227364	2.1996242376697226	0.6830484330484331	52.40760351207204	23.82570741609601	132.22539674441617	0.9319727891156464	0.0630723174014138	0.0682791188693863	0.2495961163186379	-0.0445728325692716	0.0014040009773305	105.80926130099228	0.9291876840437916	5.173724613895727	0.1115438254353312	112.7320125130344	26.723551477337125	174	47	36.36272475309965	56.04967864393327	13.0	7.0	5.0	0.5238095238095238	2.0	0.1538461538461538	0.7916666666666666	0.7058823529411765	12.566666666666665	0.1904040404040403			1.0	0.0	0.0		0.0	0.0	0.0		0.0
627	[[2705, 24416], [2735, 24447]]	[2719.566066066066, 24431.662162162163]	1	666	992	0.2273966949396314	0.7534038666991002	1.0269025786708357	0.6713709677419355	29.878653100930787	29.095898405089237	105.39696961967	0.921161825726141	0.0584890883979377	0.1180263008253723	0.2665027323842002	-0.2121320343559643	0.0020117490161015	118.88589540412045	0.9331332131647644	5.126118014780511	0.1327234120620181	107.36036036036036	29.38523033825501	197	57	31.364090152339017	50.15395842351416	13.0	5.0	5.0	0.8	2.0	0.1538461538461538	0.7083333333333333	0.631578947368421	1.0	0.0151515151515151			1.0	0.0	0.0		0.0	0.0	0.0		0.0
629	[[3342, 24424], [3375, 24468]]	[3357.671469740634, 24445.831892411145]	1	1041	1530	0.7984030146163498	0.8411109988283387	1.66078904820545	0.6803921568627451	47.06463508665328	28.33871956074646	124.71067811865474	0.9738072965388214	0.0566107860917687	0.0370743991209398	0.1507438246269067	-0.0162966453282869	0.0012519959355494	111.34839357429718	0.92259158776739	5.24469977172609	0.1098027707114719	126.99231508165224	26.417979543323217	190	67	43.90463394480943	43.90463394480943	2.0	1.0	1.0		1.0	0.5	1.0	1.0	0.0	0.0	52.41965797391956	52.41965797391956	4.0	1.0	1.0		2.0	0.5	0.6666666666666666	0.6	0.0
632	[[2682, 24437], [2710, 24470]]	[2696.183673469388, 24452.56598639456]	1	735	986	0.5831942334167091	0.8721030343644756	1.2310226419427364	0.7454361054766734	34.22694717342334	27.803669897905483	102.91168824543142	0.9645669291338582	0.065650158677105	0.0811438461085581	0.2263215252630168	-0.0883036880224505	0.0022489795918367	39.82571428571429	0.9158519710686136	4.699466269288074	0.173053522618675	93.57006802721088	15.15750152156762	136	54	31.364090152339017	54.15137738807182	13.0	6.0	5.0	0.6	2.0	0.1538461538461538	0.75	0.6666666666666666	11.2	0.1696969696969696			1.0	0.0	0.0		0.0	0.0	0.0		0.0
635	[[3451, 24444], [3483, 24497]]	[3466.867794004612, 24471.62182936203]	1	1301	1782	0.8392390442724339	0.7923895220862335	1.839037653847421	0.7300785634118967	55.29577149077498	30.0677755972487	143.63961030678928	0.96728624535316	0.0488165808685058	0.0477778742209537	0.1690799223628507	-0.0282765131416754	0.0009961357136839	151.64153969526865	0.9553168561816968	5.579965732274916	0.1114380467725451	125.7325134511914	40.53300639908994	229	49	40.6978692004512	45.78793622574606	3.0	2.0	2.0	1.0	1.0	0.3333333333333333	1.0	1.0	0.0	0.0	77.04317961118286	77.04317961118286	4.0	1.0	1.0		2.0	0.5	0.6666666666666666	0.6	0.0
654	[[2804, 24758], [2822, 24781]]	[2812.884984025559, 24769.613418530353]	1	313	456	0.7149083907524195	0.8822613800570136	1.430168866616781	0.6864035087719298	23.94922707774731	16.745733763874885	66.76955262170047	0.93993993993994	0.1022581027107753	0.0588900378155089	0.2040735780689422	0.0	0.0040588594485219	114.05536332179932	0.7967843800144662	4.573605502502877	0.1282942669291996	96.0702875399361	16.54758398377444	133	52	48.22232037671132	48.22232037671132	2.0	1.0	1.0		1.0	0.5	1.0	1.0	0.0	0.0	20.30834522661621	21.781368973077768	4.0	2.0	2.0	0.0	2.0	0.5	0.8333333333333333	0.75	0.5
658	[[2988, 24773], [3022, 24816]]	[3004.4407783417937, 24794.616751269037]	1	1182	1540	0.690505823019746	0.9117093346211242	1.382500901923568	0.7675324675324675	45.6957429004901	33.05295702658168	127.63961030678928	0.9800995024875622	0.0578390296604718	0.0358480171730567	0.1436899790508417	0.002969402462361	0.0011706165968106	103.6731107205624	0.9530353622116386	5.363225661966974	0.1305647989437186	136.3544839255499	32.66282227156465	238	75	45.96411605919456	45.96411605919456	2.0	1.0	1.0		1.0	0.5	1.0	1.0	0.0	0.0	87.18771068685744	87.18771068685744	2.0	1.0	1.0		1.0	0.5	1.0	1.0	0.0
663	[[3737, 24791], [3798, 24833]]	[3768.4416388756554, 24812.171510242973]	1	2099	2666	0.7232553505461963	0.8793196743822791	1.448056694262078	0.7873218304576144	62.40172874040803	43.093429275024086	173.19595949289334	0.9826779026217228	0.0373835276249548	0.0384874218671648	0.1294479872797212	-0.0307314700255001	0.0010934117094884	41.235408560311285	0.9581698870736648	5.1150523097833	0.1845784488703899	120.15483563601715	22.154409388842005	183	67	49.22407073875713	49.22407073875713	2.0	1.0	1.0		1.0	0.5	1.0	1.0	0.0	0.0	65.4168219667131	65.4168219667131	2.0	1.0	1.0		1.0	0.5	1.0	1.0	0.0
664	[[2830, 24792], [2853, 24826]]	[2841.8039215686276, 24808.202111613875]	1	663	840	0.7248444455191947	0.8915557659505604	1.451563003512604	0.7892857142857143	35.05170552993519	24.147560557216167	96.66904755831212	0.9721407624633432	0.0796671661773	0.0480903119035236	0.2114661469023799	0.0087500882741199	0.0018864862671913	154.01910828025478	0.8664920693577484	5.030089538289318	0.1045119981116416	107.18702865761688	23.756774327867877	161	50	48.22232037671132	48.22232037671132	2.0	1.0	1.0		1.0	0.5	1.0	1.0	0.0	0.0	27.914919836580054	48.14750058211469	4.0	2.0	2.0	0.0	2.0	0.5	0.8333333333333333	0.75	0.5
668	[[2980, 24822], [3016, 24856]]	[2998.931182795699, 24840.24946236559]	1	930	1295	0.5016833672964967	0.8776149327271815	1.1560007693932557	0.7181467181467182	37.22232969593252	32.19922571112926	115.39696961967	0.9637305699481864	0.0547719335007716	0.0623169499975808	0.2025229196261374	-0.0580018064126674	0.0013320433194968	125.10279329608936	0.9445448236048534	5.371888519621587	0.1010581389730595	123.90860215053765	33.17404788211301	216	48	45.96411605919456	45.96411605919456	2.0	1.0	1.0		1.0	0.5	1.0	1.0	0.0	0.0			1.0	0.0	0.0		0.0	0.0	0.0		0.0
670	[[3721, 24833], [3762, 24873]]	[3740.453514739229, 24852.66439909297]	1	1323	1722	0.349243646267612	0.9114984571346748	1.067199469424929	0.7682926829268293	42.59513892320027	39.91300609074804	135.0538238691624	0.9763837638376384	0.0519824149127872	0.0376842299383091	0.1308558492881007	-0.0038614928417656	0.0011998607869431	81.58580343213728	0.9487409120809608	5.242814633691971	0.150901141431799	122.24943310657596	27.846052426386287	202	49	49.22407073875713	49.22407073875713	2.0	1.0	1.0		1.0	0.5	1.0	1.0	0.0	0.0			1.0	0.0	0.0		0.0	0.0	0.0		0.0
706	[[2943, 25001], [2967, 25029]]	[2955.1658536585364, 25014.746341463415]	1	410	725	0.9011066020985582	0.7494837206570256	2.3062857488524005	0.5655172413793104	34.8617922977928	15.115989991760516	82.91168824543142	0.9601873536299764	0.0724554231465147	0.0656431657458848	0.2360679774997897	-0.029665330141671	0.0040437858653495	161.21784776902888	0.8192614502904324	4.552945598308256	0.1930575488981185	62.96829268292683	23.6739327575082	131	35	26.30819576276385	26.30819576276385	2.0	1.0	1.0		1.0	0.5	1.0	1.0	0.0	0.0			1.0	0.0	0.0		0.0	0.0	0.0		0.0
710	[[2913, 25013], [2971, 25067]]	[2943.965427266797, 25038.551206784083]	1	1533	3245	0.9343986968575638	0.6082474845572774	2.8071832978677635	0.4724191063174114	75.04773981970963	26.73417866112029	177.9655121145938	0.926844014510278	0.0418189909949581	0.0700034140744305	0.2068542607930772	-0.1331508147231109	0.0025378991102704	41.231393775372126	0.927419795948725	4.595154150338311	0.2552336120837664	68.51598173515981	17.270361900129387	161	43	26.30819576276385	26.30819576276385	2.0	1.0	1.0		1.0	0.5	1.0	1.0	0.0	0.0	78.74571923059752	78.74571923059752	2.0	1.0	1.0		1.0	0.5	1.0	1.0	0.0
733	[[3028, 25111], [3057, 25137]]	[3041.94779771615, 25123.812398042413]	1	613	810	0.4914128591199745	0.925035882981819	1.1482021895655974	0.7567901234567901	30.01237011864936	26.138575933219588	91.25483399593904	0.9699367088607594	0.072886749672225	0.0519223445760697	0.1772547064992084	-0.052786404500042	0.0038789036564199	57.22013651877133	0.8967842142341785	4.515991687201586	0.2267929231936342	57.61990212071778	17.965093814088032	125	35			1.0	0.0	0.0		0.0	0.0	0.0		0.0	0.0	45.2481522916458	61.28543097159329	3.0	2.0	1.0	0.0	1.0	0.3333333333333333	1.0	1.0	1.0
763	[[3289, 25274], [3320, 25304]]	[3304.2261580381473, 25288.617166212534]	1	734	992	0.4935435979720636	0.9163888145200776	1.1497939391140193	0.7399193548387096	32.877760194736105	28.594480346687394	100.32590180780451	0.9683377308707124	0.063823005105902	0.0624659333543592	0.2341640786499873	-0.081478310173897	0.0018959589971044	95.1365576102418	0.9417331082743507	5.173248319534949	0.1501397823544925	88.14986376021798	28.511805360947715	184	36	40.8286258911339	63.69123332075846	3.0	2.0	2.0	1.0	1.0	0.3333333333333333	1.0	1.0	0.0	0.0	31.05205722825924	48.02833142150646	8.0	4.0	3.0	0.0	2.0	0.25	0.7857142857142857	0.7	3.75
764	[[3399, 25274], [3418, 25294]]	[3409.1899109792284, 25283.890207715132]	1	337	420	0.3892841393882474	0.91472455974766	1.08563756347762	0.8023809523809524	21.817781531368936	20.096745235564708	68.04163056034261	0.9628571428571427	0.0863084072922635	0.0473621607527776	0.1981990337346273	0.0093859111570661	0.0062690273994552	50.77215189873418	0.8318565501160844	4.160459680010288	0.2883694602458863	60.44510385756677	12.859804930585655	103	43			1.0	0.0	0.0		0.0	0.0	0.0		0.0	0.0	56.71770802464031	74.77177312801244	8.0	2.0	2.0	0.0	3.0	0.375	0.5952380952380952	0.5	0.25
772	[[3267, 25307], [3297, 25338]]	[3282.57507082153, 25323.232294617563]	1	706	992	0.6272978569410405	0.8712275919804957	1.2840606249421211	0.7116935483870968	34.26727377462484	26.686647895748248	100.91168824543142	0.956639566395664	0.0620626960152451	0.0730246840718585	0.2211343704789299	-0.1006464271134127	0.0020340057586137	69.02967359050444	0.9225185158065424	4.921033498837118	0.1622526536669313	110.03682719546742	21.03454067832341	172	70	40.8286258911339	48.96387932957383	3.0	2.0	2.0	1.0	1.0	0.3333333333333333	1.0	1.0	0.0	0.0	34.12490729426641	55.45302831352818	8.0	4.0	3.0	0.0	2.0	0.25	0.7857142857142857	0.7	3.75
776	[[2891, 25323], [2929, 25349]]	[2910.595084087969, 25336.30401034929]	1	773	1053	0.7247499219642258	0.8498435503937565	1.4513535101873598	0.7340930674264008	38.04380490180261	26.21263850244963	106.91168824543142	0.9543209876543208	0.0619945366835483	0.0638142699777151	0.2341640786499873	-0.0489056365803831	0.002530026090894	53.50670241286864	0.9165922706079488	4.718007391718907	0.2023969632432793	75.14618369987063	19.14777020453923	137	42	97.2489916836618	97.2489916836618	6.0	1.0	1.0		4.0	0.6666666666666666	0.5166666666666667	0.4166666666666667	0.0	0.0	33.141560211664974	59.33613327602755	3.0	2.0	1.0	0.0	1.0	0.3333333333333333	1.0	1.0	1.0
782	[[3286, 25357], [3328, 25393]]	[3306.3531187122735, 25375.14486921529]	1	994	1591	0.8572588330636194	0.7852259359797944	1.942178590110164	0.6247642991829039	49.724568936044086	25.60246992179211	126.12489168102783	0.9669260700389104	0.0425822503476127	0.0512048042030726	0.1436899790508417	-0.0707106781186547	0.0018332716419409	42.38766980146291	0.9477720419307628	4.92711157402046	0.1835656168843565	85.68108651911469	20.213197285276777	154	41	57.09913276801376	71.82648675919839	3.0	2.0	2.0	1.0	1.0	0.3333333333333333	1.0	1.0	0.0	0.0	62.605064506669606	78.27168585924595	8.0	3.0	3.0	0.0	3.0	0.375	0.6904761904761904	0.5833333333333334	1.25
797	[[2930, 25424], [2944, 25435]]	[2938.2950819672133, 25429.524590163935]	1	122	180	0.6482334155950785	0.8383475567586537	1.3132982083145663	0.6777777777777778	14.797935327194631	11.267764802775222	42.76345596729059	0.9104477611940298	0.1126043247371305	0.0774960183188761	0.1999999999999999	-0.0655977556888086	0.0115702479338842	27.172727272727272	0.7503723699996516	3.645798587318045	0.2032264232468056	78.13934426229508	8.062578578872882	107	65	18.209294418986733	49.44963839727109	6.0	3.0	2.0	0.3333333333333333	3.0	0.5	0.7666666666666667	0.625	4.0	0.4			1.0	0.0	0.0		0.0	0.0	0.0		0.0
798	[[2957, 25426], [2985, 25450]]	[2970.184842883549, 25437.576709796675]	1	541	725	0.7411052411532584	0.8627382771860418	1.4894497617820783	0.7462068965517241	32.26593635359199	21.662990710735247	88.76955262170047	0.9626334519572952	0.0689789497023469	0.0489545158090498	0.1536687539291807	-0.0316227766016837	0.0023736554293612	111.34108527131784	0.8863348153150736	4.874381114643274	0.1122673591298509	89.59704251386322	21.890339840081836	154	48	32.89062908916473	53.97398704180079	6.0	3.0	2.0	0.6666666666666666	2.0	0.3333333333333333	0.8	0.7142857142857143	2.0	0.2			1.0	0.0	0.0		0.0	0.0	0.0		0.0
802	[[2918, 25433], [2943, 25459]]	[2930.642477876106, 25446.04778761062]	1	565	702	0.5683554640448548	0.9430258448722038	1.215387108445833	0.8048433048433048	29.59628602909985	24.35132463017966	86.76955262170047	0.9775086505190312	0.0741920054171729	0.0407174310921477	0.1774287638819678	0.0162084467423717	0.0022111358328381	71.15241635687732	0.9451656966880072	5.053802569894549	0.1428010659927709	115.3716814159292	25.29626041489433	172	63	18.209294418986733	49.85446256519157	6.0	3.0	2.0	0.6666666666666666	2.0	0.3333333333333333	0.8	0.7142857142857143	2.0	0.2			1.0	0.0	0.0		0.0	0.0	0.0		0.0
803	[[3405, 25432], [3460, 25464]]	[3432.828762541806, 25448.009364548496]	1	1495	1848	0.8319327078418078	0.8222613513399074	1.802202717295094	0.808982683982684	58.64287233506152	32.53955383170099	151.1543289325507	0.9733072916666666	0.0482649070686004	0.045815727724921	0.1341640786499874	-0.0402660627072488	0.0012238917136542	36.67852257181943	0.9732438825441933	5.2342042553680255	0.19841131401554	117.276254180602	25.83690688155793	186	51	46.86596533485585	55.14120227628917	20.0	4.0	4.0	1.0	6.0	0.3	0.4307017543859648	0.3064516129032258	0.0	0.0	66.77833400180701	80.15586094164377	15.0	3.0	2.0	0.0	4.0	0.2666666666666666	0.5476190476190476	0.4516129032258064	26.666666666666675
804	[[3365, 25433], [3392, 25471]]	[3376.860186418109, 25451.440745672437]	1	751	1092	0.8221022871421477	0.8093585992724189	1.7564202725050313	0.6877289377289377	41.2495317612054	23.48500094591526	107.9827560572969	0.9640564826700898	0.0572721938891011	0.0541904336604367	0.1860234418148779	-0.0277350098112614	0.0023197828557	123.84129213483143	0.8091806215590506	4.736309232892498	0.1894647560685803	72.0306258322237	20.27541050417955	153	35	29.28705019445821	59.15311429666991	20.0	4.0	4.0	1.0	6.0	0.3	0.4307017543859648	0.3064516129032258	0.0	0.0	42.991716125791406	67.3165079838589	15.0	2.0	2.0	0.0	5.0	0.3333333333333333	0.5083333333333333	0.4242424242424242	4.2
808	[[3593, 25458], [3649, 25494]]	[3621.345744680851, 25475.862367021276]	1	1504	2109	0.7892540803944138	0.8140907723730024	1.6284874068434891	0.7131341868183974	56.20999311824926	34.51668885005476	152.36753236814712	0.9579617834394905	0.0443725243675532	0.059293956315384	0.162411342321499	-0.0756971849872429	0.0010115752647776	60.672801635991824	0.9675498009328806	5.353585815134173	0.1588929290188672	118.72406914893617	30.372975029875345	193	56			1.0	0.0	0.0		0.0	0.0	0.0		0.0	0.0	95.49874933596728	95.49874933596728	2.0	1.0	1.0		1.0	0.5	1.0	1.0	0.0
810	[[3373, 25464], [3396, 25494]]	[3384.722807017544, 25479.65263157895]	1	570	744	0.5858438939955132	0.9160533416162278	1.2339221165388827	0.7661290322580645	29.984378741520835	24.300057791026703	88.42640687119284	0.967741935483871	0.0699123122243995	0.0755275370487707	0.3243194212310014	-0.0811456406657908	0.0024060222841033	48.00371057513915	0.9209286832002171	4.756330012478126	0.1510283249675047	97.04561403508772	17.23627417483194	139	54	29.28705019445821	56.92286332015758	20.0	5.0	4.0	0.7	5.0	0.25	0.5324561403508772	0.4042553191489361	22.5	0.131578947368421	31.16990827536912	54.71353965494764	15.0	2.0	2.0	0.0	5.0	0.3333333333333333	0.5083333333333333	0.4242424242424242	4.2
811	[[3402, 25476], [3430, 25508]]	[3415.827538247566, 25491.682892906814]	1	719	957	0.5840512014429987	0.923514088856372	1.2319567325821734	0.7513061650992685	33.62050272472	27.29032752169116	98.91168824543142	0.970310391363023	0.0657597000698331	0.0359306636867693	0.1397388778187337	0.0	0.0017424712492243	100.21282798833818	0.9221867793835388	5.110062937836664	0.1100629908386792	108.64394993045896	25.030186259305346	177	57	33.350134819947016	53.280352376919005	20.0	5.0	4.0	0.7	5.0	0.25	0.5324561403508772	0.4042553191489361	22.5	0.131578947368421	61.13354509173056	79.94429251588797	15.0	2.0	2.0	0.0	4.0	0.2666666666666666	0.4999999999999999	0.4242424242424242	10.500000000000002
812	[[3435, 25476], [3481, 25527]]	[3456.9268004722553, 25503.006493506495]	1	1694	2444	0.7795310559755707	0.8252341085668516	1.5965168377360472	0.693126022913257	58.99752338650272	36.95389988505514	160.61017305526642	0.9735632183908046	0.0407176994910086	0.0449132800873862	0.17655928723231	-0.0603941292159915	0.0010162586548889	65.5688185140073	0.9612750762994908	5.308153470107744	0.1695592709947867	121.9232585596222	29.009667643263	193	57	42.63066133611901	68.44936070711324	20.0	4.0	4.0	1.0	6.0	0.3	0.4307017543859648	0.3064516129032258	0.0	0.0	64.34126371098856	73.18072032904297	15.0	3.0	2.0	0.0	6.0	0.4	0.4369047619047619	0.2978723404255319	13.833333333333332
815	[[3161, 25492], [3190, 25537]]	[3176.0447427293066, 25512.508948545863]	1	894	1380	0.8625542385825492	0.7308442095190613	1.9764228215254576	0.6478260869565218	47.98266007546065	24.27752784114601	123.9827560572969	0.94006309148265	0.0495439707991072	0.071277714623465	0.2002141737948801	-0.0933177698347133	0.0017605242079031	80.10966981132076	0.8532223902929608	4.734188022128969	0.1464263093620781	97.68903803131992	16.91462813472155	155	58	57.28560418943659	76.10931913495254	20.0	3.0	3.0	0.6666666666666666	5.0	0.25	0.4017543859649122	0.3015873015873015	0.5	0.0029239766081871			1.0	0.0	0.0		0.0	0.0	0.0		0.0
816	[[3257, 25496], [3281, 25530]]	[3268.2992805755393, 25512.61870503597]	1	695	875	0.7250677105054951	0.8761533509307177	1.4520582965508857	0.7942857142857143	35.98075593445317	24.77914007992604	99.84062043356596	0.9639389736477116	0.0611525042133283	0.0393560500257706	0.1566662307296003	0.0	0.00188246097337	109.98484848484848	0.8726450262166872	4.935658187598997	0.1039634754981516	108.78273381294964	21.259215278388936	168	58	51.17749701387936	67.7067721631755	20.0	3.0	3.0	0.6666666666666666	5.0	0.25	0.4578947368421051	0.3653846153846153	5.636904761904763	0.0329643553327763	52.245014626421	71.03837823095341	15.0	2.0	2.0	0.0	5.0	0.3333333333333333	0.5083333333333333	0.4242424242424242	4.2
818	[[2961, 25505], [2986, 25546]]	[2973.74201183432, 25526.09704142012]	1	845	1092	0.792285889382933	0.83648340011476	1.638941140533548	0.7738095238095238	42.144335651694654	25.714368020546974	112.66904755831214	0.9635119726339796	0.0635024262595016	0.0457569038693394	0.1712216486974569	-0.0393581137383715	0.0014531434890021	186.4470734744708	0.9260408589526458	5.364915584285009	0.1111251015087938	118.16331360946744	34.928116592008834	217	52	32.266790497270755	70.59103377715596	6.0	3.0	2.0	0.3333333333333333	3.0	0.5	0.7666666666666667	0.625	4.0	0.4	85.34628148163922	92.052128500263	8.0	5.0	2.0	0.0	2.0	0.25	0.8571428571428571	0.7777777777777778	15.333333333333332
820	[[2991, 25517], [3020, 25550]]	[3005.0939153439153, 25533.72619047619]	1	756	1020	0.5912325700118937	0.9177982134498	1.2399238905710346	0.7411764705882353	34.60740202756348	27.910908315207465	101.7401153701776	0.9704749679075738	0.0669472972101553	0.0466973885669743	0.1746512491528716	-0.0082705415141986	0.0022329478748628	57.56371191135735	0.8921615082097591	4.730965168887499	0.1841676741205616	108.71428571428572	16.210923129871418	145	66	32.266790497270755	32.266790497270755	6.0	1.0	1.0		4.0	0.6666666666666666	0.5166666666666667	0.4166666666666667	0.0	0.0	94.57998979914709	95.8955983719838	8.0	2.0	2.0	0.0	3.0	0.375	0.5714285714285714	0.4666666666666667	0.3333333333333333
821	[[3210, 25519], [3241, 25563]]	[3225.7287839020123, 25541.024496937884]	1	1143	1440	0.7017035237589185	0.896611978084861	1.4035697167849774	0.79375	45.26771155377381	32.25184400349148	126.5685424949238	0.9752559726962458	0.0600537945090305	0.0415687657137885	0.1618033988749894	0.0	0.001542795146665	68.44535519125682	0.8876540475119273	4.816092201602872	0.1450565913481883	90.36220472440944	17.256341404647408	146	55	51.17749701387936	65.79789645992756	20.0	4.0	3.0	0.5	5.0	0.25	0.4842105263157893	0.3725490196078431	9.029761904761903	0.0528056251740462	95.5194242807067	95.5194242807067	15.0	1.0	1.0		7.0	0.4666666666666667	0.3959183673469388	0.2978723404255319	0.0
824	[[3299, 25536], [3328, 25566]]	[3314.475988700565, 25550.439265536723]	1	708	930	0.6959581938257463	0.8779124385052443	1.3925980311917647	0.7612903225806451	35.61690328650278	25.57586790211269	100.66904755831212	0.97119341563786	0.064749857867213	0.0555712345660715	0.1760111430836638	-0.0209993290233358	0.0021316565174798	52.1698670605613	0.9510864848452044	4.909694622655611	0.1425360039721413	95.0819209039548	22.88645667496362	159	59	59.430797147740144	75.75732327883404	20.0	6.0	3.0	0.3333333333333333	4.0	0.2	0.6096491228070177	0.5	47.30952380952381	0.2766638819270398	27.97259062781783	51.00696130944813	15.0	2.0	2.0	0.0	5.0	0.3333333333333333	0.5083333333333333	0.4242424242424242	4.2
832	[[3359, 25556], [3383, 25579]]	[3371.5032258064516, 25567.169892473117]	1	465	600	0.3770307546584549	0.9417726179725846	1.0796795524351697	0.775	25.34497879357929	23.474538103842765	78.76955262170046	0.9647302904564315	0.079755524584213	0.0433861046296608	0.1657868552516711	0.0	0.00278176274289	77.83219954648526	0.9319583365737923	4.939678552366396	0.1713828516031657	119.56344086021504	23.365371790604343	173	54	38.04976013339912	58.33565884791047	20.0	7.0	4.0	0.4285714285714286	4.0	0.2	0.6447368421052632	0.5277777777777778	72.53571428571429	0.4241854636591479	68.26510875092575	74.42766124783469	15.0	2.0	2.0	0.0	5.0	0.3333333333333333	0.5083333333333333	0.4242424242424242	4.2
836	[[3387, 25572], [3424, 25607]]	[3405.798418972332, 25589.648221343872]	1	1012	1368	0.5549804022373335	0.8833904688446664	1.2021204122667084	0.7397660818713451	39.7273395608974	33.04772064055368	119.9827560572969	0.9628924833491912	0.0497613165868989	0.046446854442887	0.1425339939953798	-0.0398700340237895	0.0014948938457403	59.05327868852459	0.9462946567970728	5.09799166590884	0.1484662038441493	105.54150197628458	23.613849542888723	166	50	34.5372830984488	56.98219286434496	20.0	5.0	4.0	0.8	4.0	0.2	0.5438596491228072	0.4318181818181818	2.642857142857143	0.0154553049289891			1.0	0.0	0.0		0.0	0.0	0.0		0.0
837	[[3167, 25575], [3199, 25608]]	[3183.3625866050807, 25590.956120092378]	1	866	1122	0.3684690574937309	0.8980182912849642	1.07568519650026	0.7718360071301248	34.601613467298705	32.167044391681685	110.08326112068522	0.9665178571428572	0.0563146354681579	0.0543262410209578	0.1870046921453418	-0.0488103081010251	0.0023749537721893	30.943509615384617	0.9033741666457142	4.535903949232191	0.1951350757783523	118.36605080831409	12.800609915001427	155	83	65.48329301619601	81.29016832679072	20.0	3.0	3.0	0.3333333333333333	5.0	0.25	0.4350877192982454	0.3333333333333333	5.976190476190476	0.0349484823169033			1.0	0.0	0.0		0.0	0.0	0.0		0.0
840	[[3363, 25588], [3392, 25621]]	[3374.8945736434107, 25605.068217054264]	1	645	1020	0.7122902131409178	0.7986650702071378	1.4247346780202468	0.6323529411764706	34.81025176718901	24.43279601754336	100.74011537017762	0.9555555555555556	0.0623456446376525	0.0712489148857295	0.2480902967244718	-0.0230685899199689	0.0023063261911331	82.94599018003274	0.9077624046002276	4.829368579085552	0.1459035178448392	78.28217054263565	20.78888511022065	143	44	28.93567914819617	48.984703763154215	20.0	7.0	4.0	0.5714285714285714	3.0	0.15	0.6315789473684212	0.5135135135135135	21.19047619047619	0.1239209133945976	99.06635497059298	99.06635497059298	15.0	1.0	1.0		7.0	0.4666666666666667	0.3959183673469388	0.2978723404255319	0.0
848	[[3369, 25614], [3409, 25648]]	[3388.5746341463414, 25630.565853658536]	1	1025	1435	0.7013115181873302	0.8622055579817434	1.4028099613752314	0.7142857142857143	42.93618849714221	30.60727374294529	122.22539674441616	0.9633458646616542	0.0474922518293959	0.0528398587614053	0.1489033196306445	-0.0847758096593145	0.0015406591164166	71.96161616161616	0.9451927287971116	5.070471727772555	0.1527284102719474	90.8780487804878	25.247685353412844	178	49	28.93567914819617	53.08151294915831	20.0	6.0	4.0	0.6666666666666667	4.0	0.2	0.5833333333333335	0.4634146341463415	11.452380952380953	0.0669729880256196			1.0	0.0	0.0		0.0	0.0	0.0		0.0
849	[[3263, 25617], [3286, 25644]]	[3274.8191268191267, 25630.39916839917]	1	481	672	0.5791212031709708	0.9024374593775678	1.226630456899065	0.7157738095238095	27.46652057920712	22.391846235941983	81.84062043356595	0.9543650793650794	0.0811053899299541	0.0521477421095218	0.1854101966249684	-0.0082705415141986	0.0032016139642998	87.00441501103752	0.7886189285039966	4.457679005745632	0.1435881547069312	78.75051975051976	15.67922088323674	131	47	46.870406991153054	77.88851047715845	20.0	4.0	3.0	0.3333333333333333	4.0	0.2	0.530701754385965	0.4318181818181818	19.33333333333333	0.1130604288499025			1.0	0.0	0.0		0.0	0.0	0.0		0.0
850	[[3297, 25623], [3342, 25656]]	[3320.859960552268, 25639.178500986192]	1	1014	1564	0.7637426326853812	0.7485823099651652	1.5491365958530166	0.6483375959079284	45.337802913183694	29.266497889567244	130.46803743153546	0.9319852941176472	0.0516718978637891	0.068814230617525	0.2068542607930772	-0.08	0.0017601500770522	38.95097037793667	0.9466363184162728	4.876277781570802	0.1867831368049826	83.54536489151874	19.19934389326737	131	48	38.71556374349022	61.15609200698341	20.0	7.0	4.0	0.5714285714285714	3.0	0.15	0.6403508771929826	0.5277777777777778	22.06547619047619	0.1290378724589251			1.0	0.0	0.0		0.0	0.0	0.0		0.0
851	[[3419, 25624], [3469, 25661]]	[3445.3232819074333, 25643.31206171108]	1	1426	1938	0.7802114796258443	0.835302276123891	1.5986805774883894	0.7358101135190919	54.25782976667497	33.9391311377016	146.46803743153546	0.9727148703956344	0.0499510956812477	0.047739564874763	0.1600185859215226	-0.038786481894646	0.0011201405210573	78.11383285302594	0.9275833264848083	5.103467462122628	0.1342914847087281	108.44880785413744	23.06683932442632	188	64	58.162486556467066	68.31777539840023	20.0	3.0	3.0	1.0	4.0	0.2	0.4473684210526314	0.3584905660377358	0.0	0.0			1.0	0.0	0.0		0.0	0.0	0.0		0.0
856	[[2741, 25648], [2770, 25694]]	[2755.1014625228518, 25671.119744058502]	1	1094	1410	0.7825903288164722	0.8348309397862612	1.606330099999857	0.775886524822695	47.40424501517669	29.510898796692477	128.3259018078045	0.9630281690140844	0.0553838890886674	0.0445098041187397	0.1603941292159915	-0.035124894170334	0.0023909674158851	88.11652340019103	0.8493313415420032	4.640881041508969	0.1954536138038482	73.27330895795247	19.157751750194887	153	46			1.0	0.0	0.0		0.0	0.0	0.0		0.0	0.0	88.40461565294721	88.40461565294721	2.0	1.0	1.0		1.0	0.5	1.0	1.0	0.0
863	[[3328, 25664], [3345, 25684]]	[3336.4109589041095, 25674.633561643837]	1	292	378	0.5286102272244201	0.9639260516429456	1.1780440811707815	0.7724867724867724	20.993090133707145	17.820292524914237	61.698484809834994	0.9668874172185432	0.1061497163146702	0.0629588841090573	0.2669252677110946	0.0	0.0044525537506297	81.60885608856088	0.8068338593446941	4.437215567473608	0.1258557599862534	108.26712328767124	15.46551227107327	164	78	38.71556374349022	71.61712534545643	20.0	5.0	3.0	0.4	4.0	0.2	0.5482456140350879	0.4318181818181818	36.32738095238095	0.2124408242829295			1.0	0.0	0.0		0.0	0.0	0.0		0.0
866	[[2930, 25679], [2958, 25716]]	[2943.9707006369426, 25696.900636942675]	1	785	1102	0.7158555655671487	0.8782316871331384	1.4321551174875509	0.7123411978221416	37.97785053883817	26.517972861391737	105.9827560572969	0.965559655596556	0.0537062566790307	0.0444299548919692	0.1275194955428097	-0.0685644214483702	0.0017974620481031	60.429718875502	0.9471885678311048	5.032724152573572	0.1479363384788861	114.38853503184713	23.73700105053241	166	69			1.0	0.0	0.0		0.0	0.0	0.0		0.0	0.0	79.97902579129484	86.99030862781791	8.0	2.0	2.0	0.0	3.0	0.375	0.5714285714285714	0.4666666666666667	0.3333333333333333
873	[[3200, 25704], [3226, 25730]]	[3212.9665427509294, 25716.659851301116]	1	538	729	0.6956021514742953	0.8929597994903758	1.391929474547988	0.7379972565157751	30.92278561370643	22.21577039580129	87.01219330881975	0.955595026642984	0.0762001750103323	0.0563895975711227	0.2020605265763929	-0.0363291655301146	0.002922016995952	30.318982387475536	0.9238405028136616	4.5527802073929164	0.1776599810936451	128.10594795539035	13.947522528971806	164	87	52.26490508781875	52.26490508781875	20.0	1.0	1.0		6.0	0.3	0.2938596491228071	0.2435897435897435	0.0	0.0	37.94856196574936	37.94856196574936	3.0	1.0	1.0		2.0	0.6666666666666666	0.75	0.6666666666666666	0.0
874	[[3241, 25706], [3282, 25764]]	[3261.9633375474086, 25734.851453855877]	1	1582	2478	0.8389372551704837	0.7420249795921581	1.837464665421008	0.6384180790960452	61.56961235587864	33.507916377685305	163.6812408671319	0.9377593360995852	0.0488059052533441	0.0690153911149524	0.1893014854194611	-0.0911118414190411	0.0010903075581292	120.99277741300064	0.9128417957900764	5.140350364221711	0.1131836253161449	88.47534766118837	26.020493461870256	192	46	52.26490508781875	74.00896784142137	20.0	2.0	1.0	0.0	5.0	0.25	0.3956140350877192	0.3166666666666666	18.0	0.1052631578947368	89.6936201219391	89.6936201219391	3.0	1.0	1.0		2.0	0.6666666666666666	0.75	0.6666666666666666	0.0
890	[[3034, 25787], [3060, 25811]]	[3047.4298642533936, 25801.350678733033]	1	442	675	0.6379346946448302	0.6962041365550741	1.2985487349017495	0.6548148148148148	28.171895416944004	21.694908061402515	89.31980515339464	0.8387096774193549	0.0586737489789254	0.0972462746438768	0.219984830529875	-0.1495224546783628	0.0031876905211206	86.81927710843374	0.8952070300750057	4.713255844298111	0.1797643427402322	109.12443438914028	20.27314364342323	165	62	41.19588277577455	41.19588277577455	2.0	1.0	1.0		1.0	0.5	1.0	1.0	0.0	0.0			1.0	0.0	0.0		0.0	0.0	0.0		0.0
891	[[3074, 25804], [3099, 25829]]	[3085.9615384615386, 25815.925]	1	520	676	0.713840623717061	0.8847307738459511	1.4279427418837989	0.7692307692307693	30.89172756533073	21.63372988231806	85.94112549695429	0.968342644320298	0.0712023879957131	0.0424132778353067	0.1436899790508417	-0.0121267812518166	0.0023357209592027	128.6437246963563	0.902678564787759	4.993097601672544	0.137251895672333	104.82692307692308	25.589000907726376	157	46	41.19588277577455	41.19588277577455	2.0	1.0	1.0		1.0	0.5	1.0	1.0	0.0	0.0			1.0	0.0	0.0		0.0	0.0	0.0		0.0
894	[[3667, 25814], [3717, 25843]]	[3691.54535637149, 25828.04967602592]	1	926	1530	0.9043602110089684	0.6690339374590579	2.3431826658734844	0.6052287581699346	52.86206395498144	22.559941538008808	131.88225099390857	0.938196555217832	0.0389451788040823	0.0701271210194518	0.2151421041817723	-0.1	0.0016466402421896	41.505027932960886	0.962502854580952	5.074881861913799	0.1830264483041141	110.34233261339092	23.192044526779718	163	54			1.0	0.0	0.0		0.0	0.0	0.0		0.0	0.0			1.0	0.0	0.0		0.0	0.0	0.0		0.0
901	[[3230, 25863], [3255, 25897]]	[3242.7724458204334, 25879.46439628483]	1	646	910	0.8060596581901864	0.8438253882778776	1.689662150391931	0.7098901098901099	37.43430185351132	22.15490347867953	98.08326112068522	0.964179104477612	0.0668986568735457	0.0540098579923333	0.1796250096017158	-0.0646968902724716	0.003356360879779	196.4353518821604	0.7478329883754432	4.47992108263764	0.1727758438030114	66.87925696594428	22.888834260687577	154	42			1.0	0.0	0.0		0.0	0.0	0.0		0.0	0.0	63.1798038976798	63.1798038976798	2.0	1.0	1.0		1.0	0.5	1.0	1.0	0.0
912	[[3029, 25962], [3058, 25990]]	[3043.305263157895, 25976.454135338347]	1	665	870	0.4132567503518469	0.9324284018627116	1.0981594794756828	0.764367816091954	30.512902709630254	27.785493163705752	94.66904755831212	0.9665697674418604	0.068567620672575	0.0366126972516707	0.1531232894103359	0.0029760335416826	0.0023238795933705	60.35220125786164	0.8618062818551908	4.595670477639251	0.1691798180970831	125.62857142857143	14.755718001800432	166	92			1.0	0.0	0.0		0.0	0.0	0.0		0.0	0.0	78.26864393737532	78.26864393737532	2.0	1.0	1.0		1.0	0.5	1.0	1.0	0.0
932	[[3764, 26124], [3810, 26172]]	[3786.428779069767, 26147.52034883721]	1	1376	2303	0.8767447724118599	0.7633074522041505	2.0791925894745744	0.5974815458098133	60.582525861595	29.137524906677644	150.50966799187808	0.964936886395512	0.0448841293847197	0.0501042027781549	0.1507094802618913	-0.0468521285665818	0.0010431993567031	95.64506405425772	0.9325650654089256	5.242217943726822	0.1263351652584016	103.09375	26.552012721113087	201	45			1.0	0.0	0.0		0.0	0.0	0.0		0.0	0.0			1.0	0.0	0.0		0.0	0.0	0.0		0.0
945	[[3293, 26219], [3316, 26247]]	[3304.2435424354244, 26232.78966789668]	1	542	696	0.5996285095395733	0.9295700466705072	1.2495650215402567	0.7787356321839081	29.413862287656357	23.539281094312177	85.59797974644665	0.966131907308378	0.0823237038306368	0.0468987440898727	0.1977197537924274	0.0226980081833874	0.0038644369207619	46.83235867446393	0.8625448664100454	4.373028709112918	0.2191530598239099	68.73062730627306	14.348500544383358	116	43			1.0	0.0	0.0		0.0	0.0	0.0		0.0	0.0			1.0	0.0	0.0		0.0	0.0	0.0		0.0
958	[[3730, 26425], [3760, 26449]]	[3743.3880597014922, 26436.94589552239]	1	536	775	0.6622827095246536	0.7648793088367941	1.3346608092724594	0.6916129032258065	30.510902874816374	22.86041716580279	93.84062043356592	0.9321739130434784	0.0711168398800274	0.0822144257620356	0.334209081462851	-0.1132957946836153	0.0038404977593879	25.190569744597248	0.9153729477565882	4.4666251452772965	0.2637464746033753	82.79664179104478	12.518257856715076	112	54			1.0	0.0	0.0		0.0	0.0	0.0		0.0	0.0			1.0	0.0	0.0		0.0	0.0	0.0		0.0
963	[[3628, 26747], [3675, 26776]]	[3653.3310069790627, 26762.486540378864]	1	1003	1440	0.7813233834541861	0.7273402493145614	1.6022395313540754	0.6965277777777777	46.95046734626491	29.3030264373682	131.63961030678928	0.9287037037037036	0.0420733268800585	0.0719497817392723	0.2216378806242485	-0.1094344069758929	0.0017026251461366	66.91752577319588	0.9571864068302528	4.998655257907847	0.1736104998136059	84.01096709870389	27.72264856811162	213	42	22.82551091475889	58.96816629039815	7.0	5.0	5.0	1.0	2.0	0.2857142857142857	0.9166666666666666	0.8571428571428571	0.0	0.0			1.0	0.0	0.0		0.0	0.0	0.0		0.0
964	[[3654, 26776], [3675, 26793]]	[3665.140776699029, 26782.019417475727]	1	209	396	0.7498595675526647	0.5638543148396763	1.5114940907752683	0.5277777777777778	21.803284066289464	14.424987963470125	68.24873734152916	0.774074074074074	0.0741213625084156	0.1512575339994515	0.3577708763999663	-0.203452804825775	0.0062428263486464	46.90476190476191	0.94707676681414	4.461193287250091	0.2003937409045803	127.03827751196172	20.15771472815664	195	87	22.82551091475889	52.806462466297546	7.0	5.0	5.0	1.0	2.0	0.2857142857142857	0.9166666666666666	0.8571428571428571	0.0	0.0			1.0	0.0	0.0		0.0	0.0	0.0		0.0
965	[[3607, 26777], [3653, 26819]]	[3629.0351826792967, 26797.609607577808]	1	1479	2021	0.5277791952319757	0.747232649768771	1.1773271131214726	0.7318159327065809	47.573848570926415	40.40835213995272	157.71067811865476	0.9266917293233082	0.0390157496163839	0.0949779111371213	0.2184718294492801	-0.287539330163061	0.001328768347478	77.43326345213137	0.955757580406393	5.211712036955552	0.1739521233138125	90.91277890466532	29.395300140855767	199	45	26.196401821013083	39.26239067492533	7.0	5.0	5.0	1.0	2.0	0.2857142857142857	0.9166666666666666	0.8571428571428571	0.0	0.0			1.0	0.0	0.0		0.0	0.0	0.0		0.0
966	[[3575, 26805], [3612, 26847]]	[3594.6184919210054, 26827.43985637343]	1	1114	1634	0.534825757430114	0.8078335371250467	1.183484654195798	0.6817625458996328	41.64245224121524	35.18630519929482	131.63961030678925	0.9562231759656652	0.043625241392354	0.0482018299052516	0.155195102650925	-0.0566600788198038	0.0015683833446232	56.71802054154996	0.9632628813033778	5.119771458422148	0.1600019900494728	94.69569120287254	27.18098526342049	195	53	22.510478212948584	55.60282566713386	7.0	6.0	5.0	0.7333333333333333	1.0	0.1428571428571428	1.0	1.0	2.0	0.1333333333333333			1.0	0.0	0.0		0.0	0.0	0.0		0.0
967	[[3506, 26813], [3539, 26848]]	[3523.3605720122573, 26829.65168539326]	1	979	1224	0.497278830574179	0.8822991861036159	1.1526171335365325	0.7998366013071896	38.29641332252348	33.225615174589684	118.08326112068524	0.9645320197044336	0.060748506979839	0.0506038176321355	0.1436899790508417	-0.0560316928448239	0.0013410505722567	118.95010615711251	0.9267290916241416	5.232065718086583	0.1156927010772046	130.69458631256384	28.430329539052806	214	69	71.2922389698523	82.18658663244932	7.0	2.0	2.0	1.0	2.0	0.2857142857142857	0.6666666666666666	0.6	0.0	0.0			1.0	0.0	0.0		0.0	0.0	0.0		0.0
968	[[3609, 26813], [3625, 26829]]	[3615.972222222222, 26820.316666666666]	1	180	289	0.5179236992790044	0.774507237959668	1.1690070715935996	0.6228373702422145	17.325156905445073	14.820403850788756	54.04163056034261	0.9137055837563453	0.0904980965004984	0.0841881853038016	0.2686711639084274	-0.0366625260259786	0.015243328691332	5.582822085889571	0.8741205994256829	3.362767071886344	0.4196907231190884	70.11666666666666	4.772927124242872	83	60	22.510478212948584	43.19634276430885	7.0	6.0	5.0	0.7333333333333333	1.0	0.1428571428571428	1.0	1.0	2.0	0.1333333333333333			1.0	0.0	0.0		0.0	0.0	0.0		0.0
969	[[3633, 26819], [3665, 26851]]	[3648.841628959276, 26835.25226244344]	1	884	1089	0.3621765681015121	0.8137189314798011	1.072835318398561	0.8117539026629935	35.22451765426077	32.83310779406572	116.84062043356596	0.9315068493150684	0.0479974002022533	0.0686580339830598	0.2458990535760588	-0.095831484749991	0.0017409873586754	46.38724911452184	0.9628321804007702	5.101680502133733	0.1702776606949515	97.17307692307692	25.012180725602303	189	44	36.10359982679067	52.39968345070093	7.0	5.0	5.0	1.0	2.0	0.2857142857142857	0.9166666666666666	0.8571428571428571	0.0	0.0			1.0	0.0	0.0		0.0	0.0	0.0		0.0
974	[[3319, 26961], [3349, 26992]]	[3335.3475783475783, 26975.81339031339]	1	702	992	0.754287289337653	0.8563208182249074	1.52312599464416	0.7076612903225806	37.27700679463571	24.474013919869147	101.49747468305831	0.9642857142857144	0.0654395835536794	0.0550827953950169	0.1574527322526313	-0.0450043779586488	0.0048607707730006	47.41194029850746	0.9318514415555588	4.494706054963626	0.28823606930039	80.38888888888889	18.786126955865576	158	57	60.197634622618175	60.197634622618175	2.0	1.0	1.0		1.0	0.5	1.0	1.0	0.0	0.0			1.0	0.0	0.0		0.0	0.0	0.0		0.0
975	[[3669, 26963], [3695, 26991]]	[3681.6774716369528, 26977.429497568883]	1	617	783	0.4337329025683693	0.9360431444997172	1.1098268054704008	0.7879948914431673	29.604906921573274	26.675249485459325	91.01219330881976	0.9670846394984326	0.0695111659924349	0.0463087253609681	0.1589099074775073	-0.0344223677359893	0.002273358322921	80.60714285714286	0.9314458291844536	4.954115808464201	0.1488772006263053	113.84602917341978	24.080375029099912	179	63			1.0	0.0	0.0		0.0	0.0	0.0		0.0	0.0			1.0	0.0	0.0		0.0	0.0	0.0		0.0
977	[[3368, 26980], [3407, 27026]]	[3388.669534050179, 27003.75125448029]	1	1395	1880	0.6315822921484798	0.849641339977168	1.289808576108436	0.7420212765957447	48.38925179623489	37.51661501758129	143.63961030678928	0.960082587749484	0.0404196241247306	0.0642999904891986	0.1712691749306816	-0.1161480823184794	0.0021055481689545	27.22032640949555	0.964307390694476	4.836799220361757	0.2407402507094582	100.94193548387096	19.74864083657139	169	67	60.197634622618175	60.197634622618175	2.0	1.0	1.0		1.0	0.5	1.0	1.0	0.0	0.0			1.0	0.0	0.0		0.0	0.0	0.0		0.0
981	[[3885, 27011], [3910, 27044]]	[3896.579100145138, 27026.969521044994]	1	689	884	0.6889607715275744	0.8831850801138498	1.3796935554553202	0.7794117647058824	35.094826745097215	25.436682375105665	99.01219330881976	0.9731638418079096	0.0633712083091567	0.0344105470609653	0.1365487995263113	-0.0239341638162268	0.0020068760561738	60.7618320610687	0.9336302395844428	4.981640802086519	0.1452240915514807	102.1944847605225	21.00231306088076	151	55	23.990084768500303	23.990084768500303	2.0	1.0	1.0		1.0	0.5	1.0	1.0	0.0	0.0			1.0	0.0	0.0		0.0	0.0	0.0		0.0
982	[[3860, 27019], [3885, 27044]]	[3873.0286677908935, 27031.5413153457]	1	593	676	0.3256044701263768	0.84697040318041	1.0576346692828644	0.8772189349112426	28.7813533218256	27.21294427814188	93.79898987322332	0.9533762057877814	0.077645051159176	0.0500028674946206	0.1999236735721303	0.014344306201974	0.0023848468578706	51.47526501766785	0.9350841321190994	4.89520805442506	0.1784480399497232	131.177065767285	19.63118660478003	181	77	23.990084768500303	23.990084768500303	2.0	1.0	1.0		1.0	0.5	1.0	1.0	0.0	0.0			1.0	0.0	0.0		0.0	0.0	0.0		0.0
984	[[3574, 27097], [3599, 27121]]	[3586.1702544031314, 27109.381604696675]	1	511	650	0.3407023987318569	0.937323592881335	1.0636360755889402	0.7861538461538462	26.35471408525793	24.777943029682596	82.76955262170047	0.9659735349716446	0.082757040149974	0.0544777063055937	0.1741585866364859	-0.0358192644678968	0.0031753289640806	42.174897119341566	0.9251085274406092	4.5983808823920125	0.197881147255596	98.57142857142856	16.576758708213685	144	54			1.0	0.0	0.0		0.0	0.0	0.0		0.0	0.0	31.49731672172299	31.49731672172299	2.0	1.0	1.0		1.0	0.5	1.0	1.0	0.0
989	[[3283, 27197], [3315, 27222]]	[3299.167434715822, 27209.943164362518]	1	651	858	0.7197355331435639	0.8545794724269131	1.4404067499607982	0.7587412587412588	34.82292569482046	24.17575847639439	97.84062043356596	0.9475982532751092	0.0630142253751256	0.0734217538880878	0.2273864221202533	-0.1425339939953798	0.0021881163708086	71.12499999999999	0.9044826563952048	4.833706601622136	0.1345201153577122	76.46850998463901	19.99961998312874	133	41			1.0	0.0	0.0		0.0	0.0	0.0		0.0	0.0			1.0	0.0	0.0		0.0	0.0	0.0		0.0
992	[[3908, 27290], [3929, 27315]]	[3918.1798245614036, 27302.239035087718]	1	456	572	0.5677946938188322	0.8506090869633995	1.2148155927699045	0.7972027972027972	26.783531135349584	22.047404803456946	82.07716446627535	0.9421487603305784	0.0610018615135755	0.0671605706526726	0.2490198182330148	-0.0710433630567433	0.0031025695361359	120.66666666666666	0.8719044324073862	4.77890923011788	0.1197001605302881	74.92105263157895	23.0302603137706	149	42	87.51499562754911	87.51499562754911	2.0	1.0	1.0		1.0	0.5	1.0	1.0	0.0	0.0			1.0	0.0	0.0		0.0	0.0	0.0		0.0
993	[[3060, 27296], [3094, 27330]]	[3079.2973805855163, 27316.315870570106]	1	661	1225	0.4119295754146195	0.3341064422122669	1.097435015963426	0.5395918367346939	35.41838919161381	32.2737917748327	157.67514421272202	0.7545662100456622	0.0086775367824937	0.1517191239720889	0.2846049894151541	-0.3605551275463989	0.0025156316985771	41.745484400656814	0.8997617475879386	4.612911557081545	0.1757285870981035	130.73676248108927	14.140113467828693	170	96			1.0	0.0	0.0		0.0	0.0	0.0		0.0	0.0	41.91901624875036	41.91901624875036	4.0	1.0	1.0		3.0	0.75	0.611111111111111	0.5	0.0
995	[[3780, 27323], [3815, 27351]]	[3798.920438957476, 27335.478737997255]	1	729	1044	0.7753492623485234	0.8103250087187899	1.5834493405504324	0.6982758620689655	38.899969069034704	24.566601578496	106.32590180780451	0.9604743083003952	0.0625335046162391	0.0439043644518527	0.1703820426376799	-0.0134576868330931	0.0017294274878684	113.82260371959944	0.9004203289458292	5.083531112788341	0.1073276646435341	89.11659807956104	24.24365031241857	163	37			1.0	0.0	0.0		0.0	0.0	0.0		0.0	0.0			1.0	0.0	0.0		0.0	0.0	0.0		0.0
1000	[[3961, 27356], [3985, 27385]]	[3973.678119349005, 27369.90596745027]	1	553	750	0.5014962199969978	0.9127587441071046	1.1558557837782186	0.7373333333333333	28.647513583482347	24.78467814543473	87.25483399593904	0.9667832167832168	0.0768343988113705	0.0479148336204754	0.2002141737948801	-0.0210550519672079	0.0024311864555495	99.95219885277248	0.8902624743254778	4.860143526558901	0.1420664771232289	85.85533453887884	21.85768645296544	165	46	87.51499562754911	87.51499562754911	2.0	1.0	1.0		1.0	0.5	1.0	1.0	0.0	0.0			1.0	0.0	0.0		0.0	0.0	0.0		0.0
1002	[[2978, 27380], [3005, 27409]]	[2991.9784615384615, 27394.08]	1	650	840	0.3859576356073265	0.9275588633282018	1.083991444800835	0.7738095238095238	29.97317203809809	27.650745937026425	93.84062043356592	0.9687034277198212	0.0709768941006104	0.054994580984689	0.1581138830084189	-0.0082705415141986	0.0018990634755463	179.4645161290323	0.9049415896142774	5.13287551134564	0.1193028075359906	102.20923076923076	31.68152930980896	196	50			1.0	0.0	0.0		0.0	0.0	0.0		0.0	0.0	80.60906571225019	88.6788022847668	4.0	2.0	1.0	0.0	2.0	0.5	0.8333333333333333	0.75	2.0
1005	[[3637, 27392], [3679, 27436]]	[3656.6222067039107, 27414.743715083798]	1	1432	1935	0.6162796411251146	0.8908664189433013	1.2697970908238796	0.7400516795865633	48.28530604091165	38.02600146892981	142.12489168102783	0.971506105834464	0.0461799849934251	0.0444206959870982	0.1742761974998911	-0.0403948022990749	0.0018708067340725	46.36409516943042	0.9324032595088028	4.806691307764205	0.2310381627253056	93.24720670391062	18.49849927528502	175	54			1.0	0.0	0.0		0.0	0.0	0.0		0.0	0.0			1.0	0.0	0.0		0.0	0.0	0.0		0.0
1017	[[3627, 27524], [3659, 27561]]	[3641.4908256880735, 27543.00344036697]	1	872	1254	0.663215086244024	0.852164526023695	1.3361323454645748	0.6953748006379585	38.73120011727472	28.9875477146748	113.39696961967	0.9592959295929592	0.0628381597211761	0.0659833311947775	0.2222203078266622	-0.0717140347272574	0.0016734813587978	73.40887290167865	0.9675895358944674	5.245390421333805	0.1335370517270895	95.95642201834862	32.92705212298808	201	51	33.165650562192475	33.165650562192475	2.0	1.0	1.0		1.0	0.5	1.0	1.0	0.0	0.0			1.0	0.0	0.0		0.0	0.0	0.0		0.0
1019	[[3649, 27546], [3686, 27577]]	[3668.2272069464543, 27562.628075253255]	1	691	1216	0.7762079798139796	0.7071649502431082	1.5861008330403752	0.5682565789473685	38.282088421332986	24.135973970803967	110.81118318204308	0.9176626826029216	0.0438215504447039	0.0736274750672472	0.2007698030709562	-0.0707106781186547	0.0037786594393952	12.127465857359637	0.9570502904903024	4.417076251367622	0.3191887564586342	91.57597684515196	11.676708867622049	124	64	33.165650562192475	33.165650562192475	2.0	1.0	1.0		1.0	0.5	1.0	1.0	0.0	0.0			1.0	0.0	0.0		0.0	0.0	0.0		0.0
1065	[[3870, 27807], [3900, 27842]]	[3885.47550776583, 27823.21266427718]	1	837	1116	0.5254250121251044	0.9061090112715467	1.175309227219782	0.75	35.523067962916706	30.224444035845146	107.7401153701776	0.969872537659328	0.0648027692961801	0.0494072939096224	0.1788854381999831	-0.0427866001242673	0.0019404583222283	86.70411985018725	0.8894103724378563	4.842645645303583	0.1467308340136309	74.50657108721624	20.26253064105552	137	41	55.80416698401941	65.39903901185063	9.0	2.0	1.0	0.0	4.0	0.4444444444444444	0.53125	0.4210526315789473	12.0	0.4285714285714285			1.0	0.0	0.0		0.0	0.0	0.0		0.0
1066	[[3789, 27820], [3836, 27855]]	[3812.048644338118, 27838.46331738437]	1	1254	1728	0.7527505865281781	0.8461463953242013	1.5190508233424838	0.7256944444444444	49.44156656508344	32.54767108864296	136.46803743153546	0.9675925925925926	0.0479806041240517	0.0576969720089412	0.1798538450352554	-0.13098582948312	0.0014640814708761	43.5008210180624	0.9559081255684988	5.059667022672506	0.194675863781304	107.4976076555024	22.071463834729865	167	62	54.47254880363457	64.73322992165821	9.0	2.0	1.0	0.0	5.0	0.5555555555555556	0.4729166666666667	0.3333333333333333	7.0	0.25			1.0	0.0	0.0		0.0	0.0	0.0		0.0
1067	[[3334, 27823], [3385, 27868]]	[3360.651976668827, 27845.260531432275]	1	1543	2392	0.839045575865937	0.7881178474145177	1.83802872618088	0.645066889632107	60.200605076479206	32.7528096916995	156.85281374238568	0.9692211055276382	0.0452360671976326	0.0568130014041396	0.2266958193343128	-0.0707106781186547	0.0011365416203147	64.14028056112224	0.9402797267402628	5.104954281709616	0.1537265889350033	107.74141283214516	22.90751536832365	161	51			1.0	0.0	0.0		0.0	0.0	0.0		0.0	0.0			1.0	0.0	0.0		0.0	0.0	0.0		0.0
1068	[[3745, 27829], [3770, 27855]]	[3757.7179487179487, 27842.391941391943]	1	546	702	0.4123533868950421	0.9493799695713196	1.0976659524487518	0.7777777777777778	27.664514135930688	25.20303565416665	85.01219330881976	0.9715302491103204	0.0773613204690266	0.0415651524390686	0.1602981288562773	0.0	0.0027509550380344	52.51637764932562	0.8788055567783796	4.58509421269667	0.142458503310841	106.1080586080586	14.986723339368668	148	64	54.47254880363457	54.47254880363457	9.0	1.0	1.0		6.0	0.6666666666666666	0.35625	0.2580645161290322	0.0	0.0			1.0	0.0	0.0		0.0	0.0	0.0		0.0
1073	[[3904, 27848], [3934, 27886]]	[3919.137276785714, 27867.72098214286]	1	896	1209	0.7268440422527115	0.8703432086039632	1.4560225565724143	0.7411083540115798	40.82540934059901	28.038995107812795	113.74011537017762	0.9696969696969696	0.0576509060631065	0.0521892468768528	0.1956888686261832	-0.0316227766016837	0.001689702075978	57.029171528588094	0.9425498151531058	5.015590585639268	0.1566995433777126	85.17075892857143	22.51360882798983	147	39	55.80416698401941	71.1803565173523	9.0	2.0	1.0	0.0	3.0	0.3333333333333333	0.5833333333333333	0.5	15.0	0.5357142857142857			1.0	0.0	0.0		0.0	0.0	0.0		0.0
1113	[[2438, 27970], [2467, 28005]]	[2452.789772727273, 27984.5625]	1	704	1080	0.6660440540822167	0.7129117452179565	1.340639988582636	0.6518518518518519	35.70773921607444	26.63484568577259	111.39696961966996	0.9202614379084968	0.0609232725016021	0.0972264474042896	0.2845212872709443	-0.1614881924011354	0.0050901690316015	10.245112781954887	0.9373479528869516	4.177825420581353	0.3494400594812146	102.30113636363636	9.07467122267175	123	81			1.0	0.0	0.0		0.0	0.0	0.0		0.0	0.0	97.01505742483384	97.53516815641612	3.0	2.0	1.0	0.0	1.0	0.3333333333333333	1.0	1.0	1.0
1122	[[3081, 28000], [3106, 28029]]	[3093.01, 28013.885]	1	600	780	0.6738587255324381	0.922084168900384	1.3534359802362552	0.7692307692307693	32.31164430047971	23.873788470467147	90.42640687119284	0.9693053311793216	0.0777032052776171	0.0426907179513749	0.1456363660703144	0.0090884389184768	0.0025854108956602	46.896491228070175	0.95863044741665	4.895397105547071	0.158687413064119	97.42833333333331	23.24316811213327	157	60			1.0	0.0	0.0		0.0	0.0	0.0		0.0	0.0			1.0	0.0	0.0		0.0	0.0	0.0		0.0
1146	[[3767, 28061], [3801, 28086]]	[3784.0181564245813, 28073.21089385475]	1	716	910	0.7357954410845938	0.881810536884685	1.4766602172650345	0.7868131868131868	36.826048844450845	24.938742449943867	101.01219330881976	0.9649595687331536	0.0645999323048687	0.0420138432187252	0.150055426721397	-0.0160067051650846	0.0020121823146397	59.3	0.928948651950102	4.904651788267904	0.156425922501959	89.37150837988827	20.95049961307938	147	43	35.033806121853026	35.033806121853026	2.0	1.0	1.0		1.0	0.5	1.0	1.0	0.0	0.0			1.0	0.0	0.0		0.0	0.0	0.0		0.0
1150	[[3611, 28078], [3653, 28124]]	[3632.707204610951, 28101.923919308356]	1	1735	2021	0.497113819029323	0.8384629140299431	1.152491522888741	0.8584858980702622	51.11031749467303	44.34767326232829	161.25483399593907	0.9638888888888888	0.0603937240351174	0.0587373931875957	0.208546392511071	-0.026870543242255	0.0015829406434153	34.32128037937166	0.9602907850711634	4.97787344230057	0.2454906573699435	110.3164265129683	20.64816118061977	170	61	27.542670273152847	27.542670273152847	2.0	1.0	1.0		1.0	0.5	1.0	1.0	0.0	0.0			1.0	0.0	0.0		0.0	0.0	0.0		0.0
1153	[[3652, 28080], [3670, 28120]]	[3660.2136445242368, 28100.51166965889]	1	557	779	0.8580705018360895	0.6521725066233899	1.9472986917464683	0.7150192554557124	38.35626438158717	19.69716538308085	103.59797974644664	0.931438127090301	0.0519483993364317	0.0620467717429369	0.1949702232691075	-0.1	0.0048224265368667	15.05232558139535	0.9613160868104532	4.406609813317905	0.3260117163759612	140.06104129263915	13.684173234813183	178	88	27.542670273152847	27.542670273152847	2.0	1.0	1.0		1.0	0.5	1.0	1.0	0.0	0.0			1.0	0.0	0.0		0.0	0.0	0.0		0.0
1158	[[3158, 28090], [3206, 28136]]	[3182.1657420249653, 28113.233703190013]	1	1442	2303	0.8070718851616446	0.7815619110576741	1.6936143511571544	0.6261398176291794	56.31792450376226	33.25309830144229	152.2670273047588	0.9587765957446808	0.0382336233639482	0.0604719077395196	0.169450937665551	-0.0913834352078232	0.0010364717822227	80.74336917562724	0.9554227767669412	5.344239546431121	0.1419856731666622	124.4868238557559	29.786669258269995	197	54			1.0	0.0	0.0		0.0	0.0	0.0		0.0	0.0			1.0	0.0	0.0		0.0	0.0	0.0		0.0
1159	[[3750, 28090], [3780, 28116]]	[3765.218213058419, 28102.77319587629]	1	582	837	0.7626165127732759	0.8736040387281057	1.5459513756568248	0.6953405017921147	33.963400898414555	21.969255587993253	91.49747468305831	0.9635761589403974	0.0767333754899081	0.0518512728330637	0.1902764795766652	-0.0124401366044561	0.0026458891323756	57.16036036036036	0.9121380589472392	4.709861242197159	0.1565123602564427	75.13917525773196	18.76274947081797	138	39	35.033806121853026	35.033806121853026	2.0	1.0	1.0		1.0	0.5	1.0	1.0	0.0	0.0			1.0	0.0	0.0		0.0	0.0	0.0		0.0
1161	[[2962, 28092], [3026, 28149]]	[2995.1766065649563, 28119.788719371245]	1	2163	3770	0.8874535741282216	0.7402424480979414	2.1696816057996062	0.5737400530503979	77.54703944489935	35.74120702208768	191.6223663640862	0.9738856371004052	0.0372585872832089	0.0541178805503183	0.2184718294492801	-0.0454903655600682	0.0008690991362043	67.71543942992874	0.9436612835221552	5.217090337581551	0.1436837026205181	108.6629680998613	24.28383654622917	174	47			1.0	0.0	0.0		0.0	0.0	0.0		0.0	0.0			1.0	0.0	0.0		0.0	0.0	0.0		0.0
1170	[[2315, 28133], [2341, 28157]]	[2328.705376344086, 28144.578494623656]	1	465	675	0.7585996586720901	0.8850430624762169	1.5347850769932625	0.6888888888888889	30.24686841236035	19.70755962236472	81.25483399593904	0.9627329192546584	0.0866560698361932	0.0521089581955623	0.225737566766565	-0.0084799294620924	0.0039359504132231	28.825	0.8923147150261036	4.3661200479081685	0.2278731139383529	106.847311827957	11.80305766287219	138	81			1.0	0.0	0.0		0.0	0.0	0.0		0.0	0.0			1.0	0.0	0.0		0.0	0.0	0.0		0.0
1190	[[2418, 28185], [2452, 28212]]	[2435.951965065502, 28197.950509461425]	1	687	980	0.7351732025656915	0.8535761835018771	1.4751888450553043	0.7010204081632653	36.177263825658	24.523818727968845	100.5685424949238	0.9554937413073712	0.0598238653513766	0.069847911525696	0.2234970826186968	-0.1461788825661759	0.0018939218965087	117.3191489361702	0.9065007274919082	5.026823486319375	0.1057994257311125	97.5254730713246	24.77677059892725	180	45	41.31523445840604	64.31184223377484	16.0	3.0	3.0	1.0	7.0	0.4375	0.4117460317460318	0.2727272727272727	0.0	0.0			1.0	0.0	0.0		0.0	0.0	0.0		0.0
1194	[[2398, 28203], [2436, 28271]]	[2417.7638814016173, 28235.046900269543]	1	1855	2691	0.8485662191007384	0.6634920347768715	1.8900405024798632	0.6893348197696024	69.03919028638951	36.52788932078722	187.4386001800126	0.909313725490196	0.0437159615409727	0.0606910280017113	0.168196415289364	-0.1341640786499874	0.0008477031133025	98.5761478163494	0.9339500493881312	5.271942214518342	0.1228419319601804	111.41239892183287	26.96632136158307	184	58	36.084222831476936	46.61317251897765	16.0	3.0	3.0	1.0	7.0	0.4375	0.4117460317460318	0.2727272727272727	0.0	0.0			1.0	0.0	0.0		0.0	0.0	0.0		0.0
1197	[[3421, 28207], [3452, 28232]]	[3436.5477611940296, 28219.058208955223]	1	670	832	0.5380159688078672	0.9212706545491676	1.1863315914577204	0.8052884615384616	31.85938372798719	26.85537834227238	95.59797974644664	0.9654178674351584	0.0735698622336204	0.0405289053118273	0.1507438246269067	-0.0082705415141986	0.0021555881331738	102.34937888198756	0.889280848933651	4.893789603503125	0.1484521401275825	74.02686567164179	22.89070450778116	154	38			1.0	0.0	0.0		0.0	0.0	0.0		0.0	0.0	61.02680401362256	64.52266623547233	3.0	2.0	1.0	0.0	1.0	0.3333333333333333	1.0	1.0	1.0
1198	[[2582, 28208], [2604, 28238]]	[2592.0995850622407, 28222.045643153528]	1	482	713	0.8081586607329924	0.7504321249590431	1.6978942330339146	0.6760168302945302	32.87890698043881	19.364520086559523	89.84062043356596	0.8925925925925926	0.0620124499604989	0.0806942295652357	0.2166925267711094	-0.089594923803218	0.0027187673610257	81.04878048780488	0.9017430001276356	4.739581605179339	0.1515188584682448	105.63692946058092	19.7978090208	162	65	23.94567427879078	71.1613065525949	16.0	3.0	3.0	0.6666666666666666	4.0	0.25	0.5333333333333332	0.4411764705882353	22.5	0.2142857142857142	73.89414276778098	73.89414276778098	8.0	1.0	1.0		2.0	0.25	0.5714285714285714	0.5384615384615384	0.0
1201	[[2597, 28218], [2632, 28240]]	[2614.843648208469, 28229.535830618894]	1	614	828	0.8329673799627073	0.7816202737608762	1.807265612504924	0.7415458937198067	38.17665222350448	21.12398529543784	99.35533905932738	0.9260935143288084	0.079884710621856	0.0728987855440961	0.2263215252630168	-0.0735059455828358	0.0025108723348822	51.468697123519455	0.9356547021851608	4.853795007269457	0.2150372291168422	80.10586319218241	19.977109004802287	130	37	23.94567427879078	64.8960321828894	16.0	3.0	3.0	0.6666666666666666	4.0	0.25	0.5333333333333332	0.4411764705882353	22.5	0.2142857142857142	79.8156474377426	79.8156474377426	8.0	1.0	1.0		2.0	0.25	0.5714285714285714	0.5384615384615384	0.0
1205	[[2432, 28231], [2464, 28274]]	[2448.173669467787, 28254.47152194211]	1	1071	1452	0.6530606163719604	0.84241484472209	1.3204708219255608	0.737603305785124	42.86056749179912	32.458549465938376	126.39696961967	0.9683544303797468	0.058540719653142	0.0554501759739958	0.1753948661008385	-0.05077482889868	0.0012865864122442	106.94741966893866	0.9376317179964512	5.281315545071262	0.1180979710241733	125.34733893557424	28.974163285764543	190	58	36.084222831476936	57.050879477407165	16.0	4.0	3.0	0.6666666666666666	6.0	0.375	0.5122222222222222	0.3488372093023256	12.0	0.1142857142857142			1.0	0.0	0.0		0.0	0.0	0.0		0.0
1207	[[2689, 28239], [2738, 28290]]	[2713.5333013895543, 28263.895064686152]	1	2087	2600	0.5575364550605292	0.8615898250969771	1.2045980132829293	0.8026923076923077	56.76984819105388	47.12762893933156	174.46803743153546	0.9706976744186048	0.0321710282288741	0.0415077735497176	0.1142913971018209	-0.0831728486310662	0.0011960229159246	32.81031941031941	0.9670001266743862	5.080801892360471	0.1906235163449773	110.16051748921898	21.905459918501357	163	52	35.02025141580138	59.56802710306185	16.0	4.0	3.0	0.8333333333333334	6.0	0.375	0.4711111111111111	0.3061224489795918	3.999999999999999	0.038095238095238	68.30589536790433	68.30589536790433	5.0	1.0	1.0		2.0	0.4	0.625	0.5714285714285714	0.0
1208	[[2667, 28241], [2690, 28280]]	[2678.702210663199, 28260.260078023406]	1	769	960	0.8383700261952204	0.7711819667807273	1.834520560560682	0.8010416666666667	42.996922946527306	23.43768931833951	111.94112549695429	0.9378048780487804	0.063482812898212	0.0476776898257404	0.1391763767463004	-0.0227279340880879	0.0033964259438018	27.02743484224965	0.9256061667060178	4.444195561930274	0.2828127280958709	81.34460338101431	13.230067820824036	117	59	35.02025141580138	73.07053686084748	16.0	5.0	3.0	0.4	5.0	0.3125	0.5488888888888888	0.3846153846153846	44.0	0.419047619047619			1.0	0.0	0.0		0.0	0.0	0.0		0.0
1219	[[3562, 28272], [3617, 28307]]	[3588.398100803506, 28290.143900657415]	1	1369	2016	0.8650604755087202	0.7693142140668988	1.9933518015893283	0.6790674603174603	59.07444258662221	29.635733411192795	149.53910524340094	0.9647639182522904	0.0435355631365448	0.0434971211801405	0.1602981288562773	-0.0277350098112614	0.0012026637567118	54.833458364591145	0.9571896335305676	5.1951501637155015	0.1555178748817434	114.83856829802777	25.069914271942185	171	52	30.44367119698428	49.27521886770246	3.0	2.0	2.0	1.0	1.0	0.3333333333333333	1.0	1.0	0.0	0.0			1.0	0.0	0.0		0.0	0.0	0.0		0.0
1221	[[2434, 28281], [2457, 28301]]	[2444.812849162011, 28291.32402234637]	1	358	504	0.7766592186931965	0.8835679261445253	1.587500671291369	0.7103174603174603	26.97340505069196	16.991114106899975	71.35533905932738	0.9572192513368984	0.0873152792238043	0.0548653527982206	0.1895644732458104	-0.0580018064126674	0.003988764539619	64.94362017804156	0.8326179577781844	4.358454643482923	0.1433038210935938	101.62011173184358	14.273107814748217	148	72	37.00543067137209	65.94981018994135	16.0	4.0	3.0	0.6666666666666666	6.0	0.375	0.5122222222222222	0.3488372093023256	12.0	0.1142857142857142			1.0	0.0	0.0		0.0	0.0	0.0		0.0
1222	[[3114, 28282], [3153, 28321]]	[3134.238053097345, 28301.94867256637]	1	1130	1600	0.617163653697897	0.8926612753090218	1.2709147869177528	0.70625	42.97025864858121	33.8104954721579	126.12489168102783	0.9707903780068728	0.0490224276488112	0.0457448904778487	0.1717140347272574	-0.0438495536236602	0.0014611564683107	50.40825688073394	0.9479740212724962	5.036408774243685	0.1615261276115965	124.94778761061949	21.66290249857704	173	70	80.16979310987878	85.67584657240772	4.0	2.0	2.0	1.0	2.0	0.5	0.8333333333333333	0.75	0.0	0.0			1.0	0.0	0.0		0.0	0.0	0.0		0.0
1223	[[2746, 28286], [2784, 28316]]	[2763.1346578366447, 28300.561810154526]	1	906	1209	0.6450223959155018	0.8622032415090887	1.3086201872819554	0.749379652605459	39.32068157894685	30.04743619355064	114.91168824543142	0.9638297872340426	0.0628854869849653	0.0540217049602403	0.1619666403324322	-0.0699424118298798	0.0017175510204081	54.98400000000001	0.9339591985432568	4.929399232811494	0.1532894454547722	109.05187637969097	20.20798483284728	165	63	32.143163184029795	56.81954313474506	16.0	4.0	3.0	0.8333333333333334	6.0	0.375	0.4711111111111111	0.3061224489795918	3.999999999999999	0.038095238095238	40.74666750256532	40.74666750256532	5.0	1.0	1.0		2.0	0.4	0.625	0.5714285714285714	0.0
1224	[[2715, 28289], [2751, 28330]]	[2731.808090310442, 28307.761053621824]	1	1063	1554	0.6351730678592445	0.6651781517394586	1.294716526661558	0.6840411840411841	42.89580039250345	33.13142260036703	141.71067811865476	0.8821576763485477	0.0332895986430347	0.0953814084546411	0.2242236602571687	-0.1805624662670464	0.0027616845696905	19.89587426326129	0.9260719630942456	4.446677110409582	0.252299657461482	105.16274694261524	11.688527666126872	140	77	32.143163184029795	49.98726192518464	16.0	4.0	3.0	0.8333333333333334	6.0	0.375	0.4711111111111111	0.3061224489795918	3.999999999999999	0.038095238095238	66.23071442975049	66.23071442975049	5.0	1.0	1.0		2.0	0.4	0.625	0.5714285714285714	0.0
1225	[[2542, 28298], [2568, 28321]]	[2554.603621730382, 28309.20120724346]	1	497	648	0.6866582887706788	0.91164349444623	1.3755530434153684	0.7669753086419753	29.563529731185596	21.49210448314093	82.76955262170047	0.9688109161793372	0.0773396452169617	0.0524693616829535	0.1507438246269067	-0.0388705735673643	0.00329416392153	78.91754756871036	0.8335757892691413	4.50284672784986	0.1909663956241867	83.77867203219316	15.922324906547423	133	57	32.04650983282349	63.17780444605076	16.0	6.0	4.0	0.4666666666666667	4.0	0.25	0.6277777777777779	0.4838709677419355	56.0	0.5333333333333333	20.993523874085653	20.993523874085653	8.0	1.0	1.0		2.0	0.25	0.5714285714285714	0.5384615384615384	0.0
1232	[[3566, 28308], [3611, 28333]]	[3589.5871313672924, 28320.56434316354]	1	746	1196	0.9169536136554276	0.669559297965865	2.506304467822091	0.6237458193979933	49.09471547176352	19.5884881913112	118.32590180780451	0.9503184713375796	0.0540900024420831	0.0613542366956204	0.2108345427448428	-0.030413269376795	0.0020833333333333	48.85416666666666	0.9224379315120724	4.781557422310687	0.1758163455066929	86.52412868632707	18.2348422374804	153	49	30.44367119698428	34.28723276372773	3.0	2.0	2.0	1.0	1.0	0.3333333333333333	1.0	1.0	0.0	0.0			1.0	0.0	0.0		0.0	0.0	0.0		0.0
1235	[[2756, 28319], [2783, 28361]]	[2768.6972677595627, 28340.066666666666]	1	915	1204	0.7966059123916324	0.7611050266576731	1.654262502115963	0.7599667774086378	44.37470090510753	26.82446156420034	122.91168824543142	0.929878048780488	0.0436758835719565	0.0913928385004557	0.2063376767723454	-0.2495961163186379	0.002688115478495	56.8348623853211	0.9249557540916656	4.791780685515096	0.2474037466347293	103.44153005464482	20.227277526372102	170	68	39.894565008272615	60.99289874830034	16.0	3.0	3.0	1.0	7.0	0.4375	0.3890476190476192	0.2459016393442623	0.0	0.0	76.83748859158128	76.83748859158128	5.0	1.0	1.0		2.0	0.4	0.625	0.5714285714285714	0.0
1236	[[2481, 28321], [2514, 28354]]	[2497.373737373737, 28338.40025252525]	1	792	1156	0.7272247733997296	0.8535446213365591	1.4568777417605965	0.6851211072664359	38.62990239874433	26.515541621262717	107.9827560572969	0.9682151589242054	0.0604002551656325	0.0587567583221835	0.1871625792482527	-0.0244910365367323	0.0019214569656295	78.5145118733509	0.917902626267385	4.923103753934499	0.1580356851708015	96.11616161616162	21.906461880812618	167	48	56.955679968237085	69.53513925657553	16.0	6.0	4.0	0.4666666666666667	5.0	0.3125	0.6188888888888888	0.4411764705882353	44.0	0.419047619047619	81.24183113442619	81.24183113442619	8.0	1.0	1.0		2.0	0.25	0.5714285714285714	0.5384615384615384	0.0
1239	[[3180, 28324], [3231, 28356]]	[3205.0429252782196, 28339.550079491255]	1	1258	1716	0.7908726575317778	0.8175694086314882	1.634038322938328	0.7331002331002331	51.53825071437475	31.540417376318725	139.05382386916236	0.9669485011529592	0.0568713232973685	0.0582245033123983	0.1798883304571611	-0.0688020916153781	0.0013760932944606	46.39265306122449	0.9462766061960176	4.999616699843646	0.1630575321146905	102.20906200317964	20.6889296429755	149	55	53.24320996439326	66.70650153713602	4.0	2.0	2.0	1.0	2.0	0.5	0.8333333333333333	0.75	0.0	0.0			1.0	0.0	0.0		0.0	0.0	0.0		0.0
1240	[[3769, 28325], [3793, 28353]]	[3781.6022099447514, 28339.226519337015]	1	543	725	0.5601387038388551	0.9012586823852676	1.2071480014600051	0.7489655172413793	29.025106823625237	24.04436472455766	87.01219330881976	0.9559859154929576	0.070929605799603	0.0571963800452115	0.189292222699217	-0.0699424118298798	0.0027555299853139	31.356031128404677	0.9465805337126956	4.681105398394316	0.1726555967473396	100.63351749539596	16.621009468957936	134	62			1.0	0.0	0.0		0.0	0.0	0.0		0.0	0.0	26.193347642426584	48.98054863517202	4.0	2.0	2.0	0.0	2.0	0.5	0.8333333333333333	0.75	0.5
1241	[[2540, 28326], [2568, 28358]]	[2554.258287292818, 28341.24585635359]	1	724	957	0.6984934934006457	0.9082920944600156	1.3973966952891206	0.7565308254963428	35.94453074427096	25.72249588498852	100.08326112068524	0.97442799461642	0.0637569058213732	0.0536133099248315	0.1854101966249684	0.0	0.0017361947386388	106.18089725036178	0.91606809529352	5.093504687372487	0.1144615377911401	108.50552486187846	24.754456541139657	166	56	32.04650983282349	39.61694972918973	16.0	4.0	4.0	1.0	5.0	0.3125	0.5299999999999999	0.3947368421052631	0.0	0.0	52.17336938321891	52.17336938321891	8.0	1.0	1.0		2.0	0.25	0.5714285714285714	0.5384615384615384	0.0
1246	[[2568, 28333], [2597, 28381]]	[2582.6007462686566, 28357.638059701494]	1	1072	1470	0.8253852125649193	0.8045562968355062	1.7712596371890414	0.7292517006802721	49.232166959385125	27.795003016901425	129.39696961967	0.9640287769784172	0.0557827765644393	0.0545519144925949	0.2055728090000841	-0.0379491000677237	0.001290934126049	85.0772238514174	0.9342163940639286	5.143413542958731	0.1352897113777479	103.5401119402985	25.02074279746153	175	58	32.741400571693724	52.919773260325066	16.0	4.0	4.0	1.0	5.0	0.3125	0.5299999999999999	0.3947368421052631	0.0	0.0	70.86180552528499	70.86180552528499	8.0	1.0	1.0		2.0	0.25	0.5714285714285714	0.5384615384615384	0.0
1249	[[3557, 28341], [3605, 28376]]	[3582.1559554413025, 28357.964010282776]	1	1167	1764	0.8455119257049151	0.8052181980793177	1.8728116064803368	0.6615646258503401	53.00412696464652	28.30190008500624	134.95331880577405	0.975752508361204	0.0491268784864814	0.0484534484249786	0.2040735780689422	-0.0471148196162211	0.0012625463096514	72.1998231653404	0.9455554960747086	5.203047938080189	0.1509830068184539	109.20908311910884	25.70922006462985	172	51	38.13079433047119	53.11878043444592	3.0	2.0	2.0	1.0	1.0	0.3333333333333333	1.0	1.0	0.0	0.0			1.0	0.0	0.0		0.0	0.0	0.0		0.0
1252	[[2532, 28352], [2574, 28404]]	[2553.345347313237, 28377.95871559633]	1	1526	2279	0.8363668954476751	0.7760355914554685	1.8242513964968723	0.6695919262834577	59.63406670581915	32.68961000678691	157.19595949289334	0.9664344521849272	0.0429234297865675	0.0532411812552741	0.1971334233720751	-0.0437325880694568	0.0011158075501594	82.54039375424304	0.9184200662893096	5.084948446287961	0.1259907768828749	126.54521625163828	22.444111162411097	189	70	35.62032318827445	52.41331793198506	16.0	4.0	4.0	1.0	5.0	0.3125	0.5299999999999999	0.3947368421052631	0.0	0.0	88.70976799083851	88.70976799083851	8.0	1.0	1.0		2.0	0.25	0.5714285714285714	0.5384615384615384	0.0
1254	[[3155, 28357], [3195, 28414]]	[3175.003869541183, 28383.510226644554]	1	1809	2378	0.7353988806669751	0.8379245609376902	1.475721841019768	0.7607232968881413	58.69694479156073	39.775073567386784	164.71067811865476	0.9752021563342318	0.0406468754166372	0.0560332869632385	0.1717140347272574	-0.1341640786499874	0.0011973251150276	43.05082809822959	0.9577688412841406	5.0774006780635865	0.1673137653090046	121.50580431177444	22.37709122628395	177	62	53.24320996439326	74.06914711560204	4.0	3.0	2.0	0.3333333333333333	1.0	0.25	1.0	1.0	2.0	0.6666666666666666			1.0	0.0	0.0		0.0	0.0	0.0		0.0
1274	[[3749, 28428], [3786, 28463]]	[3766.9693548387095, 28445.803225806452]	1	620	1368	0.9455002932682952	0.5920983614949129	3.0710526854459514	0.4532163742690058	50.08249011587731	16.3079228022442	114.71067811865476	0.8998548621190131	0.0584784814173057	0.0789096398268703	0.2815268825603077	-0.0494185439342821	0.0033660161381122	28.99828767123288	0.8883769456938468	4.360114926917364	0.242808825805075	109.2032258064516	11.350173620129164	134	71	35.189813651897445	60.803056271446366	5.0	2.0	2.0	1.0	2.0	0.4	0.75	0.6666666666666666	0.0	0.0	91.66996555022858	91.81968906865484	4.0	2.0	2.0	0.0	2.0	0.5	0.8333333333333333	0.75	0.5
1276	[[3143, 28437], [3181, 28483]]	[3161.507818930041, 28460.112757201645]	1	1215	1833	0.8131777656935999	0.8281392421498769	1.718167606177914	0.662847790507365	51.62434524138329	30.046163747797756	135.78174593052023	0.9735576923076924	0.0538679741066559	0.0484794473805569	0.1977197537924274	-0.025	0.0012930427847626	66.66095890410958	0.9321255199201618	5.079708293175967	0.1450099467510739	111.66090534979423	21.90000268718843	170	62	77.7823313474762	77.7823313474762	4.0	1.0	1.0		2.0	0.5	0.6666666666666666	0.6	0.0	0.0	45.00643223258377	53.95690950575079	6.0	2.0	1.0	0.0	3.0	0.5	0.6666666666666667	0.5555555555555556	6.0
1278	[[3043, 28439], [3079, 28518]]	[3060.7565849227976, 28478.86148955495]	1	2202	2960	0.9053014665751078	0.7056507788137509	2.3542171683321462	0.7439189189189189	81.45176484760948	34.59823755567728	198.02438661763952	0.9674868189806678	0.0370495080378202	0.0502083637841013	0.1603941292159915	-0.0783241060539205	0.0008838779768699	87.48821866163998	0.8965713025798062	5.0438637401515525	0.1374904422076441	113.94141689373296	20.363069664635518	165	66			1.0	0.0	0.0		0.0	0.0	0.0		0.0	0.0	61.153518212937975	61.153518212937975	6.0	1.0	1.0		5.0	0.8333333333333334	0.4566666666666666	0.3333333333333333	0.0
1283	[[3733, 28464], [3782, 28499]]	[3756.396739130435, 28479.367236024846]	1	1288	1800	0.7755408718696087	0.6949583180031407	1.5840395734542432	0.7155555555555555	52.29665936853052	33.014742967872685	152.61017305526642	0.9057665260196904	0.0534560782090889	0.0747826590302635	0.2497605464178244	-0.080407358957885	0.0011734255677328	65.32421560740144	0.960038891220782	5.293073584844779	0.1610552253313019	107.5	28.186050027434995	167	40	35.189813651897445	49.7375380686849	5.0	2.0	2.0	1.0	2.0	0.4	0.75	0.6666666666666666	0.0	0.0			1.0	0.0	0.0		0.0	0.0	0.0		0.0
1289	[[3464, 28470], [3520, 28513]]	[3491.6550143266477, 28491.27392550143]	1	1745	2508	0.7862438648215413	0.815057880121078	1.6183420944076776	0.6957735247208932	60.42340267359236	37.33660694014616	164.0243866176395	0.9635560463832136	0.0414271751754245	0.0438835947329106	0.1281601691679736	-0.031472421356371	0.0016986929913966	23.0	0.9651180734811696	4.880828722342219	0.2362379606710964	118.3106017191977	18.208497242887397	163	77	49.41367160884375	67.37634396376166	31.0	4.0	4.0	0.8333333333333334	9.0	0.2903225806451613	0.3647354497354495	0.234375	2.2678571428571432	0.0052134646962233			1.0	0.0	0.0		0.0	0.0	0.0		0.0
1298	[[3777, 28503], [3826, 28550]]	[3801.7779680365297, 28524.89897260274]	1	1752	2400	0.4313105549226972	0.8929142515146954	1.1083973509404712	0.73	49.83152039109868	44.95817348247613	157.02438661763952	0.9706371191135734	0.0468596494307535	0.0411024984280038	0.145774583535076	-0.0865247584249852	0.0009712028036765	70.84448356807512	0.9629279873015344	5.37108874300586	0.1534630472400018	117.33219178082192	30.47967606761864	230	51	64.28526248547234	74.42224480901265	5.0	4.0	2.0	0.3333333333333333	1.0	0.2	1.0	1.0	4.0	0.6666666666666666			1.0	0.0	0.0		0.0	0.0	0.0		0.0
1300	[[3425, 28504], [3468, 28542]]	[3447.471209213052, 28522.174664107486]	1	1042	1716	0.8617466890584164	0.7369539001215067	1.9710694852589268	0.6072261072261073	51.56649454932553	26.16168274887152	133.29646455628165	0.9577205882352942	0.0534481164654008	0.0695462870364163	0.2601151777463625	-0.0624401366044561	0.0013469064392068	128.34496510468594	0.9315549092019618	5.19835509708587	0.111693374346188	111.563339731286	30.144761413380127	211	54	46.40213416387272	63.23649601428574	31.0	6.0	4.0	0.6666666666666667	8.0	0.2580645161290322	0.422579365079365	0.2727272727272727	9.02002801120448	0.0207356965774815			1.0	0.0	0.0		0.0	0.0	0.0		0.0
1303	[[3518, 28506], [3568, 28569]]	[3543.2746689448954, 28537.815463477145]	1	2341	3264	0.6731877230817269	0.8134730121374691	1.352316926485046	0.7172181372549019	64.31098158220323	47.55614628692173	190.16652224137044	0.9500811688311688	0.0423796956988676	0.0505634411679412	0.1238118645540512	-0.1111598789721516	0.0008208215319325	60.057557117750434	0.9706859611882236	5.406543413946478	0.1725630207902096	127.54762921828278	31.611819115521737	226	68	53.31870943843023	75.7970532766069	31.0	5.0	4.0	0.5	8.0	0.2580645161290322	0.3903571428571426	0.2586206896551724	16.80686274509803	0.0386364660806851			1.0	0.0	0.0		0.0	0.0	0.0		0.0
1305	[[3244, 28517], [3267, 28563]]	[3254.8839285714284, 28538.813775510203]	1	784	1128	0.8733222610032861	0.696749774179254	2.0527856418803503	0.6950354609929078	45.95267774221324	22.385521802520312	118.91168824543142	0.9289099526066352	0.0485576849953474	0.0638261563696184	0.1711386237332136	-0.0739795442874108	0.0018907559157462	72.25373134328358	0.9272653930828156	4.972326329948332	0.146307385697931	105.26530612244898	21.842514255184124	163	57	86.74319578827485	86.74319578827485	31.0	1.0	1.0		9.0	0.2903225806451613	0.2458465608465609	0.1973684210526315	0.0	0.0	76.7515659220773	83.52220909974815	6.0	2.0	1.0	0.0	4.0	0.6666666666666666	0.6166666666666667	0.4545454545454545	4.0
1309	[[3478, 28530], [3502, 28552]]	[3490.0319410319407, 28540.660933660933]	1	407	575	0.7184372451689602	0.894919340259402	1.437624808674182	0.7078260869565217	27.34389612995119	19.02018938805633	75.59797974644667	0.955399061032864	0.0857453410646959	0.0410771686103895	0.1667479534925064	0.0	0.0032552083333333	64.89062499999999	0.9244404131794624	4.704420704959386	0.1341989350695521	102.1867321867322	21.090527255989763	152	68	46.40213416387272	51.67848949160159	31.0	5.0	4.0	0.8	8.0	0.2580645161290322	0.4059126984126983	0.2702702702702703	5.418837535014006	0.0124570977816413			1.0	0.0	0.0		0.0	0.0	0.0		0.0
1311	[[3833, 28540], [3883, 28576]]	[3858.4665242165242, 28557.569088319087]	1	1404	1887	0.6715983294737125	0.8954547436629717	1.349681692289049	0.7440381558028617	49.20495327549981	36.45670942757519	140.36753236814715	0.9797627355198884	0.0511418621103095	0.0479785415950863	0.1854101966249684	-0.029665330141671	0.0013480038679523	32.99268471104609	0.9733981331997223	5.154092025411947	0.2137178372397105	107.38603988603988	24.525304775802223	162	56	35.31953995082531	50.37417377057588	5.0	2.0	2.0	1.0	2.0	0.4	0.75	0.6666666666666666	0.0	0.0	78.64990568461762	78.64990568461762	6.0	1.0	1.0		2.0	0.3333333333333333	0.6000000000000001	0.5555555555555556	0.0
1317	[[3478, 28778], [3533, 28846]]	[3504.931190356605, 28812.86891009543]	1	1991	3864	0.9186116438138272	0.6697470242786976	2.5306106041983742	0.5152691511387164	81.25392852562061	32.10842805717221	193.27922061357856	0.9462927756653992	0.0393216518647935	0.0505306188522114	0.1586964660705947	-0.0588348405414552	0.0010270475711976	68.61758584807492	0.9121777863604856	5.003137138066094	0.1344161004325086	116.99146157709694	19.760225879123404	171	55	76.07752331728663	83.04262722674245	31.0	6.0	4.0	0.4	5.0	0.1612903225806451	0.4827777777777778	0.3703703703703703	209.0	0.4804597701149425			1.0	0.0	0.0		0.0	0.0	0.0		0.0
1323	[[3405, 28799], [3434, 28826]]	[3419.754385964912, 28812.58692185008]	1	627	840	0.5787107515949467	0.906013561094664	1.226192142371324	0.7464285714285714	31.3392847807245	25.558216936635795	93.25483399593904	0.9616564417177914	0.0708314522605006	0.0472857150888971	0.2058966210085352	-0.0038614928417656	0.0020373410330517	79.74624373956595	0.9468875851161016	5.079447853033765	0.1381279181690098	123.9298245614035	27.21217103505912	181	67	29.19746866044701	62.01249715220589	31.0	3.0	3.0	1.0	6.0	0.1935483870967742	0.3899999999999998	0.3	0.0	0.0			1.0	0.0	0.0		0.0	0.0	0.0		0.0
1336	[[3393, 28826], [3457, 28858]]	[3425.4757396449704, 28841.218343195265]	1	1690	2145	0.8747146250159281	0.7430988195152145	2.063394305721593	0.7878787878787878	67.31084044022263	32.62141426559924	169.0538238691624	0.956964892412231	0.0415463479475717	0.0445198355344319	0.1929207279104189	-0.0333657754697888	0.0010795812378492	51.89123867069486	0.9541968019980572	5.1745751961990285	0.1891471643253489	118.40591715976332	23.768478215973285	191	57	29.19746866044701	65.57065423031136	31.0	5.0	4.0	0.6	6.0	0.1935483870967742	0.4316666666666666	0.3125	33.250000000000014	0.0764367816091954			1.0	0.0	0.0		0.0	0.0	0.0		0.0
1345	[[3449, 28863], [3468, 28883]]	[3458.314540059347, 28872.991097922848]	1	337	420	0.498356476326723	0.9988686384466118	1.1534395013884071	0.8023809523809524	22.25659457026538	19.295849104764383	65.11269837220809	0.9796511627906976	0.100504456743005	0.0249154290721828	0.1455874869323891	0.0484203447386296	0.0038455375741067	81.22784810126583	0.8347634005937635	4.509369710292728	0.1353662009797092	107.0652818991098	15.982238267966853	153	73	42.796760728271394	53.50921837510028	31.0	8.0	5.0	0.5357142857142857	6.0	0.1935483870967742	0.4872222222222221	0.3260869565217391	136.0	0.3126436781609195			1.0	0.0	0.0		0.0	0.0	0.0		0.0
1346	[[3298, 28874], [3329, 28905]]	[3312.4665676077266, 28890.20208023774]	1	673	1024	0.8206063354317543	0.7979867189421638	1.7498000491842418	0.6572265625	39.02611653899967	22.303186331028897	102.94722215136416	0.9492242595204512	0.065430789442764	0.0617070998992621	0.1649627093977301	-0.1011638654616943	0.0018000543689891	201.76369327073556	0.9199466008462636	5.271407282114474	0.0905686359875174	109.3179791976226	34.67719858511217	212	46	50.428916990874576	54.70218332520292	31.0	2.0	2.0	1.0	9.0	0.2903225806451613	0.2651058201058202	0.1840490797546012	0.0	0.0	67.75009994597154	67.75009994597154	2.0	1.0	1.0		1.0	0.5	1.0	1.0	0.0
1354	[[3470, 28886], [3511, 28918]]	[3489.3466807165437, 28902.46259220232]	1	949	1386	0.6947294679421055	0.805983286769326	1.390296302236219	0.6847041847041847	41.54977274893206	29.885552225163384	121.63961030678928	0.9377470355731226	0.052772480311155	0.0757335870981566	0.1717140347272574	-0.1545567472018764	0.0021272656693242	46.31803278688524	0.8756453322059233	4.591382330309823	0.1626928805707765	74.09694415173867	14.28872388572348	124	44	27.962186405675308	47.44308039516513	31.0	6.0	5.0	0.8	7.0	0.2258064516129032	0.4123015873015871	0.2654867256637168	1.25	0.0028735632183908			1.0	0.0	0.0		0.0	0.0	0.0		0.0
1360	[[3436, 28896], [3473, 28934]]	[3454.719378427788, 28915.801645338208]	1	1094	1482	0.5443765580114716	0.8790897857264499	1.1921210846537271	0.738191632928475	40.93163926403887	34.335135743302615	125.05382386916236	0.9655781112091792	0.0545063480116824	0.0436588204922643	0.1619666403324322	-0.05	0.0017816311403607	35.86255924170616	0.9467738737901816	4.898401706472421	0.212822796140794	99.28336380255942	18.087239262834213	150	56	35.98452779113321	43.2472494768357	31.0	7.0	5.0	0.6190476190476191	7.0	0.2258064516129032	0.4345238095238093	0.2702702702702703	31.33333333333332	0.0720306513409961			1.0	0.0	0.0		0.0	0.0	0.0		0.0
1361	[[3334, 28899], [3375, 28936]]	[3355.2822822822823, 28916.845845845844]	1	1000	1596	0.8286559003795915	0.6960191375294089	1.7864852191245804	0.6265664160401002	48.28402608793703	27.02738627280517	134.36753236814712	0.940733772342427	0.0581051342705026	0.0797771324369382	0.2559526146523727	-0.1762751455852524	0.0015407986111111	53.925	0.9532107980392832	5.121882729208569	0.1622677851347053	120.457	23.66909696207272	184	64	28.39838330429932	63.77565215801256	31.0	4.0	2.0	0.5	8.0	0.2580645161290322	0.3485714285714282	0.2222222222222222	21.666666666666668	0.0498084291187739			1.0	0.0	0.0		0.0	0.0	0.0		0.0
1365	[[3321, 28916], [3361, 28968]]	[3341.3755458515284, 28941.606113537116]	1	1145	2173	0.9037675140068188	0.6493835062874845	2.3363192726824686	0.5269213069489186	59.082309591054326	25.288628263216086	148.8528137423857	0.943163097199341	0.04500195195106	0.0667344764356648	0.224844116496409	-0.0385084935242627	0.0012511908116303	77.37545787545787	0.9536130764269266	5.285354701937418	0.1366020000158327	121.88122270742358	28.216812577647826	188	56	28.39838330429932	57.96372637336355	31.0	3.0	2.0	0.6666666666666666	8.0	0.2580645161290322	0.3263492063492061	0.218978102189781	7.083333333333334	0.0162835249042145			1.0	0.0	0.0		0.0	0.0	0.0		0.0
1368	[[3470, 28919], [3503, 28941]]	[3487.6223241590214, 28930.371559633026]	1	654	782	0.7551704972807598	0.8268190917638585	1.5254868547969365	0.8363171355498721	36.022468473653085	23.613752134526376	99.69848480983498	0.9589442815249268	0.079621234325717	0.0495403941634698	0.1817986153169427	0.011004079463927	0.002665658856135	22.0047619047619	0.959324907498454	4.733770961740314	0.2090209804689904	78.86391437308869	16.638487878028034	130	42	27.962186405675308	43.93399961893717	31.0	5.0	5.0	1.0	7.0	0.2258064516129032	0.3956349206349204	0.2631578947368421	0.0	0.0			1.0	0.0	0.0		0.0	0.0	0.0		0.0
1373	[[3415, 28928], [3439, 28956]]	[3427.892138939671, 28941.96709323583]	1	547	725	0.5866377503375785	0.9078977887011812	1.2347973887179482	0.7544827586206897	29.4621175089901	23.85987999179339	87.01219330881975	0.968141592920354	0.0762096962248816	0.0389839451656413	0.1340872155410616	-0.0078991208608988	0.002780220926939	39.173745173745175	0.9291963908089926	4.728452841385053	0.1880403251995493	100.17550274223036	16.4280688888364	147	62	37.47441049884605	64.42332910789315	31.0	7.0	5.0	0.5714285714285714	7.0	0.2258064516129032	0.4345238095238093	0.2702702702702703	48.41666666666664	0.1113026819923371			1.0	0.0	0.0		0.0	0.0	0.0		0.0
1378	[[2639, 28933], [2704, 28987]]	[2673.4102564102564, 28959.534690799395]	1	2652	3630	0.7391342709220029	0.831764721860484	1.4846528947499305	0.7305785123966942	71.36326837910391	48.06730827889847	200.16652224137044	0.970007315288954	0.0431188909393853	0.0427934352277669	0.1829179606750063	-0.0563920388250686	0.0007828803825252	72.18952234206472	0.944854214357313	5.259253782170111	0.1534426912661139	134.16289592760182	25.399579195093203	214	60	54.51765733636749	59.33914783565102	3.0	2.0	2.0	1.0	1.0	0.3333333333333333	1.0	1.0	0.0	0.0			1.0	0.0	0.0		0.0	0.0	0.0		0.0
1381	[[3494, 28949], [3510, 28966]]	[3501.6493506493507, 28957.39393939394]	1	231	306	0.5884385431285855	0.8545138428850727	1.23679421088836	0.7549019607843137	19.14773542886294	15.481747294976078	58.284271247461895	0.9428571428571428	0.0983441582779559	0.0644601967186711	0.1980500659921647	-0.0197863713731791	0.0092114631541473	11.74056603773585	0.8867246397783854	3.764643506499596	0.3724202453282205	106.12121212121212	7.090206055354494	132	92	30.44612422137609	63.935493486793504	31.0	5.0	5.0	1.0	7.0	0.2258064516129032	0.3956349206349204	0.2631578947368421	0.0	0.0			1.0	0.0	0.0		0.0	0.0	0.0		0.0
1383	[[2717, 28971], [2742, 29008]]	[2730.5305555555556, 28988.755555555555]	1	720	988	0.7164913598228176	0.8166919205711595	1.4334945286845413	0.728744939271255	36.78075489315816	25.658106227242	105.25483399593904	0.9448818897637796	0.059150280534224	0.0775872050648168	0.2341640786499873	-0.0902014203643742	0.0018661690215942	146.0307917888563	0.8363897349518461	4.9000797701583725	0.1165835445256143	116.32916666666668	20.933259935513576	172	67	25.614649945299604	44.88764414011708	3.0	2.0	2.0	1.0	1.0	0.3333333333333333	1.0	1.0	0.0	0.0			1.0	0.0	0.0		0.0	0.0	0.0		0.0
1390	[[2692, 28988], [2724, 29014]]	[2708.279069767442, 29001.443410852713]	1	645	891	0.6344891169652708	0.8673506320333504	1.293775215170764	0.7239057239057239	32.70778875484167	25.28088988822112	96.66904755831214	0.9598214285714286	0.0698044744430881	0.0485958335817227	0.1779217732843193	0.0	0.0022465202501021	68.95145631067962	0.8951375159860446	4.776769710576525	0.1467336346595167	130.0263565891473	18.12551210452104	166	79	25.614649945299604	40.06615364083355	3.0	2.0	2.0	1.0	1.0	0.3333333333333333	1.0	1.0	0.0	0.0			1.0	0.0	0.0		0.0	0.0	0.0		0.0
1396	[[3734, 29014], [3781, 29055]]	[3757.2615894039736, 29035.288741721855]	1	1510	2016	0.5868208049320531	0.9104324838569388	1.234999649739965	0.7490079365079365	48.834154222714105	39.54183649606409	144.36753236814712	0.977979274611399	0.0493592935952345	0.0373162691863163	0.1342383541120754	-0.0356287792090635	0.0011572956960108	57.12397820163487	0.9520350264830854	5.169276642979809	0.1543458178202424	121.66158940397352	24.1037502534718	199	60	41.04036386553836	57.82170499300818	3.0	2.0	2.0	1.0	1.0	0.3333333333333333	1.0	1.0	0.0	0.0			1.0	0.0	0.0		0.0	0.0	0.0		0.0
1405	[[3769, 29052], [3808, 29074]]	[3787.7117834394903, 29062.804140127388]	1	628	920	0.8690512084813209	0.7401993887815576	2.0213366587661463	0.6826086956521739	41.04841369208568	20.307559116422613	103.25483399593904	0.940119760479042	0.078593335037651	0.070172574022956	0.2242236602571687	-0.0164969004196563	0.0030189194727136	18.107438016528924	0.9619472607045264	4.656718581982631	0.2379472497995791	128.0748407643312	15.551203820324272	175	96	41.04036386553836	54.08885938367014	3.0	2.0	2.0	1.0	1.0	0.3333333333333333	1.0	1.0	0.0	0.0			1.0	0.0	0.0		0.0	0.0	0.0		0.0
1410	[[3947, 29070], [3962, 29086]]	[3953.837837837838, 29078.205405405406]	1	185	272	0.7053493924894472	0.919427038997655	1.4107161693080312	0.6801470588235294	18.321172083321287	12.987142617290608	50.2842712474619	0.9438775510204082	0.1134180159498217	0.0500795868389402	0.1796250096017158	-0.0065020726378435	0.0065901360544217	53.38095238095237	0.8186418773457843	4.165547955993014	0.1747578688289378	149.28108108108108	11.793581347217046	185	125	50.42381607511887	63.36792158544196	5.0	3.0	3.0	1.0	2.0	0.4	0.875	0.8	0.0	0.0			1.0	0.0	0.0		0.0	0.0	0.0		0.0
1415	[[3707, 29072], [3770, 29141]]	[3737.33147632312, 29107.180362116993]	1	2872	4480	0.855307072039042	0.7952175147596171	1.9300494999814723	0.6410714285714286	84.21924482562474	43.63579526143408	213.0365799264593	0.9822161422708618	0.0315746410611701	0.0431156181781246	0.139801609993416	-0.05077482889868	0.000814142646147	71.51784439685937	0.9480401080641204	5.238393120604323	0.1428737381365876	134.2301532033426	25.969709084790946	225	48	67.13735490180193	70.87020051113997	3.0	2.0	2.0	1.0	1.0	0.3333333333333333	1.0	1.0	0.0	0.0			1.0	0.0	0.0		0.0	0.0	0.0		0.0
1427	[[3960, 29110], [3991, 29139]]	[3975.7154213036565, 29123.635930047694]	1	629	960	0.7563230114811826	0.8374062477611229	1.5285883482852345	0.6552083333333333	35.2458561148695	23.057781484732757	97.15432893255073	0.9544764795144158	0.0573300095793463	0.0552119418066404	0.2051133047134967	-0.0552182390410824	0.0028009955379165	29.86143572621035	0.9152304588724915	4.522333262911301	0.1837906521217898	121.20031796502384	13.326925059308246	150	94	26.202539255869773	51.931423848565714	5.0	4.0	3.0	0.6666666666666666	1.0	0.2	1.0	1.0	1.0	0.1666666666666666			1.0	0.0	0.0		0.0	0.0	0.0		0.0
1430	[[2428, 29125], [2459, 29157]]	[2443.228791773779, 29141.039845758354]	1	778	1056	0.7366668502095547	0.868751839271626	1.47873031337168	0.7367424242424242	38.37139007111644	25.948876359763755	106.08326112068524	0.9652605459057072	0.0615798821784262	0.041012557050704	0.1484203447386296	0.0	0.0020341426061889	44.013422818791945	0.9364937123444	4.846152237393582	0.183761792374014	140.1388174807198	18.34856058993377	180	94			1.0	0.0	0.0		0.0	0.0	0.0		0.0	0.0			1.0	0.0	0.0		0.0	0.0	0.0		0.0
1437	[[3930, 29142], [3972, 29177]]	[3951.5744125326373, 29160.690165361182]	1	1149	1548	0.4801111882949668	0.8944465887737976	1.1399809490042208	0.7422480620155039	41.14246064824383	36.09048088407265	127.05382386916236	0.9753820033955858	0.0536140141306982	0.052913040652367	0.2020156028549853	-0.0725727758732212	0.0011196599204532	126.57142857142858	0.9770403321912844	5.6221572370136	0.1425959886167297	126.38729329852043	51.8529642302374	236	48	44.224480315202776	64.87164428168605	5.0	3.0	3.0	1.0	2.0	0.4	0.875	0.8	0.0	0.0			1.0	0.0	0.0		0.0	0.0	0.0		0.0
1443	[[3501, 29169], [3536, 29198]]	[3519.075870646766, 29183.48631840796]	1	804	1080	0.6790662689778697	0.8337259886756478	1.362254963357641	0.7444444444444445	37.69133264146797	27.66833937500776	110.08326112068524	0.949232585596222	0.0610599888270407	0.0641965087132365	0.1581138830084189	-0.0740014763967792	0.0022576310103777	41.650711513583445	0.9192374609360784	4.70725381527766	0.2067903618306042	85.37189054726367	16.275680233790453	128	49	74.6097449794626	83.14914994774679	3.0	2.0	2.0	1.0	1.0	0.3333333333333333	1.0	1.0	0.0	0.0			1.0	0.0	0.0		0.0	0.0	0.0		0.0
1447	[[3765, 29182], [3823, 29222]]	[3791.8584905660377, 29203.605993340734]	1	1802	2419	0.7360127131237469	0.8477257645599149	1.4771753201347948	0.7449359239355106	58.69352614282799	39.73362223346116	163.43860018001263	0.9766937669376694	0.0445343924808576	0.0479900585244133	0.1394321894969357	-0.1070448385566498	0.001068569214876	49.69147727272727	0.961817313472524	5.213752461447267	0.1744168057893779	127.40344062153164	25.358382391814605	185	54			1.0	0.0	0.0		0.0	0.0	0.0		0.0	0.0			1.0	0.0	0.0		0.0	0.0	0.0		0.0
1457	[[3573, 29220], [3608, 29259]]	[3590.687786960514, 29240.744719926537]	1	1089	1440	0.5433320933722046	0.8819033202806968	1.1911598886913188	0.75625	40.94621684160165	34.37508031485821	124.5685424949238	0.9697239536954586	0.0504559687433491	0.0363888618534974	0.1215751737262523	-0.0301023104793476	0.0014203912937192	71.77979027645377	0.916949338807222	5.010992810994889	0.1392444923614634	142.06519742883378	20.53768448277921	193	93	40.98398710554487	66.33627101078793	3.0	2.0	2.0	1.0	1.0	0.3333333333333333	1.0	1.0	0.0	0.0			1.0	0.0	0.0		0.0	0.0	0.0		0.0
1458	[[2986, 29227], [3026, 29263]]	[3006.424901185771, 29244.502964426876]	1	1012	1517	0.7971938456144704	0.8445505796554601	1.656387611416872	0.6671061305207646	46.30705257164145	27.95665232730789	122.71067811865476	0.9721421709894332	0.0610720295905717	0.0524639722190992	0.180237923189784	-0.0306925148089241	0.00126127547666	111.49846153846156	0.952316502954462	5.401832199026904	0.1237108866975117	123.40118577075098	33.69282770724585	218	58	51.3522196494451	56.63708805978099	5.0	2.0	2.0	1.0	3.0	0.6	0.7083333333333334	0.5714285714285714	0.0	0.0			1.0	0.0	0.0		0.0	0.0	0.0		0.0
1459	[[3532, 29233], [3567, 29273]]	[3550.9887005649716, 29250.926553672318]	1	1062	1476	0.5156600037256105	0.6807142498942301	1.1671426455924352	0.7195121951219512	40.322683889836	34.54820543325142	140.01828996322962	0.9348591549295776	0.0409187663068903	0.1018287798189562	0.232371582423115	-0.2218800784900917	0.0028577156884658	18.509304603330065	0.9170060544392644	4.373733845911023	0.2578180954324586	130.8964218455744	10.548542906090493	158	106	40.98398710554487	57.79686604250374	3.0	2.0	2.0	1.0	1.0	0.3333333333333333	1.0	1.0	0.0	0.0			1.0	0.0	0.0		0.0	0.0	0.0		0.0
1460	[[3100, 29234], [3137, 29277]]	[3118.0014771048745, 29255.338257016247]	1	1354	1672	0.5209031822169999	0.9122779529361054	1.1714872670575998	0.8098086124401914	45.00882461809674	38.42024227130054	136.5685424949238	0.976911976911977	0.0500195319316385	0.0343028100706973	0.1195209862196798	-0.0223606797749978	0.0011642678165608	94.8709923664122	0.9310653270427132	5.158269183261427	0.1332372542084735	126.74593796159527	25.98781959118502	226	60	63.614957327187	70.35699054170725	5.0	3.0	2.0	0.3333333333333333	2.0	0.4	0.875	0.8	3.0	0.5			1.0	0.0	0.0		0.0	0.0	0.0		0.0
1464	[[3163, 29246], [3199, 29277]]	[3181.289183222958, 29261.7825607064]	1	906	1184	0.5194105724098892	0.9118425010632348	1.170241032139076	0.7652027027027027	36.75990621839792	31.41225201376226	111.7401153701776	0.9700214132762311	0.0596450369209502	0.0413116812272267	0.138395477900467	-0.0219003700176296	0.0017777754504657	40.74027459954233	0.9664053312192136	5.097211603034026	0.1964773064831126	118.41059602649008	24.237494403606178	172	64	63.614957327187	63.614957327187	5.0	1.0	1.0		3.0	0.6	0.5833333333333334	0.5	0.0	0.0			1.0	0.0	0.0		0.0	0.0	0.0		0.0
1465	[[3037, 29246], [3069, 29284]]	[3053.5685393258427, 29264.862921348315]	1	890	1287	0.7506078304884464	0.8571849163905011	1.513436347493715	0.6915306915306916	41.70308277218215	27.555227440680543	114.2253967444162	0.966340933767644	0.0587908385344501	0.0459459927505206	0.1519226348374697	-0.0252593354483308	0.0022024272266953	55.40070505287897	0.9048466987161335	4.767537584147032	0.1614557979463138	83.58314606741573	17.496463436903156	144	45	29.529789344274388	48.67170807946237	5.0	3.0	2.0	0.6666666666666666	2.0	0.4	0.875	0.8	1.0	0.1666666666666666			1.0	0.0	0.0		0.0	0.0	0.0		0.0
1474	[[3029, 29278], [3061, 29309]]	[3044.8356867779203, 29293.07188703466]	1	779	1056	0.7342078415422085	0.879555388865387	1.4729172390098533	0.7376893939393939	38.32602550978401	26.020488113472087	105.49747468305831	0.968905472636816	0.0571662368621269	0.0436821494964038	0.1341640786499874	-0.0464575486542716	0.0018691454797324	56.25301204819277	0.9355981268157598	4.942191370618042	0.1547330691024065	145.50449293966625	20.84624113088922	188	92	29.529789344274388	57.9248816225528	5.0	3.0	2.0	0.6666666666666666	2.0	0.4	0.875	0.8	1.0	0.1666666666666666			1.0	0.0	0.0		0.0	0.0	0.0		0.0
1477	[[3961, 29290], [4010, 29321]]	[3984.033673469388, 29306.25612244898]	1	980	1600	0.8993598994673982	0.6751840423219816	2.2872352559185702	0.6125	54.0853367956314	23.64659982206786	135.05382386916236	0.928030303030303	0.0564924591012733	0.0746538473601127	0.2299202868078994	-0.0827698242685317	0.0014127868921922	106.22914466737063	0.9614638934559508	5.349690417920757	0.1523847567891592	116.13163265306125	36.60244247715755	214	62	71.74053879491179	74.27435578442524	10.0	2.0	2.0	1.0	4.0	0.4	0.5092592592592592	0.4090909090909091	0.0	0.0	16.656706446283874	16.656706446283874	4.0	1.0	1.0		2.0	0.5	0.6666666666666666	0.6	0.0
1495	[[3924, 29357], [3981, 29396]]	[3952.6045130641332, 29376.339667458433]	1	1684	2320	0.8132032184632233	0.7969398269965562	1.7182725999952293	0.7258620689655172	61.14688900293509	35.58625622215291	162.95331880577402	0.9633867276887872	0.0409119620749666	0.0445798143949391	0.1465930851025166	-0.0489873957392898	0.000884254527498	89.96956786366403	0.966263078761616	5.529598899898873	0.1373052594668696	137.23396674584322	36.33940214041619	225	53	64.28430069395343	80.73011095186922	10.0	4.0	2.0	0.1666666666666666	3.0	0.3	0.7037037037037036	0.6	26.0	0.7222222222222222	60.69700316111658	60.69700316111658	4.0	1.0	1.0		2.0	0.5	0.6666666666666666	0.6	0.0
1499	[[3496, 29371], [3540, 29410]]	[3516.974358974359, 29391.13986013986]	1	1287	1800	0.7628444991560082	0.8506906925781046	1.5465942681502722	0.715	50.57810384105972	32.702891044301595	137.88225099390857	0.9735249621785174	0.0492603087041399	0.0364202696028723	0.1195209862196798	-0.032680527876892	0.0012315041263426	44.3841218925421	0.9718579976587852	5.247332489934347	0.1671382361054546	124.95881895881897	27.44817561379786	183	62			1.0	0.0	0.0		0.0	0.0	0.0		0.0	0.0			1.0	0.0	0.0		0.0	0.0	0.0		0.0
1502	[[3862, 29399], [3880, 29414]]	[3871.4137931034484, 29406.423645320196]	1	203	304	0.7171120284820288	0.904293001189152	1.434806858570808	0.6677631578947368	19.334603447608394	13.475404952320435	53.112698372208094	0.9485981308411215	0.1213130973121226	0.0563816557530773	0.2233490663913138	0.0	0.0061483027824644	67.51871657754009	0.9173171867388508	4.402067488998559	0.1550660493011064	111.0	19.25432585263397	153	57	30.26514433103463	67.25705187849508	10.0	3.0	2.0	0.3333333333333333	3.0	0.3	0.6296296296296295	0.5294117647058824	18.0	0.5			1.0	0.0	0.0		0.0	0.0	0.0		0.0
1505	[[3837, 29410], [3878, 29456]]	[3857.8137737174984, 29433.46099789178]	1	1423	1974	0.4638308537636795	0.904443159848409	1.1287652794511704	0.720871327254306	45.38740550535511	40.20978172488032	140.61017305526642	0.9780068728522336	0.0496825089971972	0.0425795789264441	0.1603941292159915	-0.0174649292910618	0.0010848347079502	82.61773255813952	0.9494013145182713	5.29205021965581	0.1283224098621564	116.02810962754744	28.288604933610262	210	44	30.26514433103463	61.51225131465293	10.0	3.0	2.0	0.6666666666666666	4.0	0.4	0.5555555555555556	0.4090909090909091	3.5	0.0972222222222222			1.0	0.0	0.0		0.0	0.0	0.0		0.0
1507	[[2604, 29417], [2698, 29482]]	[2651.9430082256167, 29449.210340775557]	1	3404	6270	0.925766471262292	0.6242778310107661	2.6448322793722543	0.542902711323764	107.53768570911517	40.65954826240967	261.76450198781714	0.9591434206818822	0.0200577428239024	0.0505474675192011	0.1590143661411053	-0.189292222699217	0.0006955510936576	69.9373876572798	0.9575381931620244	5.356697504772043	0.1610130753889255	116.81404230317274	28.482472854775175	210	55			1.0	0.0	0.0		0.0	0.0	0.0		0.0	0.0			1.0	0.0	0.0		0.0	0.0	0.0		0.0
1509	[[3947, 29419], [4005, 29454]]	[3976.319793681496, 29436.089619600258]	1	1551	2124	0.8194341590345537	0.8031349546759194	1.7446729612877565	0.730225988700565	58.86298724835383	33.73869404435924	155.78174593052023	0.9651524579962664	0.0422544136809274	0.0444160664240389	0.1798538450352554	-0.0302647219371996	0.0010548836137921	61.71334214002643	0.9605100962028524	5.308966778810818	0.166386048744043	123.50741457124435	27.69989379991176	204	48	52.49276804218907	59.38897099795194	10.0	3.0	2.0	0.3333333333333333	4.0	0.4	0.6018518518518517	0.4736842105263157	14.0	0.3888888888888889			1.0	0.0	0.0		0.0	0.0	0.0		0.0
1512	[[3744, 29429], [3779, 29455]]	[3761.6522366522368, 29441.48629148629]	1	693	972	0.8320304447346232	0.7985873541287254	1.802678879860825	0.7129629629629629	40.29791126426807	22.35445908556894	104.42640687119284	0.9625	0.0571303902644932	0.0455222022511661	0.1368963653443048	-0.0438495536236602	0.0018351685018351	99.83033033033033	0.9096984361344872	5.018999283289726	0.1220419669999404	110.7907647907648	23.86967564573116	165	53	51.48883832317685	73.99233763490645	10.0	2.0	2.0	1.0	5.0	0.5	0.4425925925925926	0.3103448275862069	0.0	0.0	71.13412856845797	71.13412856845797	2.0	1.0	1.0		1.0	0.5	1.0	1.0	0.0
1518	[[3783, 29443], [3836, 29488]]	[3808.3128460686603, 29463.255260243634]	1	1806	2484	0.5764166452430662	0.8521357895189731	1.2237566117650598	0.7270531400966184	53.673025050208345	43.85923192095704	163.1959594928933	0.9694041867954912	0.0435501532151258	0.0457166288802257	0.1427679385219145	-0.05	0.0016780733471074	25.288636363636364	0.955781576168036	4.840944219407271	0.2410109148448162	118.75968992248062	16.70951919707864	169	71	51.48883832317685	64.72850899102048	10.0	3.0	2.0	0.6666666666666666	4.0	0.4	0.5555555555555556	0.4090909090909091	3.5	0.0972222222222222			1.0	0.0	0.0		0.0	0.0	0.0		0.0
1527	[[2270, 29480], [2323, 29520]]	[2294.250982961992, 29498.79357798165]	1	1540	2214	0.7058899465492848	0.7340610896533155	1.4117882404034996	0.6955736224028907	54.10077774424485	38.32074541772812	162.36753236814712	0.9367396593673966	0.035700317539229	0.0839437338696497	0.242329324516093	-0.2168647131354017	0.0013810743285725	29.406813627254515	0.9664898780976244	5.026040124765173	0.2097329686332802	175.56038961038962	20.865515323574773	229	128			1.0	0.0	0.0		0.0	0.0	0.0		0.0	0.0			1.0	0.0	0.0		0.0	0.0	0.0		0.0
1529	[[3278, 29490], [3304, 29512]]	[3290.536956521739, 29501.15]	1	460	621	0.676914532523799	0.9123544724738658	1.3585818988033649	0.7407407407407407	28.29221727130415	20.82481541688716	79.59797974644665	0.9643605870020964	0.0810730637126709	0.056650160290134	0.2221530131476822	-0.019144977959354	0.0026339353507637	76.67734553775745	0.9301546194139833	4.98251511663287	0.127346477729418	134.05869565217392	23.132295099266443	190	89			1.0	0.0	0.0		0.0	0.0	0.0		0.0	0.0			1.0	0.0	0.0		0.0	0.0	0.0		0.0
1531	[[3417, 29498], [3459, 29549]]	[3437.4009339559707, 29524.003335557038]	1	1499	2236	0.8256079190031936	0.8026327470998894	1.772282154480975	0.6703935599284436	58.367406677745294	32.93347310989462	153.19595949289334	0.9746423927178154	0.0441254007060471	0.0492775779302699	0.162931871060457	-0.0387237288572381	0.0011199684402923	73.76019350380096	0.9361017702633504	5.148790336517323	0.1407288916785666	115.1714476317545	23.793459418780788	175	56			1.0	0.0	0.0		0.0	0.0	0.0		0.0	0.0	46.04218337047367	53.65402784282232	4.0	2.0	1.0	0.0	2.0	0.5	0.8333333333333333	0.75	2.0
1556	[[3513, 29571], [3544, 29599]]	[3527.946624803768, 29585.014128728413]	1	637	928	0.7574351755525475	0.859641553144364	1.5316037878192752	0.6864224137931034	35.39336043482463	23.10869215413624	96.49747468305831	0.9622356495468278	0.0671933083308018	0.0650032487774515	0.2490705095212894	-0.0646968902724716	0.0025482600415512	37.84210526315789	0.9198569129594044	4.644714184732425	0.1943242518690626	116.62480376766092	15.169856093901734	167	79	66.12830163174726	66.12830163174726	4.0	1.0	1.0		3.0	0.75	0.611111111111111	0.5	0.0	0.0	59.42097445836484	59.42097445836484	4.0	1.0	1.0		3.0	0.75	0.611111111111111	0.5	0.0
1559	[[2631, 29575], [2670, 29615]]	[2650.9635732870775, 29595.632263660016]	1	1153	1640	0.7597131127748009	0.8511986226724215	1.5378501847610448	0.7030487804878048	47.6977478976226	31.01586121344713	130.46803743153546	0.9713563605728728	0.0485181127016509	0.0544250579525542	0.1341640786499874	-0.1341640786499874	0.0012874592412401	73.7634892086331	0.9478444578652911	5.195508688710297	0.1370218398513786	111.15351257588898	26.22343496635361	205	51			1.0	0.0	0.0		0.0	0.0	0.0		0.0	0.0	27.590764485152533	37.92673679241325	3.0	2.0	1.0	0.0	1.0	0.3333333333333333	1.0	1.0	1.0
1575	[[3555, 29619], [3588, 29651]]	[3571.92403486924, 29634.399750933997]	1	803	1122	0.7474687107832512	0.8693017157121288	1.505350731459983	0.7156862745098039	39.34266776210581	26.135216823489923	107.74011537017762	0.9686369119420988	0.0571200002768067	0.0412135540425633	0.1496250833016	-0.0140342560027868	0.0018215550683083	84.68961038961038	0.9055419948121236	4.928965051246054	0.1687506150293973	110.04483188044831	21.7544998580776	174	62	66.12830163174726	73.73913233627415	4.0	2.0	1.0	0.0	2.0	0.5	0.8333333333333333	0.75	2.0	0.6666666666666666			1.0	0.0	0.0		0.0	0.0	0.0		0.0
1577	[[3812, 29623], [3865, 29660]]	[3839.142108709889, 29641.434184675836]	1	1527	2052	0.8075510045533959	0.8254509674786318	1.6954964911447044	0.7441520467836257	57.46556872590428	33.89306260793659	152.46803743153546	0.9782190903267136	0.0429763676452422	0.0425633686097584	0.159138468363323	-0.0513167019494862	0.0009837081512465	62.8811282740094	0.975516670850839	5.471139450258789	0.1552549721963426	125.633922724296	35.46423678720679	223	60			1.0	0.0	0.0		0.0	0.0	0.0		0.0	0.0	29.54743939211402	34.40987357754668	3.0	2.0	1.0	0.0	1.0	0.3333333333333333	1.0	1.0	1.0
1586	[[2483, 29663], [2507, 29692]]	[2494.351401869159, 29676.747663551403]	1	535	750	0.6016957703640521	0.8177970483050939	1.2519948040866	0.7133333333333334	29.442332110373517	23.516337299700965	90.66904755831214	0.9288194444444444	0.0545873107108681	0.1043740178858509	0.3149879232549814	-0.1675340384401891	0.0022833207357016	83.21031746031747	0.9362192003589184	5.032872928697362	0.123133799687279	150.45981308411214	25.74130416571737	216	92	55.019285648089166	55.73066034377671	4.0	2.0	2.0	1.0	2.0	0.5	0.8333333333333333	0.75	0.0	0.0			1.0	0.0	0.0		0.0	0.0	0.0		0.0
1587	[[3923, 29656], [3968, 29702]]	[3947.598319327731, 29679.996638655462]	1	1190	2162	0.8439978007918372	0.6397466956341316	1.8644658804895944	0.5504162812210915	53.71576388772862	28.81026917672705	152.88834764831844	0.9015151515151516	0.0150838001562077	0.1164190425714213	0.2930290133743162	-0.2520321953221454	0.0017359187442289	35.8359649122807	0.94525731786468	4.816353691957134	0.213589536228452	116.36302521008405	17.771404968251183	164	79	73.63463004164777	73.63463004164777	2.0	1.0	1.0		1.0	0.5	1.0	1.0	0.0	0.0			1.0	0.0	0.0		0.0	0.0	0.0		0.0
1589	[[2536, 29677], [2560, 29709]]	[2548.3892617449665, 29693.045302013423]	1	596	825	0.6556558279660556	0.9061846018290752	1.3243982566178725	0.7224242424242424	31.76752878524753	23.986386743193517	90.91168824543142	0.965964343598055	0.06919986080473	0.046766111060153	0.1513648508828873	-0.0282953679633096	0.0022305020364767	137.83126110124334	0.915911726407228	5.002710869128832	0.0931426545646826	98.42281879194633	27.915604163492524	180	56	56.44203503946424	67.35822546682697	4.0	2.0	2.0	1.0	2.0	0.5	0.8333333333333333	0.75	0.0	0.0			1.0	0.0	0.0		0.0	0.0	0.0		0.0
1592	[[3531, 29687], [3580, 29739]]	[3554.4809264305177, 29713.857629427792]	1	1468	2650	0.8873331175893626	0.7014771250641398	2.1685906505998167	0.5539622641509434	64.55957768737478	29.77029236454472	162.16652224137047	0.9338422391857506	0.0431052857511542	0.0641760563689311	0.1798538450352554	-0.0827879169304955	0.0010653148372435	86.14628975265018	0.9269803931921248	5.142020560374014	0.1282037315479039	118.49727520435968	23.948272324822955	187	70	29.0270109439056	55.18848699235332	4.0	2.0	1.0	0.0	2.0	0.5	0.8333333333333333	0.75	2.0	0.6666666666666666			1.0	0.0	0.0		0.0	0.0	0.0		0.0
1602	[[3513, 29706], [3543, 29744]]	[3527.4915254237285, 29724.541242937852]	1	885	1209	0.7712050726170666	0.8508712765380672	1.5708777218835726	0.7320099255583127	42.202851929384536	26.86577786511664	114.32590180780451	0.9693318729463308	0.0568345646682331	0.0587662226877801	0.1878985645968315	-0.0640016000490538	0.0014167630736213	160.5094562647754	0.9323713466689696	5.386202735717772	0.0958853358287866	115.74463276836158	33.83823743933384	217	42	29.0270109439056	29.0270109439056	4.0	1.0	1.0		3.0	0.75	0.611111111111111	0.5	0.0	0.0			1.0	0.0	0.0		0.0	0.0	0.0		0.0
1603	[[2460, 29713], [2499, 29746]]	[2479.194994786236, 29729.638164754953]	1	959	1360	0.8120904729929113	0.8210140672344477	1.713703413400362	0.7051470588235295	45.80073334582013	26.726172678235766	121.1543289325507	0.9696663296258848	0.0518027605325113	0.0474290568546934	0.1794190357621066	-0.0334739603948191	0.0012096420745069	211.2972972972973	0.9674921633860416	5.651681466237285	0.1028999154444999	138.64233576642334	56.6404270665154	239	47	49.68660786785176	60.99343647004353	4.0	3.0	2.0	0.3333333333333333	1.0	0.25	1.0	1.0	2.0	0.6666666666666666			1.0	0.0	0.0		0.0	0.0	0.0		0.0
1607	[[3964, 29722], [4006, 29763]]	[3984.2970049916803, 29743.834442595675]	1	1202	1806	0.7538518400817893	0.8366150033103495	1.5219670557004266	0.6655592469545958	48.60972183371661	31.938747722332177	134.36753236814712	0.9693548387096774	0.0497124400558863	0.0545754413754422	0.157182995379744	-0.0604007718807984	0.001141498216409	115.29137931034484	0.945648957582981	5.37111822385492	0.1263781215796755	108.79866888519136	32.06785232862079	213	42	73.63463004164777	73.63463004164777	2.0	1.0	1.0		1.0	0.5	1.0	1.0	0.0	0.0			1.0	0.0	0.0		0.0	0.0	0.0		0.0
1624	[[2448, 29760], [2482, 29793]]	[2463.9833518312985, 29776.938956714763]	1	901	1190	0.5113453222792234	0.9163932737894852	1.163635913987259	0.7571428571428571	36.65333199019404	31.498969350816523	111.15432893255073	0.9709051724137931	0.0580485425361278	0.0394365570713643	0.1715364936009057	0.0	0.0014407554187968	106.54786620530564	0.9388818577611784	5.176884094127215	0.1083501715665035	125.29522752497223	29.124240535478897	240	63	49.68660786785176	49.68660786785176	4.0	1.0	1.0		2.0	0.5	0.6666666666666666	0.6	0.0	0.0			1.0	0.0	0.0		0.0	0.0	0.0		0.0
1627	[[2674, 29775], [2706, 29826]]	[2688.6717325227964, 29799.52811550152]	1	1316	1716	0.7629894878073731	0.8552633877257855	1.5470036352073522	0.7668997668997669	51.1486640550177	33.06305356429366	139.0538238691624	0.9777117384843982	0.0525890464009191	0.0402204820701434	0.1291248558228571	-0.0441518440112252	0.0010277299311007	156.1629746835443	0.9493374802845018	5.457042550947495	0.1148056571386786	126.8047112462006	38.71480959998938	238	60	72.15697536314508	72.15697536314508	46.0	1.0	1.0		11.0	0.2391304347826087	0.1814381914381914	0.1465798045602606	0.0	0.0	53.3458674963882	53.3458674963882	2.0	1.0	1.0		1.0	0.5	1.0	1.0	0.0
1640	[[2615, 29827], [2650, 29866]]	[2633.637707948244, 29846.19593345656]	1	1082	1440	0.5066822749970974	0.8929520444158111	1.1599140269034702	0.7513888888888889	40.34799947994498	34.78533627846437	123.39696961967	0.973897389738974	0.0574137756829181	0.041628128239329	0.1397388778187337	-0.026197165896624	0.0013078348517725	83.59884836852207	0.9287119111215014	5.096077068267215	0.1523043558729107	121.5739371534196	24.0858865460573	173	60	46.38530113602084	59.27113824958296	46.0	2.0	1.0	0.0	10.0	0.217391304347826	0.2243562610229277	0.1711026615969581	44.0	0.0444444444444444			1.0	0.0	0.0		0.0	0.0	0.0		0.0
1643	[[2562, 29833], [2610, 29864]]	[2587.2870632672334, 29847.98866855524]	1	1059	1568	0.8678175918053915	0.7478489642202072	2.0125465731276395	0.6753826530612245	52.5563831681478	26.11436866599885	133.39696961967	0.9506283662477558	0.0400872770741414	0.072539280665326	0.2326764513066806	-0.1410900925224926	0.0013358881760148	86.60662122687438	0.9384568339403484	5.203402004698779	0.1237981845957879	123.14164305949008	26.30888563226486	205	68	46.38530113602084	72.72633401893204	46.0	2.0	1.0	0.0	9.0	0.1956521739130435	0.2694797178130508	0.2036199095022624	86.0	0.0868686868686868			1.0	0.0	0.0		0.0	0.0	0.0		0.0
1656	[[3667, 29889], [3715, 29930]]	[3689.512027491409, 29909.718900343643]	1	1455	2058	0.7711013072129761	0.8399599261080638	1.5705676290191175	0.706997084548105	54.18122744875279	34.49786335058436	147.53910524340094	0.9712950600801068	0.0442333527853109	0.042560391872079	0.1507438246269067	-0.0387237288572381	0.0010933756859893	70.61712668082096	0.94484085113067	5.2081324680505485	0.1345952674713976	105.0618556701031	25.223488112674545	188	46			1.0	0.0	0.0		0.0	0.0	0.0		0.0	0.0	45.93331654568494	60.410730210109605	3.0	2.0	1.0	0.0	1.0	0.3333333333333333	1.0	1.0	1.0
1658	[[2492, 29892], [2540, 29951]]	[2518.5962373371926, 29919.374336710083]	1	2073	2940	0.6512849272811021	0.8143622099468761	1.317812527805051	0.7051020408163265	59.97081013291437	45.507846425471286	178.8528137423857	0.953541858325667	0.0403606616238102	0.0552478926947886	0.162931871060457	-0.1257100114337477	0.0009098830774333	95.78142076502732	0.8881328672621976	5.0495150992520745	0.1402121254967795	99.58996623251326	20.967108039397395	159	50	43.39813463209597	81.46160484534747	46.0	5.0	4.0	0.6	8.0	0.1739130434782608	0.3490211640211639	0.2486187845303867	126.0	0.1272727272727272			1.0	0.0	0.0		0.0	0.0	0.0		0.0
1676	[[2716, 29931], [2738, 29966]]	[2726.686212361331, 29947.843106180666]	1	631	828	0.8236561514072178	0.8225453457403761	1.7633899636186496	0.7620772946859904	37.84764978881922	21.463006237798997	98.18376618407356	0.9575113808801214	0.0729498681731659	0.0548276816052153	0.1999236735721303	-0.0123558394653962	0.0023529411764705	99.71092436974791	0.806740282010199	4.682243408272945	0.1278261366622497	120.93343898573691	16.825156832447405	167	78	73.90269066927407	73.90269066927407	46.0	1.0	1.0		9.0	0.1956521739130435	0.2639241622574952	0.2163461538461538	0.0	0.0			1.0	0.0	0.0		0.0	0.0	0.0		0.0
1679	[[2478, 29939], [2524, 29979]]	[2500.4001572327043, 29958.77358490566]	1	1272	1927	0.8295144978372524	0.7978919503820027	1.7905578039475318	0.6600934094447327	54.064903137322496	30.194447237687022	141.53910524340094	0.9629068887206662	0.0459769786709952	0.0525979070199853	0.1341640786499874	-0.0721523306825401	0.0018576431622563	59.4817221770918	0.8423385191259611	4.56350838277555	0.1850859509924568	68.56367924528301	14.550736489095794	136	40	29.72730981052715	57.348000965277336	46.0	5.0	4.0	0.8	8.0	0.1739130434782608	0.347169312169312	0.2472527472527472	5.463841698841697	0.005519032019032			1.0	0.0	0.0		0.0	0.0	0.0		0.0
1681	[[2393, 29958], [2423, 29975]]	[2407.8198198198197, 29966.78153153153]	1	444	558	0.8323994117834004	0.8240606563343247	1.804480357286906	0.7956989247311828	32.06563433416821	17.77001018862844	82.28427124746189	0.956896551724138	0.0831453908927358	0.062016934988755	0.2311048073346463	-0.009653732104414	0.003813176397981	18.068075117370896	0.9668093087474928	4.551122416048719	0.2461330752299896	106.00450450450452	16.371392800612956	169	78	32.06532546404956	52.7180317065023	46.0	6.0	4.0	0.6	9.0	0.1956521739130435	0.3524426807760139	0.2227722772277227	8.330952380952382	0.0084151034151034	50.14247992587504	50.14247992587504	9.0	1.0	1.0		4.0	0.4444444444444444	0.5104166666666667	0.4444444444444444	0.0
1682	[[2456, 29957], [2511, 30007]]	[2482.664021164021, 29982.63029100529]	1	1512	2856	0.9170225469297812	0.6699312255317612	2.5073002236147204	0.5294117647058824	70.26182453340618	28.02290043755161	168.40916292848974	0.945	0.0398974071048945	0.0559253825189613	0.1573051683037572	-0.0707159686070176	0.0016055124311262	40.39698836413415	0.9218680444028072	4.747207907746297	0.2024943967449032	81.7063492063492	16.566437094150842	138	47	29.72730981052715	51.33162438870659	46.0	6.0	4.0	0.4666666666666667	7.0	0.1521739130434782	0.4168783068783069	0.304054054054054	252.91157678739552	0.2554662391791873			1.0	0.0	0.0		0.0	0.0	0.0		0.0
1683	[[2595, 29957], [2655, 30008]]	[2624.4691304347825, 29983.535217391305]	1	2300	3172	0.7099088125024805	0.8544004186897632	1.4198623941012467	0.725094577553594	64.69865467980229	45.566848554190805	183.9238815542512	0.9745762711864406	0.0356046906631657	0.042766507086526	0.1249648220327317	-0.0707106781186547	0.0011631533288585	56.30693950177936	0.9283566061933126	4.935445840868113	0.1754217134642884	106.91478260869565	19.686602124633158	167	52	79.17494649664846	81.68300788956138	46.0	3.0	3.0	0.6666666666666666	7.0	0.1521739130434782	0.3557671957671958	0.2922077922077922	45.38161624328931	0.0458400164073629			1.0	0.0	0.0		0.0	0.0	0.0		0.0
1685	[[2430, 29966], [2450, 29980]]	[2439.2093023255816, 29973.33023255814]	1	215	315	0.6594817869347428	0.7795776886517789	1.330281593526712	0.6825396825396826	19.36071740385968	14.553848973082792	58.87005768508881	0.8958333333333334	0.08692216948811	0.1092562462420922	0.3032759252836128	-0.1093735052237606	0.006944269084114	30.47738693467337	0.8735266390950936	4.164469731697222	0.1558718194332481	99.46511627906976	10.793083136487477	128	77	16.51739369534668	40.707307999748	46.0	6.0	4.0	0.6666666666666667	8.0	0.1739130434782608	0.3619841269841269	0.25	13.69416902655275	0.0138324939662149	82.18422846480225	82.18422846480225	9.0	1.0	1.0		4.0	0.4444444444444444	0.5104166666666667	0.4444444444444444	0.0
1690	[[2442, 29978], [2457, 29996]]	[2449.541871921182, 29986.21674876847]	1	203	304	0.6556633104097663	0.8526195951725158	1.3244096534268577	0.6677631578947368	18.762687008068948	14.166830451228773	54.69848480983499	0.9144144144144144	0.1152431224532447	0.0598196133884055	0.2333330461964613	-0.0149302498305743	0.0059664461247637	93.53804347826085	0.8749724825138823	4.4077284548294005	0.1694086090101539	108.42364532019704	18.897124459028547	176	78	16.51739369534668	40.404012168507286	46.0	7.0	4.0	0.6190476190476191	8.0	0.1739130434782608	0.3916137566137566	0.2586206896551724	29.56083569321943	0.0298594299931509	95.77566816462245	95.77566816462245	9.0	1.0	1.0		4.0	0.4444444444444444	0.5104166666666667	0.4444444444444444	0.0
1692	[[2377, 29981], [2430, 30026]]	[2402.9122182680903, 30004.15005931198]	1	1686	2484	0.5498290472731759	0.8370509457245975	1.1972073308680693	0.678743961352657	51.26941646358976	42.82417517976224	159.09545442950497	0.9606837606837608	0.040531189133288	0.0533794484877409	0.2140606400181369	-0.0564432521030158	0.0012113325401546	77.35609756097561	0.9029429861102704	4.955591225422244	0.1577281134840528	89.08481613285883	20.34277542608631	167	41	34.97575749107475	43.14406910836401	46.0	6.0	4.0	0.6	9.0	0.1956521739130435	0.3524426807760139	0.2227722772277227	8.12857142857143	0.0082106782106782	66.35495809600911	66.35495809600911	9.0	1.0	1.0		4.0	0.4444444444444444	0.5104166666666667	0.4444444444444444	0.0
1693	[[2673, 29987], [2721, 30043]]	[2696.912382655342, 30015.482789450158]	1	2237	2793	0.5503378195626757	0.9158570151383614	1.197687862000496	0.8009308986752596	58.438040065618935	48.79237898262572	175.1959594928933	0.982001755926251	0.0404994910135707	0.0438528048204299	0.1227730296756649	-0.1341640786499874	0.0008395757932833	91.94449541284403	0.9283843707051236	5.206568357894117	0.1275616871616451	108.21546714349576	25.17520319648444	202	53	53.767833392093934	78.42909926404987	46.0	5.0	3.0	0.2	8.0	0.1739130434782608	0.3741005291005291	0.274390243902439	156.14954958456877	0.1577268177621906			1.0	0.0	0.0		0.0	0.0	0.0		0.0
1694	[[2828, 29988], [2859, 30023]]	[2843.4966063348415, 30005.58823529412]	1	884	1152	0.6428020169340464	0.9224255081848614	1.3054278909707695	0.7673611111111112	38.368641690706205	29.391620905367446	109.7401153701776	0.9757174392935982	0.0641914772092424	0.0428499978471776	0.1708432275438078	0.0	0.0013906194375222	196.0129716981132	0.941993103566184	5.449339301473836	0.0943634674634792	129.99547511312218	40.062563938159954	241	47	84.63924935082716	84.63924935082716	46.0	1.0	1.0		11.0	0.2391304347826087	0.2343746993746993	0.1724137931034483	0.0	0.0			1.0	0.0	0.0		0.0	0.0	0.0		0.0
1699	[[2366, 30015], [2405, 30054]]	[2385.7475149105367, 30034.62425447316]	1	1006	1600	0.8432152704097933	0.7730138949281554	1.8602019250854964	0.62875	48.97663902213722	26.328668066444568	127.88225099390856	0.9571836346336822	0.0560408615889149	0.0663169618192146	0.2058966210085352	-0.0809393235376883	0.0015367205483327	81.16459627329193	0.9228234793052272	5.024332463019872	0.1534762610980811	86.92842942345925	22.59648732616641	159	44	34.97575749107475	42.87781976524578	46.0	7.0	4.0	0.6190476190476191	9.0	0.1956521739130435	0.3561463844797176	0.2195121951219512	5.047619047619048	0.005098605098605	84.71572463909584	91.8831362098168	9.0	2.0	2.0	0.0	2.0	0.2222222222222222	0.625	0.5714285714285714	5.0
1703	[[2545, 30021], [2584, 30061]]	[2565.5861788617885, 30039.360975609758]	1	1230	1640	0.7002249459018891	0.8431349394872184	1.4007126893498518	0.75	47.08188567964422	33.612807278484446	135.39696961967	0.9654631083202512	0.0520126993218926	0.0483312442597266	0.1650625605245483	-0.0624401366044561	0.0025705993719461	25.29713804713805	0.9215086930216184	4.526889525767023	0.2381395506568455	83.35447154471545	12.983148878528498	125	50	39.84704082819231	71.02172006473795	46.0	5.0	4.0	0.5	6.0	0.1304347826086956	0.4077777777777779	0.3308823529411764	144.83640246125543	0.1462993964255105			1.0	0.0	0.0		0.0	0.0	0.0		0.0
1706	[[2506, 30028], [2554, 30086]]	[2529.6694444444443, 30056.61712962963]	1	2160	2891	0.5967581025818296	0.8494939610642922	1.2462283047961564	0.7471463161535801	58.60157653186043	47.02314680731457	178.7523086789974	0.9694793536804308	0.0353315926992409	0.0472645815542989	0.1342383541120754	-0.0807104824944294	0.0009310657596371	68.83238095238096	0.940440946731148	5.163800344524344	0.1382196945092044	89.47824074074074	23.82477485528472	171	37	39.84704082819231	64.23360108615006	46.0	5.0	4.0	0.4	6.0	0.1304347826086956	0.4211111111111112	0.3358208955223881	298.0418669375505	0.3010523908460106			1.0	0.0	0.0		0.0	0.0	0.0		0.0
1707	[[2425, 30028], [2441, 30049]]	[2431.5679611650485, 30039.466019417476]	1	206	374	0.8112128546962539	0.6170712175473457	1.7101296798054355	0.5508021390374331	22.43705362374103	13.120089013538276	64.76955262170047	0.8477366255144033	0.0786504713601396	0.1566375373038545	0.3598964904816814	-0.2922779616584063	0.0067186240257995	66.39344262295083	0.8237247718106355	4.258591129197879	0.17445596046306	118.66504854368932	13.614649511034912	156	81	30.26582680252266	46.83973152719769	46.0	11.0	4.0	0.3636363636363636	8.0	0.1739130434782608	0.4371693121693122	0.2662721893491124	143.1409017076024	0.1445867694016186			1.0	0.0	0.0		0.0	0.0	0.0		0.0
1709	[[2328, 30033], [2363, 30059]]	[2344.31884057971, 30046.619967793882]	1	621	972	0.7801452508670939	0.7590170168822993	1.5984695011279055	0.6388888888888888	36.08161875135154	22.572603810014375	101.39696961967	0.9394856278366112	0.0542113043238473	0.1005248813214186	0.3427493991033102	-0.1895644732458104	0.003093042366691	34.9070945945946	0.9001591681113185	4.500330179087223	0.1999040264531615	78.64734299516908	13.68966887850569	129	50	31.82341492551744	60.7660467514706	46.0	5.0	4.0	0.8	9.0	0.1956521739130435	0.3302204585537917	0.2163461538461538	0.9523809523809524	0.0009620009620009	60.29943599614708	76.99019174598692	9.0	2.0	2.0	0.0	2.0	0.2222222222222222	0.625	0.5714285714285714	5.0
1713	[[2590, 30042], [2648, 30095]]	[2619.4956201014293, 30068.123098201937]	1	2169	3186	0.8077103532993254	0.8161005526811438	1.6961241060269583	0.6807909604519774	68.51992255430581	40.39794158389064	182.75230867899737	0.9761476147614762	0.0340678003621884	0.0352627019152113	0.1073889518637155	-0.0388705735673643	0.0009042692911713	87.1645390070922	0.9506417323428336	5.275826904773618	0.151459917024721	97.72153065929	29.42068444751364	226	40	55.770014729708144	73.1783992776898	46.0	6.0	4.0	0.3333333333333333	7.0	0.1521739130434782	0.4205820105820106	0.3214285714285714	189.6122891636489	0.1915275648117666			1.0	0.0	0.0		0.0	0.0	0.0		0.0
1716	[[2407, 30048], [2461, 30092]]	[2433.8386535113177, 30069.646546720836]	1	1723	2475	0.6781455040643182	0.7910819000543196	1.3606781255857254	0.6961616161616162	55.46471995876105	40.762557224828896	165.4386001800126	0.9493112947658402	0.0391008633425434	0.0486885935744198	0.1286478545858636	-0.068909711853282	0.0010514417054334	118.0	0.9683556257380276	5.457152455946668	0.1609843819306888	103.02785838653512	42.91696326405391	238	46	30.26582680252266	42.19134858699008	46.0	6.0	4.0	0.6666666666666667	8.0	0.1739130434782608	0.3667989417989417	0.25	23.43007788007786	0.0236667453334119			1.0	0.0	0.0		0.0	0.0	0.0		0.0
1717	[[2692, 30047], [2727, 30087]]	[2709.2758620689656, 30067.80987884436]	1	1073	1476	0.6087753248736053	0.9076714036195752	1.2604893552995682	0.7269647696476965	41.62147567730851	33.02009295224611	121.88225099390856	0.9745685740236149	0.0563537897155276	0.0389784960632468	0.1342383541120754	-0.017000148771482	0.0033445255693768	49.946705426356594	0.8816827698653689	4.463394049558902	0.2699728286921016	75.91985088536812	15.508921978279812	143	50	46.146655954172665	57.72271353983947	46.0	6.0	4.0	0.4666666666666667	9.0	0.1956521739130435	0.3779982363315695	0.2459016393442623	68.2638963489155	0.0689534306554702			1.0	0.0	0.0		0.0	0.0	0.0		0.0
1718	[[2357, 30049], [2380, 30084]]	[2368.904605263158, 30066.825657894737]	1	608	864	0.7675341390594123	0.8009391786027564	1.5600427628303597	0.7037037037037037	34.90581304633508	22.374907840991515	97.66904755831212	0.9411764705882352	0.0546662685004822	0.0753033408204696	0.214915586807381	-0.1240347345892084	0.0025306860971196	53.25874125874126	0.9131445320392368	4.728586458114595	0.1580708838938218	88.58717105263158	17.652781386548334	139	57	31.82341492551744	47.76768437127818	46.0	5.0	4.0	0.9	9.0	0.1956521739130435	0.326516754850088	0.215311004784689	0.25	0.0002525252525252	90.64647118400627	90.64647118400627	9.0	1.0	1.0		4.0	0.4444444444444444	0.4166666666666667	0.3333333333333333	0.0
1719	[[2778, 30047], [2807, 30096]]	[2791.942242355606, 30072.714609286522]	1	883	1500	0.9091859709050844	0.651871972089981	2.401593009067754	0.5886666666666667	52.5723876344859	21.89063152498655	130.46803743153546	0.9304531085353004	0.0532248184235863	0.0708370406220184	0.2391460410709716	-0.0488103081010251	0.0020363487531867	56.987995198079226	0.8686207710120586	4.6250625282435935	0.147522999760175	103.5436013590034	15.261297964763177	149	69	25.347218637880463	60.51072504850382	46.0	6.0	4.0	0.4666666666666667	10.0	0.217391304347826	0.3343209876543208	0.2073732718894009	47.15833333333333	0.0476346801346801			1.0	0.0	0.0		0.0	0.0	0.0		0.0
1721	[[2751, 30057], [2780, 30095]]	[2766.6936339522545, 30074.94827586207]	1	754	1170	0.8347590645181281	0.7750291553917416	1.8161497552261543	0.6444444444444445	41.904913156921815	23.073489967628603	110.5685424949238	0.952020202020202	0.0623006264127193	0.0686465534418515	0.1812450987174989	-0.0903410644901974	0.0022749278693334	48.92307692307692	0.87585856703305	4.614710952235798	0.1601130905646782	105.8209549071618	13.914709356960454	141	66	25.347218637880463	53.94103820985489	46.0	6.0	4.0	0.5333333333333333	9.0	0.1956521739130435	0.3742945326278658	0.2445652173913043	64.40319359570316	0.0650537309047506			1.0	0.0	0.0		0.0	0.0	0.0		0.0
1723	[[2384, 30065], [2419, 30108]]	[2400.6705357142855, 30086.383035714287]	1	1120	1584	0.7553413059336209	0.8450572503585951	1.5259450230838405	0.7070707070707071	46.990726241754096	30.794508013656184	129.05382386916236	0.9655172413793104	0.0496664198255481	0.0532401074145283	0.1988645015259239	-0.0958345212628929	0.0035205428338469	26.51022304832713	0.908356438993834	4.407426700739948	0.2722437471109001	58.175	13.122557595878286	119	37	37.151502015742224	47.895957286310896	46.0	6.0	4.0	0.7333333333333333	8.0	0.1739130434782608	0.3630952380952379	0.2486187845303867	15.333983517515382	0.0154888722399145			1.0	0.0	0.0		0.0	0.0	0.0		0.0
1726	[[2460, 30067], [2485, 30101]]	[2472.80059970015, 30082.93553223388]	1	667	910	0.6820675024921954	0.8712562445531644	1.3674480271474891	0.7329670329670329	34.23234392940331	25.03374406178517	98.08326112068524	0.9597122302158272	0.0638563591822206	0.0610810248484941	0.2027112473473149	-0.0383885813644788	0.0049721599102707	27.625	0.8216902867130905	4.065807970170859	0.258955505764318	70.2968515742129	9.088538623744803	102	49	34.16860537778115	49.54467620108968	46.0	5.0	4.0	0.5	7.0	0.1521739130434782	0.3916931216931218	0.2903225806451613	91.19088460217608	0.0921120046486627			1.0	0.0	0.0		0.0	0.0	0.0		0.0
1728	[[2726, 30080], [2760, 30120]]	[2743.1567307692308, 30099.140384615384]	1	1040	1435	0.6135132120609429	0.859690160279998	1.266328586743299	0.7247386759581882	41.07575046013233	32.43688161993528	123.29646455628166	0.9611829944547134	0.0442577577189342	0.0606110927262703	0.1871625792482527	-0.0757758997717023	0.0025781537293048	51.04304304304304	0.9242595398525252	4.749881503225639	0.2177929338931183	67.60673076923077	19.098332410202516	129	38	33.75268785414397	48.33475924662944	46.0	7.0	4.0	0.5714285714285714	10.0	0.217391304347826	0.3595061728395061	0.2163461538461538	11.106227106227104	0.0112184112184112			1.0	0.0	0.0		0.0	0.0	0.0		0.0
1729	[[2495, 30083], [2541, 30124]]	[2518.1271076523994, 30103.590791180286]	1	1542	1974	0.6225596762744274	0.8960692903903328	1.2778371576207763	0.7811550151975684	50.140831805667645	39.23882750367471	147.0538238691624	0.974099810486418	0.0445695200682829	0.0398123078118085	0.1468823317851411	-0.0887216705119642	0.0015724444444444	57.38866666666667	0.8835064181823674	4.738516387539521	0.1788541217255961	72.67250324254215	16.20366514193905	125	39	48.37096668556988	54.29826661664263	46.0	6.0	4.0	0.4	6.0	0.1304347826086956	0.424814814814815	0.3284671532846715	192.9831330624494	0.1949324576388378			1.0	0.0	0.0		0.0	0.0	0.0		0.0
1731	[[2814, 30091], [2848, 30147]]	[2831.0992034757423, 30120.032585083274]	1	1381	1995	0.8367924050359321	0.7417981279351304	1.8264163235708617	0.6922305764411028	57.01680526470091	31.21785790505106	152.95331880577405	0.955048409405256	0.0450242011180472	0.0594007413501524	0.1854101966249684	-0.0935328830140589	0.0015957000083984	54.69916855631141	0.8938215884007783	4.72911458479864	0.1663702774007572	87.69152787834902	16.150374794192448	134	46	43.37184789379874	71.4917579652058	46.0	5.0	4.0	0.7	10.0	0.217391304347826	0.3213580246913579	0.2054794520547945	2.8928571428571423	0.0029220779220779			1.0	0.0	0.0		0.0	0.0	0.0		0.0
1732	[[2438, 30099], [2464, 30119]]	[2450.762376237624, 30109.04702970297]	1	404	567	0.7014468634611496	0.8614165465126047	1.4030720898557594	0.7125220458553791	26.95018627581281	19.20798401640459	76.76955262170047	0.9439252336448598	0.0799160049695485	0.0566795722617348	0.1788854381999831	-0.0031593105227406	0.0075465781346931	9.31070496083551	0.8981339739027707	3.817237396938625	0.3325153754845947	77.61633663366337	6.767996211461775	102	65	34.16860537778115	54.35913378178814	46.0	5.0	4.0	0.6	7.0	0.1521739130434782	0.3916931216931218	0.2903225806451613	94.58087194376154	0.0955362342866278			1.0	0.0	0.0		0.0	0.0	0.0		0.0
1733	[[2654, 30098], [2692, 30153]]	[2673.363695510735, 30124.945348080677]	1	1537	2184	0.8115560599578456	0.7899335622261983	1.7115241161264314	0.7037545787545788	58.316618101585966	34.07291638610956	156.36753236814712	0.9672750157331657	0.0444716958357894	0.0496907259515796	0.1676799483405438	-0.0397084711796763	0.0020685149412249	30.68197164078326	0.9058746130504108	4.5585123342105165	0.2097312029420298	96.97852960312296	13.08881356917437	140	58	44.71936991343914	51.39596799955094	46.0	6.0	4.0	0.4	8.0	0.1739130434782608	0.3981746031746034	0.2830188679245283	99.31950992403038	0.1003227372970003			1.0	0.0	0.0		0.0	0.0	0.0		0.0
1734	[[2607, 30099], [2646, 30147]]	[2626.7127516778523, 30123.424161073825]	1	1490	1960	0.5776840846936663	0.9014012264293372	1.225099192258197	0.7602040816326531	48.24358043526456	39.379325968159584	144.12489168102786	0.9738562091503268	0.0455081243695931	0.0394072007730011	0.1443417351573407	-0.039405489632619	0.0018044952012563	74.03886190145732	0.8379729670715779	4.587046614248339	0.1926934326426043	65.28590604026846	15.64180004803953	129	38	46.67573856307561	61.4183514368568	46.0	5.0	4.0	0.5	7.0	0.1521739130434782	0.4094708994708995	0.3191489361702128	84.87228727761654	0.0857295831087035			1.0	0.0	0.0		0.0	0.0	0.0		0.0
1737	[[2695, 30109], [2741, 30152]]	[2717.7242547425476, 30130.59891598916]	1	1476	2068	0.7509910839896541	0.8657783458539317	1.5144348109472248	0.7137330754352031	53.42904671759794	35.27985908101253	146.36753236814715	0.974900924702774	0.0409119732414874	0.0406785064965989	0.1123008641445314	-0.0854101966249684	0.002118379576168	25.06564245810056	0.9456195722251678	4.674977604294511	0.2387920464395336	90.19037940379404	15.24234010361836	145	55	31.278954506740835	44.3657268827336	46.0	8.0	4.0	0.4285714285714285	9.0	0.1956521739130435	0.4005908289241623	0.2528089887640449	60.215706408829824	0.0608239458675048			1.0	0.0	0.0		0.0	0.0	0.0		0.0
1738	[[2543, 30113], [2581, 30154]]	[2562.4525423728815, 30132.466101694914]	1	1180	1638	0.7544228301499889	0.8450252128649113	1.5234874111133807	0.7203907203907204	48.017824360377	31.518359790899133	132.46803743153546	0.971993410214168	0.0485962249556312	0.0443643066424973	0.1342383541120754	-0.026197165896624	0.0024358566766375	38.74758135444152	0.8760714850062438	4.494570472372805	0.2447393721972584	63.62457627118644	12.99611047707422	117	36	31.53660086321181	57.26455812863762	46.0	8.0	4.0	0.3571428571428571	6.0	0.1304347826086956	0.4588888888888889	0.3543307086614173	306.3394691868008	0.3094338072593947			1.0	0.0	0.0		0.0	0.0	0.0		0.0
1739	[[3024, 30110], [3059, 30165]]	[3040.7750188111363, 30138.932279909706]	1	1329	2016	0.8722974243284769	0.7352699162811664	2.045091537780768	0.6592261904761905	59.19140635543374	28.943157439136115	150.71067811865473	0.9513242662848962	0.0361836994622138	0.0635578968217777	0.1465623982648483	-0.0958345212628929	0.0011545612574659	85.54438334642578	0.9354411023969768	5.1617097392096944	0.103971823302619	129.7178329571106	25.64064310622131	185	59	32.901829110351024	64.19366599859478	3.0	2.0	2.0	1.0	1.0	0.3333333333333333	1.0	1.0	0.0	0.0	94.74078955876575	94.74078955876575	4.0	1.0	1.0		2.0	0.5	0.6666666666666666	0.6	0.0
1742	[[2777, 30123], [2821, 30175]]	[2799.5836471221087, 30149.83001613771]	1	1859	2385	0.5574801699705102	0.8672420929141244	1.2045431677224745	0.7794549266247379	53.63147068620399	44.524324344148894	164.12489168102786	0.9692387904066736	0.0408127658126492	0.0475819957873612	0.1746512491528716	-0.0865933845166521	0.0010804393868598	88.11184939091916	0.9088079065255282	4.992170022193866	0.1355526519952656	87.64927380311995	21.82246975942673	190	40	42.37523147869467	62.57483916378413	46.0	5.0	4.0	0.6	10.0	0.217391304347826	0.3232098765432097	0.2083333333333333	7.070512820512821	0.0071419321419321			1.0	0.0	0.0		0.0	0.0	0.0		0.0
1744	[[2511, 30130], [2569, 30172]]	[2538.0928366762178, 30152.495128939827]	1	1745	2537	0.8170479545770438	0.7915843260135329	1.7343956306925836	0.6878202601497833	62.52614582579482	36.05068227762239	166.4386001800126	0.9556407447973712	0.0469935039937632	0.0538979366002613	0.1733262777028376	-0.0542561070505979	0.001823388810565	37.00352526439483	0.9233651682641272	4.741996757247418	0.2387168791476442	76.1243553008596	15.681281431537393	143	38	31.53660086321181	61.59565199136595	46.0	6.0	3.0	0.4666666666666667	7.0	0.1521739130434782	0.4035449735449737	0.3082191780821918	77.98832249113796	0.0787760833243817			1.0	0.0	0.0		0.0	0.0	0.0		0.0
1745	[[2994, 30136], [3031, 30173]]	[3011.6188166828324, 30154.178467507274]	1	1031	1444	0.6815315470282555	0.8672526149065144	1.3665146158846526	0.71398891966759	42.62246306147864	31.19063826030559	122.2253967444162	0.9708097928436912	0.0508511878823323	0.0471731954203845	0.1590143661411053	-0.0379491000677237	0.0012119073190074	172.80060422960725	0.9352083985670466	5.391333050503767	0.111330159103391	121.4219204655674	35.95548309904919	226	54	32.901829110351024	47.846653786196896	3.0	2.0	2.0	1.0	1.0	0.3333333333333333	1.0	1.0	0.0	0.0	78.30432707957654	78.30432707957654	4.0	1.0	1.0		2.0	0.5	0.6666666666666666	0.6	0.0
1746	[[2738, 30139], [2781, 30187]]	[2759.297110552764, 30162.96984924623]	1	1592	2156	0.6238522417067511	0.8711711608090851	1.2795212603085389	0.738404452690167	51.01410464789855	39.869681130266805	151.53910524340097	0.9660194174757282	0.0476053911973512	0.0525213952079144	0.1788854381999831	-0.0485071250072665	0.0011470698057709	75.94102397926119	0.9106160151541344	5.006569173509147	0.1319708332257104	96.08417085427136	20.595114576350863	177	39	32.14275978499126	49.8701031144408	46.0	6.0	4.0	0.5333333333333333	10.0	0.217391304347826	0.3372839506172838	0.2112676056338028	8.628205128205128	0.0087153587153587			1.0	0.0	0.0		0.0	0.0	0.0		0.0
1747	[[2690, 30145], [2714, 30172]]	[2703.187037037037, 30158.294444444444]	1	540	700	0.6136955887034476	0.8774443558911519	1.266555894280684	0.7714285714285715	29.83228172715521	23.553861193072635	87.94112549695429	0.9694793536804308	0.0699431841939186	0.0651818298385536	0.1977197537924274	-0.065685424949238	0.0025177001953125	62.626953125	0.9184022384894645	4.816888018585447	0.1343114956883299	104.36296296296295	19.30461752761544	151	68	31.278954506740835	42.44833174287719	46.0	5.0	4.0	0.7	9.0	0.1956521739130435	0.3561463844797177	0.2432432432432432	15.756636402288574	0.015915794345746			1.0	0.0	0.0		0.0	0.0	0.0		0.0
1752	[[2640, 30152], [2693, 30207]]	[2665.2810862315387, 30177.690805145307]	1	2099	3024	0.4731074811307867	0.7750885863428282	1.1350677025380271	0.6941137566137566	55.56590933484364	48.95382822592652	184.47413408594537	0.9353832442067735	0.0267741598743153	0.0848686834235888	0.3520027808979116	-0.2974530490821333	0.0010964649318282	74.22331047992165	0.9235665044951168	5.031175748303193	0.1700724937753986	87.60933777989518	21.807569973222066	184	40	42.580276125300486	60.11197671433781	46.0	6.0	4.0	0.4666666666666667	8.0	0.1739130434782608	0.3981746031746034	0.2830188679245283	140.38054366600406	0.1417985289555596			1.0	0.0	0.0		0.0	0.0	0.0		0.0
1753	[[2716, 30161], [2750, 30199]]	[2732.7538802660756, 30181.09756097561]	1	902	1365	0.7483873475652191	0.8356085726542803	1.5076999988815754	0.6608058608058608	41.893624279622	27.78644578543413	116.46803743153546	0.9534883720930232	0.0615791133584419	0.0612242578747554	0.1611451619202307	-0.0712543147105927	0.0023188398013343	34.05446118192352	0.924519826058578	4.578978254262545	0.1940766207553824	93.17516629711751	14.795888583848186	140	63	32.14275978499126	52.70212970205332	46.0	5.0	4.0	0.6	9.0	0.1956521739130435	0.3542945326278658	0.2419354838709677	41.57234990604556	0.0419922726323692			1.0	0.0	0.0		0.0	0.0	0.0		0.0
1755	[[2566, 30165], [2601, 30201]]	[2583.5942744323793, 30182.547877591314]	1	1013	1332	0.3062000667303093	0.9236459626899872	1.0504563780779197	0.7605105105105106	36.84021542129464	35.0706761271737	117.39696961967	0.9703065134099615	0.0501149353616747	0.0443879024803071	0.1316064212355699	-0.056645546577995	0.0025446788497715	18.008196721311474	0.9440547176281296	4.520932422476761	0.2440493944729234	110.49160908193484	12.852230963824107	143	84	46.06603664402176	61.99306918712953	46.0	6.0	3.0	0.4666666666666667	7.0	0.1521739130434782	0.4120634920634921	0.3125	118.71555334719126	0.1199147003506982			1.0	0.0	0.0		0.0	0.0	0.0		0.0
1761	[[2949, 30177], [2973, 30206]]	[2960.5358361774743, 30190.692832764504]	1	586	750	0.5664731242435472	0.929412427315166	1.213474104479521	0.7813333333333333	30.154312618402862	24.84957240297809	89.01219330881976	0.9718076285240465	0.0715434735013736	0.0462154688620824	0.1700721286970282	-0.026197165896624	0.0030148543036074	37.89388489208633	0.892216858472896	4.5250067907536256	0.1858611447844639	123.74402730375428	14.024941465055411	162	95	62.79147846204276	79.13849067444065	3.0	2.0	2.0	1.0	1.0	0.3333333333333333	1.0	1.0	0.0	0.0	73.93323452273505	73.93323452273505	4.0	1.0	1.0		2.0	0.5	0.6666666666666666	0.6	0.0
1764	[[3956, 30181], [3980, 30220]]	[3968.1013513513512, 30199.885135135137]	1	740	1000	0.8107753686876166	0.8263192301555313	1.7083579654954184	0.74	40.291029641094205	23.58465289762028	106.08326112068522	0.959792477302205	0.064078620555352	0.0481622727489654	0.1494854263661849	-0.0331084872921676	0.0025551020408163	79.85714285714286	0.8301099975385008	4.569181286797466	0.1687048341423789	72.60945945945946	16.58638866350976	130	43	28.91961260410332	62.78259849400708	8.0	2.0	1.0	0.0	4.0	0.5	0.5595238095238095	0.4375	6.0	0.2857142857142857			1.0	0.0	0.0		0.0	0.0	0.0		0.0
1766	[[3124, 30191], [3152, 30222]]	[3138.0699001426533, 30206.50356633381]	1	701	928	0.6704998603962988	0.8734379005254923	1.3478730089686004	0.7553879310344828	34.90665879219024	25.897587205860734	100.42640687119284	0.9589603283173734	0.0698237415217814	0.0668782702780152	0.2477712832801143	-0.0402660627072488	0.0017897001749482	220.54110612855007	0.8473801776020091	5.016128822180659	0.1028977786629388	82.7774607703281	27.73841750750213	173	35			1.0	0.0	0.0		0.0	0.0	0.0		0.0	0.0			1.0	0.0	0.0		0.0	0.0	0.0		0.0
1767	[[2451, 30192], [2497, 30223]]	[2471.933636363636, 30207.82]	1	1100	1504	0.7562384115517929	0.8330966926493422	1.5283598792837725	0.7313829787234043	46.74034441848408	30.582027866622465	128.8111831820431	0.9717314487632508	0.0493227869897675	0.0433682442136871	0.133375178242219	-0.0121267812518166	0.0013308504818415	86.00936329588015	0.9457470484766388	5.191772044375693	0.1281643662618955	100.76727272727273	27.80141300886083	211	49	36.64719850693558	61.44517489671466	46.0	2.0	2.0	1.0	8.0	0.1739130434782608	0.2906084656084652	0.238095238095238	0.0	0.0			1.0	0.0	0.0		0.0	0.0	0.0		0.0
1772	[[2554, 30211], [2592, 30244]]	[2573.354625550661, 30227.461453744494]	1	908	1326	0.7870522161359043	0.8708176820187065	1.621044049854094	0.6847662141779789	43.3673128804345	26.752704767238058	114.46803743153546	0.9763440860215054	0.0573230526691472	0.0388435675318633	0.139801609993416	0.0	0.0019374872361482	52.52631578947368	0.8947067305493619	4.727159009205835	0.1735829527418728	105.0737885462555	15.637483776579156	151	61	46.06603664402176	74.05074739204288	46.0	5.0	3.0	0.5	7.0	0.1521739130434782	0.373915343915344	0.286624203821656	47.75	0.0482323232323232			1.0	0.0	0.0		0.0	0.0	0.0		0.0
1773	[[2481, 30218], [2519, 30245]]	[2500.0848563968666, 30231.28328981723]	1	766	1092	0.7534470824762548	0.8665275704076737	1.520892769110774	0.7014652014652014	38.73787362745125	25.470483136099244	105.39696961967	0.97084917617237	0.0549422553409559	0.0399250843773531	0.123242229493156	-0.0082796757490994	0.0017332422646719	109.52574525745256	0.9481755916674685	5.27830677371892	0.1217009513758375	105.38381201044386	32.143224667042844	212	46	36.64719850693558	73.54583939778777	46.0	4.0	3.0	0.6666666666666666	8.0	0.1739130434782608	0.3389153439153437	0.2616279069767442	7.544871794871796	0.0076210826210826			1.0	0.0	0.0		0.0	0.0	0.0		0.0
1785	[[2598, 30262], [2640, 30304]]	[2619.408929836995, 30283.265768958187]	1	1411	1849	0.4236823974029866	0.921546147724524	1.103983290290626	0.7631151974040021	44.58178449157693	40.38266238598655	138.71067811865476	0.9798611111111112	0.0441520190036738	0.04048632942894	0.138395477900467	-0.0327367383604065	0.0012845832905851	45.98464912280702	0.9478623774642831	5.040086679870296	0.1709909250111851	128.25159461374912	20.86743423181049	180	80	72.3541328451071	72.3541328451071	46.0	1.0	1.0		8.0	0.1739130434782608	0.2650529100529097	0.2238805970149253	0.0	0.0			1.0	0.0	0.0		0.0	0.0	0.0		0.0
1787	[[3963, 30268], [4020, 30320]]	[3993.0578475336324, 30293.252914798206]	1	2230	3074	0.7210397193830173	0.8435260635424353	1.443222754979199	0.7254391672088484	64.25672494700488	44.523081918792926	182.2670273047588	0.9755030621172354	0.0342398383414473	0.0491264894357962	0.1506991139292986	-0.1109400392450458	0.0009062464327756	50.6949931097841	0.960921794517368	5.254801099946981	0.1569366269305863	118.64035874439462	25.33038700258839	183	47	51.62091027791224	81.16821492954877	8.0	3.0	2.0	0.3333333333333333	3.0	0.375	0.6904761904761904	0.5833333333333334	10.0	0.4761904761904761			1.0	0.0	0.0		0.0	0.0	0.0		0.0
1804	[[3945, 30316], [3981, 30355]]	[3962.8681522748375, 30335.125348189416]	1	1077	1480	0.6785672505016639	0.9110550807998904	1.3613994336249418	0.7277027027027027	43.30079665748246	31.806092751329583	121.88225099390856	0.9790909090909092	0.0489711807589413	0.0383470822161516	0.1342383541120754	-0.0282953679633096	0.0015092493832349	49.45612343297975	0.9529037918107416	5.046886898511176	0.1628082399891188	115.35376044568244	22.82927263847157	164	64	51.62091027791224	60.83015619591387	8.0	2.0	2.0	1.0	3.0	0.375	0.5952380952380952	0.5	0.0	0.0			1.0	0.0	0.0		0.0	0.0	0.0		0.0
1809	[[3696, 30326], [3739, 30348]]	[3716.8492063492063, 30337.958994708995]	1	756	1012	0.8933394683148226	0.7516142367211557	2.2252759987282724	0.7470355731225297	46.72444341407812	20.997145271319496	112.42640687119284	0.9485570890840652	0.0729862092345733	0.0626478468795989	0.2184718294492801	-0.0447373889388887	0.0019672839012151	70.39427012278308	0.8911627243994864	4.832883708209982	0.1481636051217145	124.92460317460318	18.20818404213805	180	76	45.81120802683471	69.92610125009979	6.0	5.0	5.0	1.0	1.0	0.1666666666666666	1.0	1.0	0.0	0.0	32.73828519869681	62.24427194977456	10.0	4.0	3.0	0.0	2.0	0.2	0.7222222222222222	0.6428571428571429	6.461904761904762
1811	[[3744, 30329], [3794, 30362]]	[3771.7804107424963, 30345.52132701422]	1	1266	1734	0.7639690655767638	0.8158800491660171	1.549780009938151	0.7301038062283737	50.69975044294845	32.71415950511053	139.63961030678928	0.966412213740458	0.0489156481707286	0.0546175900170076	0.1751932438442622	-0.076034490409398	0.0012452036599763	65.11282467532467	0.947905879991339	5.170112319429757	0.1622791337999008	126.03317535545024	24.88664041126829	200	39	32.79028757411492	47.79890950393596	6.0	5.0	5.0	1.0	1.0	0.1666666666666666	1.0	1.0	0.0	0.0	62.5795700660119	77.27271865516383	10.0	2.0	2.0	0.0	4.0	0.4	0.5462962962962962	0.45	0.8095238095238095
1814	[[3796, 30345], [3823, 30363]]	[3808.840909090909, 30353.4797979798]	1	396	532	0.7251985988941604	0.8763487941229251	1.4523489673675505	0.7443609022556391	27.15146084696097	18.69486015897009	75.35533905932738	0.9542168674698795	0.0858062747151654	0.0555267329064861	0.2156257550190983	-0.0520148159158358	0.0035531102027031	38.10875331564986	0.9260389531366058	4.563777226964914	0.1773329869225583	128.79040404040404	16.02267991173521	170	94	37.90537953830125	64.8276693211146	6.0	5.0	5.0	1.0	1.0	0.1666666666666666	1.0	1.0	0.0	0.0	97.8412572167972	97.8412572167972	10.0	1.0	1.0		4.0	0.4	0.4722222222222222	0.4090909090909091	0.0
1816	[[3327, 30346], [3349, 30363]]	[3337.775401069519, 30353.18181818182]	1	187	414	0.7697458397742194	0.3824022764296607	1.566537541593895	0.4516908212560386	24.06974810138378	15.364935382840356	78.39087296526012	0.6404109589041096	0.0640457944176434	0.1252484117032411	0.3417666949587031	-0.1937262486612387	0.0084121134433584	28.721518987341767	0.8808229476362726	4.0153439951295	0.1786014169310841	135.9572192513369	11.34430945334793	161	100			1.0	0.0	0.0		0.0	0.0	0.0		0.0	0.0			1.0	0.0	0.0		0.0	0.0	0.0		0.0
1824	[[3725, 30355], [3775, 30382]]	[3749.764705882353, 30369.821773485513]	1	1139	1428	0.848516481854829	0.7795988427032412	1.8897556172870107	0.7976190476190477	53.17671636527526	28.139467282874037	135.49747468305833	0.9555369127516778	0.0546719552759451	0.047150401809074	0.1620807216946061	-0.0463201826405896	0.0013992370749127	49.52882882882883	0.9532522163912952	5.062609853269416	0.1552484321981863	122.612818261633	22.95673399063064	171	42	23.1036112117458	41.78607289979497	6.0	5.0	5.0	1.0	1.0	0.1666666666666666	1.0	1.0	0.0	0.0	69.1831514639072	83.36012986444993	10.0	4.0	3.0	0.0	2.0	0.2	0.7222222222222222	0.6428571428571429	6.461904761904762
1830	[[3726, 30382], [3773, 30406]]	[3748.643584521385, 30392.89816700611]	1	982	1200	0.8525609215129634	0.7865609119161185	1.9134073890388184	0.8183333333333334	49.23572432557147	25.731961007166674	125.25483399593904	0.9713155291790306	0.0480087924269721	0.0429560300726522	0.1392028671807745	-0.0355010718544355	0.0017721261911079	40.74399164054336	0.9522810204563542	4.871744862959743	0.178533382990834	90.64052953156823	20.286193345544003	159	54	23.1036112117458	48.81229860914942	6.0	5.0	5.0	1.0	1.0	0.1666666666666666	1.0	1.0	0.0	0.0	63.65206384083054	80.75071889102158	10.0	3.0	3.0	0.0	3.0	0.3	0.648148148148148	0.5625	3.2666666666666666
1839	[[3763, 30394], [3795, 30418]]	[3779.0496688741723, 30405.205298013247]	1	604	825	0.7365446714443972	0.8682544957033008	1.4784393960408904	0.7321212121212122	33.83096022825435	22.88288604784897	93.49747468305831	0.9648562300319488	0.0767837347985415	0.0612088521645947	0.2345126222160223	-0.0580018064126674	0.0026220950419654	27.679930795847756	0.9746897209477564	4.922335147444893	0.2174022339012724	99.90562913907284	23.530367192913143	171	57	32.8023694158762	58.03025115537312	6.0	5.0	5.0	1.0	1.0	0.1666666666666666	1.0	1.0	0.0	0.0	94.45155046146184	94.45155046146184	10.0	1.0	1.0		4.0	0.4	0.4444444444444444	0.375	0.0
1846	[[2860, 30407], [2912, 30463]]	[2886.9275496077526, 30432.494693124136]	1	2167	3021	0.582812788601453	0.8489842799144894	1.2306079920680864	0.7173121482952665	58.91785836994633	47.87703212534196	179.09545442950497	0.976126126126126	0.0323634091843093	0.0458284140939251	0.1981990337346273	-0.0646968902724716	0.0009393320006289	84.66445497630332	0.9240270125713304	5.107831556614364	0.1472740615185336	90.81033687125056	23.42156985945145	189	48	41.21861262843567	74.94359049154106	67.0	5.0	3.0	0.4	9.0	0.1343283582089552	0.279695767195767	0.1952662721893491	159.93201078586324	0.0745603779887474			1.0	0.0	0.0		0.0	0.0	0.0		0.0
1847	[[2787, 30411], [2829, 30465]]	[2807.9639175257735, 30438.06071019473]	1	1746	2365	0.7614279924156615	0.832253676970577	1.5426159252604328	0.7382663847780127	58.69490351207072	38.048941768938064	162.36753236814715	0.9646408839779006	0.0353057658524511	0.050792065844659	0.1788854381999831	-0.0933570366844242	0.0013437904835264	31.11124260355029	0.9772617384817844	5.1448956208430285	0.1945708229327814	97.42038946162656	25.72401138661187	171	47	38.03943964120975	62.00897474747907	67.0	4.0	3.0	0.8333333333333334	10.0	0.1492537313432835	0.2428872053872051	0.1692307692307692	7.739448455438517	0.0036081344780599			1.0	0.0	0.0		0.0	0.0	0.0		0.0
1848	[[2825, 30413], [2867, 30463]]	[2845.996869129618, 30437.358171571697]	1	1597	2193	0.7099785325675297	0.8778784928711701	1.420004099193858	0.7282261741906064	53.77620915805991	37.87046050683155	151.19595949289334	0.973780487804878	0.0445234826826135	0.0501521890702951	0.1329324805172919	-0.0854101966249684	0.0011104063568462	89.48576972833118	0.9043048162959368	5.032932135408906	0.1302169826096704	98.94176581089545	21.53742623909928	169	43	38.03943964120975	56.65648881145208	67.0	4.0	3.0	0.8333333333333334	10.0	0.1492537313432835	0.2428872053872051	0.1692307692307692	7.739448455438517	0.0036081344780599			1.0	0.0	0.0		0.0	0.0	0.0		0.0
1852	[[3494, 30423], [3531, 30465]]	[3515.1075819672133, 30442.217213114753]	1	976	1634	0.8356128023741656	0.7114651272903627	1.820436208470548	0.5973072215422277	48.39823072815213	26.58606245192972	131.29646455628168	0.9087523277467412	0.0502258578833754	0.0751989352676869	0.1974064659702322	-0.1615798506045882	0.0014371232720918	92.26045016077173	0.9364314185139964	5.180464986407718	0.1417909678211067	118.82377049180327	26.81008054016766	194	58	34.1520172039421	62.46300846179884	5.0	4.0	3.0	0.6666666666666666	1.0	0.2	1.0	1.0	1.0	0.1666666666666666			1.0	0.0	0.0		0.0	0.0	0.0		0.0
1853	[[2934, 30426], [2971, 30464]]	[2952.0420248328555, 30445.162368672398]	1	1047	1482	0.6762619908919744	0.8289614523062262	1.3574761418181494	0.7064777327935222	43.258492442877504	31.866852838340723	125.98275605729692	0.9649769585253456	0.0389814088787737	0.0545865001369345	0.167368816785981	-0.0854101966249684	0.0023128464348702	35.79662698412698	0.9152748149768696	4.578968798570691	0.2172256907650754	103.82425978987584	14.53756008088648	156	67	53.72766268519686	61.24867111346433	67.0	3.0	3.0	0.6666666666666666	9.0	0.1343283582089552	0.258844396344396	0.1941176470588235	13.982031505270944	0.0065184296061869			1.0	0.0	0.0		0.0	0.0	0.0		0.0
1855	[[3533, 30430], [3570, 30460]]	[3549.189189189189, 30444.409090909092]	1	814	1178	0.7280320927212091	0.8279069088397795	1.458697599701495	0.6910016977928692	39.34852959846274	26.97511095275329	111.1543289325507	0.9702026221692492	0.0567849997103133	0.0563871902864709	0.2166925267711094	-0.0252593354483308	0.0022296925894935	30.716475095785444	0.9676040373869812	4.968810290382312	0.2351027845687223	91.81941031941032	22.1506582870925	153	53	34.1520172039421	45.7416068296514	5.0	2.0	2.0	1.0	2.0	0.4	0.75	0.6666666666666666	0.0	0.0			1.0	0.0	0.0		0.0	0.0	0.0		0.0
1868	[[2790, 30458], [2823, 30504]]	[2805.023143683703, 30481.884281581486]	1	1037	1598	0.7172848369870326	0.7492313100918392	1.4351730861358856	0.648936170212766	44.53252627777574	31.029376670988725	131.88225099390857	0.9217777777777778	0.0583933800291325	0.0868807486203934	0.2613027109817082	-0.1012778032574595	0.0021814100601979	39.38787878787878	0.92488915487024	4.679373466754859	0.1959028247953641	84.35872709739634	15.810612304596464	131	52	43.922130639122685	64.28293918212205	67.0	5.0	3.0	0.6	9.0	0.1343283582089552	0.2728475228475226	0.1838440111420612	72.31420915225804	0.0337129180197007			1.0	0.0	0.0		0.0	0.0	0.0		0.0
1869	[[2959, 30468], [2997, 30516]]	[2978.668433005299, 30491.82816048448]	1	1321	1911	0.7984955211771624	0.8286283541309948	1.6611274993757867	0.6912611198325485	53.00641234999839	31.909899974515483	141.53910524340094	0.97060984570169	0.0487108383030878	0.0477449884205265	0.1210187803671466	-0.05923591472464	0.0013424112970214	111.97798742138365	0.8521553705701815	4.8939957640492215	0.1399399890732637	102.76381529144588	20.10058563951369	180	52	41.42829560249698	64.31612842360514	67.0	5.0	3.0	0.5	8.0	0.1194029850746268	0.299404761904762	0.2229729729729729	60.83366008013898	0.0283606806900414			1.0	0.0	0.0		0.0	0.0	0.0		0.0
1871	[[3514, 30481], [3538, 30514]]	[3525.7585139318885, 30496.73374613003]	1	646	850	0.7118913654498137	0.8837779238946745	1.4239140070550684	0.76	34.382076016952745	24.14617445056361	95.84062043356596	0.964179104477612	0.0768508907218664	0.041722539439369	0.1602981288562773	-0.0047076245556363	0.0019116579093511	116.77450980392156	0.880016638814867	4.948099106664319	0.0959271106267651	111.91176470588236	21.719003769731017	162	60	50.89297925014943	57.57912346148541	5.0	4.0	3.0	0.6666666666666666	1.0	0.2	1.0	1.0	1.0	0.1666666666666666			1.0	0.0	0.0		0.0	0.0	0.0		0.0
1872	[[2915, 30483], [2971, 30529]]	[2940.433780160858, 30507.77855227882]	1	1865	2679	0.7548733505628225	0.8220005271322508	1.5246910327632597	0.6961552818215753	61.07758706152871	40.05899277234898	168.8528137423857	0.9688311688311688	0.0447074141799986	0.0509382206406797	0.2267100026088804	-0.0310572359046916	0.0010262852467865	91.7145214521452	0.908871538495925	5.061107198851754	0.1364917619552048	116.05469168900804	22.352194552491955	199	48	41.42829560249698	69.52349509056788	67.0	5.0	3.0	0.5	8.0	0.1194029850746268	0.3049963924963926	0.2229729729729729	196.51728697290005	0.0916164508032168			1.0	0.0	0.0		0.0	0.0	0.0		0.0
1873	[[3443, 30485], [3476, 30506]]	[3459.219202898551, 30495.856884057972]	1	552	748	0.7470617113632421	0.8267556118595508	1.504314318203232	0.7379679144385026	32.852041593823586	21.83854876357382	91.59797974644664	0.965034965034965	0.0703866186321215	0.0686116836259759	0.3063074322353933	-0.0224650092634812	0.0028123887504449	33.41509433962264	0.9626108335345696	4.88413867530954	0.2020246323948601	118.3840579710145	20.69125085135601	167	72	28.54279080819688	57.51740909967123	5.0	3.0	3.0	1.0	2.0	0.4	0.875	0.8	0.0	0.0			1.0	0.0	0.0		0.0	0.0	0.0		0.0
1874	[[3146, 30491], [3182, 30528]]	[3162.9538171536287, 30510.45711592837]	1	1061	1406	0.6983924047498286	0.812719153040359	1.397204074716453	0.7546230440967283	43.878141214124334	31.40424652929023	128.08326112068522	0.9627949183303084	0.0502883082993258	0.0574341786788509	0.1893796428432045	-0.0281238530266131	0.0018765246762994	62.03424657534246	0.9142807786511676	4.77184911050817	0.1743784592901548	103.47785108388312	18.82126681057433	178	67	33.996409158194155	68.34058671982261	67.0	5.0	3.0	0.5	8.0	0.1194029850746268	0.295436507936508	0.22	133.78089871327234	0.0623687173488449			1.0	0.0	0.0		0.0	0.0	0.0		0.0
1875	[[3179, 30492], [3214, 30526]]	[3196.9139072847684, 30508.88609271523]	1	755	1260	0.8820865397950142	0.7692894589068973	2.122748357928105	0.5992063492063492	45.24581497248167	21.314733234156662	111.05382386916236	0.967948717948718	0.0605071861524291	0.05964201504393	0.1686976110886543	-0.041215531972189	0.0019097222222222	64.36111111111111	0.9371302434468544	5.009624802310244	0.157656451531896	107.32980132450332	22.274294853458464	163	57	33.996409158194155	57.22797089392503	67.0	3.0	3.0	0.6666666666666666	9.0	0.1343283582089552	0.2532467532467529	0.1941176470588235	13.4141743624138	0.0062536943414516			1.0	0.0	0.0		0.0	0.0	0.0		0.0
1876	[[3003, 30492], [3051, 30546]]	[3026.8798621368783, 30518.791235844412]	1	2031	2695	0.5434598950670557	0.8828712079667353	1.1912772776968106	0.7536178107606679	55.64606088076741	46.71125851435048	170.02438661763952	0.9764423076923076	0.03779653754912	0.0512394574533162	0.1366310618955298	-0.1329669050892128	0.0008748709206838	154.40334008097165	0.9009845564899026	5.225181104979631	0.116638654196867	104.28064992614476	27.671563484434984	219	51	40.87142691421614	65.14923143653948	67.0	7.0	3.0	0.4285714285714286	7.0	0.1044776119402985	0.329906204906205	0.2391304347826087	197.44135731784863	0.0920472528288338			1.0	0.0	0.0		0.0	0.0	0.0		0.0
1877	[[2809, 30491], [2846, 30553]]	[2828.675276752768, 30522.471709717098]	1	1626	2394	0.8636659168532282	0.7195827759160541	1.9838724557150595	0.6791979949874687	64.86262587622555	32.69495762662157	168.50966799187808	0.9302059496567504	0.0402233623463924	0.054033743210545	0.1380064557493401	-0.0893581137383715	0.0030262356992659	26.39091490722969	0.927035226397846	4.502461279857425	0.2816328868369511	68.69618696186961	14.336835215950751	142	45	46.97619313418452	68.38705969432337	67.0	4.0	3.0	0.6666666666666666	10.0	0.1492537313432835	0.2480339105339103	0.1705426356589147	23.46560318766201	0.0109396751457631			1.0	0.0	0.0		0.0	0.0	0.0		0.0
1878	[[3054, 30494], [3082, 30528]]	[3067.081723625557, 30511.423476968797]	1	673	1015	0.7818730345730306	0.7648400406411253	1.6040095269464636	0.6630541871921182	38.12934059594719	23.771268159817996	105.1543289325507	0.920656634746922	0.0515629152527429	0.0727501084269766	0.1937817037336036	-0.1788854381999831	0.0034197777144485	21.93730407523511	0.8674345459801803	4.203262137008126	0.2341369231278465	104.3179791976226	9.360531129101796	129	78	40.87142691421614	64.99986859042681	67.0	5.0	3.0	0.6	8.0	0.1194029850746268	0.2993326118326119	0.2222222222222222	60.59679659151487	0.028250254821219			1.0	0.0	0.0		0.0	0.0	0.0		0.0
1879	[[3093, 30493], [3150, 30539]]	[3121.7987236131567, 30517.526264113894]	1	2037	2726	0.7414798465254082	0.7880774712811537	1.4903681847963717	0.7472487160674982	62.846205630649	42.1682415605481	180.22539674441617	0.9686162624821684	0.0360909911390038	0.0584168163914082	0.2103310680905915	-0.0485071250072665	0.0021600464634731	24.459798994974875	0.9127668579801956	4.496258331608346	0.2454835300336326	98.90328915071184	11.864393911528673	147	62	41.75780861580159	63.42372989654768	67.0	5.0	3.0	0.6	8.0	0.1194029850746268	0.2968073593073594	0.2214765100671141	54.20334872482759	0.025269626445141			1.0	0.0	0.0		0.0	0.0	0.0		0.0
1883	[[3467, 30505], [3490, 30528]]	[3478.8809523809523, 30516.54761904762]	1	462	576	0.2634588624649	0.9219333733356686	1.036623244320184	0.8020833333333334	24.79747781894134	23.921398593761506	79.35533905932738	0.9625	0.0840996486756915	0.0420465650230442	0.1575088333831807	0.0147578797566758	0.0031261618377851	51.720823798627	0.9184428693972592	4.720395551387359	0.1650667643170911	137.16017316017317	17.633237210321596	185	94	28.54279080819688	54.04140300547672	5.0	3.0	3.0	1.0	2.0	0.4	0.875	0.8	0.0	0.0			1.0	0.0	0.0		0.0	0.0	0.0		0.0
1886	[[2755, 30525], [2814, 30584]]	[2786.1925727411945, 30553.823889739662]	1	2612	3600	0.6617760791833142	0.895231082089681	1.3338641140848166	0.7255555555555555	66.68887761583858	49.99675522539624	191.4802307403552	0.983433734939759	0.0338286801121946	0.0397656316630183	0.1134356059158596	-0.0277350098112614	0.0008610862707717	83.64694357366771	0.9449391209882408	5.214515289649116	0.144072976409095	104.1102603369066	27.34697256567953	235	55	51.74460981258717	64.4398908947959	67.0	6.0	4.0	0.4	9.0	0.1343283582089552	0.2887686387686385	0.191860465116279	146.69812296927043	0.0683907333190071			1.0	0.0	0.0		0.0	0.0	0.0		0.0
1887	[[3342, 30531], [3406, 30578]]	[3372.5254237288136, 30554.741525423728]	1	2360	3120	0.7022686200104045	0.7850086186936106	1.404667868501814	0.7564102564102564	66.18872439202072	47.1205513247883	194.36753236814715	0.9387430389817024	0.0299367287512628	0.0494610502838272	0.1742761974998911	-0.0824039555133221	0.0008433125316242	94.43939393939394	0.9465051664766394	5.332565064722612	0.1461196829206855	111.65805084745764	29.473897149002145	199	42	40.60275341709077	68.96959369534889	67.0	4.0	3.0	0.6666666666666666	10.0	0.1492537313432835	0.236339586339586	0.1714285714285714	10.548312094790967	0.0049176280162195			1.0	0.0	0.0		0.0	0.0	0.0		0.0
1888	[[3070, 30535], [3101, 30565]]	[3084.4148244473345, 30550.37711313394]	1	769	992	0.3526407572830983	0.902145728945357	1.068651473281684	0.7752016129032258	32.533484927752326	30.443494199139028	103.49747468305831	0.969735182849937	0.0604318489461036	0.0475397480762923	0.1437016024448821	-0.0399999999999999	0.0026108797673342	39.307588075880766	0.927064648002494	4.602271912362987	0.2061438487995408	106.01690507152144	16.567660079578076	172	77	42.63592563301925	67.35616115723131	67.0	6.0	3.0	0.4	7.0	0.1044776119402985	0.3390692640692641	0.2578125	351.6350543830038	0.1639324262857826			1.0	0.0	0.0		0.0	0.0	0.0		0.0
1890	[[3201, 30538], [3248, 30593]]	[3224.655286865813, 30564.419630156473]	1	2109	2688	0.5157253744485878	0.7926530744396275	1.1671962469751374	0.7845982142857143	56.513421035598576	48.41809694132985	182.85281374238568	0.9402585822559072	0.0315003404105606	0.0783675883289357	0.2075369358906673	-0.2013893708960872	0.0006414346795363	151.5470961444607	0.9660876575354538	5.749227477885801	0.104137196841015	125.28544333807493	47.271268870740336	240	47	50.43187562214996	64.8261875242029	67.0	3.0	3.0	0.3333333333333333	9.0	0.1343283582089552	0.2632936507936504	0.1987951807228915	121.35886859389342	0.0565775611160342			1.0	0.0	0.0		0.0	0.0	0.0		0.0
1892	[[3244, 30543], [3307, 30602]]	[3274.362911266201, 30572.935859089397]	1	3009	3840	0.3751913223965363	0.8465965113962578	1.0788098723469208	0.78359375	64.6408892289459	59.91870382899022	211.33809511662423	0.96288	0.0383976254902302	0.0695557250493962	0.2495961163186379	-0.157182995379744	0.0005837912996123	132.19159036961685	0.9747385858448948	5.7694539710186445	0.1401885813001478	112.49850448654038	50.78316608762278	240	37	50.43187562214996	70.22341825087003	67.0	4.0	3.0	0.3333333333333333	9.0	0.1343283582089552	0.2776214526214524	0.203076923076923	130.89547349226302	0.0610235307656237			1.0	0.0	0.0		0.0	0.0	0.0		0.0
1895	[[2382, 30548], [2415, 30573]]	[2398.6866566716644, 30560.293853073465]	1	667	884	0.6652979780736997	0.907904624539482	1.3394449051789552	0.754524886877828	33.75235262339453	25.19876143683945	96.08326112068522	0.9666666666666668	0.0643500794699207	0.0546651838554941	0.1798538450352554	-0.0082705415141986	0.0017206928526751	190.14664586583464	0.9658269080094148	5.497452511122165	0.1023676322063694	128.49175412293854	52.52717872415341	243	50	64.30078649379902	64.30078649379902	6.0	1.0	1.0		3.0	0.5	0.5333333333333334	0.4545454545454545	0.0	0.0	76.33119912451563	76.33119912451563	2.0	1.0	1.0		1.0	0.5	1.0	1.0	0.0
1896	[[2710, 30553], [2763, 30591]]	[2737.801423027167, 30572.14877102199]	1	1546	2106	0.7136314352413738	0.827798683800153	1.4275082221664448	0.7340930674264008	53.2030631059736	37.26988207831858	153.1959594928933	0.963239875389408	0.0341986726505383	0.0890112948616509	0.2061722893207691	-0.3130495168499705	0.0014459001556274	50.2890365448505	0.8915595749243471	4.731581325431911	0.1558577608568653	120.72380336351875	15.129092286052234	179	85	42.741412590396976	62.7340789638326	67.0	4.0	4.0	0.8333333333333334	10.0	0.1492537313432835	0.2486171236171233	0.175531914893617	1.875	0.0008741258741258			1.0	0.0	0.0		0.0	0.0	0.0		0.0
1897	[[2943, 30560], [2967, 30579]]	[2955.3097826086955, 30568.997282608696]	1	368	500	0.5900511554166641	0.9082485944725844	1.2385958435135835	0.736	24.31386174933361	19.63018193276132	71.35533905932738	0.9583333333333334	0.0833975685975696	0.0456519464949786	0.1618033988749894	-0.0239093964952735	0.0046736689126701	93.13793103448276	0.9009657788186548	4.6005498933140725	0.2354010616965135	58.82336956521739	22.729477067818014	137	28	53.89521587827071	71.80547475312008	67.0	5.0	3.0	0.5	7.0	0.1044776119402985	0.3176406926406929	0.24	138.23308535146762	0.064444328835183			1.0	0.0	0.0		0.0	0.0	0.0		0.0
1901	[[2443, 30573], [2473, 30598]]	[2458.1017488076313, 30584.879173290938]	1	629	806	0.5736275657485598	0.9136518509546808	1.2208279488139882	0.7803970223325062	31.48020838167268	25.785949946718635	93.01219330881976	0.9662058371735792	0.067603805276691	0.0445577117383142	0.1456363660703144	-0.026480328064249	0.0024119314978452	66.16417910447761	0.8535721247116713	4.618903370130074	0.1492485787758436	75.23211446740858	15.7791853038033	128	46	64.30078649379902	75.32775642456652	6.0	3.0	2.0	0.3333333333333333	2.0	0.3333333333333333	0.8	0.7142857142857143	4.0	0.4			1.0	0.0	0.0		0.0	0.0	0.0		0.0
1902	[[3363, 30572], [3419, 30611]]	[3392.300512236767, 30590.203187250998]	1	1757	2280	0.7791060767982956	0.818655127044282	1.5951708110140468	0.7706140350877193	60.17834236364869	37.72532818939524	164.22539674441617	0.9669785360484314	0.0379441886762863	0.0462174787822088	0.1453585353228419	-0.0512199358729352	0.0018578136548794	23.47000582411182	0.9452444697183676	4.691145696129984	0.2332436036511752	81.56744450768355	14.769819128907724	136	49	40.60275341709077	62.697797395677725	67.0	4.0	3.0	0.8333333333333334	10.0	0.1492537313432835	0.2502224627224624	0.180327868852459	9.150190332543271	0.0042658229988546			1.0	0.0	0.0		0.0	0.0	0.0		0.0
1903	[[2988, 30574], [3023, 30614]]	[3003.976041666667, 30592.155208333334]	1	960	1476	0.7548319830143382	0.827922561719266	1.524580365229816	0.6504065040650406	43.59837928947178	28.59697021147176	120.71067811865476	0.96579476861167	0.0589493790286216	0.0534819364281997	0.2063376767723454	-0.0124487804106671	0.0023858548997644	31.44613710554951	0.874742989624776	4.391379163815343	0.2140347832877247	92.64583333333331	11.584093949847302	137	68	53.89521587827071	73.89296626114356	67.0	4.0	3.0	0.5	7.0	0.1044776119402985	0.3178210678210679	0.2519083969465648	115.73425863352335	0.0539553653303139			1.0	0.0	0.0		0.0	0.0	0.0		0.0
1905	[[3299, 30578], [3354, 30618]]	[3325.96336996337, 30598.153235653237]	1	1638	2296	0.7085895011653993	0.8455490260625639	1.4171914910789452	0.7134146341463414	54.65184521401397	38.56348669748651	156.02438661763952	0.9601406799531068	0.0514906252997783	0.0494556707789933	0.1612425442654872	-0.0379491000677237	0.0010472830044122	72.14026299311209	0.924374886120636	5.086272428884142	0.1159711348016615	115.67887667887668	21.905489763213076	170	61	44.39707994678543	55.92007407046033	67.0	5.0	3.0	0.7	9.0	0.1343283582089552	0.2691498316498314	0.1902017291066282	19.69850242733424	0.0091834510150742			1.0	0.0	0.0		0.0	0.0	0.0		0.0
1908	[[2735, 30589], [2787, 30626]]	[2761.875080076874, 30607.465727098013]	1	1561	2014	0.7166278483228652	0.8636240325920997	1.433782711080993	0.7750744786494538	53.56543546277584	37.359521110692185	150.71067811865476	0.976846057571965	0.0477239581872404	0.043928456516503	0.1397388778187337	-0.0341049663582359	0.0014401135513994	54.80223390275954	0.8966370326805629	4.792231292172348	0.159018751587482	105.81870595771942	16.247085064257647	156	54	38.07491444816541	48.769664590663616	67.0	5.0	4.0	0.8	9.0	0.1343283582089552	0.2682058682058679	0.1859154929577464	4.19158064158064	0.0019541168492217			1.0	0.0	0.0		0.0	0.0	0.0		0.0
1910	[[3182, 30785], [3235, 30859]]	[3207.23393984404, 30820.532491645004]	1	2693	4050	0.829155507266851	0.7328175168613889	1.7888511054886207	0.6649382716049382	79.3415032650298	44.35332992309488	214.8944443027283	0.9389818688981868	0.0268379284798671	0.0655320117658557	0.1873204098133683	-0.1897102818460682	0.001096998272224	71.22200993504012	0.950649549966196	5.1389379368501045	0.1693951653262387	107.27033048644634	26.611403619529547	223	56	33.69986588289465	54.18911661999092	67.0	6.0	4.0	0.5333333333333333	8.0	0.1194029850746268	0.3263708513708514	0.2340425531914893	68.27359140859143	0.0318291801438654			1.0	0.0	0.0		0.0	0.0	0.0		0.0
1911	[[3059, 30786], [3107, 30850]]	[3085.6349538977365, 30817.494132439228]	1	2386	3185	0.5914658772811705	0.8252549767595303	1.2401869752698746	0.7491365777080062	62.53848941386181	50.42666199606953	190.61017305526644	0.9532560926887734	0.0409195625517148	0.0615310550703565	0.2166925267711094	-0.0926110481362844	0.0011689162937501	59.46359327875915	0.9492080445545684	5.070328615673261	0.1757235396968894	93.71668063704944	23.9559745343158	190	44	41.93703017383184	67.22727990676827	67.0	6.0	4.0	0.3333333333333333	7.0	0.1044776119402985	0.3586219336219337	0.2716049382716049	311.82202994008	0.145371575729641			1.0	0.0	0.0		0.0	0.0	0.0		0.0
1912	[[2953, 30793], [2999, 30859]]	[2975.961586638831, 30825.723590814196]	1	2395	3149	0.7519964271002775	0.8544244144888625	1.5170658181025185	0.760558907589711	68.23014223005157	44.97507057102568	187.6812408671319	0.9767536704730831	0.0405500599608102	0.0348651513264969	0.1137444119121137	-0.0488103081010251	0.0011255476435091	58.46219931271477	0.8927082640208275	4.83673247881423	0.1539745178845077	95.75949895615868	16.464771925887767	143	43	43.87597478387136	67.21847603574743	67.0	5.0	4.0	0.5	7.0	0.1044776119402985	0.3163780663780665	0.2382671480144404	171.56154920314137	0.0799820742205787			1.0	0.0	0.0		0.0	0.0	0.0		0.0
1915	[[3133, 30811], [3185, 30873]]	[3157.6654874213837, 30842.61281446541]	1	2544	3339	0.5489909750668868	0.891766110653661	1.1964180048026445	0.7619047619047619	62.323166565348586	52.091464952192126	189.33809511662423	0.9762087490406752	0.0370968761587065	0.040997723141134	0.1452097056582203	-0.0450418615794952	0.0009508784293886	63.59492140266022	0.9451995670814765	5.14135389179656	0.1595340630835466	97.63561320754717	23.879950781136696	200	42	54.26391186995712	69.02571524424371	67.0	5.0	4.0	0.5	8.0	0.1194029850746268	0.3253607503607505	0.2382671480144404	148.9365990311195	0.0694343119026198			1.0	0.0	0.0		0.0	0.0	0.0		0.0
1916	[[3218, 30816], [3252, 30864]]	[3234.8376288659792, 30839.864261168386]	1	1164	1715	0.8311407286789667	0.7854181851334692	1.7983602035957815	0.6787172011661807	51.91910040505364	28.8702454053657	136.46803743153546	0.9659751037344398	0.0502868137094636	0.0500806319699274	0.1420702754447722	-0.0445021030082752	0.0018942669267429	38.2627802690583	0.945779686543444	4.816945075138479	0.2011232687565499	85.15463917525773	18.73559389178931	142	52	33.69986588289465	54.299693616179546	67.0	9.0	4.0	0.3888888888888889	9.0	0.1343283582089552	0.3378186628186629	0.2244897959183673	148.46391609290583	0.0692139468964596			1.0	0.0	0.0		0.0	0.0	0.0		0.0
1917	[[3294, 30817], [3342, 30874]]	[3318.413774973712, 30842.472134595162]	1	1902	2842	0.6343857249345911	0.7662825652794231	1.2936331849317482	0.669247009148487	57.11443646402029	44.15041074184691	176.61017305526642	0.9355632070831283	0.0425586014850453	0.0708132884316978	0.1853122924682543	-0.1561093857666582	0.001236348407922	33.797180043383946	0.9729772570266276	5.140267721634152	0.2137077765808946	99.67560462670872	24.73643238838817	178	51	57.31379046832583	70.78565453666621	67.0	5.0	4.0	0.6	9.0	0.1343283582089552	0.2827441077441076	0.2	12.460529100529095	0.0058091044757711			1.0	0.0	0.0		0.0	0.0	0.0		0.0
1919	[[3439, 30822], [3479, 30861]]	[3456.4196983141082, 30842.805678793255]	1	1127	1640	0.729178956237855	0.7958694831691911	1.4612981195067505	0.6871951219512196	47.04800993202757	32.19603810063634	133.39696961967	0.9657240788346186	0.0566011557322761	0.0672671752773945	0.2085849194035124	-0.05	0.0013939092850269	51.18491260349586	0.9682222967038154	5.235371949277761	0.1691200333012902	103.97870452528838	28.038848207300177	168	56	48.415265587089934	48.415265587089934	2.0	1.0	1.0		1.0	0.5	1.0	1.0	0.0	0.0	81.46849958344121	81.46849958344121	3.0	1.0	1.0		2.0	0.6666666666666666	0.75	0.6666666666666666	0.0
1920	[[3827, 30827], [3882, 30888]]	[3854.2767102229054, 30857.981552651807]	1	2602	3472	0.4305666485265445	0.8940681664054219	1.1079610725981237	0.7494239631336406	60.6315171303161	54.72350846057945	191.237590053236	0.9785633696878526	0.0361094864240319	0.0379383750728071	0.1107214429413615	-0.0422888208908271	0.0006472812945625	102.1066929133858	0.9526103256850832	5.477987703882852	0.112862392521279	106.03228285933896	32.528195587257535	208	34	59.76648601959133	72.866555146424	20.0	3.0	2.0	0.3333333333333333	6.0	0.3	0.4377192982456139	0.3220338983050847	9.166666666666666	0.0536062378167641			1.0	0.0	0.0		0.0	0.0	0.0		0.0
1922	[[2836, 30835], [2902, 30909]]	[2866.7071931196247, 30871.18725566849]	1	2558	5025	0.9249599200599274	0.6353194910380787	2.63113123504563	0.5090547263681592	94.2945721992544	35.83803458500584	224.93607486307096	0.9359678009513356	0.0288241133308296	0.0527265099071267	0.1446461113496084	-0.1034217552345126	0.0010450442793517	56.28554168344744	0.9250474456193004	4.982514515024257	0.164971136759985	116.6250977326036	19.255833561890785	175	63	66.82491033997285	74.44335902781592	67.0	2.0	2.0	1.0	9.0	0.1343283582089552	0.2186628186628184	0.1679389312977099	0.0	0.0	71.4953682151312	71.4953682151312	2.0	1.0	1.0		1.0	0.5	1.0	1.0	0.0
1923	[[3046, 30836], [3090, 30875]]	[3067.991017964072, 30855.538922155687]	1	1336	1800	0.5251536878719893	0.8982794142608964	1.17507790602887	0.7422222222222222	44.75428900601607	38.08623136934081	136.71067811865476	0.9702251270878722	0.042453592039327	0.0433971592776431	0.136415554936902	-0.052786404500042	0.0015027244322511	48.07407407407407	0.9159841706260322	4.81317514766871	0.1698841368485674	85.07784431137725	16.868501281168015	133	46	41.93703017383184	60.87662016079315	67.0	6.0	4.0	0.6	8.0	0.1194029850746268	0.3209595959595961	0.2307692307692307	60.07032711533993	0.0280048145059859			1.0	0.0	0.0		0.0	0.0	0.0		0.0
1924	[[2988, 30844], [3017, 30881]]	[3001.681759379043, 30861.27037516171]	1	773	1140	0.8104072208660444	0.8066005857770336	1.7068720507399788	0.6780701754385965	41.227358545440666	24.1537486817289	109.7401153701776	0.9602484472049688	0.0569891213227793	0.0669574782359044	0.2082034433377822	-0.0603941292159915	0.00316719885233	26.321088435374147	0.9671993590979542	4.706890894482502	0.2395389446112797	106.70375161707632	18.683832248170145	169	68	43.87597478387136	56.54352912637378	67.0	6.0	4.0	0.6	8.0	0.1194029850746268	0.2991883116883116	0.2095238095238095	21.81846213604525	0.0101717772196015			1.0	0.0	0.0		0.0	0.0	0.0		0.0
1925	[[3770, 30846], [3820, 30890]]	[3795.309422492401, 30867.722796352584]	1	1645	2295	0.5945350614040005	0.8847669489192037	1.243673299440873	0.7167755991285403	51.16434365427988	41.13969776249292	152.8528137423857	0.9722222222222222	0.0405003402863243	0.0545149869131783	0.1626086060848038	-0.1	0.00191796875	28.72125	0.9257026866991714	4.605954600380933	0.218052182959057	109.9161094224924	14.180092709157664	176	76	59.76648601959133	79.49313782437393	20.0	3.0	2.0	0.0	5.0	0.25	0.4499999999999998	0.3392857142857143	13.583333333333336	0.0794346978557505			1.0	0.0	0.0		0.0	0.0	0.0		0.0
1926	[[2904, 30849], [2962, 30897]]	[2933.476212686567, 30873.919776119405]	1	2144	2891	0.6507270458027636	0.8647640940374012	1.3169821472261598	0.7416118989968868	60.1757195523252	45.69213005587651	176.50966799187808	0.9745454545454544	0.0406430347806233	0.0384019112668424	0.1388923959635173	-0.0407262941823794	0.0023271109797492	21.90401146131805	0.935636637633822	4.529788323787185	0.2668331756030961	94.66324626865672	13.030225765181145	132	54	48.037271810802494	67.02465037540271	67.0	6.0	4.0	0.4	8.0	0.1194029850746268	0.2851911976911974	0.2	121.4821490991248	0.0566350345450465			1.0	0.0	0.0		0.0	0.0	0.0		0.0
1927	[[3227, 30855], [3267, 30915]]	[3248.466835443038, 30885.558987341774]	1	1975	2501	0.7657208388546636	0.8140252539481612	1.5547914673174394	0.7896841263494602	63.05435444946259	40.55486267766408	174.6101730552664	0.9733859043863972	0.0377482572303072	0.0444225249279119	0.1210187803671466	-0.0554541612602728	0.0010001648743406	67.48850574712644	0.9222915066718138	5.047428593175141	0.1330432419989147	113.4774683544304	20.65130329465881	192	54	35.543579465249884	55.95376745709427	67.0	5.0	4.0	0.7	9.0	0.1343283582089552	0.2745550745550743	0.1946902654867256	2.5005026455026447	0.0011657354990688			1.0	0.0	0.0		0.0	0.0	0.0		0.0
1931	[[3399, 30868], [3447, 30888]]	[3423.03008423586, 30877.865222623346]	1	831	1029	0.9240358339880388	0.679798209813415	2.615706639552157	0.8075801749271136	52.96217382038255	20.24774988889823	123.94112549695429	0.9573732718894008	0.0547196156711063	0.0510228851114995	0.1548830983141144	-0.0374548489402593	0.0021734491693339	27.140740740740743	0.9665281964816388	4.911465497261235	0.2399243073811216	93.00361010830323	20.110195496308076	155	52	48.415265587089934	48.415265587089934	2.0	1.0	1.0		1.0	0.5	1.0	1.0	0.0	0.0	55.67345134844164	55.67345134844164	3.0	1.0	1.0		2.0	0.6666666666666666	0.75	0.6666666666666666	0.0
1935	[[3265, 30867], [3306, 30913]]	[3285.6500742942053, 30889.49777117385]	1	1346	1974	0.7046763420472147	0.8414228153496599	1.409385871285447	0.6818642350557245	49.46600432492811	35.097559392880854	141.78174593052023	0.9593727726300784	0.0444774134106003	0.0608758608051713	0.1436899790508417	-0.1073930609163401	0.0016718017827416	37.018475750577366	0.9351552896422168	4.780523341789846	0.1851070695352854	90.16344725111442	16.875649601821944	150	54	37.391272638662606	59.58031987192382	67.0	4.0	4.0	0.8333333333333334	10.0	0.1492537313432835	0.2575637325637323	0.1853932584269663	0.3333333333333333	0.0001554001554001			1.0	0.0	0.0		0.0	0.0	0.0		0.0
1937	[[3683, 30870], [3742, 30918]]	[3714.2969782813975, 30893.109065155808]	1	2118	2940	0.6363840863476203	0.8375172771720671	1.296390785165267	0.7204081632653061	59.71552787517327	46.06290677047707	178.26702730475878	0.9553450608930988	0.0340677147682179	0.0483135477198351	0.1745584540641036	-0.0707106781186547	0.0009879084583325	66.88738521024649	0.9534735926741098	5.239091325679045	0.1551099510295945	114.53966005665724	26.66424831357645	211	59	37.73541674579571	67.61351051167766	20.0	3.0	2.0	0.3333333333333333	6.0	0.3	0.4315789473684209	0.3220338983050847	7.500000000000002	0.043859649122807			1.0	0.0	0.0		0.0	0.0	0.0		0.0
1939	[[3202, 30875], [3225, 30903]]	[3213.0684326710816, 30888.76821192053]	1	453	696	0.8069518294613407	0.8098397672797377	1.6931438883608108	0.6508620689655172	31.43791997551321	18.567778079362952	83.84062043356595	0.9516806722689076	0.0766310702882869	0.0752794469154645	0.2637264437450879	-0.0885872372256757	0.0039048593805624	38.283018867924525	0.9261838468286406	4.528598227135254	0.1909375905375439	100.6092715231788	15.69408439189063	160	71	35.543579465249884	60.450718467606336	67.0	5.0	4.0	0.7	9.0	0.1343283582089552	0.2911195286195286	0.2095238095238095	16.34403595504618	0.0076195971818397			1.0	0.0	0.0		0.0	0.0	0.0		0.0
1941	[[3025, 30878], [3069, 30930]]	[3046.8703904555314, 30901.894251626898]	1	1844	2385	0.5468092648286653	0.8726585754047801	1.1943761052390234	0.7731656184486373	53.23554007503822	44.57183950811249	162.95331880577402	0.9705263157894736	0.0366808619526373	0.0711367803146266	0.1843110489050429	-0.13098582948312	0.0010392934053244	55.64916201117318	0.9433055493145768	5.1123512967424345	0.1648049577765558	107.08676789587852	22.073974884709138	174	45	44.660763175384105	67.24134917741313	67.0	6.0	4.0	0.5333333333333333	8.0	0.1194029850746268	0.3209595959595961	0.2307692307692307	130.6037191318201	0.0608875147467692			1.0	0.0	0.0		0.0	0.0	0.0		0.0
1943	[[2988, 30895], [3025, 30948]]	[3006.3805537669027, 30920.7398583387]	1	1553	2052	0.7307327222047065	0.859198028581378	1.4648501764660158	0.75682261208577	53.93621841800483	36.82029690444328	150.71067811865476	0.9663970130678282	0.050770028397191	0.0513792890954315	0.1481935492269743	-0.1	0.0017494429241464	33.611074049366245	0.936237656056544	4.783579871631052	0.2095786200603111	102.80746941403734	16.053384727440193	163	59	44.660763175384105	65.12880757182208	67.0	7.0	4.0	0.4761904761904762	9.0	0.1343283582089552	0.2903619528619526	0.1946902654867256	51.22495990085504	0.0238811001868788	97.16900137257105	97.16900137257105	4.0	1.0	1.0		2.0	0.5	0.6666666666666666	0.6	0.0
1945	[[2904, 30899], [2959, 30945]]	[2931.2203471552557, 30921.904050144647]	1	2074	2632	0.6547771417494389	0.8796932430443345	1.3230628387525465	0.7879939209726444	59.21637762260293	44.75704092666926	172.12489168102786	0.9755409219190968	0.0444936547516574	0.0411485671575963	0.1202580461523458	-0.0624401366044561	0.0007995173203197	109.03749383325112	0.9485543748101694	5.409374831403206	0.1225106524528141	99.98071359691416	32.253540157961766	213	36	48.037271810802494	67.61976050668486	67.0	5.0	4.0	0.6	9.0	0.1343283582089552	0.2517797017797014	0.1746031746031746	5.756066035413861	0.0026834806691906			1.0	0.0	0.0		0.0	0.0	0.0		0.0
1948	[[3669, 30903], [3713, 30941]]	[3690.566052227343, 30922.448540706606]	1	1302	1755	0.6377546525398917	0.8785347740925918	1.2982973508917914	0.7418803418803419	46.46924269060198	35.792449748651634	136.46803743153546	0.970917225950783	0.0481844544381385	0.0421878227777608	0.138395477900467	-0.0327367383604065	0.0014299425327347	56.23436262866191	0.9376543320308058	5.006703266175576	0.167699750161954	86.01075268817205	21.30265860863333	145	44	37.73541674579571	46.69956435575895	20.0	2.0	2.0	1.0	6.0	0.3	0.3921052631578947	0.3064516129032258	0.0	0.0			1.0	0.0	0.0		0.0	0.0	0.0		0.0
1954	[[3847, 30929], [3882, 30987]]	[3863.9564943253467, 30956.48549810845]	1	1586	2124	0.796507410570632	0.8300634328731126	1.653907415452898	0.7467043314500942	58.078788899066986	35.11610647393039	154.95331880577405	0.97539975399754	0.0407242787320999	0.0367873669902041	0.137142118055256	-0.0393581137383715	0.0017604961811599	38.45252128356254	0.8862360817033857	4.581856226595151	0.1835747691434402	98.98360655737704	12.91805519102403	143	62	58.53075958474267	73.28528372353301	20.0	6.0	3.0	0.3333333333333333	5.0	0.25	0.556140350877193	0.4042553191489361	73.25	0.4283625730994152	98.05216825616908	98.05216825616908	7.0	1.0	1.0		2.0	0.2857142857142857	0.5833333333333333	0.5454545454545454	0.0
1955	[[3789, 30938], [3824, 30989]]	[3805.3072196620583, 30961.00460829493]	1	1302	1872	0.7318399594856031	0.7968010490978401	1.4674019459818126	0.6955128205128205	49.92098236328119	34.01997830245478	143.29646455628165	0.9434782608695652	0.0413417649835258	0.0604651749301712	0.1524721217731415	-0.1329669050892128	0.00172672	32.224	0.942393556426801	4.79437432344012	0.1779071788343322	100.22043010752688	16.66074556632326	145	46	47.848252228721066	75.52370782803551	20.0	5.0	2.0	0.3	4.0	0.2	0.5526315789473685	0.4318181818181818	71.16666666666667	0.4161793372319688			1.0	0.0	0.0		0.0	0.0	0.0		0.0
1960	[[2911, 30948], [2957, 30997]]	[2933.781629116118, 30973.3714615829]	1	1731	2350	0.7345907091730363	0.833588252961774	1.473816557525559	0.7365957446808511	57.49297409205724	39.00958623275624	161.53910524340094	0.9741136747326956	0.0419975946123267	0.0556984547785414	0.2370832968314295	-0.0316227766016837	0.0010259183278415	68.5990481856038	0.9357763228398632	5.130358481022565	0.1421559566831701	114.82842287694974	22.876480440891267	171	54	51.53110328178098	74.28611443706978	67.0	4.0	4.0	0.8333333333333334	9.0	0.1343283582089552	0.2442039442039438	0.1741424802110818	0.4583333333333333	0.0002136752136752	77.94663947979846	77.94663947979846	4.0	1.0	1.0		2.0	0.5	0.6666666666666666	0.6	0.0
1961	[[3923, 30949], [3953, 30996]]	[3937.6410958904107, 30971.7899543379]	1	1095	1488	0.781776843803075	0.8144276334820537	1.6036992584176193	0.7358870967741935	47.53700273749512	29.64209310940269	129.9827560572969	0.9588441330998247	0.0568459589489435	0.0643983329989556	0.2248269221421849	-0.0706389414843452	0.002513206879345	17.99235912129895	0.9420774351434228	4.531522954006128	0.2704414464864784	102.53698630136986	12.65229605580863	138	70	51.864280206139135	78.59658703317841	20.0	4.0	3.0	0.5	6.0	0.3	0.4728070175438595	0.3333333333333333	48.0	0.2807017543859649	25.66948768542656	25.66948768542656	7.0	1.0	1.0		2.0	0.2857142857142857	0.5833333333333333	0.5454545454545454	0.0
1962	[[3691, 30951], [3737, 30996]]	[3713.1846710923355, 30973.3095956548]	1	1657	2162	0.5298287227009018	0.8997706206010613	1.1790997503171667	0.7664199814986123	50.04900270358972	42.44679272481146	152.12489168102783	0.9752795762213068	0.0430805805843827	0.0394480845752379	0.1142913971018209	-0.0708225585501854	0.0019716250899214	24.64680322780881	0.9347464064474424	4.631420489497756	0.2157689355348463	108.45141822570912	13.91309216078344	161	68	55.66371196572219	84.36401193265144	20.0	5.0	2.0	0.2	5.0	0.25	0.5342105263157895	0.4042553191489361	83.25	0.4868421052631579			1.0	0.0	0.0		0.0	0.0	0.0		0.0
1965	[[2969, 30965], [3011, 30992]]	[2990.0845824411135, 30977.980728051392]	1	934	1204	0.7762569156091893	0.8501580569848982	1.5862524239225906	0.7757475083056479	43.48171411606449	27.411598217476644	117.49747468305831	0.965873836608066	0.0601669072576214	0.0540670377948888	0.1981990337346273	-0.0367337626450271	0.0017762378843033	66.61147902869757	0.916895346664534	4.910602830902224	0.1605383981297888	85.38543897216275	20.855761454215493	166	41	56.49130809685843	73.06174376829355	67.0	4.0	4.0	0.6666666666666666	9.0	0.1343283582089552	0.2651094276094273	0.1924198250728863	20.39306479255329	0.0095072563135446	40.3505073051149	40.3505073051149	4.0	1.0	1.0		2.0	0.5	0.6666666666666666	0.6	0.0
1967	[[3798, 30966], [3856, 31038]]	[3828.349116161616, 31002.939393939392]	1	3168	4307	0.6271449305695979	0.8667934162824065	1.2838575965283243	0.7355467843046204	72.20518701867144	56.24080677944445	214.30865786510145	0.973870273593606	0.0311370725473441	0.0449635039644723	0.0977893808808816	-0.1329669050892128	0.0007408895999331	79.01518578352182	0.9294299381416292	5.187102841086439	0.1344632396609622	115.76073232323232	23.52469309730285	206	61	47.848252228721066	56.14473068042454	20.0	3.0	2.0	0.6666666666666666	5.0	0.25	0.4596491228070173	0.3584905660377358	3.8333333333333335	0.0224171539961013			1.0	0.0	0.0		0.0	0.0	0.0		0.0
1978	[[3599, 31005], [3664, 31053]]	[3633.479082321188, 31030.687809266758]	1	2223	3234	0.790433306168763	0.8060206252374226	1.632524828275722	0.6873840445269017	68.31901783461389	41.84868533164831	186.16652224137047	0.9762845849802372	0.0378156116743438	0.040891875254037	0.1573051683037572	-0.0316227766016837	0.0012343756479731	56.25344986200552	0.8864533662198697	4.773753803040299	0.1698152424445861	99.31938821412506	15.877840483804366	160	54	55.83160002104947	76.58853317893377	20.0	3.0	2.0	0.3333333333333333	6.0	0.3	0.4491228070175437	0.3333333333333333	60.0	0.3508771929824561			1.0	0.0	0.0		0.0	0.0	0.0		0.0
1981	[[3753, 31015], [3807, 31067]]	[3779.4293577981653, 31041.119266055044]	1	2180	2915	0.5143658911920111	0.8875964918889736	1.1660844375647228	0.7478559176672385	57.07186840309888	48.94316960638723	175.6812408671319	0.9767025089605734	0.0363819473355138	0.0418885562032256	0.1262596188797202	-0.0883036880224505	0.0007897652785762	138.02021626704277	0.9334139138587968	5.349804512473001	0.1152897816880059	103.80825688073396	31.84908400578276	219	49	62.055180227809856	80.34759216400279	20.0	3.0	2.0	0.6666666666666666	5.0	0.25	0.4552631578947366	0.3584905660377358	3.8333333333333335	0.0224171539961013			1.0	0.0	0.0		0.0	0.0	0.0		0.0
1995	[[3566, 31044], [3619, 31090]]	[3591.9405781584583, 31067.993576017132]	1	1868	2538	0.6111445065260646	0.8431787761091735	1.2633934855621525	0.7360126083530338	55.14298052731923	43.64671906059665	166.85281374238568	0.9628865979381444	0.0378628207165364	0.0510250720441415	0.1415144088652302	-0.1318772664481685	0.0011874535513444	66.15832875206158	0.888303653558614	4.831750499166496	0.1460460950891848	105.82601713062098	17.197032629089218	168	60	54.344589967149325	61.29561921191085	20.0	4.0	2.0	0.5	7.0	0.35	0.412406015037594	0.2714285714285714	24.5	0.1432748538011695			1.0	0.0	0.0		0.0	0.0	0.0		0.0
2004	[[2861, 31065], [2917, 31109]]	[2889.0472396129767, 31086.70404097894]	1	1757	2565	0.7815951130066	0.8300378775371636	1.603113671030858	0.684990253411306	60.02029888500704	37.439827237211375	163.09545442950497	0.9696467991169978	0.0439492539292341	0.0522825199898757	0.2184718294492801	-0.0545361239598029	0.0012446501877893	40.50408878504672	0.9463661750215436	4.988609949988148	0.1918789843852182	117.09789413773476	19.34651167685748	165	64	47.54666183202315	58.69680311943054	13.0	2.0	2.0	1.0	5.0	0.3846153846153846	0.4333333333333333	0.3333333333333333	0.0	0.0	86.0311261722414	86.0311261722414	2.0	1.0	1.0		1.0	0.5	1.0	1.0	0.0
2005	[[3494, 31068], [3541, 31108]]	[3517.1697986577183, 31087.571812080536]	1	1490	1968	0.615016873530765	0.8658516489504515	1.2682083852476342	0.7571138211382114	49.170491640321416	38.77161845978509	147.05382386916236	0.9669046073977936	0.0429846971280342	0.0406788734249527	0.1235125421393251	-0.0316227766016837	0.0021570765112037	24.052449965493444	0.9198019144643368	4.523059018515273	0.2369779448486098	107.53221476510068	12.401097420892498	149	65	33.121320335439826	55.206412827302856	20.0	2.0	2.0	1.0	8.0	0.4	0.3154135338345866	0.2183908045977011	0.0	0.0	72.46750668597294	72.46750668597294	3.0	1.0	1.0		2.0	0.6666666666666666	0.75	0.6666666666666666	0.0
2008	[[3048, 31075], [3097, 31107]]	[3071.5640107430618, 31092.29006266786]	1	1117	1650	0.8605174184503259	0.7629392716012807	1.9630128452948297	0.676969696969697	53.223833736437854	27.113339509729	135.63961030678928	0.96542783059637	0.0494035245247867	0.0526724638438936	0.1677218106792912	-0.0218172902095497	0.0013973802099644	74.76383763837639	0.94038403607333	5.096315679022714	0.1822103620402548	115.13070725156668	24.80269350213504	208	67	47.33735333668182	71.33171248281099	13.0	4.0	4.0	1.0	5.0	0.3846153846153846	0.5583333333333332	0.4	0.0	0.0	92.22392219301422	92.22392219301422	4.0	1.0	1.0		2.0	0.5	0.6666666666666666	0.6	0.0
2009	[[3613, 31076], [3657, 31138]]	[3635.024935064935, 31106.395844155842]	1	1925	2835	0.8477569444489137	0.794331185536246	1.885423138349219	0.6790123456790124	68.18726088355749	36.16549489429667	174.50966799187808	0.9741902834008096	0.0393790943432387	0.047339688481928	0.1589099074775073	-0.0725727758732212	0.0010844973412509	86.66326530612244	0.8931949049693079	4.988828453260051	0.1560628483552518	109.85662337662338	20.078966549335245	180	47	57.71478154027873	73.59447094427658	20.0	3.0	2.0	0.6666666666666666	7.0	0.35	0.3860902255639097	0.2676056338028169	8.0	0.0467836257309941			1.0	0.0	0.0		0.0	0.0	0.0		0.0
2012	[[3530, 31082], [3564, 31117]]	[3547.924468085106, 31099.867021276597]	1	940	1260	0.7174578256874845	0.8817995964811993	1.4355400650813366	0.746031746031746	41.56384331473577	28.95345405241671	115.7401153701776	0.9700722394220846	0.0574691488665035	0.0481424472006529	0.1590143661411053	-0.0439209434012964	0.0024840433863262	29.7820796460177	0.8929110905975277	4.449460915330779	0.1955502392318965	115.77234042553192	11.9591183430755	149	84	33.121320335439826	58.27024208983202	20.0	3.0	2.0	0.6666666666666666	8.0	0.4	0.3417293233082708	0.2209302325581395	0.5	0.0029239766081871	99.30962632975184	99.30962632975184	3.0	1.0	1.0		2.0	0.6666666666666666	0.75	0.6666666666666666	0.0
2016	[[2984, 31106], [3029, 31168]]	[3006.6114592658905, 31136.99328558639]	1	2234	2898	0.7254747315020713	0.8606144134183654	1.4529629351607616	0.7708764665286404	64.38930116503657	44.31585941172841	180.6101730552664	0.9755458515283842	0.0389039640964771	0.0427481877685611	0.1331508147231109	-0.0528090969898686	0.0014654459638282	50.07738369415016	0.8499273093700125	4.5761492269425394	0.1709191477954719	109.99462846911368	13.03366509989692	155	61	47.997407986759896	70.21394660653452	13.0	6.0	4.0	0.5333333333333333	4.0	0.3076923076923077	0.7013888888888888	0.5454545454545454	17.0	0.2575757575757575			1.0	0.0	0.0		0.0	0.0	0.0		0.0
2017	[[2852, 31115], [2894, 31147]]	[2872.925430210325, 31131.434034416827]	1	1046	1419	0.6940225689097299	0.8391697046129548	1.3889790872485013	0.7371388301620859	43.25387008431783	31.14076409170537	125.15432893255073	0.9552511415525116	0.0486943057813624	0.0672408736925469	0.15	-0.1295887135555545	0.0016771116648427	46.29417571569595	0.940236754733607	4.935823547515292	0.1962555260129522	122.4282982791587	19.44561771083067	189	69	30.09508372674635	66.67641180039861	13.0	4.0	3.0	0.6666666666666666	4.0	0.3076923076923077	0.5902777777777777	0.4615384615384615	5.0	0.0757575757575757			1.0	0.0	0.0		0.0	0.0	0.0		0.0
2020	[[3073, 31123], [3106, 31150]]	[3089.612462006079, 31136.051671732523]	1	658	952	0.7187125308624677	0.8552633877257855	1.438212918973361	0.6911764705882353	34.81613654959113	24.20791531649147	98.32590180780451	0.9550072568940492	0.0664788689821596	0.0592070909220964	0.2053711193237447	-0.0349293314820608	0.0024389014865205	46.65714285714285	0.8954429938590477	4.622290077020259	0.1927200893048173	104.35258358662614	14.953331688404388	142	65	39.72694793062632	56.69696890090209	13.0	4.0	4.0	1.0	5.0	0.3846153846153846	0.5583333333333332	0.4	0.0	0.0	62.28436732636772	62.28436732636772	4.0	1.0	1.0		2.0	0.5	0.6666666666666666	0.6	0.0
2022	[[3295, 31125], [3327, 31158]]	[3310.5257009345796, 31141.6261682243]	1	856	1122	0.2474219371776185	0.9368373287092676	1.0320899140136497	0.7629233511586453	33.56879510230555	32.52506845238059	107.15432893255073	0.9727272727272728	0.0637159656382293	0.0380975543963668	0.154299405580637	0.0	0.0014326223500926	166.3807785888078	0.9363462367205492	5.398300300098478	0.100042126737432	128.57009345794393	35.69486786052094	231	58			1.0	0.0	0.0		0.0	0.0	0.0		0.0	0.0			1.0	0.0	0.0		0.0	0.0	0.0		0.0
2024	[[3025, 31125], [3082, 31176]]	[3052.6421296296294, 31150.59212962963]	1	2160	3016	0.5347290865756337	0.8607398554396589	1.1833989682990278	0.7161803713527851	57.52066154034237	48.60631374642853	177.58073580374355	0.9629959875167188	0.0332115630142464	0.0481711388467428	0.1581138830084189	-0.05	0.0006904009934566	129.07831039392502	0.9633226280531052	5.614802613349091	0.1059391768443895	116.80648148148148	41.79067717483336	233	47	39.72694793062632	57.70394461963326	13.0	5.0	4.0	0.7	4.0	0.3076923076923077	0.6597222222222221	0.5217391304347826	7.5	0.1136363636363636			1.0	0.0	0.0		0.0	0.0	0.0		0.0
2028	[[2931, 31136], [2985, 31201]]	[2958.8754272692745, 31167.332320546906]	1	2633	3630	0.7282129766416113	0.8555883358214261	1.4591065616000902	0.7253443526170799	70.11970954200554	48.056606273575134	196.65180361560903	0.9795386904761904	0.0350851681328465	0.0364897063044851	0.1436899790508417	-0.0471400515471401	0.0011286155876426	62.16400467471757	0.8608022361034123	4.724462877198672	0.1616633875144243	92.06114698063044	15.030253771057126	148	58	41.92483291248512	67.47879639416304	13.0	6.0	3.0	0.4	3.0	0.2307692307692307	0.7361111111111112	0.631578947368421	26.0	0.3939393939393939			1.0	0.0	0.0		0.0	0.0	0.0		0.0
2029	[[2872, 31141], [2908, 31171]]	[2889.5064027939466, 31156.549476135042]	1	859	1147	0.5785962059300865	0.9059851930691872	1.2260699601838276	0.7489102005231038	36.69617669300808	29.929920709831386	109.15432893255073	0.9717194570135748	0.06381392882096	0.0516702680878541	0.2008767012245139	-0.0148571045444764	0.0016890709234754	54.82487922705314	0.9548023228302148	5.092431014509016	0.1611691965981528	131.57043073341094	24.24910710742015	183	77	30.09508372674635	59.10710192594422	13.0	4.0	3.0	0.6666666666666666	4.0	0.3076923076923077	0.5902777777777777	0.4615384615384615	5.0	0.0757575757575757			1.0	0.0	0.0		0.0	0.0	0.0		0.0
2034	[[3043, 31169], [3101, 31212]]	[3072.5130916414905, 31190.129909365558]	1	1986	2596	0.702186175933322	0.8717844795782679	1.4045074391725576	0.7650231124807396	59.69139489752979	42.49987805881327	169.19595949289334	0.9773622047244096	0.0393071718698859	0.0331579499808974	0.1042543418680314	-0.0388705735673643	0.0008808484145258	121.83419155509785	0.9151338482403204	5.204433930802914	0.1344298687284874	90.94813695871098	26.62756125109166	188	46	44.25032381490161	70.86683509949751	13.0	4.0	4.0	1.0	5.0	0.3846153846153846	0.5583333333333332	0.4	0.0	0.0	95.16095255641297	95.16095255641297	4.0	1.0	1.0		2.0	0.5	0.6666666666666666	0.6	0.0
2037	[[3474, 31179], [3518, 31231]]	[3497.7404718693288, 31206.937084089535]	1	1653	2385	0.7852036006931176	0.8087128698307111	1.6148888073651353	0.6930817610062893	58.88164983481966	36.4617362918574	160.2670273047588	0.9695014662756598	0.045402597283916	0.040066008101619	0.1321729764184637	-0.0198170889287425	0.00095546875	76.518125	0.9530961095413782	5.307760871070747	0.1428022642504246	122.5577737447066	28.15426921695147	187	55	46.24656284207103	72.58917161243109	10.0	3.0	2.0	0.6666666666666666	6.0	0.6	0.5166666666666668	0.3214285714285714	3.5	0.0972222222222222			1.0	0.0	0.0		0.0	0.0	0.0		0.0
2038	[[2919, 31187], [2953, 31220]]	[2936.810776942356, 31202.98120300752]	1	798	1190	0.7139761369835756	0.8156215418192339	1.42822450568823	0.6705882352941176	38.24263231762234	26.77634515113858	110.88225099390856	0.9511323003575686	0.0670565751358772	0.1029371433383136	0.3004531668560454	-0.1329669050892128	0.0026332559789339	27.25425950196593	0.9074753630282996	4.477525222046936	0.2174931461413439	134.42230576441102	12.136580868790997	169	105	41.92483291248512	71.22261001434462	13.0	5.0	3.0	0.5	3.0	0.2307692307692307	0.6944444444444444	0.6	13.5	0.2045454545454545			1.0	0.0	0.0		0.0	0.0	0.0		0.0
2044	[[2669, 31209], [2704, 31251]]	[2686.1279069767443, 31229.3246124031]	1	1032	1548	0.8093690877354244	0.8003074823075723	1.7027063424441695	0.6666666666666666	47.44626753317451	27.86520866837626	127.29646455628166	0.9662921348314608	0.0524731922300297	0.0636985176006501	0.2119858936947748	-0.049360498108944	0.001340324970019	137.97674418604652	0.9465315084564916	5.290969507018311	0.129680533582441	133.68701550387595	35.44260435543477	238	68	25.715129465884612	54.56220628096844	17.0	3.0	3.0	1.0	5.0	0.2941176470588235	0.4302083333333333	0.3137254901960784	0.0	0.0	94.77080717805066	94.77080717805066	2.0	1.0	1.0		1.0	0.5	1.0	1.0	0.0
2045	[[2705, 31216], [2716, 31238]]	[2711.3609022556393, 31224.36842105263]	1	133	276	0.9161781923382412	0.496722944370981	2.4951895458958164	0.4818840579710144	22.878056755518877	9.168865264424332	58.00609665440989	0.7430167597765364	0.0574860074965447	0.1071349498429097	0.278291993079157	-0.168602587282708	0.0097520661157024	48.71818181818182	0.7442913691848915	3.791336356044824	0.1236704770969446	98.56390977443608	9.412320659772789	127	81	25.715129465884612	43.51593387745624	17.0	3.0	3.0	1.0	5.0	0.2941176470588235	0.4302083333333333	0.3137254901960784	0.0	0.0			1.0	0.0	0.0		0.0	0.0	0.0		0.0
2046	[[2718, 31213], [2769, 31248]]	[2744.238197424893, 31230.627324749643]	1	1398	1872	0.8018195467877827	0.8282434671346559	1.6734546374598789	0.7467948717948718	54.81323594154931	32.75453945064792	145.63961030678928	0.9674740484429064	0.0504228100893612	0.0487852705681866	0.152786404500042	-0.0501253974086998	0.0013746304669862	54.70851688693098	0.929683714984338	4.958882591010795	0.1654970358999019	113.11301859799714	19.6012127566598	158	56	33.46775183866862	62.121138886849366	17.0	4.0	3.0	0.6666666666666666	4.0	0.2352941176470588	0.53125	0.4102564102564102	8.33333333333333	0.0694444444444444			1.0	0.0	0.0		0.0	0.0	0.0		0.0
2047	[[2955, 31217], [3002, 31271]]	[2978.4618497109827, 31240.309826589597]	1	1730	2640	0.5518494780848879	0.8032913961668272	1.1991216646269287	0.6553030303030303	52.476153026665216	43.76215906581224	164.50966799187808	0.9542195256480972	0.040608538019892	0.0560113012965395	0.2224631024465558	-0.0399999999999999	0.0015736244152372	45.05731343283582	0.9413399663639124	4.8887468883188046	0.2169387172784452	88.08728323699422	19.23021196338644	159	47	45.22721828573333	58.90602505072879	13.0	3.0	2.0	0.3333333333333333	3.0	0.2307692307692307	0.5694444444444443	0.48	20.0	0.303030303030303			1.0	0.0	0.0		0.0	0.0	0.0		0.0
2048	[[2279, 31220], [2310, 31255]]	[2296.1779448621555, 31239.417293233084]	1	798	1152	0.6588030993652093	0.8507554506399239	1.3292297174577112	0.6927083333333334	37.33441385920967	28.087254873157352	108.5685424949238	0.9649334945586456	0.0664710333514009	0.0565691641623311	0.2393543323095374	-0.0090315922467482	0.001925448295341	72.15616797900262	0.903102829950769	4.870039903503388	0.1590092314699621	116.8859649122807	19.1348801303478	177	64			1.0	0.0	0.0		0.0	0.0	0.0		0.0	0.0			1.0	0.0	0.0		0.0	0.0	0.0		0.0
2050	[[3413, 31225], [3450, 31248]]	[3431.421897810219, 31236.32408759124]	1	685	912	0.783812330788764	0.8593647578799872	1.6103117412371728	0.7510964912280702	37.56347821948441	23.326836200439725	100.08326112068522	0.9634317862165964	0.0648885501636554	0.0681604891262715	0.2350453783688632	-0.0865027217570778	0.0021628623938881	41.723146747352494	0.945783558927862	4.878498189019012	0.1918249676342406	139.91678832116787	19.535565804218685	178	88	41.39525608893185	63.05172402647319	10.0	3.0	2.0	0.3333333333333333	5.0	0.5	0.5592592592592592	0.391304347826087	18.0	0.5			1.0	0.0	0.0		0.0	0.0	0.0		0.0
2053	[[3371, 31231], [3410, 31259]]	[3390.909305064782, 31244.826855123676]	1	849	1160	0.7886332111938186	0.8544749264930313	1.6263760867323902	0.7318965517241379	41.95573736165558	25.797069757678457	111.7401153701776	0.972508591065292	0.0651907709302838	0.0526645699858449	0.2020605265763929	-0.0110022273636648	0.0014574657941701	141.4292682926829	0.9555737801845476	5.4144119338467895	0.0985985728148862	128.2791519434629	39.35374349659756	239	65	41.39525608893185	63.0631057815573	10.0	2.0	2.0	0.0	4.0	0.4	0.5277777777777778	0.4285714285714285	20.0	0.5555555555555556			1.0	0.0	0.0		0.0	0.0	0.0		0.0
2055	[[3476, 31231], [3533, 31274]]	[3504.8546059933406, 31252.633185349612]	1	1802	2552	0.7141588566969298	0.851296673490022	1.4286047717193089	0.7061128526645768	57.47641831198524	40.232553782396415	163.09545442950497	0.9730021598272138	0.0413118329365386	0.0465127872729968	0.1558849051496852	-0.0603941292159915	0.0010845916797063	47.93629124004551	0.9591796840186227	5.140407465326208	0.1767556781352842	125.6132075471698	24.077029151764226	177	71	46.24656284207103	59.19996882998152	10.0	3.0	2.0	0.6666666666666666	6.0	0.6	0.5166666666666668	0.3214285714285714	3.5	0.0972222222222222			1.0	0.0	0.0		0.0	0.0	0.0		0.0
2057	[[2987, 31247], [3030, 31301]]	[3007.6661175178474, 31274.84404173531]	1	1821	2420	0.6307562834329858	0.8871023091500807	1.288691348377108	0.7524793388429752	54.75432063425914	42.48831242889391	160.61017305526642	0.9785061794734012	0.0435257945321552	0.0420596203735222	0.1367560327045102	-0.052786404500042	0.0012934644454391	61.91449603624009	0.9024182998117948	4.888999320185158	0.184655460642185	85.77375068643602	18.02729618172757	148	46	45.22721828573333	59.63972283803784	13.0	2.0	1.0	0.0	4.0	0.3076923076923077	0.4444444444444444	0.3529411764705882	11.0	0.1666666666666666			1.0	0.0	0.0		0.0	0.0	0.0		0.0
2059	[[3176, 31251], [3214, 31306]]	[3194.7438066465256, 31279.888821752265]	1	1655	2184	0.7815571105063329	0.8160683678280807	1.6029913146344268	0.7577838827838828	58.3612781637325	36.4077319888924	159.63961030678928	0.9650145772594751	0.0468765839016002	0.0541346565819679	0.2178220367950622	-0.05077482889868	0.0012949775911383	59.08818011257036	0.90927193081794	4.887792505438775	0.1501165149922469	102.11963746223564	17.9725253860091	149	56	66.03371443661017	66.03371443661017	10.0	1.0	1.0		7.0	0.7	0.3621693121693121	0.25	0.0	0.0			1.0	0.0	0.0		0.0	0.0	0.0		0.0
2063	[[2721, 31277], [2752, 31305]]	[2736.7700787401573, 31291.056692913386]	1	635	928	0.7300574101687284	0.8922574810946583	1.4633022400119435	0.6842672413793104	34.44355110752063	23.538234389116703	94.5685424949238	0.9650455927051672	0.0739418467314932	0.034001142947202	0.1329669050892128	0.0093762993803922	0.0027339367600126	33.76237623762376	0.9195936341825512	4.590457200499405	0.1613879022185942	110.95748031496063	14.363440684489792	148	71	35.15155769760316	60.245437022865325	17.0	5.0	3.0	0.5	4.0	0.2352941176470588	0.5625	0.4210526315789473	18.166666666666668	0.1513888888888889	45.97575798894681	45.97575798894681	9.0	1.0	1.0		3.0	0.3333333333333333	0.5416666666666666	0.5	0.0
2064	[[3507, 31278], [3570, 31317]]	[3539.8613333333333, 31296.510933333335]	1	1875	2560	0.7915458051491319	0.8016668256890683	1.6363670360504372	0.732421875	62.98110335424567	38.488372086899226	171.43860018001263	0.9620318111852232	0.0434616895514276	0.0483680156419848	0.1507094802618913	-0.0650164045876302	0.0009882398271353	54.657033805888766	0.9643661949081824	5.3093167284121785	0.1628153956936938	133.70986666666667	27.42888178512245	223	52	56.131343536206856	77.55718982630401	10.0	2.0	2.0	1.0	7.0	0.7	0.4177248677248677	0.2571428571428571	0.0	0.0			1.0	0.0	0.0		0.0	0.0	0.0		0.0
2070	[[3028, 31297], [3094, 31354]]	[3062.2779599271403, 31324.856830601093]	1	2745	3886	0.7593954280304144	0.7670259423490254	1.5369733339765417	0.7063818836850232	74.07427532228317	48.19489947209048	212.06601717798216	0.9420041180507892	0.0369095359988997	0.0677745604048563	0.1478135100073903	-0.169003740990745	0.0009767661450018	58.916853094705445	0.9342564019932346	5.04605255972859	0.1613885026651252	103.3744990892532	21.006105582511577	191	48	74.05222739034234	74.05222739034234	13.0	1.0	1.0		5.0	0.3846153846153846	0.3305555555555556	0.2666666666666666	0.0	0.0			1.0	0.0	0.0		0.0	0.0	0.0		0.0
2071	[[3358, 31303], [3396, 31350]]	[3375.997807017544, 31328.23538011696]	1	1368	1872	0.7122758431173398	0.8682441171090421	1.4247050775556296	0.7307692307692307	50.02526016062095	35.11271276329655	140.71067811865476	0.9750534568781184	0.0583563081667155	0.0480918292619933	0.1765409983999302	-0.0122682179406182	0.0010858585858585	119.15	0.9322250439226852	5.276603357300651	0.1285254364278008	134.81067251461988	29.178718865560967	228	58	84.73095547418274	91.0597043170084	10.0	2.0	2.0	0.0	4.0	0.4	0.5277777777777778	0.4285714285714285	20.0	0.5555555555555556			1.0	0.0	0.0		0.0	0.0	0.0		0.0
2072	[[3201, 31309], [3249, 31367]]	[3224.633559853633, 31338.770517511763]	1	1913	2891	0.8102160482061884	0.8221636435607774	1.7061022348439554	0.661708751297129	64.58503797580505	37.855315265859296	170.99494936611666	0.9750254841997962	0.0375242630594816	0.0468438798699602	0.1383598425824532	-0.0629685856576275	0.0008029520707435	103.76860841423948	0.9345082075568358	5.292658529914177	0.121903962509453	106.18243596445372	27.964462268151927	194	53	57.179330801145554	60.71696637289773	10.0	3.0	2.0	0.3333333333333333	6.0	0.6	0.5166666666666668	0.3214285714285714	8.0	0.2222222222222222			1.0	0.0	0.0		0.0	0.0	0.0		0.0
2074	[[2722, 31315], [2739, 31336]]	[2730.4345047923325, 31325.632587859425]	1	313	396	0.5559328172162589	0.9517979207130892	1.2030404775453332	0.7904040404040404	21.932168131483397	18.23061529586559	64.2842712474619	0.963076923076923	0.1001131023069961	0.0430321916987042	0.1815901667055211	-0.0072619418132042	0.005089689540747	27.69759450171821	0.8736197915763739	4.222508797588379	0.2183138855090709	95.77316293929712	10.835525314706954	124	75	22.292511742558148	52.474231982576974	17.0	7.0	4.0	0.4285714285714286	3.0	0.1764705882352941	0.6770833333333335	0.5517241379310345	36.66666666666666	0.3055555555555555	20.677418435442004	57.15532103372961	9.0	2.0	2.0	0.0	2.0	0.2222222222222222	0.625	0.5714285714285714	0.6000000000000001
2080	[[2832, 31323], [2870, 31362]]	[2851.0399305555557, 31343.360243055555]	1	1152	1560	0.7165975840170222	0.8415832512358697	1.433718791163988	0.7384615384615385	46.17761455837282	32.20827880820532	131.1543289325507	0.9680672268907564	0.0448692480370336	0.0354373944622721	0.1184718294492801	-0.0166966430410497	0.0017823870400082	60.41996402877698	0.8544057805114165	4.651477026563139	0.1410567820512987	92.1328125	14.764372696380349	139	46	29.831017673776927	46.31265834484063	17.0	7.0	4.0	0.6190476190476191	4.0	0.2352941176470588	0.6562500000000001	0.5	16.107142857142854	0.1342261904761904			1.0	0.0	0.0		0.0	0.0	0.0		0.0
2081	[[2771, 31331], [2812, 31368]]	[2790.5705583756344, 31350.581725888325]	1	985	1596	0.8726757996410307	0.7568774219723987	2.04792110764459	0.6171679197994987	51.00250255600712	24.90452506477044	127.88225099390856	0.958171206225681	0.0529203503707633	0.053895145344113	0.17655928723231	-0.0512075176393102	0.0016201889142504	54.51214361140443	0.9430391936712348	4.998920321808233	0.1670698142909107	99.7532994923858	21.84051680690129	148	53	25.07961470319283	41.60399007769238	17.0	7.0	4.0	0.6190476190476191	3.0	0.1764705882352941	0.6979166666666667	0.5925925925925926	29.619047619047617	0.2468253968253968	83.62561384818626	83.62561384818626	9.0	1.0	1.0		3.0	0.3333333333333333	0.5416666666666666	0.5	0.0
2082	[[2809, 31332], [2838, 31383]]	[2822.356894553882, 31362.121668597913]	1	863	1560	0.8967494164326214	0.5581025340810308	2.259689475904833	0.5532051282051282	53.63766500434507	23.73674151970252	139.39696961967	0.8699596774193549	0.042382817359271	0.0832079602954279	0.2599665885245121	-0.2058966210085352	0.002103337905807	46.56419753086419	0.9102572240630238	4.705028591470521	0.2000039174675265	82.89455388180765	16.22136140823427	137	50	33.10652858580609	37.34863615935181	17.0	8.0	4.0	0.5357142857142857	4.0	0.2352941176470588	0.6875000000000001	0.5161290322580645	22.309523809523807	0.1859126984126984			1.0	0.0	0.0		0.0	0.0	0.0		0.0
2083	[[3263, 31330], [3301, 31366]]	[3280.871453900709, 31349.103723404256]	1	1128	1443	0.5525499360742839	0.8965432697165594	1.1997891327176096	0.7817047817047817	41.740163908929325	34.789583244836386	125.7401153701776	0.9740932642487048	0.0531383038753612	0.0597429421722878	0.179775498541245	-0.0707106781186547	0.001368584393097	48.48945921173235	0.9713776416841732	5.280315705085517	0.1862364840281911	118.09397163120568	28.663523026858577	188	62	53.62036523239427	69.39604973112462	10.0	3.0	2.0	0.3333333333333333	5.0	0.5	0.5592592592592592	0.391304347826087	18.0	0.5			1.0	0.0	0.0		0.0	0.0	0.0		0.0
2085	[[2722, 31334], [2762, 31356]]	[2741.826792963464, 31344.794316644115]	1	739	943	0.8558683422537641	0.8109382240476061	1.933511356945893	0.7836691410392365	42.84959694478494	22.161543965518085	107.01219330881976	0.9560155239327296	0.0722458499279295	0.0493058662590331	0.1507438246269067	-0.0307242284120846	0.0023680596735432	81.44553072625698	0.8890240209880911	4.791731776113784	0.2002709589110871	79.68741542625169	19.964880971605396	168	38	22.292511742558148	44.34153485552325	17.0	6.0	4.0	0.5333333333333333	3.0	0.1764705882352941	0.6458333333333335	0.5333333333333333	17.833333333333332	0.1486111111111111	35.85542574796024	60.944018271418216	9.0	2.0	2.0	0.0	2.0	0.2222222222222222	0.625	0.5714285714285714	0.6000000000000001
2087	[[2635, 31344], [2668, 31374]]	[2652.2318501170957, 31359.892271662764]	1	854	1054	0.3880503934968672	0.9030620237283172	1.0850245213915255	0.8102466793168881	34.60429997592982	31.89264324786908	109.01219330881976	0.9726651480637812	0.0694283149812262	0.0430476717279491	0.1561596636942958	-0.025	0.001519202632694	120.27217496962332	0.9219295253230034	5.183843044920082	0.1355311930213427	110.93325526932084	28.08379055992132	184	55	85.37787261673296	88.11800747812833	17.0	2.0	2.0	1.0	4.0	0.2352941176470588	0.4479166666666666	0.3720930232558139	0.0	0.0	52.29917790524063	59.023063833512815	9.0	2.0	2.0	0.0	2.0	0.2222222222222222	0.625	0.5714285714285714	0.6000000000000001
2088	[[2872, 31346], [2902, 31389]]	[2887.6155507559397, 31368.577753779697]	1	926	1364	0.839434741373404	0.8050603038672545	1.8400601334295688	0.6788856304985337	47.03801077921389	25.56330085340351	120.2253967444162	0.9645833333333332	0.0518898441280437	0.0483138291028297	0.1543798326122312	-0.0464990554975277	0.0020104791727726	85.40702947845804	0.8354469631639021	4.675319901401183	0.1678569611401239	81.63714902807776	17.16669895451858	150	46	28.614297118989505	45.382037076773614	17.0	5.0	4.0	0.9	5.0	0.2941176470588235	0.5510416666666665	0.3902439024390244	0.5357142857142857	0.0044642857142857			1.0	0.0	0.0		0.0	0.0	0.0		0.0
2093	[[2752, 31354], [2788, 31380]]	[2770.88992248062, 31366.127131782945]	1	645	999	0.8534810207292205	0.765314907707601	1.9189293529942373	0.6456456456456456	40.12380457441619	20.909474604580023	102.91168824543142	0.9499263622974964	0.0600630228923374	0.0649671485487477	0.1507094802618913	-0.0707106781186547	0.0022151003864643	81.35760517799352	0.8543137779804241	4.735682018966195	0.1382471678100227	77.96434108527131	17.781105721800948	132	42	25.07961470319283	39.49189288087758	17.0	6.0	4.0	0.7333333333333333	3.0	0.1764705882352941	0.6562500000000001	0.5517241379310345	10.166666666666666	0.0847222222222222	71.68296200837031	85.25769884498752	9.0	2.0	2.0	0.0	2.0	0.2222222222222222	0.625	0.5714285714285714	0.6000000000000001
2095	[[2838, 31360], [2869, 31387]]	[2853.5966850828727, 31373.081491712706]	1	724	896	0.5566651822819827	0.8614290200735741	1.203750481799507	0.8080357142857143	33.61861638624008	27.92822673348636	102.76955262170048	0.9576719576719576	0.0607383753401311	0.0461525131280908	0.1484203447386296	-0.0232964141282044	0.0019900251023913	61.45545977011495	0.9219460456640072	4.86681103431601	0.1762289331846963	104.19198895027624	19.80820723701742	153	50	29.831017673776927	39.53363571318947	17.0	6.0	4.0	0.7333333333333333	5.0	0.2941176470588235	0.5822916666666665	0.4	1.9880952380952377	0.0165674603174603			1.0	0.0	0.0		0.0	0.0	0.0		0.0
2096	[[2890, 31366], [2927, 31405]]	[2909.876763875823, 31386.555973659455]	1	1063	1520	0.7384628897100457	0.838396853441782	1.4830323594103303	0.6993421052631579	45.30678694719433	30.55010004313648	126.22539674441616	0.9525089605734768	0.0532387422146166	0.0554005805281173	0.1452097056582203	-0.1329669050892128	0.0013960434923446	92.3284457478006	0.8917323169426306	4.990525513609986	0.1384618884011911	101.48635936030104	20.64199047231625	161	48	25.524820731120887	55.17343670991774	17.0	5.0	4.0	0.9	5.0	0.2941176470588235	0.5510416666666665	0.3902439024390244	0.5357142857142857	0.0044642857142857			1.0	0.0	0.0		0.0	0.0	0.0		0.0
2097	[[3225, 31370], [3275, 31417]]	[3249.1776061776063, 31392.354660783232]	1	1813	2448	0.5287280546788385	0.8704596257757068	1.178145933602197	0.7406045751633987	52.64976693519824	44.68866329166954	161.7817459305202	0.9705567451820128	0.0393285536773722	0.0550047947390852	0.14580432584096	-0.1178385078011041	0.001552696835702	37.02606232294618	0.9336373451068716	4.797131397887696	0.1860573096103844	91.35797021511308	16.78560629769571	141	47	53.62036523239427	56.27910955666587	10.0	2.0	2.0	1.0	6.0	0.6	0.4611111111111111	0.3103448275862069	0.0	0.0			1.0	0.0	0.0		0.0	0.0	0.0		0.0
2098	[[2793, 31372], [2845, 31417]]	[2817.5665122435475, 31395.70549305096]	1	1511	2438	0.8595017270583386	0.7751611315871434	1.956438561013951	0.6197703035274815	61.81328299396312	31.59479895035781	156.50966799187808	0.9698331193838254	0.0391859639370416	0.0509472494970769	0.1733262777028376	-0.0468521285665818	0.0010320446365129	91.7037542662116	0.919593164400054	5.155950229422608	0.1296163287229731	113.52746525479814	23.905403278020547	189	61	33.92375314690536	45.4269942106268	17.0	6.0	4.0	0.6666666666666667	4.0	0.2352941176470588	0.6250000000000001	0.4848484848484848	5.571428571428571	0.0464285714285714			1.0	0.0	0.0		0.0	0.0	0.0		0.0
2103	[[2763, 31385], [2787, 31406]]	[2774.7432432432433, 31395.31981981982]	1	444	550	0.4887934659992037	0.9527181888782056	1.1462637938064522	0.8072727272727273	25.479770347359025	22.228539787292025	76.52691193458118	0.9673202614379084	0.0895789127868448	0.0538836630180815	0.2103310680905915	0.0	0.0030322769030345	69.25118483412322	0.8738548251725222	4.615947672705703	0.1449549789416172	110.77927927927928	16.750041641024573	158	64	29.44590150968203	47.61453439681361	17.0	6.0	4.0	0.7333333333333333	3.0	0.1764705882352941	0.6562500000000001	0.5517241379310345	10.166666666666666	0.0847222222222222	93.1574059800148	94.28820049775136	9.0	2.0	2.0	0.0	2.0	0.2222222222222222	0.625	0.5714285714285714	0.6000000000000001
2104	[[2919, 31384], [2944, 31415]]	[2931.975308641975, 31399.329805996473]	1	567	832	0.8137462852252657	0.8402945370908439	1.7205181575779973	0.6814903846153846	35.341575416398435	20.541239428794736	92.08326112068524	0.9659284497444632	0.0642863840897636	0.0529325279309551	0.1686976110886543	-0.0237164077472179	0.002560922351297	72.93271028037383	0.8522995652044625	4.619791575188599	0.1485484298669879	135.57142857142858	15.579961417886016	180	79	25.524820731120887	65.14033854764185	17.0	4.0	4.0	1.0	5.0	0.2941176470588235	0.4989583333333333	0.3636363636363636	0.0	0.0			1.0	0.0	0.0		0.0	0.0	0.0		0.0
2105	[[3650, 31386], [3707, 31429]]	[3677.2036067481095, 31405.95636998255]	1	1719	2552	0.8110281303954356	0.7781847392845627	1.7093808015951613	0.67358934169279	62.14566847440218	36.355660726041286	166.61017305526642	0.9571269487750556	0.0452106823314279	0.0498523076614657	0.1427679385219145	-0.0740504663233966	0.0010318556471374	65.91164179104477	0.9558618526687253	5.24715738568215	0.1526408097276259	116.35078534031412	27.1142357080855	214	61	37.71544025099106	42.42150884853999	3.0	2.0	2.0	1.0	1.0	0.3333333333333333	1.0	1.0	0.0	0.0			1.0	0.0	0.0		0.0	0.0	0.0		0.0
2106	[[3122, 31388], [3168, 31425]]	[3143.582179930796, 31406.795847750866]	1	1156	1786	0.8433234115215492	0.736228573678333	1.8607892021436845	0.6472564389697648	52.9490743837115	28.455170699997936	140.46803743153546	0.948318293683347	0.0362256709009433	0.0626119495569257	0.1388034767938979	-0.1859308741053662	0.0011936725752925	79.7772808586762	0.9482414212450287	5.263266115215955	0.1279279095271031	126.75259515570934	27.548561122293943	203	69			1.0	0.0	0.0		0.0	0.0	0.0		0.0	0.0			1.0	0.0	0.0		0.0	0.0	0.0		0.0
2107	[[3714, 31394], [3735, 31412]]	[3724.2225705329156, 31402.758620689656]	1	319	418	0.5498418579292706	0.945516604345606	1.1972194178755555	0.7631578947368421	22.077405940753398	18.440567878467384	65.11269837220809	0.9550898203592816	0.1018799531759484	0.0524918607863001	0.2184718294492801	-0.024044658703989	0.0040444444444444	115.64	0.8049200249791366	4.562153439720609	0.1143207794103451	107.9373040752351	18.84474982234537	164	74	36.80680733228181	41.96719238918536	3.0	2.0	2.0	1.0	1.0	0.3333333333333333	1.0	1.0	0.0	0.0			1.0	0.0	0.0		0.0	0.0	0.0		0.0
2115	[[3689, 31419], [3719, 31447]]	[3703.3879941434843, 31433.10102489019]	1	683	899	0.3344541060332755	0.9296834461176402	1.0611069880081223	0.7597330367074527	30.399779407132	28.649118091473078	96.08326112068524	0.9729344729344728	0.0600862861794349	0.0483723197484392	0.1429138933197531	-0.0807646153144594	0.0022210999822312	36.36544342507646	0.9670078379632808	4.942132527276224	0.1716954159842531	133.04099560761347	22.498246299737904	177	85	36.80680733228181	37.26112379163644	3.0	2.0	2.0	1.0	1.0	0.3333333333333333	1.0	1.0	0.0	0.0			1.0	0.0	0.0		0.0	0.0	0.0		0.0
2125	[[3587, 31469], [3629, 31536]]	[3607.864815657715, 31503.538006372324]	1	2197	2924	0.7731620632849053	0.8310433908532423	1.576768518532564	0.7513679890560876	66.64122439288671	42.26443108777125	182.2670273047588	0.9747116237799468	0.0412119254644374	0.0544402992047026	0.2341640786499873	-0.0485071250072665	0.0009775757665343	59.60403945514327	0.9397362020667572	5.113059773864537	0.155176274690173	135.03732362312243	22.061454072351697	208	66			1.0	0.0	0.0		0.0	0.0	0.0		0.0	0.0			1.0	0.0	0.0		0.0	0.0	0.0		0.0
2130	[[3135, 31503], [3178, 31535]]	[3157.319042871386, 31518.27517447657]	1	1003	1452	0.8138309429840245	0.8015612509463653	1.7208691429648402	0.690771349862259	47.0520583397789	27.342031514792662	125.39696961967	0.9534220532319392	0.0614075573413916	0.0545075600425741	0.1769631857219203	-0.0270147930478826	0.001581464555213	59.322680412371135	0.9389475454346932	4.9814325004463935	0.1564329397702964	111.0937188434696	22.066951293970863	167	46			1.0	0.0	0.0		0.0	0.0	0.0		0.0	0.0			1.0	0.0	0.0		0.0	0.0	0.0		0.0
2142	[[2660, 31545], [2728, 31589]]	[2693.5045576407506, 31566.110991957106]	1	1865	3105	0.8727165201702527	0.6953996820111857	2.048226398115983	0.6006441223832528	70.50685116561355	34.4233680566112	183.58073580374355	0.957883923985619	0.0431978886878415	0.0656141777125709	0.2669560519630991	-0.0387405915554746	0.0009606327738195	104.54285714285714	0.9368101593269276	5.293506818705838	0.1593152030212043	116.30616621983914	28.556591470295007	215	59	36.95893615960293	70.8706119901247	8.0	4.0	4.0	0.8333333333333334	2.0	0.25	0.7857142857142857	0.7	0.25	0.0119047619047619			1.0	0.0	0.0		0.0	0.0	0.0		0.0
2145	[[2572, 31561], [2590, 31586]]	[2580.6202898550723, 31573.260869565216]	1	345	494	0.7693250614510424	0.8187089710360383	1.565294209527637	0.6983805668016194	26.462294301566786	16.905636103740765	72.76955262170047	0.934959349593496	0.0947355097038329	0.0876663081231034	0.2708203932499369	-0.0429294594506477	0.0039602598244907	48.61442006269592	0.9239555690391866	4.575153952642922	0.1574514254271021	122.42028985507248	17.293884147336342	164	84	23.90638845165424	52.67097024466227	8.0	5.0	5.0	1.0	2.0	0.25	0.8571428571428571	0.7777777777777778	0.0	0.0			1.0	0.0	0.0		0.0	0.0	0.0		0.0
2146	[[2591, 31562], [2616, 31594]]	[2603.874193548387, 31578.808064516128]	1	620	858	0.6312396083785091	0.891254614794779	1.2893445450927117	0.7226107226107226	32.090354144326355	24.888889681554332	93.49747468305831	0.9642301710730948	0.0700625230677083	0.0502218679603773	0.1981990337346273	-0.0184900065408409	0.0029399046344854	40.46337308347529	0.9539316547737012	4.685884608122314	0.2053307018666615	82.79193548387097	19.05383543124583	158	54	23.90638845165424	42.38761774952037	8.0	6.0	5.0	0.8	2.0	0.25	0.9285714285714284	0.875	0.9166666666666664	0.0436507936507936			1.0	0.0	0.0		0.0	0.0	0.0		0.0
2152	[[3682, 31584], [3743, 31624]]	[3711.116279069767, 31605.062015503878]	1	1548	2542	0.9045219698777758	0.6987370157478588	2.3450671413584656	0.6089693154996066	68.31546012564827	29.13155829136476	166.8528137423857	0.9681050656660412	0.0361708725765853	0.0515709702653785	0.2020605265763929	-0.0646968902724716	0.0008828519331815	89.8493696084937	0.9700166841801676	5.566340003133149	0.1234363810745324	138.9450904392765	38.51499198596774	231	66	56.61752418562828	56.61752418562828	4.0	1.0	1.0		3.0	0.75	0.611111111111111	0.5	0.0	0.0			1.0	0.0	0.0		0.0	0.0	0.0		0.0
2155	[[3862, 31589], [3910, 31616]]	[3885.3513513513512, 31602.607607607606]	1	999	1372	0.8307256428617881	0.8134943994468667	1.7963575394255356	0.728134110787172	47.85325817645021	26.639049925302395	124.22539674441616	0.9661508704061896	0.0514617917201771	0.0528196190557001	0.1578052618230458	-0.0704547851701046	0.0012504759551186	117.96292481977343	0.9753297299638736	5.584968913638123	0.1439550813592795	134.73573573573574	48.69261961981173	235	53	54.30497051911178	54.30497051911178	4.0	1.0	1.0		3.0	0.75	0.611111111111111	0.5	0.0	0.0			1.0	0.0	0.0		0.0	0.0	0.0		0.0
2156	[[2677, 31590], [2732, 31614]]	[2702.0338517840805, 31602.07227813358]	1	1093	1400	0.9024261873902102	0.6999347230312368	2.321023057040638	0.7807142857142857	57.538365014169855	24.79008764675208	140.08326112068525	0.960456942003515	0.0622494248613165	0.0533053118363173	0.1919858793912198	-0.01252760539245	0.001595975016008	32.83036551077788	0.9673295003017808	5.036168287863567	0.2022074977112542	126.63037511436414	22.196219511653737	187	80	36.95893615960293	70.58242837319071	8.0	4.0	4.0	0.8333333333333334	2.0	0.25	0.7857142857142857	0.7	0.25	0.0119047619047619			1.0	0.0	0.0		0.0	0.0	0.0		0.0
2157	[[2596, 31594], [2628, 31625]]	[2612.2833333333333, 31607.76111111111]	1	720	1056	0.4896841215032092	0.8118453531649109	1.1469206306941202	0.6818181818181818	32.60706712447992	28.4300990424647	105.5685424949238	0.9448818897637796	0.0573492554479363	0.0711066138512234	0.1768062083112474	-0.1191970833203474	0.0031379179564759	14.08296943231441	0.9736840141345088	4.646195035939732	0.3093430036077649	81.00138888888888	16.448277460096573	123	55	29.32979857107457	35.7373605196908	8.0	7.0	5.0	0.7142857142857143	1.0	0.125	1.0	1.0	1.833333333333333	0.0873015873015872			1.0	0.0	0.0		0.0	0.0	0.0		0.0
2160	[[2575, 31598], [2591, 31623]]	[2583.0835913312694, 31610.52012383901]	1	323	442	0.8243234668630408	0.8355370498640693	1.76641279355291	0.7307692307692307	27.038951724616755	15.30726669513722	69.698484809835	0.955621301775148	0.1169107733968427	0.0892101913200445	0.3133718771178209	0.0	0.004183246607489	62.65319865319864	0.902411491033864	4.595548466606476	0.1418059003658283	81.19504643962848	18.162553938120016	124	48	29.32979857107457	43.22026137452676	8.0	5.0	5.0	1.0	2.0	0.25	0.8571428571428571	0.7777777777777778	0.0	0.0			1.0	0.0	0.0		0.0	0.0	0.0		0.0
2161	[[2627, 31597], [2660, 31617]]	[2643.800380228137, 31607.562737642587]	1	526	714	0.8009115021397957	0.8127161166189752	1.6700548274866611	0.7366946778711485	33.6731644955325	20.162909589147272	90.18376618407356	0.9392857142857144	0.0643563736557119	0.0673261065818821	0.1700499237890765	-0.1178385078011041	0.0042936966964023	61.52277227722773	0.9239797702657928	4.541491579149787	0.2803643577740007	62.36501901140685	19.947360210620907	137	32	31.517671186213324	49.7801263726197	8.0	7.0	5.0	0.7142857142857143	1.0	0.125	1.0	1.0	1.833333333333333	0.0873015873015872			1.0	0.0	0.0		0.0	0.0	0.0		0.0
2163	[[3809, 31600], [3856, 31631]]	[3832.5962199312717, 31615.48883161512]	1	1164	1536	0.7807581237422634	0.8106685307062449	1.6004266620753116	0.7578125	49.07269520832493	30.662257991060454	134.3259018078045	0.9627791563275434	0.0323414437986305	0.0457456391115214	0.1383626861072995	-0.06549291474156	0.00117369426513	94.91254416961132	0.9703896594002278	5.536121912806979	0.1340359968267018	131.6348797250859	39.56298888161387	235	55	54.30497051911178	65.88264613361017	4.0	2.0	1.0	0.0	2.0	0.5	0.8333333333333333	0.75	2.0	0.6666666666666666			1.0	0.0	0.0		0.0	0.0	0.0		0.0
2169	[[3736, 31622], [3781, 31650]]	[3758.088504577823, 31636.671414038658]	1	983	1334	0.8238605627398351	0.8222527569068939	1.7643140044396088	0.7368815592203898	47.11278566409367	26.703175027541597	122.5685424949238	0.9656188605108056	0.0606261444834512	0.0491199839419078	0.1603941292159915	-0.0247493156294837	0.0012372049277234	133.01991614255766	0.955458817278288	5.524501057270811	0.1101911681625871	125.03865717192268	38.2763221490898	221	48	56.61752418562828	67.03892296686843	4.0	2.0	1.0	0.0	2.0	0.5	0.8333333333333333	0.75	2.0	0.6666666666666666			1.0	0.0	0.0		0.0	0.0	0.0		0.0
2170	[[2598, 31631], [2635, 31670]]	[2616.8529680365295, 31648.36712328767]	1	1095	1520	0.355281599511515	0.8798933412892711	1.069794094945739	0.7203947368421053	39.1689989263648	36.61358677470686	125.05382386916236	0.9690265486725664	0.0515421819317714	0.0552508310575361	0.14580432584096	-0.0404045738753888	0.0014977201769951	48.50616113744076	0.9414570089568176	4.9751458349772895	0.1552932574553815	95.24292237442924	20.183120182919566	143	49	40.862327224516704	58.92659694745839	8.0	6.0	5.0	0.8	2.0	0.25	0.9285714285714284	0.875	0.9166666666666666	0.0436507936507936			1.0	0.0	0.0		0.0	0.0	0.0		0.0
2183	[[3123, 31668], [3144, 31685]]	[3132.7755905511813, 31675.602362204725]	1	254	396	0.7041131979091895	0.4639847769960115	1.4082766645411309	0.6414141414141414	22.42357733104345	15.922707444953572	82.94112549695427	0.8273615635179153	0.0371991161839746	0.1816440696591984	0.381720680758398	-0.3225232311304468	0.006760117150804	19.84549356223176	0.9316182244433768	4.078627993508063	0.239612220042942	94.0748031496063	11.59275818276585	131	78	36.16137282572478	52.30594490536807	9.0	3.0	3.0	1.0	3.0	0.3333333333333333	0.6249999999999999	0.5	0.0	0.0			1.0	0.0	0.0		0.0	0.0	0.0		0.0
2184	[[3074, 31666], [3133, 31728]]	[3103.6489675516223, 31697.033291192583]	1	2373	3780	0.8210983469505084	0.795420088712448	1.7519678134341792	0.6277777777777778	73.13652981811494	41.74536156275262	193.6223663640862	0.9741379310344828	0.0365557646124362	0.0495600084151308	0.1299736102731669	-0.0731692238287557	0.0010738104477911	69.42269380684279	0.9215287486936444	5.005609819439353	0.1514768645568002	98.25537294563844	20.936977694373454	182	52	36.16137282572478	61.13877177345813	9.0	3.0	3.0	1.0	3.0	0.3333333333333333	0.6249999999999999	0.5	0.0	0.0			1.0	0.0	0.0		0.0	0.0	0.0		0.0
2190	[[3155, 31681], [3209, 31727]]	[3183.285802469136, 31702.98950617284]	1	1620	2585	0.8526829001207105	0.7598485884572033	1.9141363606792108	0.6266924564796905	63.22825845068523	33.032264445490895	163.68124086713192	0.9614243323442137	0.0420108246983148	0.0559721773522822	0.1626086060848038	-0.0742662287375156	0.0012476109684686	90.44818817546091	0.901787354704944	5.01589360416529	0.1738704636986772	97.41604938271604	21.28582068350668	167	48	36.637569567925695	61.88132410189231	9.0	5.0	3.0	0.6	2.0	0.2222222222222222	0.8125	0.7272727272727273	5.0	0.1785714285714285			1.0	0.0	0.0		0.0	0.0	0.0		0.0
2201	[[3132, 31710], [3189, 31755]]	[3161.151410192974, 31732.185056902523]	1	2021	2668	0.6880070496178171	0.8846092327791087	1.377972280909632	0.757496251874063	59.58822732790304	43.24341509146138	169.4386001800126	0.9801163918525704	0.0418135390009112	0.0386112671178335	0.1365487995263113	-0.0379491000677237	0.0012251882711103	63.82987341772152	0.8849745932734983	4.819521733201007	0.177230026703523	89.2370113805047	16.681097568963015	153	48	36.637569567925695	59.40139729878176	9.0	5.0	3.0	0.6	2.0	0.2222222222222222	0.8125	0.7272727272727273	5.0	0.1785714285714285			1.0	0.0	0.0		0.0	0.0	0.0		0.0
2204	[[3311, 31725], [3357, 31756]]	[3334.2557883131203, 31740.0782800441]	1	907	1504	0.9075366595507	0.7098894480916645	2.3811061888338325	0.6030585106382979	52.46901888789642	22.035564450652902	126.71067811865476	0.9628450106157111	0.0536212180297865	0.0603618334311635	0.2051133047134967	-0.0413694048618215	0.0013981326812205	83.41762013729976	0.975414111473102	5.452281972615041	0.127181617593515	129.19845644983462	40.58530262592827	233	69	24.39101230184992	59.50379071075187	9.0	3.0	3.0	1.0	3.0	0.3333333333333333	0.6458333333333333	0.5333333333333333	0.0	0.0			1.0	0.0	0.0		0.0	0.0	0.0		0.0
2205	[[3962, 31726], [4007, 31754]]	[3984.278021978022, 31739.747252747253]	1	910	1334	0.85359636621121	0.7685185830022528	1.9196253974920543	0.6821589205397302	47.25722562379629	24.617941440833583	121.9827560572969	0.9609292502639916	0.0477332264516957	0.0548557096272789	0.1481935492269743	-0.0634534005313326	0.0013953290618827	102.80590238365494	0.9579143046844344	5.352116344143796	0.1228960320151682	115.29230769230767	34.46808120779403	225	48			1.0	0.0	0.0		0.0	0.0	0.0		0.0	0.0			1.0	0.0	0.0		0.0	0.0	0.0		0.0
2206	[[3214, 31731], [3264, 31788]]	[3238.8783592644977, 31759.32154644036]	1	2121	2958	0.7548619396372911	0.866957812298618	1.524660502948012	0.7170385395537525	64.18500341011531	42.09789870335737	175.33809511662426	0.9805825242718448	0.0413628816834471	0.0385049899871311	0.1	-0.0379491000677237	0.0008244890881489	117.67668444013572	0.9277626044466948	5.29406994769866	0.1379178909522931	102.05374823196604	28.27950239786065	214	47	36.99923186615932	62.90504878310186	9.0	6.0	3.0	0.4666666666666667	2.0	0.2222222222222222	0.875	0.8	11.0	0.3928571428571428			1.0	0.0	0.0		0.0	0.0	0.0		0.0
2208	[[3294, 31730], [3324, 31753]]	[3310.012307692308, 31742.756923076922]	1	325	744	0.8936436284229258	0.5406757019972541	2.228276695472634	0.4368279569892473	32.233874839451566	14.465831332771051	86.91168824543142	0.8227848101265823	0.0498452837945393	0.1137915845085205	0.313371877117821	-0.2339953584652872	0.0034666666666666	184.30666666666667	0.929193562819556	4.965116066957466	0.0995467457390197	113.16615384615385	35.34136942592078	214	63	24.39101230184992	43.84676469049498	9.0	3.0	3.0	1.0	3.0	0.3333333333333333	0.6458333333333333	0.5333333333333333	0.0	0.0			1.0	0.0	0.0		0.0	0.0	0.0		0.0
2209	[[3260, 31734], [3305, 31791]]	[3281.8144382308083, 31761.953736654803]	1	1967	2668	0.6999426605259808	0.8491890333948391	1.4001698977712391	0.737256371814093	59.94549342836613	42.8130139947917	170.61017305526642	0.9727992087042532	0.0423270109625636	0.0376476663638044	0.1508894064141189	-0.0071751653931254	0.0013014912955395	53.638030382399165	0.9206368103812932	4.871145322162494	0.1731828809136296	92.88205388917132	18.27133564923093	181	51	34.112131181028126	53.48973303602346	9.0	4.0	3.0	0.6666666666666666	3.0	0.3333333333333333	0.7083333333333333	0.5714285714285714	1.0	0.0357142857142857			1.0	0.0	0.0		0.0	0.0	0.0		0.0
2210	[[3188, 31739], [3215, 31771]]	[3202.020558002937, 31756.089574155652]	1	681	924	0.6091909849601425	0.8686676359465583	1.2609966066889016	0.737012987012987	33.38835069055099	26.477748245668497	99.25483399593904	0.9591549295774648	0.06460333749749	0.0507058398912921	0.1703572720581636	-0.0398902421477663	0.0041914342325864	13.959876543209877	0.9154760702511912	4.191953707527211	0.2952797461402462	92.51395007342144	9.274894466415564	117	69	36.99923186615932	55.16579824262507	9.0	4.0	3.0	0.6666666666666666	2.0	0.2222222222222222	0.75	0.6666666666666666	2.0	0.0714285714285714			1.0	0.0	0.0		0.0	0.0	0.0		0.0
2230	[[3364, 31812], [3418, 31843]]	[3390.6844569288387, 31826.987827715355]	1	1068	1760	0.9123174387006906	0.6357275359580506	2.442099718247905	0.6068181818181818	59.52735792374756	24.37548208164723	145.29646455628165	0.8952221290863369	0.0430936989829295	0.0600308538965897	0.2068550044962933	-0.0620538669985969	0.0014460003965744	55.02804642166345	0.9558302069706314	5.154347776602808	0.1526936751145818	127.687265917603	24.80235632035084	189	64			1.0	0.0	0.0		0.0	0.0	0.0		0.0	0.0			1.0	0.0	0.0		0.0	0.0	0.0		0.0
2235	[[3113, 31826], [3160, 31860]]	[3134.9973753280838, 31844.003499562554]	1	1143	1680	0.8653380168366535	0.7544083104716638	1.9952564629154004	0.6803571428571429	54.45691528191941	27.293190772252323	137.98275605729688	0.9686440677966102	0.0468578087460527	0.0486437468071247	0.1437016024448821	-0.0349471360424816	0.0012658186604803	88.07671480144404	0.960690004090268	5.308335122235664	0.140641394297726	131.4610673665792	33.19717621646445	224	77			1.0	0.0	0.0		0.0	0.0	0.0		0.0	0.0			1.0	0.0	0.0		0.0	0.0	0.0		0.0
2236	[[2755, 31826], [2787, 31868]]	[2770.924212598425, 31847.602362204725]	1	1016	1419	0.7506465159785015	0.8384836202647542	1.513537019377735	0.7159971811134602	44.52448299133084	29.41750510313671	123.39696961967	0.9621212121212122	0.052569683640906	0.0579902653090161	0.17655928723231	-0.1481259323219339	0.0013382921617485	104.66392600205548	0.9271357699768066	5.199874743760812	0.1341015069855878	124.1761811023622	26.34428069948962	187	56	39.24197651353177	39.24197651353177	2.0	1.0	1.0		1.0	0.5	1.0	1.0	0.0	0.0	85.87023520108069	87.53537575962721	4.0	2.0	2.0	0.0	2.0	0.5	0.8333333333333333	0.75	0.5
2244	[[3859, 31838], [3912, 31895]]	[3885.371864776445, 31867.395310796073]	1	1834	3132	0.8891093038672176	0.7434608693236566	2.1848614481450825	0.5855683269476373	71.730189373433	32.83054375568344	176.06601717798213	0.9744952178533476	0.0396923176122912	0.0500788355004819	0.1929207279104189	-0.0624401366044561	0.000901661796932	78.74436936936937	0.9463253362159316	5.28927789270074	0.1381266964505048	122.046346782988	27.010913628182625	181	53	67.9587284155313	70.26649365839819	6.0	2.0	2.0	1.0	2.0	0.3333333333333333	0.7000000000000001	0.625	0.0	0.0			1.0	0.0	0.0		0.0	0.0	0.0		0.0
2249	[[3761, 31853], [3811, 31922]]	[3786.129326740205, 31888.200836820084]	1	2629	3570	0.7010716719030573	0.8513149629578681	1.402345926429151	0.7364145658263306	68.66761288736824	48.966244058068696	196.99494936611663	0.970110701107011	0.0379539715188665	0.0543693030887085	0.2075369358906673	-0.1178385078011041	0.0009173119689894	71.27471668620555	0.9383762202391857	5.1611405266711365	0.1682084022223524	105.55572461011792	23.871064575767363	206	47	34.25232797740348	53.01985486709817	6.0	3.0	2.0	0.6666666666666666	2.0	0.3333333333333333	0.8	0.7142857142857143	0.5	0.05	64.66738692262867	64.66738692262867	4.0	1.0	1.0		2.0	0.5	0.6666666666666666	0.6	0.0
2251	[[3756, 31862], [3763, 31873]]	[3759.3589743589746, 31866.833333333332]	1	78	96	0.7208072146196383	0.9996211996652912	1.4427191456634765	0.8125	12.008745130410585	8.32368875571275	31.31370849898476	0.9629629629629628	0.1722944301641731	0.0498348397786583	0.2590676061427307	0.0972917145397134	0.0165289256198347	70.16666666666666	0.9434404761668302	3.778813642870949	0.047366768897895	96.5897435897436	14.896597354925271	131	72	34.25232797740348	54.34204757704933	6.0	2.0	2.0	1.0	2.0	0.3333333333333333	0.7000000000000001	0.625	0.0	0.0	39.47583703613649	39.47583703613649	4.0	1.0	1.0		2.0	0.5	0.6666666666666666	0.6	0.0
2256	[[2755, 31872], [2794, 31902]]	[2775.7241014799156, 31886.549682875266]	1	946	1240	0.6849970386985614	0.8525587641001233	1.3725972066967087	0.7629032258064516	41.21909290998735	30.029999120561516	118.08326112068524	0.9662921348314608	0.0644504895587278	0.0565147150775867	0.1981990337346273	-0.0124783549621155	0.0014153901281017	79.77595628415301	0.9485422171092176	5.217181795419726	0.1419874173705114	125.57610993657504	27.56144433116757	199	62	39.24197651353177	39.24197651353177	2.0	1.0	1.0		1.0	0.5	1.0	1.0	0.0	0.0	47.24813991805632	52.96205605693405	4.0	2.0	2.0	0.0	2.0	0.5	0.8333333333333333	0.75	0.5
2258	[[3811, 31880], [3841, 31921]]	[3825.8748707342293, 31900.23578076525]	1	967	1302	0.7469378032618184	0.8325725015008577	1.503999326215363	0.7427035330261137	43.1479369463727	28.688800715721992	120.81118318204308	0.967	0.0459860467127702	0.0752628348396218	0.1878166204610339	-0.2121320343559642	0.0019989928738192	40.70855904658721	0.8908942386993794	4.60507721143581	0.2023469902798765	109.17166494312306	13.634901973605304	145	72	41.52767924101013	62.068104929236185	6.0	5.0	2.0	0.4	1.0	0.1666666666666666	1.0	1.0	4.0	0.4	95.6895408972097	95.6895408972097	4.0	1.0	1.0		2.0	0.5	0.6666666666666666	0.6	0.0
2263	[[3539, 31898], [3566, 31923]]	[3553.2773584905663, 31910.16603773585]	1	530	728	0.6007898137280329	0.7938052070390617	1.2509272027744294	0.728021978021978	29.35498914102469	23.46658468687731	91.59797974644664	0.9397163120567376	0.0443397590537565	0.1001791347351821	0.2288382660794833	-0.2599665885245121	0.0022124590576971	144.72817460317458	0.9496410257936764	5.286727570920671	0.1290503888748536	135.9358490566038	37.57884337712009	226	70	24.51728566159021	24.51728566159021	2.0	1.0	1.0		1.0	0.5	1.0	1.0	0.0	0.0			1.0	0.0	0.0		0.0	0.0	0.0		0.0
2265	[[3837, 31910], [3876, 31954]]	[3855.877269426289, 31933.70588235294]	1	1377	1800	0.5005004522804892	0.9024948465768609	1.155086172621672	0.765	45.28567187974953	39.20544886877634	138.46803743153546	0.9772888573456352	0.0521579156303026	0.0523740803950452	0.2087103205303952	-0.0090786246720715	0.0011441621801982	76.36786786786786	0.9493121023368192	5.250721888719141	0.1462660879079909	98.878721859114	27.034241534761428	175	49	41.77581857882954	60.64460038995547	6.0	4.0	2.0	0.5	2.0	0.3333333333333333	0.9	0.8333333333333334	1.5	0.15			1.0	0.0	0.0		0.0	0.0	0.0		0.0
2266	[[3524, 31914], [3582, 31955]]	[3553.266715650257, 31934.683321087436]	1	1361	2478	0.9275276528638648	0.6542575182871805	2.6755528126290127	0.5492332526230831	68.24700806586664	25.50762883234092	161.6812408671319	0.9464534075104312	0.044384798043082	0.059533862186222	0.1999236735721303	-0.0698236094676536	0.0010409475784317	93.1614859742229	0.96368774581415	5.466159229498346	0.1398380279165046	124.87068332108744	35.5323040224477	229	53	24.51728566159021	24.51728566159021	2.0	1.0	1.0		1.0	0.5	1.0	1.0	0.0	0.0			1.0	0.0	0.0		0.0	0.0	0.0		0.0
2277	[[3833, 31954], [3882, 31997]]	[3857.1634671320535, 31975.461896451427]	1	1719	2200	0.5097403369941523	0.902495741441844	1.1623469744999768	0.7813636363636364	50.486030170887375	43.43456065914024	154.71067811865476	0.9739376770538244	0.0408153433427736	0.0310369544941959	0.1091023313543392	-0.0277350098112614	0.0021203831588327	24.35223880597015	0.9403818026654358	4.658910046409694	0.2651535512010209	81.75276323443863	14.765806536877315	140	49	41.77581857882954	61.62470084746377	6.0	2.0	2.0	1.0	2.0	0.3333333333333333	0.7000000000000001	0.625	0.0	0.0			1.0	0.0	0.0		0.0	0.0	0.0		0.0
2283	[[3608, 31979], [3657, 32016]]	[3633.241512345679, 31997.841049382718]	1	1296	1900	0.7900777507262011	0.8405462357645634	1.6313036846091251	0.6821052631578948	52.02678006960024	31.89276194276869	139.1959594928933	0.968609865470852	0.0527063768073408	0.0540928692098561	0.1619666403324322	-0.0609935547669953	0.00134970844781	43.73131955484897	0.956326430050002	5.08286188292498	0.1655826124638091	116.83796296296296	22.20329006425941	180	56	41.19743760607559	44.20825683321785	3.0	2.0	2.0	1.0	1.0	0.3333333333333333	1.0	1.0	0.0	0.0			1.0	0.0	0.0		0.0	0.0	0.0		0.0
2288	[[3732, 31992], [3769, 32039]]	[3749.941415785191, 32016.84947111473]	1	1229	1824	0.8478342668715624	0.7583135343796239	1.8858626546130823	0.6737938596491229	54.52268680956968	28.911271282773225	142.71067811865476	0.966955153422502	0.0418421688079048	0.056868384681063	0.2238577025077627	-0.0460885596971998	0.0012697500718184	91.17627118644069	0.9396402836161336	5.204772847796442	0.1334568603502361	110.20179007323028	27.087027211837174	205	58			1.0	0.0	0.0		0.0	0.0	0.0		0.0	0.0			1.0	0.0	0.0		0.0	0.0	0.0		0.0
2289	[[2581, 31995], [2640, 32045]]	[2613.740140464614, 32016.492166396543]	1	1851	3060	0.8491043741009167	0.6789296505293351	1.8931322838354647	0.6049019607843137	68.89367442675308	36.391368429455575	185.095454429505	0.9353208691258212	0.0389099699219793	0.068069143745333	0.1979319562464845	-0.2469231145077935	0.0015687178442967	28.423012784880488	0.9584787018988656	4.858905304192287	0.2290448553913654	80.81685575364668	18.32669071891889	139	47			1.0	0.0	0.0		0.0	0.0	0.0		0.0	0.0	83.88778957793652	83.88778957793652	2.0	1.0	1.0		1.0	0.5	1.0	1.0	0.0
2294	[[3629, 32020], [3664, 32059]]	[3646.4438356164383, 32036.865753424656]	1	730	1440	0.8689291667358434	0.4727728588506989	2.0204613584712794	0.5069444444444444	45.33291801736164	22.43691413710649	139.29646455628165	0.8468677494199536	0.0207405564091621	0.1119706170453963	0.2204555749938317	-0.2598931856865896	0.0020017169716699	54.48396501457726	0.924438273317887	4.849294689491025	0.1611931599907671	122.7013698630137	18.835513623629726	171	84	33.94931050819558	37.57337405713558	3.0	2.0	2.0	1.0	1.0	0.3333333333333333	1.0	1.0	0.0	0.0			1.0	0.0	0.0		0.0	0.0	0.0		0.0
2296	[[3106, 32021], [3148, 32043]]	[3128.490566037736, 32031.37106918239]	1	636	989	0.9088305410456732	0.6916246376788294	2.397130202112208	0.6430738119312437	44.38570746913066	18.516185491309827	107.49747468305831	0.9422222222222222	0.0708831610046472	0.0822402957607464	0.3130495168499705	-0.0433278005161408	0.002014535525815	82.8319738988581	0.9389946657148172	5.0741745123232	0.1360177164962614	93.85377358490568	26.324098799084396	163	37	33.29853297816036	64.21874053909588	11.0	4.0	4.0	1.0	3.0	0.2727272727272727	0.6833333333333333	0.5882352941176471	0.0	0.0			1.0	0.0	0.0		0.0	0.0	0.0		0.0
2297	[[3595, 32029], [3631, 32052]]	[3612.673282442748, 32040.34503816794]	1	655	888	0.8296874604687597	0.7936135807373716	1.7913821060259607	0.7376126126126126	39.049378165935686	21.79846389811476	101.84062043356596	0.9520348837209304	0.0633412674915626	0.0493589828431808	0.1705945979436063	-0.0295192654252268	0.0022978080120937	43.43650793650794	0.9445553401566034	4.858616768046827	0.1522449441583907	100.806106870229	19.75623877006258	155	51	33.94931050819558	40.584193284277845	3.0	2.0	2.0	1.0	1.0	0.3333333333333333	1.0	1.0	0.0	0.0			1.0	0.0	0.0		0.0	0.0	0.0		0.0
2306	[[3114, 32050], [3143, 32078]]	[3126.9483870967742, 32064.633870967744]	1	620	870	0.5296830491861672	0.8196242881094405	1.178973265573289	0.7126436781609196	30.97592707483496	26.273646722406863	97.49747468305831	0.9465648854961832	0.0731015785876149	0.0573528133147819	0.157182995379744	-0.0761236970522363	0.0021258259120942	82.91694915254237	0.9371925376827348	5.000870327518047	0.1452842192005832	104.58387096774192	25.45744832732042	181	57	30.55009354448774	48.93253343317466	11.0	6.0	4.0	0.8	3.0	0.2727272727272727	0.7833333333333333	0.6666666666666666	0.8333333333333333	0.0185185185185185			1.0	0.0	0.0		0.0	0.0	0.0		0.0
2307	[[3078, 32050], [3118, 32099]]	[3098.1874163319944, 32074.935073627843]	1	1494	2050	0.7630339103731392	0.8330192689522795	1.547129140397556	0.728780487804878	54.353112354546	35.13159369526142	150.12489168102783	0.9720234222511386	0.0434794428791198	0.0500074461164878	0.1729759863782041	-0.0580018064126674	0.0022751513570337	36.44667590027701	0.8378517291162519	4.365765353183004	0.2243995306128595	77.14993306559572	10.997760968221105	125	50	30.55009354448774	52.87983764611208	11.0	5.0	4.0	0.9	3.0	0.2727272727272727	0.7333333333333334	0.625	0.25	0.0055555555555555			1.0	0.0	0.0		0.0	0.0	0.0		0.0
2310	[[3133, 32078], [3169, 32117]]	[3149.889094269871, 32098.80406654344]	1	1082	1480	0.7519272430490846	0.8487612950899559	1.51688420922767	0.731081081081081	45.98038974459852	30.31239264334467	126.5685424949238	0.973897389738974	0.0565434808617386	0.0427087267678004	0.154299405580637	-0.0041182081187563	0.0012065237012831	145.14491362763914	0.9668241124572072	5.480740893693124	0.1174522849387063	123.5452865064695	46.23635614269514	239	48	37.918961284742345	47.08116590304572	11.0	7.0	4.0	0.7142857142857143	2.0	0.1818181818181818	0.8500000000000001	0.7692307692307693	2.4345238095238093	0.054100529100529			1.0	0.0	0.0		0.0	0.0	0.0		0.0
2315	[[3173, 32093], [3205, 32130]]	[3187.485411140584, 32113.311671087533]	1	754	1254	0.8678200119919706	0.7523135968561624	2.012563693817621	0.6012759170653907	44.59805711034496	22.15982393369481	112.2253967444162	0.9641943734015346	0.063906963501099	0.0574317822796984	0.2337998668434735	-0.0054577809872567	0.0017594644361911	124.72067039106146	0.9065939236430935	5.0778966091100655	0.1169573466628095	107.32493368700266	25.43085990692572	205	50	40.298308051962906	63.75851027634653	11.0	5.0	4.0	0.9	2.0	0.1818181818181818	0.75	0.6666666666666666	0.375	0.0083333333333333			1.0	0.0	0.0		0.0	0.0	0.0		0.0
2318	[[3077, 32100], [3118, 32150]]	[3097.5445026178013, 32126.21269633508]	1	1528	2142	0.7467951767108234	0.8558850509960171	1.5036370587395915	0.7133520074696545	54.15284207204531	36.01456997703846	149.7817459305202	0.9726288987905792	0.0525156204554048	0.0512701379144745	0.2055728090000841	-0.0339866947130813	0.0011299414309871	108.52268111035885	0.9086175108335685	5.075512112419618	0.1322219825482601	96.9214659685864	24.02870469167734	177	57	42.18746481188585	59.80633163334319	11.0	9.0	4.0	0.5555555555555556	2.0	0.1818181818181818	0.95	0.9090909090909092	8.803571428571429	0.1956349206349206			1.0	0.0	0.0		0.0	0.0	0.0		0.0
2322	[[3124, 32116], [3156, 32156]]	[3138.7931404072883, 32135.06323687031]	1	933	1353	0.6409836510363321	0.8224412780851369	1.3028390280099675	0.6895787139689579	39.89350762511109	30.620442562306994	119.39696961967	0.9598765432098766	0.0501503889202321	0.0578774380845318	0.1879290377467553	-0.0277350098112614	0.0028001769591184	23.60201793721973	0.9086866966201947	4.4035268712237166	0.2448940229153421	84.70525187566989	11.606533634436174	122	58	37.918961284742345	47.40709042434004	11.0	8.0	4.0	0.6071428571428571	2.0	0.1818181818181818	0.9	0.8333333333333334	4.970238095238095	0.1104497354497354			1.0	0.0	0.0		0.0	0.0	0.0		0.0
2324	[[3877, 32119], [3916, 32154]]	[3896.3714804722977, 32136.235240690283]	1	1101	1440	0.5011766495454951	0.9173210343979668	1.1556084591151392	0.7645833333333333	40.300704006289045	34.87401263672619	122.81118318204308	0.976063829787234	0.0566240559336689	0.0397171460515994	0.1436899790508417	-0.05077482889868	0.0017130639864224	44.888262910798126	0.9339947191236324	4.85676379449666	0.190821330893796	87.0236148955495	18.372159020590164	132	41	38.10095028676461	62.144362913372106	40.0	5.0	3.0	0.7	9.0	0.225	0.364082214082214	0.2422360248447205	14.969921297431444	0.0202023229385039			1.0	0.0	0.0		0.0	0.0	0.0		0.0
2325	[[3353, 32123], [3389, 32156]]	[3371.7569515962923, 32140.005149330587]	1	971	1258	0.4510059681178952	0.9108802214715368	1.120421899895507	0.7718600953895072	37.38942010264555	33.37084013275051	115.7401153701776	0.971971971971972	0.0527181901666391	0.0583492589555278	0.1648629752547606	-0.1204784970741078	0.0012973123196832	153.46851654215584	0.9340048895090252	5.357169141924495	0.0974748796877077	121.39855818743564	33.622070475357546	223	59			1.0	0.0	0.0		0.0	0.0	0.0		0.0	0.0			1.0	0.0	0.0		0.0	0.0	0.0		0.0
2331	[[3960, 32134], [3988, 32170]]	[3974.07623888183, 32151.74459974587]	1	787	1073	0.6693094462900645	0.8943968974510633	1.3459244415781757	0.7334575955265611	36.793611165003256	27.337055505033096	105.1543289325507	0.9668304668304668	0.061305621427562	0.044920705414782	0.1618033988749894	-0.0120607650728607	0.001696	83.79066666666667	0.9272593274101484	5.049728831051436	0.1317184808909527	102.6620076238882	23.735735207270807	167	56	35.113825957214296	55.189222863293296	40.0	6.0	3.0	0.4666666666666667	10.0	0.25	0.3793854293854293	0.2241379310344827	117.23679721225363	0.1582143012311115			1.0	0.0	0.0		0.0	0.0	0.0		0.0
2333	[[3803, 32138], [3837, 32181]]	[3819.1989389920427, 32159.63041556145]	1	1131	1540	0.6694067744345241	0.8886094157741601	1.3460833093855489	0.7344155844155844	44.24600146328659	32.87018058598744	126.46803743153546	0.975	0.0550155827789423	0.0428816331498576	0.1453585353228419	-0.0302708680526407	0.0013346660245825	98.15639374425024	0.9300564434649318	5.176611633358475	0.1260256662175724	119.60212201591511	26.106206174051568	202	56	57.95306530787515	81.46241543118221	40.0	4.0	3.0	0.5	8.0	0.2	0.3528388278388276	0.2582781456953642	45.99922634836428	0.0620772285403026			1.0	0.0	0.0		0.0	0.0	0.0		0.0
2334	[[3148, 32141], [3188, 32199]]	[3165.265052356021, 32165.392015706806]	1	1528	2419	0.8016939246976651	0.7261691491763851	1.6729828278642522	0.6316659776767259	59.01722526081255	35.27664736173925	162.61017305526642	0.9254996971532404	0.049071619523609	0.0746531661867656	0.3130495168499705	-0.1280968200059506	0.001366567792467	55.43294758339006	0.9062768788310114	4.844435683387171	0.168102796713728	87.1053664921466	17.03807016874586	134	43	40.25663855731663	55.88586932810824	11.0	7.0	4.0	0.6190476190476191	2.0	0.1818181818181818	0.8500000000000001	0.7692307692307693	5.428571428571428	0.1206349206349206			1.0	0.0	0.0		0.0	0.0	0.0		0.0
2337	[[3852, 32148], [3897, 32201]]	[3875.0060672917816, 32175.254826254826]	1	1813	2484	0.6673383319352886	0.8869911875396729	1.3427240018977074	0.7298711755233495	55.79425353229784	41.55303208510635	160.2670273047588	0.9784133837021048	0.0386428807636772	0.0366703311431435	0.1167179825398614	-0.0520148159158358	0.000892348972118	115.8783399658897	0.9319537905113594	5.307065372580962	0.1060508711508506	110.65802537231107	28.856091342618505	204	49	39.19517625822813	55.25527774776016	40.0	5.0	3.0	0.7	9.0	0.225	0.3615181115181113	0.2378048780487804	2.8210084033613447	0.0038070288844282			1.0	0.0	0.0		0.0	0.0	0.0		0.0
2338	[[3894, 32149], [3933, 32192]]	[3913.858927259368, 32170.085966201324]	1	1361	1760	0.4426951801447024	0.8876036453262496	1.1152347929462454	0.7732954545454546	44.20434462649991	39.63680554631922	138.81118318204307	0.9721428571428572	0.0445962040721903	0.0495285613522874	0.1518228187185348	-0.0734144435544555	0.0012908701064117	116.20804859529233	0.92953350264574	5.129479144556716	0.1635052114233751	89.76634827332843	28.35737737162425	196	45	37.46418018409808	46.72496565898312	40.0	6.0	3.0	0.6	9.0	0.225	0.3875864875864874	0.2484076433121019	44.630311076685295	0.0602298395096967			1.0	0.0	0.0		0.0	0.0	0.0		0.0
2339	[[3935, 32157], [3964, 32197]]	[3950.522988505747, 32177.787356321838]	1	870	1230	0.6863002533558185	0.8864659990052987	1.3749137759369037	0.7073170731707317	39.11984609345594	28.452581375001945	111.0538238691624	0.9720670391061452	0.063935308318025	0.0611691931795773	0.1948229166390734	-0.0742662287375156	0.0033685417488188	16.938480096501806	0.9165857977526825	4.3168327313281285	0.2584499993841203	95.05057471264368	10.147746180471238	127	71	35.113825957214296	52.42666976593953	40.0	8.0	3.0	0.4285714285714285	9.0	0.225	0.4175010175010173	0.2532467532467532	113.66827276003232	0.1533984787584781			1.0	0.0	0.0		0.0	0.0	0.0		0.0
2341	[[3106, 32156], [3153, 32240]]	[3129.6849315068494, 32197.747553816047]	1	2555	4080	0.917582751466384	0.5902060781657309	2.51543956076611	0.6262254901960784	94.89119041476964	37.72350244259865	233.23759005323592	0.8868448455397432	0.0263906360339305	0.0672324240121931	0.1210187803671466	-0.2437016024448821	0.001382091166877	38.4251012145749	0.9319234046902254	4.815155879463316	0.2122209467816999	87.55146771037182	16.67368389518144	152	47	40.54532925750226	58.16373129430277	11.0	5.0	4.0	0.8	2.0	0.1818181818181818	0.75	0.6666666666666666	1.4523809523809526	0.0322751322751322			1.0	0.0	0.0		0.0	0.0	0.0		0.0
2349	[[3889, 32197], [3924, 32252]]	[3906.1430499325234, 32225.4669365722]	1	1482	2016	0.8153636334347916	0.7950047049085026	1.7272673424666722	0.7351190476190477	57.7083453079504	33.41019880891072	153.05382386916236	0.951219512195122	0.0473483720981356	0.0531277661813241	0.1481935492269743	-0.0660557890416428	0.0012018828842828	87.14726507713885	0.8712113392094316	4.912936338384374	0.1400537645623971	114.4251012145749	18.22934906956025	174	66	53.98538228640072	57.95645073127785	40.0	7.0	3.0	0.3809523809523809	8.0	0.2	0.4190781440781438	0.2765957446808511	137.5262242828165	0.1855954443762705			1.0	0.0	0.0		0.0	0.0	0.0		0.0
2352	[[3084, 32202], [3103, 32231]]	[3093.453744493392, 32215.94713656388]	1	454	600	0.7258368117303139	0.8873456303090769	1.453769539582486	0.7566666666666667	29.08182808865699	20.00442800377364	80.18376618407356	0.961864406779661	0.0874240003598087	0.0615880145932728	0.2401289963997208	-0.0	0.0030927376290494	79.98113207547169	0.8760884392795613	4.718999095312546	0.1577250895188627	116.37444933920705	18.69959266042808	170	67	40.54532925750226	79.9084632541464	11.0	5.0	4.0	0.8	2.0	0.1818181818181818	0.75	0.6666666666666666	1.4523809523809526	0.0322751322751322			1.0	0.0	0.0		0.0	0.0	0.0		0.0
2353	[[2511, 32204], [2554, 32230]]	[2532.969400244798, 32216.068543451653]	1	831	1188	0.8565751591265097	0.5374081179853263	1.9379008088233007	0.6994949494949495	47.522983883189966	24.522918648269755	139.39696961967	0.8479591836734693	0.031725368977379	0.1260219792091649	0.2324990895974609	-0.3852807305623584	0.0014432274593602	140.62073324905185	0.9642416783099206	5.524064033405554	0.1132003494743359	146.5499398315283	44.33107144999908	228	61			1.0	0.0	0.0		0.0	0.0	0.0		0.0	0.0			1.0	0.0	0.0		0.0	0.0	0.0		0.0
2354	[[3932, 32204], [3986, 32273]]	[3958.6540268456374, 32237.99765100671]	1	2980	3850	0.6620909483799868	0.8710998113288901	1.334359018085086	0.7740259740259741	71.24849438381436	53.39529573237476	207.3380951166243	0.9809084924292296	0.0301672733025685	0.0349644318149398	0.1191970833203474	-0.0454903655600682	0.0010030585373342	59.20618556701031	0.9277215410503848	5.002553585065632	0.1661459310030048	89.82818791946309	20.079540091182643	176	39	51.696619991956986	61.438205130928736	40.0	6.0	3.0	0.4	8.0	0.2	0.3977106227106225	0.2708333333333333	147.52468942484165	0.1990886496961426			1.0	0.0	0.0		0.0	0.0	0.0		0.0
2360	[[3165, 32217], [3194, 32243]]	[3181.017574692443, 32229.60632688928]	1	569	810	0.762660505674013	0.7863793506873639	1.5460753526387383	0.7024691358024692	34.27786836319948	22.17089115656381	95.35533905932738	0.9467554076539102	0.0651569328699771	0.0619912964457447	0.1924963292465614	-0.0479986205963676	0.0026075353004452	45.284132841328415	0.8967184071142518	4.592915853463749	0.1769797505563315	116.17047451669596	14.58051182511749	163	79	60.41540927736217	71.71880619363175	11.0	3.0	3.0	1.0	3.0	0.2727272727272727	0.6	0.5	0.0	0.0			1.0	0.0	0.0		0.0	0.0	0.0		0.0
2364	[[3770, 32235], [3802, 32269]]	[3784.5357548240636, 32253.603859250852]	1	881	1155	0.6458678473552194	0.8905446730845128	1.3098447981975732	0.7627705627705628	38.65569472561136	29.51166029655113	111.49747468305831	0.9745575221238938	0.0570681780203824	0.0527704443496623	0.1805624662670464	-0.0381966011250105	0.0015956049606268	64.59456264775415	0.9473148196858198	5.077441993722703	0.1443220798289373	132.2939841089671	24.44551629386776	190	84	37.20224579938774	59.31302458398793	40.0	2.0	2.0	1.0	7.0	0.175	0.3144078144078141	0.2516129032258064	0.0	0.0			1.0	0.0	0.0		0.0	0.0	0.0		0.0
2365	[[3810, 32237], [3832, 32267]]	[3821.6849056603774, 32251.616981132076]	1	530	713	0.7109782919070684	0.9163211428447569	1.4220423115016334	0.7433380084151473	31.08027366726862	21.856082210696528	85.25483399593904	0.9742647058823528	0.076147812522197	0.0429995281463292	0.1517547061855337	0.0	0.002341356058811	107.97194388777554	0.9315608660327904	5.030226573773741	0.1125478587611683	112.88490566037736	27.354071796700115	195	58	37.20224579938774	74.15284522153603	40.0	5.0	3.0	0.3	7.0	0.175	0.392124542124542	0.2867647058823529	105.3168576183789	0.1421280129802684			1.0	0.0	0.0		0.0	0.0	0.0		0.0
2368	[[2638, 32249], [2657, 32288]]	[2647.3661710037177, 32270.28066914498]	1	538	800	0.869247151975355	0.6456854173258559	2.022744633013833	0.6725	38.09729651223834	18.83445685156729	102.32590180780451	0.9057239057239056	0.069743965042042	0.0953400518982946	0.3492020174003263	-0.1187612927890631	0.0028951145949258	42.75100401606425	0.9217782094010136	4.630440769354136	0.1829775645769632	94.80297397769516	15.691799011305834	144	55	34.525808341204026	34.525808341204026	2.0	1.0	1.0		1.0	0.5	1.0	1.0	0.0	0.0	55.94749470805232	55.94749470805232	4.0	1.0	1.0		2.0	0.5	0.6666666666666666	0.6	0.0
2370	[[3326, 32250], [3367, 32280]]	[3346.198994974874, 32264.780904522613]	1	995	1302	0.678992029628286	0.907233694843571	1.36212754358183	0.7642089093701997	41.58594886774687	30.530143130644788	117.39696961967	0.9764474975466144	0.0580805117341101	0.0411621282423649	0.1507094802618913	-0.0387237288572381	0.0013601694185706	104.89315352697096	0.914914112548064	5.120444055782071	0.1277597052854027	126.93668341708543	24.802800357685264	194	63			1.0	0.0	0.0		0.0	0.0	0.0		0.0	0.0			1.0	0.0	0.0		0.0	0.0	0.0		0.0
2372	[[3888, 32256], [3923, 32307]]	[3905.23, 32281.12]	1	1500	1872	0.7395275954495593	0.8676089300622771	1.485605433160145	0.8012820512820513	53.36587456279161	35.92197051223283	147.39696961967	0.9727626459143968	0.0503081955783219	0.0374065691074879	0.1258439039892824	-0.0196116135138184	0.0033080492048472	23.398480662983424	0.8601388021382912	4.207310490578642	0.286758527052908	109.12	9.802666303953568	145	87	55.66055271983808	64.63768755176275	40.0	6.0	3.0	0.4666666666666667	7.0	0.175	0.4092185592185591	0.291044776119403	164.99567460936623	0.2226662275430043			1.0	0.0	0.0		0.0	0.0	0.0		0.0
2375	[[3582, 32271], [3612, 32311]]	[3596.505070993915, 32291.138945233266]	1	986	1271	0.6281161590427828	0.9027554054630298	1.2851495033279547	0.7757671125098348	40.23545305780486	31.307994092215168	117.15432893255073	0.9714285714285714	0.0603436760663703	0.0381594060690376	0.13816856078004	-0.0211990282209934	0.0014814814814814	68.31640211640212	0.9210118936738808	4.999585920801675	0.1395832051843173	115.63083164300204	20.520598238031628	165	58	57.96859669778637	68.99539016972072	6.0	5.0	3.0	0.7	1.0	0.1666666666666666	1.0	1.0	1.1666666666666663	0.1166666666666666			1.0	0.0	0.0		0.0	0.0	0.0		0.0
2378	[[3936, 32279], [3981, 32341]]	[3958.7948960302456, 32310.093572778827]	1	2116	2898	0.7863853809164562	0.8367264204419704	1.6188139434567184	0.7301587301587301	66.08900340960835	40.82557089203584	178.2670273047588	0.976915974145891	0.0412952317950312	0.0496532304202288	0.2235711913852948	-0.0561689901774566	0.0011229453102145	84.8285435947394	0.9358278243149144	5.069638912406116	0.1679127719931634	93.37287334593572	25.37012222228641	202	55	60.898817774248144	75.68358963630445	40.0	4.0	3.0	0.6666666666666666	7.0	0.175	0.3750305250305249	0.2826086956521739	78.42584312239484	0.1058378449694937			1.0	0.0	0.0		0.0	0.0	0.0		0.0
2379	[[2610, 32285], [2631, 32300]]	[2621.2087378640776, 32292.81553398058]	1	206	352	0.8932326705160349	0.7066104413805331	2.224225496691819	0.5852272727272727	24.44541532653965	10.990529225970258	60.52691193458118	0.927927927927928	0.0956257215072765	0.1260809058934586	0.3263279393944172	-0.2	0.0067590027700831	95.11052631578949	0.7744204639250779	4.226660224985538	0.102016046907754	100.51941747572816	15.424010775363506	166	67	34.525808341204026	34.525808341204026	2.0	1.0	1.0		1.0	0.5	1.0	1.0	0.0	0.0	64.99850458970269	64.99850458970269	4.0	1.0	1.0		2.0	0.5	0.6666666666666666	0.6	0.0
2383	[[3522, 32295], [3558, 32329]]	[3538.8464566929133, 32311.548228346455]	1	1016	1295	0.269709021437228	0.9209894554304738	1.038484286357438	0.7845559845559845	36.78897156969224	35.42564105493819	117.7401153701776	0.9750479846449136	0.0608364162580316	0.0371189204889441	0.1410900925224926	-0.0231125081760512	0.001977428428625	50.26605504587157	0.9519822822793405	4.8181458494760605	0.1874192278153281	108.24507874015748	21.201460899785623	215	74	45.47951222100755	68.69509052236141	6.0	3.0	3.0	1.0	2.0	0.3333333333333333	0.8	0.7142857142857143	0.0	0.0			1.0	0.0	0.0		0.0	0.0	0.0		0.0
2384	[[3818, 32295], [3859, 32333]]	[3839.5657788539147, 32313.61662631154]	1	1239	1638	0.3728285288889066	0.9146878521171988	1.077702039431378	0.7564102564102564	41.33396086553468	38.35379293458839	130.46803743153546	0.9740566037735848	0.0484143554039876	0.0412885238611151	0.1463433059056649	-0.0347943232012168	0.0010694444444444	104.51333333333336	0.9478628691194476	5.371681177142152	0.118561238879327	123.22356739305891	31.26526193041052	210	55	64.52659628821995	76.5123443350025	40.0	5.0	3.0	0.4	7.0	0.175	0.3987789987789988	0.2954545454545454	194.46498042187707	0.2624358710146789			1.0	0.0	0.0		0.0	0.0	0.0		0.0
2388	[[3656, 32309], [3682, 32331]]	[3669.470715835141, 32319.850325379608]	1	461	621	0.6075052851765035	0.9010271708645036	1.2589453808521125	0.7423510466988728	27.288819677186616	21.675936138481465	80.18376618407355	0.9584199584199584	0.0801094977996341	0.0484079811933869	0.1826712036572539	0.0224485832586274	0.0033256187318863	52.1324200913242	0.8813634397780544	4.587575719439103	0.2007152085380319	117.36225596529285	14.787614508428431	149	78	35.936447716149054	62.634454935161024	6.0	3.0	3.0	1.0	2.0	0.3333333333333333	0.8	0.7142857142857143	0.0	0.0			1.0	0.0	0.0		0.0	0.0	0.0		0.0
2389	[[3622, 32312], [3657, 32368]]	[3638.8894702419884, 32338.724002616087]	1	1529	2052	0.7738722778353222	0.8302651049481123	1.5789265323307118	0.7451267056530214	55.64720607174968	35.24369559463086	152.12489168102786	0.9689480354879596	0.0445557320626268	0.0408017647759878	0.1453641207744013	-0.0514639250214939	0.0010624040051984	83.98913043478261	0.9644126725578844	5.39578321731816	0.1449714961636936	107.87835186396336	33.85543626529336	224	51	35.936447716149054	51.72591788847252	6.0	4.0	3.0	0.8333333333333334	2.0	0.3333333333333333	0.9	0.8333333333333334	0.3333333333333333	0.0333333333333333			1.0	0.0	0.0		0.0	0.0	0.0		0.0
2390	[[3542, 32312], [3600, 32373]]	[3571.3456790123455, 32343.363108206246]	1	2754	3658	0.561180185165007	0.8709499374939159	1.2081764603220106	0.7528704209950793	65.23673631864412	53.99603324605151	199.3380951166243	0.9690358902181564	0.0305543247283438	0.0588886845818288	0.2124442705114251	-0.1341640786499874	0.0005500310203144	156.1411589895988	0.9571277420212004	5.7228878807020775	0.1214238138752336	132.63761801016702	42.43475209620393	238	39	45.47951222100755	56.42776868095744	6.0	4.0	3.0	0.8333333333333334	2.0	0.3333333333333333	0.9	0.8333333333333334	0.3333333333333333	0.0333333333333333			1.0	0.0	0.0		0.0	0.0	0.0		0.0
2394	[[2720, 32321], [2754, 32344]]	[2737.197640117994, 32332.716814159292]	1	678	840	0.7507942980194006	0.8944537762715438	1.5139218278504123	0.8071428571428572	36.22112534653995	23.925360398541585	97.59797974644664	0.9741379310344828	0.0644237898329559	0.0325705087204114	0.125702500985961	-0.0110989020303794	0.0018797519849619	111.0993883792049	0.92547909670412	5.146438529511174	0.1449033672303978	96.23598820058996	27.22050897722546	179	41	60.93532318158167	60.93532318158167	2.0	1.0	1.0		1.0	0.5	1.0	1.0	0.0	0.0	57.66445762883284	57.66445762883284	4.0	1.0	1.0		2.0	0.5	0.6666666666666666	0.6	0.0
2396	[[3874, 32322], [3921, 32367]]	[3898.301754385965, 32345.455555555556]	1	1710	2208	0.6848276798748227	0.8777173917410517	1.3722973389010686	0.7744565217391305	55.00740711536934	40.08417531394406	156.46803743153546	0.9738041002277904	0.0485489223382467	0.0444989106026271	0.1117332980125632	-0.089246091299133	0.0010834643121301	74.61358173076924	0.9255376089346732	5.0667720175393605	0.1404180374791273	94.06900584795322	22.22945016340299	181	48	60.23342957540973	65.45549648201941	40.0	4.0	3.0	0.5	7.0	0.175	0.3795482295482295	0.2888888888888888	167.30168624478964	0.2257782540415514			1.0	0.0	0.0		0.0	0.0	0.0		0.0
2398	[[2787, 32338], [2811, 32364]]	[2796.2044609665427, 32347.92565055762]	1	269	675	0.9185508371692236	0.5119926533464567	2.529705889518604	0.3985185185185185	32.95666769824063	13.027865347821992	81.25483399593904	0.7620396600566572	0.0645000538970071	0.09655751881727	0.2970453354087074	-0.1055050013198716	0.0051909022607745	82.8099173553719	0.8283747780010545	4.234425191013306	0.1494481328161988	84.09293680297398	14.647617589240092	138	60	60.93532318158167	60.93532318158167	2.0	1.0	1.0		1.0	0.5	1.0	1.0	0.0	0.0			1.0	0.0	0.0		0.0	0.0	0.0		0.0
2400	[[3592, 32343], [3645, 32399]]	[3617.714424007744, 32372.116166505326]	1	2066	3078	0.8004949355429014	0.7967815081756524	1.6685033599528378	0.6712150747238467	66.64201971988932	39.94119599601707	180.5096679918781	0.9613773848301536	0.0390726516638435	0.0657424790176315	0.1563242750045611	-0.2103310680905915	0.0009154920329894	70.29517172722748	0.9531100647946616	5.299680796062304	0.1702419505099461	104.7381413359148	27.395452368693395	185	51	39.54009600681531	70.16121674506175	6.0	5.0	3.0	0.7	1.0	0.1666666666666666	1.0	1.0	1.1666666666666663	0.1166666666666666			1.0	0.0	0.0		0.0	0.0	0.0		0.0
2402	[[3066, 32347], [3104, 32387]]	[3084.984271523179, 32365.98344370861]	1	1208	1599	0.3731621693592901	0.8456272785058129	1.0778578412151514	0.7554721701063164	41.04809320417502	38.08303065077522	133.9827560572969	0.9459671104150352	0.0458594980123838	0.0629418707516937	0.2132674398942114	-0.1365487995263113	0.0012533503584993	87.42367066895369	0.9382528527359604	5.157782125328076	0.1398931970114725	94.59685430463576	26.474757877535676	189	46	33.28660012418167	55.22723749538699	85.0	4.0	3.0	0.6666666666666666	19.0	0.2235294117647059	0.1837189241214007	0.1018181818181818	5.633333333333333	0.001615987760566			1.0	0.0	0.0		0.0	0.0	0.0		0.0
2403	[[3131, 32352], [3186, 32400]]	[3156.5415995705853, 32376.297369833603]	1	1863	2744	0.757779522220059	0.8244666122580621	1.5325419507038265	0.6789358600583091	60.696631496625145	39.60520067248402	168.50966799187808	0.972845953002611	0.0384157387611572	0.0451969874573424	0.1626086060848038	-0.0807104824944294	0.0019236636767321	22.001102535832416	0.946608105725085	4.679329149159448	0.2541956903736356	95.90874932903918	14.505972401456876	148	63	41.52681471264852	68.42712162906238	85.0	5.0	3.0	0.5	18.0	0.2117647058823529	0.2114923650112727	0.1121495327102803	354.1333333333341	0.1015873015873018			1.0	0.0	0.0		0.0	0.0	0.0		0.0
2405	[[3265, 32356], [3296, 32391]]	[3280.213615023474, 32373.075117370892]	1	852	1152	0.5247563278235398	0.8986023102385889	1.1747395930345494	0.7395833333333334	35.75996049393191	30.440755300975194	109.1543289325507	0.9627118644067796	0.0639673937331955	0.051374760133639	0.1919556047167439	-0.0594787043510432	0.002297794117647	42.44362745098039	0.8805213427080196	4.566912704326668	0.1803140223024549	122.19483568075115	13.265156858301625	160	79	52.58266577959078	67.47392666088045	85.0	3.0	3.0	0.6666666666666666	20.0	0.2352941176470588	0.1722614422000754	0.0945945945945946	83.41666666666676	0.0239290495314591			1.0	0.0	0.0		0.0	0.0	0.0		0.0
2407	[[3097, 32363], [3137, 32420]]	[3117.652933832709, 32390.862671660423]	1	1602	2378	0.8218903274513587	0.761337026819744	1.7554769537085446	0.6736753574432296	60.268231585472186	34.331542466651086	162.61017305526642	0.9379391100702577	0.0358112536876901	0.0553268363984326	0.1371244600646004	-0.1041525723089643	0.0009438172836854	148.23445595854923	0.9353798922471358	5.400971730652021	0.1254562664887558	111.1828963795256	33.5737901177676	219	44	41.06357851639807	57.95629709447826	85.0	6.0	3.0	0.5333333333333333	18.0	0.2117647058823529	0.2087145872334949	0.1111111111111111	43.41666666666677	0.0124545802256645			1.0	0.0	0.0		0.0	0.0	0.0		0.0
2409	[[3381, 32365], [3402, 32390]]	[3391.9221967963385, 32377.546910755147]	1	437	572	0.5788027234127362	0.9317797792722976	1.2262902897165455	0.763986013986014	26.170525725280285	21.34121581548978	76.76955262170047	0.9646799116997792	0.0844806545976402	0.0360482771791694	0.1573051683037572	0.0197453049082133	0.0039012319368225	40.18248175182482	0.8420178391007426	4.296512063827528	0.2031779653856414	129.76659038901602	11.8946743288991	163	106	30.0919322656873	65.60520340843458	85.0	5.0	4.0	0.7	21.0	0.2470588235294117	0.1697296191919697	0.0874089490114464	59.16666666666666	0.0169726525148211			1.0	0.0	0.0		0.0	0.0	0.0		0.0
2410	[[3047, 32370], [3064, 32394]]	[3055.653594771242, 32381.722222222223]	1	306	450	0.817417040754838	0.833039925364562	1.735971461159217	0.68	26.138636179923488	15.057065605484713	67.94112549695429	0.9503105590062112	0.0905676161301473	0.072383254785034	0.2264274467125153	-0.0316227766016837	0.0041666138980002	72.47686832740214	0.8755520291074635	4.5386754274031125	0.1399939693712889	100.0	17.436907742887986	154	67	33.28660012418167	49.71652808310256	85.0	3.0	3.0	1.0	19.0	0.2235294117647059	0.1708220987245753	0.1005988023952095	0.0	0.0			1.0	0.0	0.0		0.0	0.0	0.0		0.0
2412	[[3855, 32375], [3904, 32429]]	[3878.0084467386205, 32402.167526982637]	1	2131	2750	0.5245910081755489	0.8987947723997776	1.1745990010407348	0.7749090909090909	56.7285102361605	48.29606545373962	172.6101730552664	0.9770747363594682	0.0441570469119579	0.04000715110106	0.1259964163940798	-0.035124894170334	0.00071836680143	143.0081888246628	0.9386940553741904	5.458849212354756	0.0992376137516552	110.35194744251524	33.830477260239974	214	50	51.668357956416735	74.16973776407758	40.0	5.0	3.0	0.4	8.0	0.2	0.4045787545787546	0.2867647058823529	368.0	0.4966261808367072			1.0	0.0	0.0		0.0	0.0	0.0		0.0
2415	[[3352, 32381], [3392, 32413]]	[3370.227772227772, 32398.4005994006]	1	1001	1353	0.7018520887713883	0.8373092672063083	1.4038580880401028	0.7398373983739838	42.937429108270365	30.585305932321425	122.5685424949238	0.9606525911708254	0.0541111560840077	0.0494896628668442	0.1530673608714503	-0.0403948022990749	0.0021505974297633	32.17166494312306	0.9061873005840088	4.560480609177521	0.1989032801562911	119.33566433566432	13.04327756714252	169	89	30.0919322656873	58.0889115619309	85.0	6.0	4.0	0.5333333333333333	21.0	0.2470588235294117	0.1756820001443507	0.0875	94.58333333333312	0.0271323388793267			1.0	0.0	0.0		0.0	0.0	0.0		0.0
2418	[[3309, 32389], [3342, 32414]]	[3324.767479674797, 32401.00162601626]	1	615	884	0.7678130755184702	0.8270087421713344	1.5608564005192938	0.6957013574660633	35.31159400661021	22.62321760980838	96.66904755831212	0.9564541213063764	0.0669976819729497	0.0594259962015669	0.1949296045435057	-0.0584011209511958	0.0036348332905762	14.500848896434633	0.9500664976510615	4.442769289473939	0.2829867225631871	111.04552845528455	12.049675312108583	150	83	45.534641081900105	67.19391371818621	85.0	5.0	3.0	0.5	20.0	0.2352941176470588	0.1861503310889643	0.0949152542372881	379.9166666666659	0.1089835532606614			1.0	0.0	0.0		0.0	0.0	0.0		0.0
2419	[[3222, 32393], [3259, 32431]]	[3239.5246350364964, 32412.030109489053]	1	1096	1482	0.4069807210081987	0.892482344137904	1.0947665529234851	0.7395411605937922	39.342281258457085	35.93668545444388	124.22539674441616	0.9716312056737588	0.048570469667556	0.0439961640077917	0.1453585353228419	-0.0387237288572381	0.0016245259561655	48.28382213812677	0.9328484072358644	4.896030762125136	0.1657988852704311	115.94981751824818	18.89222796122689	167	73	55.38832247285628	72.00528888517779	85.0	4.0	3.0	0.3333333333333333	19.0	0.2235294117647059	0.193441146343623	0.1030674846625766	608.0	0.174411933448078			1.0	0.0	0.0		0.0	0.0	0.0		0.0
2420	[[3159, 32396], [3210, 32447]]	[3184.964114832536, 32421.57033492823]	1	2090	2704	0.284195622172923	0.902290330348355	1.0430070221563577	0.7729289940828402	52.80376072346584	50.62646712991162	170.6101730552664	0.9766355140186916	0.0415596262079515	0.0443009225625759	0.1134157764311389	-0.0657595949221429	0.0008999760199005	98.98233562315994	0.9383953432265212	5.292486828567924	0.1302270769901904	103.4244019138756	28.088893031296777	227	44	53.45540891504976	60.78712063450008	85.0	4.0	3.0	0.6666666666666666	18.0	0.2117647058823529	0.2055399840588917	0.112	326.1	0.0935456110154905			1.0	0.0	0.0		0.0	0.0	0.0		0.0
2421	[[3035, 32407], [3078, 32465]]	[3057.2953698775946, 32434.890367216605]	1	1879	2596	0.7968041225442949	0.807944578962894	1.6549778517437526	0.7238058551617874	63.171996584994666	38.17090151293207	170.95331880577405	0.9626024590163934	0.034166675209373	0.0591760060464772	0.211565450174518	-0.0707106781186547	0.0012776234754256	40.22582417582417	0.951432114045585	4.981609683888963	0.1790369916572587	96.27514635444383	20.18892605225849	169	47	53.19348707918603	73.43489752172171	85.0	6.0	3.0	0.4666666666666667	18.0	0.2117647058823529	0.2017701427890503	0.1098039215686274	96.28333333333316	0.027620003824823			1.0	0.0	0.0		0.0	0.0	0.0		0.0
2422	[[3385, 32412], [3417, 32442]]	[3401.184549356223, 32427.147353361946]	1	699	1023	0.3820352577321152	0.8684858111612984	1.082078056414118	0.6832844574780058	31.357403434603903	28.978873796331037	100.5685424949238	0.9549180327868853	0.0595314670989713	0.0736000025125432	0.2393543323095374	-0.0854101966249684	0.0037873355086234	19.79790419161677	0.8886082069132304	4.19571837846066	0.2595675783181179	108.02432045779685	9.439407439409427	138	78	36.85877728434684	51.48803545595176	85.0	6.0	4.0	0.6666666666666667	21.0	0.2470588235294117	0.1756820001443507	0.0875	85.58333333333344	0.024550583285523			1.0	0.0	0.0		0.0	0.0	0.0		0.0
2424	[[3451, 32423], [3485, 32444]]	[3467.241316270567, 32434.16087751371]	1	547	770	0.8020310708011321	0.8046463591075402	1.674250146319306	0.7103896103896103	34.58479539028806	20.65688658670255	92.42640687119284	0.9529616724738676	0.0742750328044813	0.0527538782956887	0.1871625792482527	-0.0321163523708271	0.0030367346938775	33.864761904761906	0.9451910424226706	4.7002727373188335	0.2207598209508941	106.81535648994516	17.306799870717114	149	63	40.862209779285294	70.53507429316653	85.0	4.0	4.0	0.8333333333333334	22.0	0.2588235294117647	0.1487755605554697	0.0807692307692307	0.25	7.171543316121629e-05	41.04478463551069	41.04478463551069	4.0	1.0	1.0		2.0	0.5	0.6666666666666666	0.6	0.0
2426	[[3956, 32425], [3999, 32469]]	[3978.074074074074, 32446.879310344826]	1	1566	1980	0.4610293081234711	0.8998487476879624	1.12690670040491	0.7909090909090909	47.49565196063313	42.146924801820255	147.88225099390857	0.9714640198511166	0.0447739736010592	0.0452889190629303	0.1427679385219145	-0.076774659833583	0.0016802285318559	40.83157894736842	0.8814849986667681	4.588648684995449	0.1839502108391429	149.12962962962962	13.099352279064222	201	116	39.27094923792949	66.60723601834916	40.0	5.0	3.0	0.6	10.0	0.25	0.3545482295482293	0.2215909090909091	27.621428571428577	0.0372758820127241			1.0	0.0	0.0		0.0	0.0	0.0		0.0
2427	[[3410, 32424], [3450, 32477]]	[3429.757957559682, 32450.431034482757]	1	1508	2214	0.7386776178004311	0.8244313891468719	1.483549918397773	0.6811201445347786	53.56863513430414	36.10841433105131	151.61017305526644	0.9648112603966732	0.0419673825163469	0.0498048778737737	0.1717140347272574	-0.0807104824944294	0.0013111863303621	90.73590096286108	0.8959166848505061	4.978375406042304	0.15039752083372	92.76193633952256	20.654598128184343	171	45	36.85877728434684	56.564361002814096	85.0	5.0	4.0	0.8	22.0	0.2588235294117647	0.1567120684919777	0.0809248554913294	0.6666666666666666	0.0001912411550965	69.13441983566317	69.13441983566317	4.0	1.0	1.0		2.0	0.5	0.6666666666666666	0.6	0.0
2428	[[3856, 32428], [3912, 32482]]	[3884.1536105032824, 32453.469146608317]	1	2285	3135	0.4951932460026993	0.8788775323033114	1.1510356060364164	0.7288676236044657	58.07668783590312	50.45603066606238	180.7523086789974	0.9735832978270132	0.0392768304534334	0.0401864373658193	0.117170979722807	-0.0392632435004631	0.0009893623439039	53.647533632286994	0.9462098814111533	5.129720236244185	0.1658327324447986	93.83719912472648	22.176371186067197	172	41	47.10377877596627	56.061685662762535	40.0	6.0	3.0	0.6	9.0	0.225	0.3924806674806674	0.2549019607843137	92.1714285714286	0.1243878928089454			1.0	0.0	0.0		0.0	0.0	0.0		0.0
2430	[[3111, 32430], [3162, 32490]]	[3137.344207444584, 32458.595148473443]	1	2391	3172	0.5280094459554036	0.8858660662187865	1.1775255165626055	0.7537831021437579	60.03562820121165	50.98456666694213	184.16652224137047	0.9751223491027732	0.0390142057537545	0.0427884588607166	0.1618033988749894	-0.0393225407513347	0.0007327451233214	88.06738197424892	0.9628079297846374	5.486263553700812	0.1345032993964168	120.86783772480132	34.09847620886045	236	44	46.16959601885169	69.00367716754262	85.0	7.0	3.0	0.4285714285714286	17.0	0.2	0.2308888794445516	0.1219158200290275	927.4666666666684	0.2660546949703581			1.0	0.0	0.0		0.0	0.0	0.0		0.0
2431	[[3734, 32433], [3805, 32478]]	[3770.1873905429075, 32455.35332749562]	1	2284	3312	0.8587921190084479	0.7540699980822222	1.951889018992683	0.6896135265700483	75.97414323203925	38.9233929248946	195.09545442950505	0.9633066216786166	0.0295809454352334	0.0397561330116897	0.1396203899719367	-0.0707106781186547	0.0011532063368847	36.46336014298481	0.9495004711775322	4.977172297303054	0.1754776086490635	107.10201401050789	19.161531427884366	167	55	62.19305186481906	62.19305186481906	40.0	1.0	1.0		10.0	0.25	0.259249084249084	0.2	0.0	0.0	70.19742433517052	70.19742433517052	2.0	1.0	1.0		1.0	0.5	1.0	1.0	0.0
2432	[[3812, 32434], [3851, 32470]]	[3832.1944908180303, 32450.547579298833]	1	1198	1480	0.5359119645319216	0.8896595606497761	1.1844497815704722	0.8094594594594594	42.9422984501706	36.25506046633149	130.08326112068522	0.9779591836734692	0.0496981331196119	0.0477125912030308	0.139801609993416	-0.0646968902724716	0.0027219696109786	18.06201550387597	0.9407778260502538	4.515022362742615	0.2853413014678471	96.3923205342237	12.323939044804728	139	62	52.04119208867332	67.81008868698007	40.0	5.0	3.0	0.5	9.0	0.225	0.3689763939763938	0.2484076433121019	45.99999999999998	0.0620782726045883			1.0	0.0	0.0		0.0	0.0	0.0		0.0
2438	[[3934, 32453], [3961, 32489]]	[3947.1657458563536, 32471.10497237569]	1	724	1036	0.796046309250627	0.8266100452257927	1.6522488203708263	0.6988416988416989	39.42024120840885	23.85853796497883	104.91168824543144	0.9589403973509932	0.0565713423804114	0.0581183771790947	0.1859308741053662	-0.0373818946464892	0.0035955751331125	31.41630276564775	0.862813821251448	4.317923021815851	0.2686707416365732	108.77624309392266	10.967288842721793	148	81	39.27094923792949	62.78123226371465	40.0	7.0	3.0	0.4761904761904762	10.0	0.25	0.3878815628815627	0.2280701754385964	59.75714285714288	0.0806439174860227			1.0	0.0	0.0		0.0	0.0	0.0		0.0
2442	[[3390, 32470], [3427, 32504]]	[3407.4725400457664, 32488.274599542336]	1	874	1330	0.827160772304564	0.7969067832093276	1.7794691373415374	0.6571428571428571	44.72295152407317	25.132749192204397	117.39696961967	0.9678848283499446	0.0595098402142077	0.0587594939728483	0.2350453783688632	-0.0319438282499969	0.0015470486034654	96.92371871275328	0.937621383311044	5.183073020940158	0.1383095116998881	127.4725400457666	27.356738153170227	197	67	43.91782383256341	70.81991178368406	85.0	4.0	4.0	0.8333333333333334	22.0	0.2588235294117647	0.1507596875395968	0.080846968238691	0.4166666666666666	0.0001195257219353	94.4917731244627	94.4917731244627	4.0	1.0	1.0		2.0	0.5	0.6666666666666666	0.6	0.0
2445	[[3841, 32476], [3891, 32521]]	[3866.9122908251584, 32497.30409694172]	1	1733	2346	0.7081689614660557	0.8683126483628091	1.416344324382999	0.7387041773231031	56.08454407152008	39.59809991539462	158.36753236814712	0.976338028169014	0.0378170605535768	0.0355637329441271	0.1120520645106593	-0.0624779975401341	0.0011212349818286	72.71843509187907	0.9601008990065092	5.259100182283641	0.1740844583458581	99.76630121177148	29.85327025546154	226	50	46.74282244753333	62.00391305132405	40.0	7.0	3.0	0.5238095238095238	9.0	0.225	0.4172669922669921	0.2635135135135135	203.02142857142852	0.2739830345093502			1.0	0.0	0.0		0.0	0.0	0.0		0.0
2446	[[3092, 32474], [3126, 32519]]	[3110.818884120172, 32496.384549356222]	1	1165	1610	0.6436583951346537	0.8678330306119766	1.30665505536804	0.7236024844720497	44.334127708226255	33.929480872623145	129.88225099390857	0.966804979253112	0.0524800391059425	0.0563226543688053	0.1612823110484015	-0.0736317164634591	0.0025467970971783	36.29848078641644	0.8983731936912193	4.511996034411999	0.2327266604186731	94.54763948497856	13.353387829722204	147	59	46.16959601885169	55.95194247225261	85.0	4.0	3.0	0.8333333333333334	17.0	0.2	0.2060872921429644	0.1198288159771754	52.48333333333327	0.0150554599349779			1.0	0.0	0.0		0.0	0.0	0.0		0.0
2447	[[3893, 32483], [3929, 32542]]	[3911.4751570531125, 32511.41233580811]	1	1751	2220	0.783587964059516	0.8276258249930549	1.6095780026559847	0.7887387387387388	60.21419276052372	37.40992524821011	163.05382386916236	0.970620842572062	0.0510095948984493	0.0576812609587413	0.2184718294492801	-0.0277350098112614	0.002130106827078	42.070963926670615	0.9061373589622044	4.645962421190642	0.2520233429825955	78.92118789263279	15.5788945504353	141	49	46.74282244753333	54.29370686598482	40.0	7.0	3.0	0.5238095238095238	10.0	0.25	0.3878815628815627	0.2280701754385964	16.857142857142854	0.0227491806439174			1.0	0.0	0.0		0.0	0.0	0.0		0.0
2448	[[3049, 32493], [3091, 32545]]	[3069.8344410876134, 32518.999395770392]	1	1655	2279	0.6023871189582348	0.8379750982497995	1.252812433152953	0.7261956998683633	51.6919361635223	41.26071452965165	157.53910524340094	0.9605339524085896	0.0345250394808469	0.0664346317123482	0.2341640786499873	-0.14580432584096	0.001165833594399	61.529962546816485	0.9017677158917512	4.884090897265536	0.1472275715989715	104.68036253776437	17.73735729970301	161	60	38.721914052135126	65.28964201877434	85.0	4.0	3.0	0.8333333333333334	17.0	0.2	0.2060872921429644	0.1198288159771754	52.48333333333327	0.0150554599349779			1.0	0.0	0.0		0.0	0.0	0.0		0.0
2454	[[3083, 32517], [3114, 32568]]	[3099.1571180555557, 32544.2890625]	1	1152	1664	0.8121192850827366	0.7773210904413715	1.7138211844735027	0.6923076923076923	50.44665780135802	29.435193273594397	136.46803743153546	0.9552238805970148	0.0529347493376311	0.0746615980703786	0.376393202250021	-0.083840803398436	0.0018809917355371	52.18181818181819	0.8321531512456015	4.504748376870023	0.1586768547351408	90.30989583333331	12.662086863513032	130	54	38.721914052135126	65.64242045200025	85.0	4.0	3.0	0.5	16.0	0.188235294117647	0.2247199229342085	0.1316614420062695	1188.0	0.3407917383820998			1.0	0.0	0.0		0.0	0.0	0.0		0.0
2455	[[3546, 32545], [3572, 32575]]	[3558.765273311897, 32559.96463022508]	1	622	837	0.6609439061432705	0.8987885725691881	1.3325598996500765	0.7431302270011948	32.53522152810126	24.415579019483367	93.25483399593904	0.9643410852713178	0.0718706220943104	0.0509541532130379	0.1614881924011354	-0.0159037657623425	0.0020127061019637	132.26395939086296	0.9217423494637996	5.159739055067264	0.1082242445560715	123.43890675241155	28.3829796620462	182	63	34.08134073283977	56.89476797449106	4.0	2.0	2.0	1.0	2.0	0.5	0.8333333333333333	0.75	0.0	0.0			1.0	0.0	0.0		0.0	0.0	0.0		0.0
2456	[[3713, 32548], [3761, 32616]]	[3737.0555284948855, 32580.129079396007]	1	2053	3381	0.8952335627353877	0.7072208361668509	2.2441792524182484	0.6072167997633836	76.99875747122705	34.3104310354246	190.99494936611663	0.9620431115276477	0.0414852480522267	0.052351317394476	0.2103310680905915	-0.0307303057515751	0.0007006658103537	135.99243951612902	0.97083892805686	5.727711658171392	0.1125073252084406	143.62347783731124	47.98267439979119	235	51	84.029779090094	84.029779090094	4.0	1.0	1.0		2.0	0.5	0.6666666666666666	0.6	0.0	0.0			1.0	0.0	0.0		0.0	0.0	0.0		0.0
2457	[[3326, 32559], [3359, 32589]]	[3341.2805662805663, 32575.30888030888]	1	777	1054	0.479913105505564	0.9072718361034928	1.1398401137878251	0.7371916508538899	33.834258089346555	29.68333688214504	103.7401153701776	0.9700374531835206	0.0611174595777843	0.0454657942390644	0.1572548944739744	-0.0253825266061041	0.0015992352421134	130.06836461126005	0.9466875135685692	5.306690003475267	0.1118164006172996	119.18404118404118	34.32839143209169	229	56	58.93871314700134	58.93871314700134	2.0	1.0	1.0		1.0	0.5	1.0	1.0	0.0	0.0			1.0	0.0	0.0		0.0	0.0	0.0		0.0
2461	[[3530, 32575], [3568, 32606]]	[3546.9817739975697, 32591.944106925883]	1	823	1248	0.8169914173288328	0.804279134079703	1.7341546838761035	0.6594551282051282	43.28313316683358	24.959211291399384	113.39696961967	0.9682352941176472	0.0532157161866407	0.0569309187035031	0.2014657274567254	-0.0306058693163152	0.0015231403862351	125.70922882427308	0.952347692266355	5.328972867744162	0.1310667742506689	110.98420413122722	35.7050628390069	187	49	34.08134073283977	65.696591298062	4.0	3.0	2.0	0.3333333333333333	1.0	0.25	1.0	1.0	2.0	0.6666666666666666			1.0	0.0	0.0		0.0	0.0	0.0		0.0
2464	[[3276, 32596], [3314, 32626]]	[3294.24973204716, 32610.83172561629]	1	933	1209	0.6093292546349321	0.9062837205664036	1.2611655568930682	0.771712158808933	38.8207292780746	30.78162820566636	113.7401153701776	0.97288842544317	0.0581467173829858	0.0325305678609989	0.1153483823406686	-0.0019878927288189	0.0012930123254064	164.9611973392461	0.9540177454242746	5.511574057424245	0.109102351581496	130.57127545551984	41.68126016910061	239	61	58.93871314700134	58.93871314700134	2.0	1.0	1.0		1.0	0.5	1.0	1.0	0.0	0.0			1.0	0.0	0.0		0.0	0.0	0.0		0.0
2469	[[3082, 32608], [3108, 32643]]	[3094.4945355191257, 32624.881147540982]	1	732	972	0.6909895625785353	0.8396231424308522	1.3833846807714976	0.7530864197530864	36.13088006776464	26.11773902803005	104.66904755831212	0.9593709043250328	0.0572395947295099	0.0566383493786597	0.1624057922394407	-0.0483341664414071	0.0033524904214559	70.875	0.8846910328290913	4.497432588575685	0.2417259472809964	52.37158469945355	17.71190705675389	118	30	41.294232079870326	66.41024675691716	85.0	5.0	4.0	0.6	15.0	0.1764705882352941	0.2403931386074241	0.1421319796954314	1235.0	0.3542742398164085			1.0	0.0	0.0		0.0	0.0	0.0		0.0
2470	[[3440, 32611], [3475, 32646]]	[3457.0167322834645, 32628.590551181103]	1	1016	1296	0.2702090581439719	0.9302226084690046	1.0386355011919386	0.7839506172839507	36.68284625467575	35.31830580851367	117.1543289325507	0.9731800766283524	0.0644838041810935	0.0364458508401788	0.131397412717292	0.0	0.0013973344439816	79.81326530612245	0.9629437687389584	5.291556246882172	0.1540593241802543	137.1811023622047	32.322420322087744	230	79	97.14252728425213	97.14252728425213	4.0	1.0	1.0		2.0	0.5	0.6666666666666666	0.6	0.0	0.0			1.0	0.0	0.0		0.0	0.0	0.0		0.0
2471	[[3583, 32613], [3622, 32640]]	[3603.32892998679, 32626.051519154556]	1	757	1120	0.8314035994273431	0.8070449575619328	1.7996324646295987	0.6758928571428572	41.86969504377858	23.26569222699382	108.5685424949238	0.966794380587484	0.0603817986555163	0.0585626548100973	0.2204025758701629	-0.0353608601462783	0.0017556041028072	82.81207133058984	0.9397308443154028	5.146184216945676	0.1408103530352048	119.59180977542933	25.9979896901054	187	61	65.86590587709412	72.78705054661823	4.0	2.0	2.0	1.0	2.0	0.5	0.8333333333333333	0.75	0.0	0.0			1.0	0.0	0.0		0.0	0.0	0.0		0.0
2474	[[3748, 32626], [3784, 32694]]	[3766.387168141593, 32658.873340707964]	1	1808	2553	0.8904549703109729	0.721625854645199	2.1974575424380824	0.7081864473168821	71.24238242307804	32.420368105967825	177.43860018001263	0.9678800856531048	0.0425466350722065	0.0447228540462721	0.1751932438442622	-0.0237164077472179	0.0007979178081829	138.5595169637723	0.9396700118530332	5.492991375554073	0.1090815002006124	133.8716814159292	33.59076850908963	232	56	30.692301622151916	59.82792972973033	4.0	3.0	2.0	0.3333333333333333	1.0	0.25	1.0	1.0	2.0	0.6666666666666666	77.58225185467269	77.58225185467269	4.0	1.0	1.0		2.0	0.5	0.6666666666666666	0.6	0.0
2475	[[3115, 32629], [3133, 32677]]	[3124.192196531792, 32653.573699421966]	1	692	931	0.9312510447751504	0.6573977104829846	2.744401088104764	0.7432867883995704	49.733895780219626	18.121948717986047	115.01219330881976	0.9427792915531336	0.0773131164988943	0.0746557089140707	0.2233490663913138	-0.0293176221142376	0.0044044126361413	53.78693623639191	0.5382317356951207	3.852349102826664	0.2251515178607838	70.44219653179191	8.625031445135917	122	57	41.294232079870326	62.688063260476255	85.0	5.0	4.0	0.9	15.0	0.1764705882352941	0.2303732973375828	0.1383855024711696	10.0	0.0028686173264486			1.0	0.0	0.0		0.0	0.0	0.0		0.0
2478	[[3384, 32847], [3419, 32897]]	[3402.442363112392, 32872.95461095101]	1	1388	1836	0.7397278100851874	0.8385246721638756	1.4860912050714763	0.7559912854030502	51.511843846953056	34.66263959517578	144.2253967444162	0.9706293706293706	0.0482325519632908	0.0470227450538747	0.1770636659375073	-0.0429294594506477	0.0029050626856921	22.06357516828721	0.9033846481114732	4.330164146428672	0.2332271480185679	81.42291066282421	10.817677903173246	126	52	43.73130120286183	70.27383140737973	85.0	5.0	4.0	0.4	16.0	0.188235294117647	0.2762817044067043	0.1561338289962825	566.0716481832153	0.1623842937989716			1.0	0.0	0.0		0.0	0.0	0.0		0.0
2479	[[3476, 32858], [3523, 32919]]	[3498.788327929597, 32889.333950903194]	1	2159	2976	0.7195498434618413	0.8348912552921158	1.440007560042076	0.7254704301075269	63.25018223773871	43.923507065400806	180.2670273047588	0.9681614349775785	0.0406530158446745	0.048227778646557	0.1323611550020365	-0.0723983038751915	0.0010431142520516	79.79542203147352	0.9328446885539724	5.080218983338173	0.1416266362707611	99.05419175544232	24.130556770666317	194	53	42.22226368108274	67.299553350504	85.0	5.0	4.0	0.5	17.0	0.2	0.2572925236528178	0.1431005110732538	160.6462976996344	0.0460832753010999			1.0	0.0	0.0		0.0	0.0	0.0		0.0
2480	[[3134, 32866], [3161, 32902]]	[3148.4175588865096, 32882.81156316916]	1	467	1036	0.9500442269165512	0.564252192940245	3.203944078062956	0.4507722007722007	44.23399182449173	13.806106082611391	101.98275605729688	0.9265873015873016	0.0570500103398533	0.0826967386924481	0.2239970778764172	-0.077112310221717	0.0029421308815575	71.22325581395349	0.960332993679783	4.820379169508327	0.1463588928308692	83.93576017130621	23.579292298087967	168	48	58.60740288639774	65.35238651353471	85.0	3.0	3.0	0.3333333333333333	11.0	0.1294117647058823	0.235773122380265	0.1724845995893223	1728.0	0.495697074010327			1.0	0.0	0.0		0.0	0.0	0.0		0.0
2483	[[3404, 32885], [3452, 32937]]	[3427.9941582580987, 32908.44450345194]	1	1883	2597	0.4840703357803496	0.84994948362611	1.142819147770996	0.7250673854447439	52.67865618085259	46.095356630661406	166.8528137423857	0.9636642784032752	0.0413442218848715	0.0558734527201912	0.1341640786499874	-0.0624695047554424	0.001117109350268	66.04647348277747	0.9274036006953114	5.032105134320195	0.1501100817584784	89.02336696760489	21.13385722777972	164	42	36.69222259374718	62.74824473349512	85.0	6.0	4.0	0.5333333333333333	16.0	0.188235294117647	0.2814120898942327	0.1575984990619137	366.146035387366	0.1050332861122679			1.0	0.0	0.0		0.0	0.0	0.0		0.0
2485	[[3173, 32901], [3209, 32947]]	[3190.72355944566, 32923.37053245806]	1	1371	1739	0.6334496914959025	0.8310484695313721	1.2923505253751495	0.7883841288096607	47.72135131462298	36.926012237098135	143.98275605729688	0.9587412587412588	0.0451294291296309	0.0579946544544229	0.1792433051117523	-0.0818252675314901	0.0014700093525274	53.85034013605442	0.9235135978934564	4.918520116566279	0.1724832074844675	93.545587162655	18.688780940534297	149	47	42.817912581477216	59.801405199216674	85.0	4.0	3.0	0.5	12.0	0.1411764705882353	0.2450740397168967	0.1761006289308176	1234.464041514041	0.3541204938365004			1.0	0.0	0.0		0.0	0.0	0.0		0.0
2486	[[3131, 32912], [3170, 32986]]	[3152.9774278215223, 32952.261417322836]	1	1905	3000	0.8548980365631853	0.4100441094516893	1.9275397135831616	0.635	74.51572751686217	38.65846549970306	241.62236636408616	0.8141025641025641	0.0314442687708489	0.1029844691981322	0.2431737805652105	-0.2717140347272574	0.0012223444566678	132.75907590759076	0.9519116617426708	5.2648332335443335	0.1476127593103136	84.80629921259843	36.56945015623519	220	41	47.53371099395192	63.15171316514329	85.0	3.0	3.0	0.6666666666666666	12.0	0.1411764705882353	0.2339629286057854	0.1739130434782608	468.9603174603173	0.1345267692083526			1.0	0.0	0.0		0.0	0.0	0.0		0.0
2487	[[3433, 32913], [3464, 32960]]	[3450.038286235187, 32937.77666362808]	1	1097	1536	0.7456454392298291	0.7955057362892063	1.5007287975641743	0.7141927083333334	46.29654879667975	30.849377230465254	131.63961030678928	0.9522569444444444	0.0494926839544347	0.0814632350323129	0.2236067977499789	-0.1788854381999831	0.0023126566050929	36.601145038167935	0.8755027117431109	4.470205359852368	0.214122975329902	83.90793072014586	12.159742784229014	137	55	36.69222259374718	61.50771296213571	85.0	7.0	4.0	0.3809523809523809	16.0	0.188235294117647	0.2863724073545501	0.1575984990619137	267.6116701453402	0.0767675473738784			1.0	0.0	0.0		0.0	0.0	0.0		0.0
2488	[[3200, 32918], [3253, 32983]]	[3225.2138637258763, 32948.743599842455]	1	2539	3564	0.7653626513639771	0.7160029334699046	1.553761877630456	0.7124017957351291	72.20544372903109	46.47137040017165	211.09545442950497	0.9226017441860463	0.0325961032989246	0.0779233625396155	0.1966254864397668	-0.1813164391428774	0.0007938042910707	95.01944106925882	0.9304869971044236	5.246164006495798	0.1435357511907093	92.66404096100828	25.91021570806572	180	41	42.817912581477216	68.06951992278259	85.0	5.0	3.0	0.4	13.0	0.1529411764705882	0.2612042719185576	0.1768421052631578	977.7043228013812	0.2804659560531788			1.0	0.0	0.0		0.0	0.0	0.0		0.0
2489	[[3333, 32917], [3382, 32967]]	[3357.383848454636, 32941.54037886341]	1	2006	2550	0.5887767956650553	0.904379437437929	1.2371710515548604	0.7866666666666666	56.27046401114708	45.48317222620679	166.95331880577402	0.9809290953545232	0.0419528007399662	0.036831850597279	0.1191970833203474	-0.0232912583535763	0.0009918825753363	101.89872122762146	0.9143197072381486	5.111196500930553	0.1455550684393534	92.84496510468594	24.260434580108647	180	39	51.32797285425637	74.51212362487163	85.0	5.0	4.0	0.4	15.0	0.1764705882352941	0.283163529592101	0.1686746987951807	1082.3080142539104	0.3104727522243001			1.0	0.0	0.0		0.0	0.0	0.0		0.0
2490	[[3468, 32928], [3522, 32983]]	[3494.546791990192, 32956.361258684105]	1	2447	3080	0.4424823390067354	0.8369212770008777	1.1151041522260414	0.7944805194805195	59.257800107256834	53.14104515615216	191.68124086713192	0.96187106918239	0.0367626527723288	0.0740658582548975	0.2341640786499873	-0.2050612271556985	0.0007454774252432	87.17937971500419	0.959196096378894	5.403647894163319	0.1320772235186778	107.71597874948915	32.38659510970105	221	36	42.20047990917966	57.46431701821778	85.0	6.0	4.0	0.4666666666666667	17.0	0.2	0.2648322061925004	0.144578313253012	219.35005083921843	0.0629231356394774			1.0	0.0	0.0		0.0	0.0	0.0		0.0
2492	[[3244, 32935], [3286, 33014]]	[3264.879429892142, 32974.80354391372]	1	2596	3440	0.8690013606439706	0.7624154465136003	2.020978990912418	0.7546511627906977	81.87567172460618	40.5128762311584	206.85281374238568	0.9730134932533732	0.0318226807318252	0.0372688947398018	0.0897925342772127	-0.0366625260259786	0.0009860580677937	78.25914149443562	0.9315112356040542	5.094612950354918	0.1584166526020185	97.32896764252696	23.63251544913276	185	39	47.02247889220808	62.51050152137352	85.0	5.0	3.0	0.5	13.0	0.1529411764705882	0.2671566528709386	0.1783439490445859	771.5783376753966	0.2213362988168091			1.0	0.0	0.0		0.0	0.0	0.0		0.0
2493	[[3651, 32937], [3677, 32981]]	[3663.7370786516854, 32960.34157303371]	1	890	1215	0.8212150239118827	0.8067722591861433	1.7524832570199207	0.7325102880658436	44.73424331759014	25.526202968500968	117.74011537017762	0.961123110151188	0.0574787922128155	0.0624974389725477	0.2520321953221454	-0.0381966011250105	0.0015503658835474	97.0414201183432	0.931032916667056	5.136572680147998	0.1277888473947193	102.27191011235956	25.9315910272664	198	45	32.87092475317575	36.07908031897939	85.0	2.0	2.0	1.0	20.0	0.2352941176470588	0.1690619859157009	0.1071428571428571	0.0	0.0			1.0	0.0	0.0		0.0	0.0	0.0		0.0
2494	[[3291, 32941], [3328, 32978]]	[3309.620517928287, 32960.33466135458]	1	1004	1444	0.7682521553226869	0.8445408587450441	1.5621403489710888	0.6952908587257618	44.79251934868263	28.67381242548753	122.2253967444162	0.958930276981853	0.05872810820645	0.0435882020920485	0.138395477900467	-0.0445021030082752	0.001519574433428	69.47101449275362	0.9536805170174768	5.205277680789978	0.1402595030184857	113.06972111553785	26.957712190313355	178	54	47.02247889220808	65.56658089289915	85.0	5.0	3.0	0.3	14.0	0.1647058823529411	0.2776918517989947	0.1753653444676409	1355.1152871490967	0.3887307192051339			1.0	0.0	0.0		0.0	0.0	0.0		0.0
2495	[[3620, 32947], [3643, 32985]]	[3631.251215559157, 32965.35818476499]	1	617	936	0.8809122587783107	0.7526352490666208	2.112915857704608	0.6591880341880342	40.84942397886884	19.33319958289589	101.49747468305831	0.9565891472868217	0.0641646456442352	0.0606770900220567	0.2111451619202307	-0.052786404500042	0.0024544725278672	60.57785467128028	0.9146712273667964	4.709598492811262	0.1745082646661253	119.50405186385736	17.84410429628493	166	75	32.87092475317575	58.76292368471433	85.0	3.0	2.0	0.3333333333333333	19.0	0.2235294117647059	0.203643504031883	0.1191489361702127	395.0	0.1133103843947217			1.0	0.0	0.0		0.0	0.0	0.0		0.0
2497	[[3525, 32962], [3550, 32987]]	[3538.368308351178, 32975.25053533191]	1	467	676	0.7013498126273544	0.9018055128608788	1.402884107679092	0.6908284023668639	29.10449939851824	20.74618939597814	80.66904755831213	0.9628865979381444	0.0850307299451727	0.0559969476821473	0.2299459138503331	0.0154351746893807	0.0035016274083329	35.471655328798185	0.883398040121727	4.433939698763455	0.1979910853026769	100.05139186295504	13.026473340804555	139	71	42.12056886596898	73.49610915314263	85.0	5.0	4.0	0.5	18.0	0.2117647058823529	0.2452607227817312	0.1329113924050632	472.6071675858769	0.1355729109540668			1.0	0.0	0.0		0.0	0.0	0.0		0.0
2498	[[2978, 32968], [3008, 33007]]	[2993.6222732491387, 32986.55109070034]	1	871	1240	0.7277301095780258	0.8254057337871054	1.4580158351812151	0.7024193548387097	40.873644269131766	28.03374509581484	115.1543289325507	0.9385775862068966	0.0584571081058226	0.0579526607774512	0.1544383963250475	-0.0666666666666666	0.002405290770837	73.77015643802648	0.9115962029099864	4.827296122710767	0.1799267138169827	70.18828932261768	21.330570779321192	151	39			1.0	0.0	0.0		0.0	0.0	0.0		0.0	0.0			1.0	0.0	0.0		0.0	0.0	0.0		0.0
2500	[[3402, 32980], [3454, 33035]]	[3426.8812615955476, 33008.0918367347]	1	2156	2968	0.7042206112690068	0.8754050008136721	1.40848796264203	0.7264150943396226	62.34288324964746	44.26227621619513	175.92388155425115	0.9786654561960962	0.0350708243880033	0.0358385213093958	0.0997729765551487	-0.0485071250072665	0.0010884353741496	61.17666666666667	0.9355202184457604	5.055690641473393	0.1594691944445339	92.22680890538034	21.66165540021742	153	40	44.1217632756964	63.89762367731886	85.0	6.0	4.0	0.4666666666666667	16.0	0.188235294117647	0.2766501851323279	0.1558441558441558	209.54783075538063	0.0601112538024614			1.0	0.0	0.0		0.0	0.0	0.0		0.0
2501	[[3648, 32981], [3684, 33022]]	[3667.8767676767675, 32999.4101010101]	1	990	1554	0.8215041695217105	0.749787023384408	1.7537628947643311	0.637065637065637	48.27234740122472	27.525013526820853	128.8111831820431	0.9313264346190028	0.0522343545756318	0.0635938381783148	0.1843110489050429	-0.1009495923842823	0.0014687817123324	80.09493670886076	0.9301727452267972	5.100396933528414	0.1552517881830598	125.78181818181818	23.60925329481344	183	68	39.28723588478303	62.249360143816126	85.0	3.0	2.0	0.3333333333333333	20.0	0.2352941176470588	0.1789826208363358	0.1075544174135723	243.0	0.0697074010327022			1.0	0.0	0.0		0.0	0.0	0.0		0.0
2502	[[3487, 32983], [3517, 33013]]	[3502.763124199744, 32997.75416133163]	1	781	961	0.2851748209728899	0.9101780321636548	1.0433234648709837	0.8126951092611863	32.29112264606416	30.950250553463057	103.84062043356596	0.9701863354037268	0.0562056188471732	0.0554802026356138	0.1576029287260571	-0.1331508147231109	0.0024426666666666	23.86	0.9350468154609626	4.566794161543771	0.2201513181188794	115.87323943661973	13.661934870655022	158	90	42.12056886596898	53.73232474248044	85.0	6.0	4.0	0.6	17.0	0.2	0.2633299386188042	0.1443298969072164	105.31077750937256	0.0302096321025165			1.0	0.0	0.0		0.0	0.0	0.0		0.0
2503	[[3337, 32989], [3372, 33032]]	[3354.911458333333, 33009.953125]	1	1152	1584	0.6127966685463863	0.8692017432259832	1.265437349423966	0.7272727272727273	43.3282731003152	34.23976154966381	129.0538238691624	0.964824120603015	0.0446442894690359	0.0603773227476576	0.173397133184723	-0.1341640786499874	0.0024876513443417	20.847472924187727	0.916079759364163	4.418605143778002	0.2137646896832836	91.77951388888889	11.150797046117194	125	63	37.68117169683629	57.86365232880812	85.0	6.0	4.0	0.2666666666666666	15.0	0.1764705882352941	0.2867349581635295	0.1666666666666666	448.7616424458557	0.1287325422965736			1.0	0.0	0.0		0.0	0.0	0.0		0.0
2507	[[3270, 33011], [3291, 33056]]	[3281.4545454545455, 33032.1087928465]	1	671	1012	0.9051006566797732	0.6478709840788539	2.3518489919655625	0.6630434782608695	45.225259282043545	19.229661188512974	114.08326112068524	0.9267955801104972	0.0417046382403127	0.0877500071278181	0.2490198182330149	-0.1893398282201787	0.00205056	129.752	0.8412169466837904	4.830102066084393	0.1140239558775008	112.14008941877796	20.254006672288945	162	53	38.78690573235368	54.11901705176943	85.0	6.0	3.0	0.4	14.0	0.1647058823529411	0.2715410581482012	0.1696969696969697	299.85361124330177	0.0860165264610733			1.0	0.0	0.0		0.0	0.0	0.0		0.0
2510	[[3222, 33015], [3267, 33063]]	[3243.376905041032, 33039.49237983587]	1	1706	2254	0.4432938421030745	0.8996570077858173	1.1156028319771076	0.7568766637089619	49.419086828843376	44.29810091218688	154.36753236814712	0.978211009174312	0.0433517089811031	0.043423682336814	0.1425236033312863	-0.061027814823988	0.0010813472515969	60.92637296318648	0.9264947211264418	5.03498276680916	0.1378003891939857	95.57209847596718	20.295496296526164	156	42	38.78690573235368	69.2139890818516	85.0	5.0	3.0	0.3	14.0	0.1647058823529411	0.2479819122676264	0.1596958174904943	219.961655011655	0.0630985814720754			1.0	0.0	0.0		0.0	0.0	0.0		0.0
2512	[[3457, 33018], [3489, 33056]]	[3472.7759162303664, 33037.223036649215]	1	955	1287	0.7093821088109663	0.8831825973541605	1.418793693583434	0.7420357420357421	41.597208233874426	29.31871520292196	116.5685424949238	0.9705284552845528	0.0566252230349296	0.0392509528210428	0.1427679385219145	-0.0014132229924457	0.0017519688793119	70.06331877729258	0.9286154955298196	4.938616172262066	0.1615988458024883	122.46387434554974	22.11274072264525	163	63	21.35519854839623	56.8018681210835	85.0	6.0	4.0	0.6	17.0	0.2	0.2609489862378518	0.1433447098976109	119.66668608593504	0.0343277929104805			1.0	0.0	0.0		0.0	0.0	0.0		0.0
2513	[[3321, 33023], [3362, 33067]]	[3340.92873388931, 33044.943896891586]	1	1319	1890	0.7264443330159924	0.8371447298734113	1.455126842493358	0.6978835978835979	49.60972866971657	34.093061320146056	140.71067811865476	0.9620714806710432	0.0464587927906696	0.0577972390302749	0.1581138830084189	-0.0624401366044561	0.0017534607128686	34.77864992150707	0.9223814828296342	4.679878830709037	0.1943415738810185	97.02501895375283	14.986933261787492	161	61	30.04304947705185	45.563186209253296	85.0	8.0	4.0	0.5	15.0	0.1764705882352941	0.278600037528609	0.1606118546845124	161.02359660915127	0.0461915079200089			1.0	0.0	0.0		0.0	0.0	0.0		0.0
2514	[[3383, 33026], [3412, 33056]]	[3397.905333333333, 33041.365333333335]	1	750	930	0.5731124306010518	0.8683024404546295	1.220290876360629	0.8064516129032258	34.33050214361989	28.13304828272296	104.18376618407356	0.9603072983354674	0.050703447618894	0.0519096161312738	0.1895644732458104	-0.0509497083648166	0.0023966991707304	36.87343532684284	0.9234646179995534	4.69157319110822	0.1880705478503054	101.52933333333333	16.07038081551136	155	66	35.22577268607094	51.23567952287491	85.0	7.0	4.0	0.4285714285714286	16.0	0.188235294117647	0.2736739946561374	0.1521739130434782	202.9833060643853	0.0582281428756125			1.0	0.0	0.0		0.0	0.0	0.0		0.0
2516	[[3301, 33036], [3327, 33079]]	[3313.427083333333, 33057.03703703704]	1	864	1188	0.8160031462787465	0.8023627355932238	1.7299617597509864	0.7272727272727273	43.837868430278775	25.34036846952552	116.32590180780451	0.9621380846325168	0.0656824839276798	0.0738621368822311	0.236223347491157	-0.0736317164634591	0.001424747174301	227.47560975609755	0.9009892716848652	5.305672904357323	0.0847186041013241	108.52430555555556	33.10035752826891	213	47	30.04304947705185	47.47248368241994	85.0	6.0	4.0	0.4666666666666667	15.0	0.1764705882352941	0.2645977699549129	0.1581920903954802	102.88867962269796	0.0295148249061095			1.0	0.0	0.0		0.0	0.0	0.0		0.0
2517	[[3480, 33046], [3493, 33062]]	[3486.464285714286, 33053.614285714284]	1	140	238	0.9010179377393396	0.8008421513766658	2.305306334388493	0.5882352941176471	20.294588923151387	8.80342391829446	46.8700576850888	0.9523809523809524	0.1322270745028011	0.0859843128886667	0.2979319562464845	0.0259840178266699	0.0085266706325599	123.30081300813008	0.7466902943437422	4.124597745374482	0.0925729474639235	100.33571428571427	16.069763405799332	141	69	21.35519854839623	67.52688444662452	85.0	6.0	4.0	0.5333333333333333	17.0	0.2	0.2553934306822963	0.1411764705882353	176.06443689033625	0.0505061494235043			1.0	0.0	0.0		0.0	0.0	0.0		0.0
2518	[[3132, 33047], [3156, 33092]]	[3143.4079320113315, 33072.322946175635]	1	706	1150	0.8927752454782444	0.5586597735223506	2.219744282148022	0.6139130434782609	46.70174420825933	21.03924518866946	126.01828996322963	0.8506024096385543	0.058568376584057	0.1050905009409657	0.2837194136991329	-0.2149162862899169	0.0019421487603305	89.44242424242425	0.9371285623190324	5.076671896754581	0.1421320260947147	115.31303116147308	25.803897088935347	184	62	41.13336145351264	41.13336145351264	85.0	1.0	1.0		16.0	0.188235294117647	0.156894808234094	0.1217391304347826	0.0	0.0			1.0	0.0	0.0		0.0	0.0	0.0		0.0
2519	[[3165, 33053], [3202, 33112]]	[3183.118469015796, 33083.047995139736]	1	1646	2280	0.7837937956226925	0.8161605770065126	1.610251080347435	0.7219298245614035	58.238092830613326	36.167088189779456	159.1959594928933	0.9705188679245284	0.0427315807799445	0.0525363600628259	0.1894427190999915	-0.0894427190999916	0.0011401783257984	100.88146279949558	0.9405332504483442	5.199293414736271	0.1359917010956832	96.19076549210206	28.713886924799684	209	36	41.13336145351264	57.7425154070482	85.0	2.0	1.0	0.0	15.0	0.1764705882352941	0.1935990927062353	0.1383855024711696	83.0	0.0238095238095238			1.0	0.0	0.0		0.0	0.0	0.0		0.0
2520	[[3720, 33058], [3744, 33086]]	[3732.820652173913, 33072.067028985504]	1	552	725	0.5519001596793498	0.9039840363994196	1.199169893464752	0.7613793103448275	29.11719869527731	24.281128849181844	87.59797974644665	0.9583333333333334	0.0771583779505991	0.0632899972731122	0.2167271025619223	-0.056645546577995	0.0022410786424839	103.01720841300192	0.8995790369463226	4.9386404146505765	0.0994420219988657	115.07971014492752	22.634000842071263	166	59	54.54325848134375	76.91657807680906	85.0	3.0	2.0	0.3333333333333333	21.0	0.2470588235294117	0.1586681413762903	0.0976744186046511	164.0	0.0470453241537578			1.0	0.0	0.0		0.0	0.0	0.0		0.0
2521	[[3371, 33056], [3421, 33096]]	[3395.6009821976672, 33076.51565377532]	1	1629	2091	0.5902348003532251	0.8738614468933537	1.2388018274646462	0.7790530846484935	50.89016276215215	41.08014828029828	153.0538238691624	0.9702203692674212	0.0428618189705251	0.0613607594972202	0.2052668077979448	-0.0827879169304955	0.0023499609793856	22.31045340050378	0.9243996476387872	4.509831629497965	0.2484449192502816	87.47329650092081	12.489555818415145	136	57	34.10904797483339	52.01808224255326	85.0	6.0	4.0	0.6	16.0	0.188235294117647	0.2494109561073846	0.1458333333333333	76.10148148774073	0.0218306028364144			1.0	0.0	0.0		0.0	0.0	0.0		0.0
2524	[[3316, 33072], [3339, 33098]]	[3328.287878787879, 33085.163636363635]	1	330	648	0.8910110653763597	0.6904761818724143	2.202732508396824	0.5092592592592593	31.11595614986281	14.126071155371193	77.49747468305833	0.9090909090909092	0.0770973874688106	0.0837237897115969	0.2395380354918801	-0.0155917474971098	0.0041934886557962	74.43564356435644	0.871775330202494	4.479368593939408	0.1669616158517438	90.05151515151515	16.618183199610932	149	47	31.81114319261227	49.145190922264746	85.0	6.0	4.0	0.6666666666666667	15.0	0.1764705882352941	0.2507939150796293	0.1535648994515539	73.57824952824949	0.0211067841446498			1.0	0.0	0.0		0.0	0.0	0.0		0.0
2525	[[3767, 33077], [3798, 33115]]	[3782.107843137255, 33095.42810457516]	1	918	1248	0.6564872067862934	0.8971181592772386	1.325667163461085	0.7355769230769231	39.39595546768573	29.71783306816605	113.39696961967	0.9683544303797468	0.0647505371609127	0.0354555856528253	0.1236942178939665	0.0	0.0013809777115115	116.48236632536974	0.9399342721041656	5.299860750434138	0.1070837411921911	118.42701525054466	30.74830370689771	203	59	45.61969319571332	50.08147583852853	85.0	2.0	2.0	1.0	22.0	0.2588235294117647	0.1346811385884251	0.0891719745222929	0.0	0.0			1.0	0.0	0.0		0.0	0.0	0.0		0.0
2528	[[3354, 33095], [3399, 33114]]	[3375.23417721519, 33103.876582278484]	1	632	920	0.9214185099658886	0.6376968577226005	2.5735279255583503	0.6869565217391305	46.819404810870175	18.192693518455712	111.59797974644664	0.9280469897209984	0.0678152040605871	0.0746685235452461	0.2670541041879946	-0.0235288937934374	0.0020131146140373	76.50490196078431	0.957156991036248	5.082538491221787	0.150172877105106	98.87183544303798	29.581538746418047	208	52	25.748224713628986	49.01628386456705	85.0	5.0	4.0	0.8	16.0	0.188235294117647	0.2363440626833481	0.1435897435897435	2.6886318989916727	0.000771265604989			1.0	0.0	0.0		0.0	0.0	0.0		0.0
2530	[[3349, 33117], [3375, 33136]]	[3362.3897435897434, 33126.192307692305]	1	390	540	0.7068140392171962	0.9047793597128924	1.4136285628136545	0.7222222222222222	26.570191231418026	18.795737388422115	73.59797974644667	0.9605911330049262	0.0862287169688534	0.0498849660029036	0.1611451619202307	-0.0025674841503494	0.00327246165084	93.46216216216216	0.8622188602300637	4.656776441656291	0.1505120108579421	71.32307692307693	19.10371774179532	137	37	25.748224713628986	61.52466091282251	85.0	5.0	4.0	0.8	16.0	0.188235294117647	0.2339914549735976	0.1428571428571428	4.902331002331002	0.0014062911653273			1.0	0.0	0.0		0.0	0.0	0.0		0.0
2532	[[3757, 33125], [3788, 33154]]	[3772.5894465894467, 33140.04375804376]	1	777	960	0.3112966235047634	0.95235606268036	1.0522851035235448	0.809375	32.28839103565973	30.684071196620604	101.25483399593904	0.9773584905660376	0.0706230041837718	0.0319764612623591	0.1397388778187337	0.0013021223574288	0.0019336605681987	63.68406961178045	0.94535118736437	5.022675102193586	0.1702324696637839	130.73359073359077	23.844731907593022	187	69	45.61969319571332	62.18748207386047	85.0	2.0	2.0	1.0	22.0	0.2588235294117647	0.1346811385884251	0.0891719745222929	0.0	0.0	85.69365042314693	92.15465476681707	3.0	2.0	1.0	0.0	1.0	0.3333333333333333	1.0	1.0	1.0
2545	[[3247, 33214], [3279, 33244]]	[3263.971168437026, 33227.82701062215]	1	659	1023	0.8275293211740934	0.7644225616035846	1.7811897482593435	0.6441837732160313	39.02762537976199	21.9109869781709	104.08326112068524	0.9387464387464388	0.0542152856165395	0.0706569981639184	0.2000145191879284	-0.083343656004021	0.0040873869122479	23.37579617834395	0.8808767365755088	4.247398602710413	0.2852152995373078	89.95751138088012	9.933527959481346	117	57	52.52535272786236	64.20399029664445	40.0	4.0	3.0	0.6666666666666666	11.0	0.275	0.282186332186332	0.1638655462184874	1.1666666666666663	0.0015744489428699			1.0	0.0	0.0		0.0	0.0	0.0		0.0
2546	[[3406, 33216], [3452, 33245]]	[3430.258570029383, 33229.95298726739]	1	1021	1410	0.7997239760056858	0.8127976601886315	1.6656454712640003	0.724113475177305	46.71941925929334	28.048837561957043	125.63961030678928	0.9677725118483412	0.0582345153855393	0.0606278067705406	0.2121320343559642	-0.0277350098112614	0.0015284154678094	73.12727272727273	0.9628756181524232	5.176127477247095	0.1427441881920291	118.69539666993144	30.94145158860108	215	53	47.468702646372826	47.468702646372826	40.0	1.0	1.0		11.0	0.275	0.2223572723572724	0.1578947368421052	0.0	0.0			1.0	0.0	0.0		0.0	0.0	0.0		0.0
2547	[[3288, 33217], [3351, 33261]]	[3321.5807437595518, 33238.173713703516]	1	1963	2880	0.8411426007477133	0.7445108154995725	1.8490666362572248	0.6815972222222222	68.3304302796232	36.9540117915565	182.02438661763952	0.9608418991678904	0.0278153272509159	0.0598678555580478	0.1325138051603778	-0.1766073760449011	0.0008149564903482	121.47497393117833	0.949175711319276	5.456874255414156	0.1247988071674931	98.3367294956699	34.42888542645963	207	36	40.49453206522298	52.17275409597048	40.0	4.0	3.0	0.8333333333333334	11.0	0.275	0.282186332186332	0.1638655462184874	0.3333333333333333	0.0004498425551057			1.0	0.0	0.0		0.0	0.0	0.0		0.0
2550	[[3816, 33225], [3866, 33290]]	[3841.4821362799266, 33257.511233885816]	1	2715	3366	0.6565364075237161	0.857751059926147	1.3257424218005245	0.8065953654188949	68.08791910300602	51.35833174179799	199.43860018001263	0.9655049786628734	0.0398028357997927	0.0610262849952516	0.1796343700990706	-0.09732331063124	0.0006970015537534	104.35107587768968	0.95103289160472	5.436814889009975	0.1278938703157339	117.52338858195212	32.349776143122625	233	41	43.77614767386973	59.27960622584382	23.0	3.0	3.0	1.0	9.0	0.391304347826087	0.3172799422799424	0.205607476635514	0.0	0.0	62.531954018069705	69.17839604093116	7.0	2.0	2.0	0.0	2.0	0.2857142857142857	0.6666666666666666	0.6	2.0
2552	[[3199, 33230], [3248, 33284]]	[3222.0545267489715, 33259.47993827161]	1	1944	2750	0.4813466536044399	0.7915080643266811	1.140861849288084	0.7069090909090909	53.98842494754303	47.32249130885801	175.6812408671319	0.9423170140571984	0.0354227594413323	0.0896662997440736	0.3130495168499705	-0.14580432584096	0.0012460791475099	43.80286168521463	0.9420410716183328	4.978945210614038	0.1709463682456595	97.18106995884774	19.3131847884837	171	45	52.52535272786236	79.95587982554521	40.0	3.0	3.0	0.6666666666666666	10.0	0.25	0.2919210419210416	0.1848341232227488	7.108547008546999	0.0095931808482415			1.0	0.0	0.0		0.0	0.0	0.0		0.0
2553	[[3864, 33239], [3909, 33279]]	[3885.2501878287003, 33258.35311795642]	1	1331	1886	0.7196609831704432	0.7227487604224574	1.4402464324813529	0.7057264050901378	49.9296875468511	34.66746135994858	152.12489168102786	0.9172984148862852	0.0375540118817327	0.0836468566436913	0.213828541957739	-0.1329669050892128	0.0013271416232373	56.83021806853581	0.935503651372361	5.020311104321493	0.1711450273629415	92.01277235161533	20.837152258705093	159	44	43.77614767386973	46.528917358493736	23.0	3.0	3.0	1.0	9.0	0.391304347826087	0.3172799422799424	0.205607476635514	0.0	0.0	68.16663489422857	74.21478803006443	7.0	2.0	2.0	0.0	2.0	0.2857142857142857	0.6666666666666666	0.6	2.0
2556	[[3391, 33253], [3440, 33298]]	[3415.9586374695864, 33275.21654501217]	1	1644	2300	0.6852450190706131	0.8512919829060036	1.373036771102675	0.7147826086956521	54.06881300865492	39.37899854293974	155.78174593052023	0.9727810650887574	0.0424446710268514	0.0492630705819572	0.1602981288562773	-0.0646968902724716	0.0013886256443833	43.75969962453066	0.9331765300676866	4.891581351691693	0.195055113988993	77.49817518248175	17.98385655043801	135	40	47.468702646372826	67.34356810713959	40.0	4.0	3.0	0.5	10.0	0.25	0.3068783068783066	0.1866028708133971	38.0	0.0512820512820512			1.0	0.0	0.0		0.0	0.0	0.0		0.0
2557	[[3310, 33268], [3335, 33293]]	[3323.366088631985, 33280.094412331404]	1	519	676	0.4962926678732434	0.89012334727305	1.151867672309323	0.7677514792899408	27.77389617229931	24.1120545701372	85.59797974644667	0.9575645756457564	0.0671192906393002	0.0769792540681468	0.2332036228206211	-0.1335058416952286	0.0024645236145797	95.42393509127788	0.9372279660053896	5.012423630503174	0.1232015964383206	112.7552986512524	26.98425727193068	201	60	14.525894098616304	46.43370621230814	40.0	7.0	4.0	0.5238095238095238	10.0	0.25	0.3538868538868537	0.1911764705882352	30.029059829059825	0.0405250470027797			1.0	0.0	0.0		0.0	0.0	0.0		0.0
2558	[[3889, 33268], [3945, 33317]]	[3917.851817334576, 33292.16728797763]	1	2146	2850	0.4678653640908685	0.8622151189072035	1.1314780277883558	0.7529824561403509	55.78054471624003	49.29883156924532	176.8528137423857	0.9719202898550724	0.0339302453406344	0.0589117389198716	0.2236067977499789	-0.1	0.0009986272577622	68.4057279236277	0.9442315260903178	5.173416689097787	0.1525839199292465	94.45013979496738	24.620239260574458	192	43	46.970888225170896	67.59679603825236	23.0	4.0	3.0	0.6666666666666666	8.0	0.3478260869565217	0.3845779220779221	0.25	19.0	0.0822510822510822	88.89999373998398	88.89999373998398	7.0	1.0	1.0		3.0	0.4285714285714285	0.5555555555555556	0.5	0.0
2559	[[3304, 33271], [3314, 33283]]	[3309.232876712329, 33276.739726027394]	1	73	143	0.5635833857558215	0.5731659262364758	1.210567021535588	0.5104895104895105	11.7242017465773	9.684884469845631	40.00609665440987	0.7684210526315789	0.0618679679874029	0.1784221419249456	0.3910174725559474	-0.3236067977499789	0.018159433671899	73.24561403508773	0.9601910336186364	3.7755207770920696	0.1596300473941149	119.87671232876713	24.62093173708454	169	83	14.525894098616304	47.23985087716632	40.0	7.0	4.0	0.5238095238095238	10.0	0.25	0.3496133496133494	0.1902439024390244	27.02905982905982	0.0364764640068283			1.0	0.0	0.0		0.0	0.0	0.0		0.0
2560	[[3332, 33273], [3367, 33325]]	[3351.0841799709724, 33299.11393323658]	1	1378	1908	0.753917730722791	0.7589193640222579	1.5221422094472687	0.7222222222222222	52.67607445665318	34.60653947424617	151.0538238691624	0.9483826565726085	0.0393755134966888	0.0698598558090746	0.1811222430289014	-0.2066717286800408	0.001187611249555	62.69509433962264	0.957225638658049	5.226798197746925	0.1707452335305291	110.07402031930334	26.7459212457808	187	43	33.61598969149684	51.03391317017636	40.0	6.0	4.0	0.6	10.0	0.25	0.3410663410663409	0.1902439024390244	14.91666666666665	0.0201304543409806			1.0	0.0	0.0		0.0	0.0	0.0		0.0
2562	[[3840, 33284], [3884, 33322]]	[3864.047923322684, 33302.35063897764]	1	1252	1755	0.5843402142191165	0.8177007632537946	1.2322725446646534	0.7133903133903133	45.16929454449824	36.65527949970715	138.71067811865476	0.9441930618401206	0.0494218338307603	0.068398777805361	0.1895644732458104	-0.1414213562373095	0.0015308338578172	58.75309661436829	0.8870656960026518	4.771428128980853	0.1475996244377544	78.58945686900958	16.078108587248295	124	42	48.83971617644058	51.78737162745266	23.0	4.0	3.0	0.6666666666666666	8.0	0.3478260869565217	0.3845779220779221	0.25	19.0	0.0822510822510822	35.24381426282177	35.24381426282177	7.0	1.0	1.0		3.0	0.4285714285714285	0.5555555555555556	0.5	0.0
2563	[[3366, 33305], [3395, 33342]]	[3379.641577060932, 33323.03823178017]	1	837	1140	0.7290265269258612	0.8641325211408621	1.4609514472160146	0.7342105263157894	39.602976429195735	27.10766090458589	110.32590180780451	0.96875	0.0616390006091125	0.0462150140767734	0.1544383963250475	-0.019416705240811	0.0021757484715719	49.57446808510638	0.917373922862171	4.742124878001202	0.165245837763208	110.1600955794504	17.353329629044726	148	58	37.25448951947342	65.23691769416914	40.0	5.0	4.0	0.5	9.0	0.225	0.3620879120879118	0.2191011235955056	119.03626373626363	0.160642731088075			1.0	0.0	0.0		0.0	0.0	0.0		0.0
2565	[[3264, 33319], [3301, 33355]]	[3281.6361904761907, 33337.880952380954]	1	1050	1406	0.5013487433950463	0.8782964341324911	1.1557416081203524	0.7467994310099573	39.60778435357646	34.2704494458695	122.5685424949238	0.9624197983501376	0.0551832045196557	0.0562182238489587	0.1657868552516711	-0.0797186615617402	0.0018953992958274	35.60118460019743	0.9349798930135662	4.783744262479805	0.2161954246609247	105.75238095238096	16.5777136411859	151	51	51.070964757798286	66.23918646432746	40.0	6.0	4.0	0.3333333333333333	9.0	0.225	0.3706349206349204	0.2191011235955056	123.46373626373637	0.1666177277513311			1.0	0.0	0.0		0.0	0.0	0.0		0.0
2567	[[3840, 33324], [3883, 33387]]	[3861.640668523677, 33355.64948932219]	1	2154	2816	0.7606451592009527	0.8540760957495169	1.5404335680317138	0.7649147727272727	65.09907280372387	42.26022735073483	178.02438661763952	0.973339358337099	0.0351733114303187	0.0436903139226859	0.1202464227583054	-0.0452153863883917	0.0012875163114397	37.688995215311	0.9492875309926438	4.957599160534334	0.1806040395366884	89.8180129990715	19.086333946005404	152	42	53.353184757035	71.62463329178524	23.0	4.0	3.0	0.3333333333333333	7.0	0.3043478260869565	0.4337662337662335	0.3055555555555556	72.0	0.3116883116883117	45.96049854048325	45.96049854048325	7.0	1.0	1.0		3.0	0.4285714285714285	0.5555555555555556	0.5	0.0
2569	[[3224, 33358], [3268, 33394]]	[3246.8632634457613, 33375.285323609845]	1	1097	1665	0.8066369838417465	0.7718734280212789	1.6919122929127226	0.6588588588588589	49.33584231237703	29.15981077685924	133.63961030678928	0.9481417458945548	0.0485601030627866	0.0451676582825842	0.1584030876147477	-0.0210679791631442	0.0015112139551441	51.26698113207548	0.960641682842686	5.149552528119481	0.1864081746377832	104.08021877848678	25.1610481023984	182	51	51.070964757798286	80.57834050960402	40.0	4.0	4.0	0.6666666666666666	8.0	0.2	0.3563186813186811	0.24375	35.59029304029307	0.0480300850746195			1.0	0.0	0.0		0.0	0.0	0.0		0.0
2570	[[3306, 33360], [3352, 33395]]	[3329.7005119453925, 33377.40784982935]	1	1172	1692	0.8140845013610836	0.7840705855034816	1.7219218844324922	0.6926713947990544	50.915114512203054	29.56877136675893	137.05382386916236	0.9638157894736842	0.0534233682195679	0.0606223600287858	0.2602036750782901	-0.061027814823988	0.0014399658444759	58.77444933920705	0.9355133161299188	5.0247448264715695	0.1773039667595253	121.34044368600682	21.2266969792655	171	63	44.24090705220356	59.5834054508728	40.0	7.0	4.0	0.4285714285714286	8.0	0.2	0.401190476190476	0.2516129032258064	246.99304029304025	0.3333239410162486			1.0	0.0	0.0		0.0	0.0	0.0		0.0
2571	[[3863, 33383], [3905, 33443]]	[3884.7920743639925, 33412.885029354205]	1	2044	2623	0.722500234743478	0.8704357716356557	1.4464021046730315	0.7792603888677088	61.43779835993765	42.47629214686884	171.78174593052026	0.9765886287625418	0.0407657384080867	0.0413038909967012	0.139801609993416	-0.0318252675314901	0.0010820669589646	64.99495713565305	0.9400099125356544	5.111969466036335	0.1747374873943759	91.22602739726028	23.269201983109696	179	41	35.07744976795924	63.2604028852612	23.0	4.0	3.0	0.6666666666666666	6.0	0.2608695652173913	0.4803030303030303	0.3666666666666666	40.0	0.1731601731601731			1.0	0.0	0.0		0.0	0.0	0.0		0.0
2572	[[3347, 33401], [3389, 33432]]	[3369.1248665955177, 33416.12166488794]	1	937	1376	0.8207612929661625	0.822620400165999	1.7504817716138137	0.6809593023255814	45.79375090107712	26.160655679869603	119.63961030678928	0.9709844559585492	0.0501112285822421	0.0493381032367714	0.1583592135001261	-0.0277350098112614	0.0014321907145691	107.13922651933704	0.944793242018988	5.261698899306688	0.1197186432536379	112.55709711846318	30.683240609928205	217	54	32.37779577064632	44.942631782736335	40.0	6.0	4.0	0.8	7.0	0.175	0.3883394383394383	0.2746478873239437	82.91691086691085	0.1118986651375315			1.0	0.0	0.0		0.0	0.0	0.0		0.0
2573	[[3905, 33402], [3933, 33440]]	[3919.0280373831774, 33420.522196261685]	1	856	1131	0.724163937141912	0.8932084106405445	1.450057416173946	0.7568523430592397	39.77686085883537	27.43123162928868	109.7401153701776	0.9738339021615472	0.0668005852051116	0.0504336764829775	0.1854101966249684	-0.0203439099427255	0.0016045208235641	73.891064871481	0.9373590844439832	5.06324596382787	0.1135715825769829	113.69976635514018	23.588168266917226	168	52	35.07744976795924	62.88940863096427	23.0	4.0	3.0	0.6666666666666666	6.0	0.2608695652173913	0.4803030303030303	0.3666666666666666	40.0	0.1731601731601731			1.0	0.0	0.0		0.0	0.0	0.0		0.0
2574	[[3314, 33407], [3354, 33436]]	[3334.3179791976227, 33421.40713224369]	1	673	1230	0.915622694972868	0.7079664876542316	2.487323013652364	0.5471544715447154	46.26085703207621	18.59865275967803	109.29646455628163	0.9697406340057636	0.0684530646682339	0.0634467458662382	0.2071492431505255	-0.0212329371734179	0.0020776444011232	97.82892690513218	0.9032502188907042	4.90590902984147	0.1256532756512522	96.41307578008916	22.278767566875494	182	49	25.16668389340756	34.03341791213752	40.0	7.0	4.0	0.6666666666666666	7.0	0.175	0.4011599511599511	0.2765957446808511	136.40848595848598	0.1840870255850013			1.0	0.0	0.0		0.0	0.0	0.0		0.0
2576	[[3289, 33425], [3324, 33457]]	[3307.758737316798, 33440.883878241264]	1	887	1188	0.5310679211617704	0.8652888085222012	1.180178775102526	0.7466329966329966	36.84731557717283	31.221808385743746	113.49747468305834	0.9578833693304536	0.0522979903246819	0.0541392319819051	0.1545567472018764	-0.0491736003293747	0.0020320409808642	50.95667447306791	0.9487084978920118	4.928459912738612	0.2381658169572639	113.76662908680947	22.11705795954246	188	64	24.373139801861264	47.834062243137744	40.0	6.0	4.0	0.7333333333333333	8.0	0.2	0.3605921855921854	0.2378048780487804	4.341025641025641	0.0058583341984151			1.0	0.0	0.0		0.0	0.0	0.0		0.0
2577	[[3401, 33426], [3433, 33455]]	[3416.8529411764703, 33440.44264705882]	1	680	990	0.765741413475194	0.8795126840674414	1.5548506847251256	0.6868686868686869	36.74358222463711	23.631582495738375	98.5685424949238	0.9714285714285714	0.0721013584388902	0.0585434009493619	0.2103310680905915	0.0	0.0019455621301775	110.65230769230767	0.9246214551630848	5.089310328760309	0.1384246522040891	109.52352941176471	26.66744058853891	180	66	53.56752072815451	73.70339738775974	40.0	5.0	4.0	0.6	6.0	0.15	0.3927350427350426	0.2954545454545454	374.0	0.50472334682861			1.0	0.0	0.0		0.0	0.0	0.0		0.0
2578	[[3323, 33433], [3342, 33458]]	[3331.4959568733157, 33446.41509433962]	1	371	520	0.6195279246823313	0.8135971156162317	1.2739265415286791	0.7134615384615385	25.22143846504057	19.798189018634847	75.69848480983501	0.9368686868686869	0.0855502338049073	0.0902529376291398	0.3360679774997896	-0.0454612128766736	0.0033018273471959	71.28695652173913	0.9374797971982824	4.888943678529265	0.1312174617635867	100.42857142857144	23.873027621657307	156	53	24.373139801861264	38.2866793761002	40.0	6.0	4.0	0.8	7.0	0.175	0.3883394383394383	0.2746478873239437	82.91691086691085	0.1118986651375315			1.0	0.0	0.0		0.0	0.0	0.0		0.0
2579	[[3340, 33431], [3371, 33458]]	[3356.0419847328244, 33445.73854961832]	1	524	896	0.7972180061115773	0.7656069854992982	1.6564751494394	0.5848214285714286	33.864072112437995	20.44345315044333	92.7401153701776	0.9176882661996496	0.0645375615913708	0.0704633183831499	0.1834657231074928	-0.058601234631676	0.0027803069719042	57.08870967741935	0.9305888999597832	4.789722091049333	0.1684063902584567	96.54007633587786	19.91902301461516	154	52	24.55534965012112	39.82384271717448	40.0	5.0	4.0	0.9	7.0	0.175	0.3524420024420022	0.2549019607843137	5.75	0.0077597840755735			1.0	0.0	0.0		0.0	0.0	0.0		0.0
2581	[[3905, 33444], [3932, 33477]]	[3919.053811659193, 33460.346786248134]	1	678	952	0.6569725230527202	0.8270448928155089	1.326410319795501	0.7121848739495799	34.11502508556021	25.71981277318461	101.49747468305831	0.9482517482517484	0.0632684472307493	0.081973784343129	0.2877020617076319	-0.1079673907107196	0.0037465322204189	26.996889580093317	0.8663753391780804	4.263490637421299	0.2319464475240804	111.6976401179941	9.980734851566272	141	80	39.82459832693927	64.2174841893523	23.0	5.0	3.0	0.5	6.0	0.2608695652173913	0.5090909090909091	0.3793103448275862	16.7449494949495	0.0724889588525952			1.0	0.0	0.0		0.0	0.0	0.0		0.0
2583	[[3878, 33479], [3926, 33538]]	[3902.281851512374, 33508.994042163155]	1	2182	2940	0.6854952991619686	0.8307004303288534	1.3734810019654884	0.7421768707482993	62.11086417659901	45.22149493710993	181.68124086713192	0.9629302736098851	0.0407820978166431	0.055720927982093	0.1458104025222371	-0.109422785230404	0.000973598253919	70.02780395852969	0.9396201967323228	5.15619158454318	0.1527163866957382	93.04445462878094	23.83312254986931	172	37	40.20812015221303	58.17012325772866	23.0	8.0	4.0	0.4285714285714285	5.0	0.217391304347826	0.5924242424242425	0.4313725490196078	84.5383838383838	0.365967029603393			1.0	0.0	0.0		0.0	0.0	0.0		0.0
2584	[[3479, 33486], [3525, 33545]]	[3502.320723684211, 33515.260416666664]	1	1824	2820	0.8051129312104093	0.7342666725157162	1.6859950666357466	0.6468085106382979	63.71684245809155	37.79183208716788	176.6812408671319	0.9475324675324676	0.039907229524685	0.0761070316141102	0.2495961163186379	-0.1184718294492801	0.0010761963072149	69.11854792966534	0.9436427763098508	5.145739326373745	0.1510224794100355	90.18640350877192	24.43103234517968	185	40	34.52237473378058	59.934308925410924	40.0	6.0	4.0	0.6	7.0	0.175	0.4186813186813187	0.2932330827067669	125.56349206349206	0.1694514062935115			1.0	0.0	0.0		0.0	0.0	0.0		0.0
2585	[[3962, 33495], [3993, 33547]]	[3976.237965485922, 33516.39600363306]	1	1101	1696	0.7663133164177556	0.736571428873151	1.5565000745343534	0.6491745283018868	47.714965927084215	30.655293056351923	137.0538238691624	0.9175	0.0344083218878663	0.053196835945485	0.1265803366096115	-0.0809393235376884	0.0021997552590175	29.57538167938932	0.9247389694402444	4.627237548972212	0.2051897176961845	99.87647593097184	13.91831629048735	149	59	38.693186474913496	62.92632730998504	23.0	6.0	4.0	0.5333333333333333	5.0	0.217391304347826	0.5386363636363636	0.3928571428571428	21.057251082251074	0.0911569310919959			1.0	0.0	0.0		0.0	0.0	0.0		0.0
2586	[[3448, 33497], [3489, 33546]]	[3468.4176594253677, 33521.77014716188]	1	1427	2100	0.8154355944208302	0.8210928132326358	1.72756979717692	0.6795238095238095	56.20424282265874	32.533703074980814	147.78174593052023	0.9635381498987172	0.0382144189499284	0.0530251101234175	0.139801609993416	-0.1	0.0015911364680356	55.5352214960058	0.9533060596529372	4.986893809407524	0.1802565516348521	85.6103714085494	24.006997439723392	197	44	34.52237473378058	57.73091379343323	40.0	5.0	4.0	0.6	7.0	0.175	0.4058608058608058	0.291044776119403	87.1325396825397	0.1175877728509307			1.0	0.0	0.0		0.0	0.0	0.0		0.0
2587	[[3531, 33500], [3578, 33548]]	[3554.7676056338028, 33523.291933418695]	1	1562	2352	0.7892508545946074	0.8185640955686339	1.6284764116677577	0.6641156462585034	57.34823466593532	35.21588292900341	154.8528137423857	0.973208722741433	0.0454449732859604	0.0450377309091449	0.1484203447386296	-0.0208961186197735	0.0014114292129589	46.84137475214805	0.9296166534395472	4.900879567078211	0.1886739838748044	83.07234314980793	18.01622588529168	149	41	45.2983396458112	68.119272985615	40.0	5.0	4.0	0.4	8.0	0.2	0.3937423687423687	0.2635135135135135	138.41904761904755	0.1868003341687551			1.0	0.0	0.0		0.0	0.0	0.0		0.0
2588	[[3407, 33501], [3454, 33544]]	[3430.257030739045, 33523.00261608895]	1	1529	2112	0.7365132216335908	0.879783399742607	1.4783645471351314	0.7239583333333334	53.749415781360334	36.357348994548985	147.78174593052023	0.9807568954457986	0.0452720965224174	0.0358236154873991	0.1427679385219145	-0.015573283106424	0.0017154712104207	37.81818181818182	0.917606393755348	4.696604914413623	0.204278785120372	92.76520601700456	15.330642081525935	151	44	38.18052594440744	67.83728913521564	40.0	5.0	4.0	0.4	6.0	0.15	0.4085470085470084	0.3046875	379.8666666666667	0.5126405757984706			1.0	0.0	0.0		0.0	0.0	0.0		0.0
2589	[[3744, 33504], [3781, 33530]]	[3762.8592896174864, 33516.48907103825]	1	732	1026	0.7725000032580053	0.8451555545169799	1.574766546465479	0.7134502923976608	38.38235546819621	24.37336223222697	104.32590180780451	0.963157894736842	0.0671422137128698	0.0638087573981873	0.2515425380845432	-0.0742662287375156	0.0017846184799557	71.42978723404256	0.9454253511756282	5.108009797595615	0.1599997203590356	102.6448087431694	25.236142934476387	172	54	48.58925152078477	67.01757707268342	40.0	3.0	3.0	1.0	11.0	0.275	0.2796934546934545	0.1733333333333333	0.0	0.0			1.0	0.0	0.0		0.0	0.0	0.0		0.0
2591	[[3579, 33509], [3619, 33551]]	[3599.7747336377474, 33528.4200913242]	1	1314	1763	0.543908827855788	0.8942928610531327	1.191690127859838	0.7453204764605785	44.858124437227794	37.64244025230679	135.88225099390857	0.975501113585746	0.0445489320083875	0.0489985830740617	0.1977197537924274	-0.0488103081010251	0.0021424490278505	26.309205350118013	0.9327990272494608	4.64638147737208	0.2325827764070098	75.83713850837138	14.315140510104754	121	43	44.87520360454983	66.1659018609088	40.0	5.0	4.0	0.5	9.0	0.225	0.3878815628815628	0.2378048780487804	95.9738095238095	0.1295193110982584			1.0	0.0	0.0		0.0	0.0	0.0		0.0
2592	[[3869, 33525], [3894, 33561]]	[3881.755162241888, 33543.56784660767]	1	678	962	0.8218199767275267	0.8270448928155087	1.7551642498821085	0.7047817047817048	38.96877617864864	22.20235295999569	101.49747468305831	0.9630681818181818	0.068701762012862	0.0533863882932064	0.2055728090000841	-0.0210679791631442	0.0026309320703561	41.31201248049922	0.8966908760024563	4.614578172761263	0.1890992277776453	108.83038348082596	14.12311511950891	150	72	37.57016516099142	52.66933216081416	23.0	6.0	4.0	0.6666666666666667	5.0	0.217391304347826	0.5386363636363636	0.3928571428571428	9.72391774891775	0.0420948820299469			1.0	0.0	0.0		0.0	0.0	0.0		0.0
2593	[[3622, 33529], [3661, 33562]]	[3641.1431492842535, 33545.81083844581]	1	978	1360	0.7469764178588008	0.8372802479200102	1.5040974631758464	0.7191176470588235	43.44385873313339	28.883672632093457	121.1543289325507	0.9654491609081934	0.0547799194291389	0.0552261291129289	0.1946461113496085	-0.0460751112694926	0.0016944663889686	57.3114406779661	0.9332767356732232	4.945468487081227	0.1590744885421884	85.640081799591	20.43682741821084	148	39	32.16502477547255	53.74017588929905	40.0	6.0	4.0	0.6	9.0	0.225	0.3771978021978021	0.2294117647058823	74.59920634920637	0.1006736927789559			1.0	0.0	0.0		0.0	0.0	0.0		0.0
2594	[[3654, 33529], [3694, 33560]]	[3673.2799999999997, 33544.464864864865]	1	925	1312	0.7207912403879171	0.8350539270888494	1.442684570514044	0.7050304878048781	41.56734115586806	28.812494432554416	117.9827560572969	0.9625390218522372	0.0498465674825373	0.0488678761339196	0.151848265229085	-0.0316227766016837	0.0022659756297894	31.754759238521835	0.9214895404917448	4.6089896824473024	0.224875828161518	70.9318918918919	14.43234764627388	117	40	32.16502477547255	54.33876108442591	40.0	8.0	4.0	0.5	10.0	0.25	0.382071632071632	0.2063492063492063	75.81349206349206	0.1023124049439838			1.0	0.0	0.0		0.0	0.0	0.0		0.0
2595	[[3924, 33530], [3960, 33569]]	[3941.824912891986, 33549.36933797909]	1	1148	1480	0.3638170828228537	0.9174399960981332	1.0735714050294063	0.7756756756756756	39.63137538939436	36.91545360069348	125.39696961967	0.9728813559322034	0.0571244662596203	0.0317769883056924	0.1341640786499874	-0.0082705415141986	0.0015460256226459	45.40613718411552	0.9455111439755536	4.972144772217514	0.1508040618457001	93.75435540069688	20.273021675610007	150	49	37.53882442496778	50.72521342635304	23.0	9.0	4.0	0.5277777777777778	5.0	0.217391304347826	0.6204545454545455	0.44	35.80869408369408	0.1550159917043033			1.0	0.0	0.0		0.0	0.0	0.0		0.0
2596	[[3723, 33545], [3753, 33573]]	[3738.7769347496205, 33558.690440060695]	1	659	899	0.6717447524845612	0.9080536405922158	1.3499235595460832	0.7330367074527252	33.767372015811254	25.0142845326484	95.49747468305831	0.9705449189985272	0.0707551282245476	0.0414240238909144	0.1548830983141144	0.0	0.0018241370622323	166.59523809523807	0.9702771531251264	5.51497608314126	0.1211925766337182	123.4339908952959	52.512876932316	229	42	31.11827916033094	57.86155392562298	40.0	5.0	3.0	0.7	11.0	0.275	0.3053344803344802	0.1748878923766816	1.1666666666666663	0.0015744489428699			1.0	0.0	0.0		0.0	0.0	0.0		0.0
2597	[[3445, 33547], [3476, 33577]]	[3462.4065335753176, 33559.98729582577]	1	551	992	0.8819207896128847	0.6537806420881986	2.121351375106893	0.5554435483870968	40.6357644162656	19.15560283558305	102.91168824543142	0.8872785829307569	0.0541383872511488	0.0881818218171939	0.1651227701753489	-0.2404321288081245	0.0023425811457486	179.26204238921002	0.8787729445712671	5.030321803982056	0.1184110815085124	101.30671506352088	26.799625005985828	203	55	38.687001511917074	57.91719985174471	40.0	8.0	4.0	0.4642857142857143	7.0	0.175	0.437912087912088	0.2932330827067669	104.20952380952374	0.1406336353704773			1.0	0.0	0.0		0.0	0.0	0.0		0.0
2599	[[3884, 33561], [3913, 33596]]	[3898.436754176611, 33577.231503579955]	1	838	1080	0.5906392889349648	0.8326121321243745	1.239256108090247	0.7759259259259259	36.68012828840549	29.598505142678952	112.4619407771256	0.9577142857142856	0.0551425361923936	0.0462664924399109	0.136889902198021	-0.0465257972794485	0.0025375	25.51375	0.9212294831195896	4.524630233922003	0.209019940190618	106.06085918854416	12.777417812076608	145	75	31.94052255750972	48.27914427774896	23.0	6.0	4.0	0.7333333333333333	5.0	0.217391304347826	0.5522727272727274	0.4150943396226415	24.033694083694087	0.1040419657302774			1.0	0.0	0.0		0.0	0.0	0.0		0.0
2600	[[3648, 33561], [3677, 33591]]	[3662.4897660818715, 33576.22953216374]	1	684	930	0.5866379797796581	0.9042306662368668	1.2347976421318307	0.7354838709677419	32.891932419580144	26.637508282566436	97.49747468305831	0.9633802816901408	0.0660105118976478	0.0426947222958561	0.1388923959635173	-0.0666114699490694	0.0034638105668501	33.86064318529863	0.851482122989305	4.311455633743106	0.2097250225098712	106.14181286549707	10.961338501422098	147	80	33.547328308172474	46.8934341336505	40.0	6.0	4.0	0.6666666666666667	10.0	0.25	0.3564306064306063	0.2041884816753926	15.432539682539682	0.0208266392476918			1.0	0.0	0.0		0.0	0.0	0.0		0.0
2601	[[3753, 33562], [3778, 33588]]	[3765.2429906542056, 33575.05794392523]	1	535	702	0.5782068199177433	0.9564332792376594	1.2256550682068477	0.7621082621082621	28.90239175940452	23.581179166247125	83.84062043356595	0.9762773722627736	0.0761910774106964	0.0332022423201896	0.1507094802618913	0.0063153549451665	0.0026737553475106	38.57086614173228	0.939649098868779	4.763030666114083	0.1687888756873512	131.5588785046729	17.70494916430071	171	91	31.11827916033094	65.17001093687693	40.0	4.0	3.0	0.8333333333333334	11.0	0.275	0.2925139675139673	0.1741071428571428	0.3333333333333333	0.0004498425551057			1.0	0.0	0.0		0.0	0.0	0.0		0.0
2602	[[3845, 33567], [3888, 33602]]	[3867.5662551440328, 33585.42962962963]	1	1215	1584	0.5704266656189532	0.8461875127217247	1.2175099303308077	0.7670454545454546	43.96932590346553	36.11414150151424	134.3259018078045	0.965818759936407	0.055307852192624	0.0611146599969719	0.2299202868078994	-0.0506333610753413	0.0011978063956386	80.61577608142494	0.9535462787386714	5.30590804365091	0.1522258363627168	121.15061728395062	29.07217408800592	197	61	31.94052255750972	65.19509847216322	23.0	5.0	4.0	0.9	5.0	0.217391304347826	0.5159090909090909	0.3859649122807017	2.868109668109668	0.0124160591693059			1.0	0.0	0.0		0.0	0.0	0.0		0.0
2603	[[3927, 33569], [3973, 33601]]	[3950.8983911939035, 33585.795088907704]	1	1181	1551	0.7758144252002528	0.8519721051869374	1.5848836238474404	0.7614442295293359	48.99500474531819	30.913944726350717	131.98275605729688	0.9704190632703368	0.0535977866593071	0.0460096165877212	0.1602981288562773	-0.0427050983124842	0.0016268256261457	52.93205574912892	0.9387093250580308	4.965479062460576	0.1883373992352613	78.65622353937341	20.598422922396548	137	38	37.53882442496778	54.69836047162456	23.0	9.0	4.0	0.4444444444444444	6.0	0.2608695652173913	0.6015151515151514	0.3928571428571428	37.20216450216451	0.1610483311782013			1.0	0.0	0.0		0.0	0.0	0.0		0.0
2604	[[3513, 33571], [3563, 33603]]	[3536.328318584071, 33587.30265486726]	1	1130	1683	0.8479162804093338	0.7624764168391925	1.8863292160507796	0.6714200831847891	52.65311132556215	27.91300207701641	136.46803743153546	0.9666381522668948	0.0509364713209267	0.053699331619739	0.1626086060848038	-0.0393581137383715	0.001794070012772	39.44029170464905	0.9481277192137976	4.904070515253587	0.2172128099291526	79.56902654867257	19.39092744543142	143	45	32.55172264989097	60.28153959229653	40.0	8.0	4.0	0.3928571428571428	8.0	0.2	0.4407509157509157	0.2727272727272727	102.01269841269836	0.1376689587215902			1.0	0.0	0.0		0.0	0.0	0.0		0.0
2605	[[3490, 33579], [3525, 33630]]	[3508.117757009346, 33603.543925233644]	1	1070	1872	0.8832373918360781	0.7058005461729733	2.132532075017089	0.5715811965811965	54.58706663591981	25.59730157188017	138.02438661763952	0.9536541889483066	0.051315240949773	0.0559324695209323	0.2287055832755473	-0.0686073347593779	0.0018893705057491	74.06483300589392	0.8866536656632484	4.786396961028608	0.174372516591972	76.12616822429906	18.55615290277432	154	39	32.55172264989097	59.63494132082515	40.0	9.0	4.0	0.4166666666666667	8.0	0.2	0.4343406593406593	0.2635135135135135	53.04206349206351	0.0715817321080479			1.0	0.0	0.0		0.0	0.0	0.0		0.0
[truncated: 119,273 more rows]
[truncated: 14 more columns]
