# Supplementary material for: Single-cell morphological and topological atlas reveals the ecosystem diversity of human breast cancer
Source: Nat Commun. 2023 Oct 25;14:6796. doi: 10.1038/s41467-023-42504-y (PMC10600153; doi:10.1038/s41467-023-42504-y)
Supplement: Supplementary file 8 — Source Data [file 41467_2023_42504_MOESM8_ESM.xlsx]

## Sheet: Fig.1e
	Tumor cell number	Inflammatory cell number	Stroma cell number	Normal cell number
HR+HER2-	123054062	30864356	86776805	6151535
HR+HER2+	25739832	12449658	21569517	1167061
HR-HER2+	19315414	10311781	16131744	795656
TNBC	25107373	13227351	17418578	494329

## Sheet: Fig.1f
Tumor cell cercent	Inflammatory cell cercent	Stroma cell cercent	Normal cell cercent	IHC Subtype
0.341475	0.120332	0.468105	0.070088	HR+HER2-
0.562414	0.108903	0.306649	0.0220344	HR+HER2-
0.587475	0.0545038	0.342511	0.0155107	HR+HER2-
0.327684	0.282041	0.370886	0.0193889	HR+HER2-
0.457062	0.176639	0.317398	0.0489003	HR+HER2-
0.764151	0.0318933	0.201749	0.00220618	HR+HER2-
0.542899	0.120521	0.292985	0.0435943	HR+HER2-
0.474418	0.0621489	0.398519	0.0649137	HR+HER2-
0.40339	0.295881	0.282304	0.0184254	HR+HER2-
0.564842	0.0394868	0.370059	0.0256127	HR+HER2-
0.488379	0.0831347	0.395895	0.0325915	HR+HER2-
0.683661	0.0580117	0.242649	0.0156776	HR+HER2-
0.60493	0.0773754	0.294558	0.0231366	HR+HER2-
0.522377	0.169217	0.286221	0.0221847	HR+HER2-
0.345141	0.221179	0.403908	0.0297724	HR+HER2-
0.497537	0.145853	0.330989	0.0256215	HR+HER2-
0.338832	0.27126	0.374178	0.0157296	HR+HER2-
0.363164	0.209182	0.366827	0.060827	HR+HER2-
0.529688	0.111269	0.324747	0.0342955	HR+HER2-
0.713452	0.0572631	0.198231	0.0310534	HR+HER2-
0.368631	0.144184	0.439931	0.0472543	HR+HER2-
0.423734	0.0932294	0.455965	0.0270714	HR+HER2-
0.44549	0.0866916	0.465994	0.00182514	HR+HER2-
0.512194	0.0935812	0.384065	0.01016	HR+HER2-
0.285099	0.239661	0.428606	0.0466347	HR+HER2-
0.628907	0.0418121	0.327005	0.00227614	HR+HER2-
0.617227	0.018205	0.331064	0.0335037	HR+HER2-
0.515694	0.127413	0.328818	0.0280756	HR+HER2-
0.253244	0.12656	0.507096	0.113099	HR+HER2-
0.698052	0.0343646	0.256213	0.0113703	HR+HER2-
0.505568	0.139966	0.320116	0.0343499	HR+HER2-
0.472585	0.0451771	0.47715	0.00508741	HR+HER2-
0.236444	0.276961	0.448666	0.0379292	HR+HER2-
0.646026	0.125824	0.213704	0.0144464	HR+HER2-
0.31252	0.108414	0.513914	0.065153	HR+HER2-
0.404352	0.109135	0.402607	0.0839062	HR+HER2-
0.427507	0.102709	0.445877	0.0239069	HR+HER2-
0.525995	0.099996	0.310712	0.0632977	HR+HER2-
0.725169	0.0628875	0.197469	0.0144738	HR+HER2-
0.484545	0.0585275	0.377566	0.0793612	HR+HER2-
0.398876	0.0804738	0.463073	0.0575775	HR+HER2-
0.300732	0.178025	0.474046	0.0471978	HR+HER2-
0.412753	0.165072	0.419667	0.00250802	HR+HER2-
0.491384	0.171477	0.294978	0.0421619	HR+HER2-
0.352098	0.135816	0.490985	0.0211013	HR+HER2-
0.473111	0.120222	0.370722	0.0359445	HR+HER2-
0.48686	0.0756368	0.395937	0.041567	HR+HER2-
0.393645	0.0476219	0.493984	0.0647487	HR+HER2-
0.381035	0.12917	0.465468	0.0243271	HR+HER2-
0.49471	0.18958	0.30771	0.0079999	HR+HER2-
0.764555	0.0169674	0.207383	0.0110952	HR+HER2-
0.303084	0.177944	0.501564	0.0174085	HR+HER2-
0.471991	0.100994	0.372989	0.0540267	HR+HER2-
0.683003	0.0280759	0.282246	0.0066742	HR+HER2-
0.474992	0.128554	0.359313	0.0371408	HR+HER2-
0.532091	0.105112	0.33291	0.0298874	HR+HER2-
0.512009	0.146184	0.315787	0.0260194	HR+HER2-
0.261211	0.384986	0.289982	0.0638213	HR+HER2-
0.297094	0.137651	0.51913	0.0461244	HR+HER2-
0.610676	0.0670004	0.285725	0.0365981	HR+HER2-
0.489716	0.165638	0.30633	0.0383158	HR+HER2-
0.600397	0.129101	0.267105	0.00339751	HR+HER2-
0.516679	0.091147	0.364325	0.0278494	HR+HER2-
0.419741	0.124843	0.436565	0.0188514	HR+HER2-
0.618519	0.0513668	0.300548	0.0295657	HR+HER2-
0.486255	0.0963477	0.368731	0.0486664	HR+HER2-
0.404793	0.21558	0.286603	0.0930245	HR+HER2-
0.477079	0.146363	0.34465	0.0319087	HR+HER2-
0.60281	0.11783	0.271726	0.0076342	HR+HER2-
0.329487	0.249535	0.400402	0.0205763	HR+HER2-
0.44996	0.186526	0.323631	0.0398826	HR+HER2-
0.622673	0.1188	0.233832	0.024695	HR+HER2-
0.558258	0.132842	0.27635	0.0325495	HR+HER2-
0.429955	0.135988	0.404815	0.0292418	HR+HER2-
0.415496	0.114062	0.453049	0.0173927	HR+HER2-
0.601298	0.0586551	0.328885	0.0111619	HR+HER2-
0.58847	0.113928	0.260329	0.0372729	HR+HER2-
0.69752	0.0795772	0.195439	0.0274634	HR+HER2-
0.307373	0.150864	0.525058	0.0167051	HR+HER2-
0.537129	0.1803	0.266247	0.0163241	HR+HER2-
0.476709	0.0576123	0.434919	0.0307599	HR+HER2-
0.311139	0.28942	0.357542	0.0418992	HR+HER2-
0.550529	0.114377	0.314318	0.0207759	HR+HER2-
0.757687	0.118002	0.112339	0.0119709	HR+HER2-
0.201245	0.26462	0.507471	0.0266639	HR+HER2-
0.412926	0.126687	0.402151	0.0582364	HR+HER2-
0.490734	0.102303	0.402953	0.00401093	HR+HER2-
0.654339	0.0924044	0.232571	0.0206852	HR+HER2-
0.456724	0.0605316	0.41241	0.0703345	HR+HER2-
0.44867	0.130056	0.328428	0.0928466	HR+HER2-
0.758794	0.0390955	0.191214	0.0108968	HR+HER2-
0.371948	0.26206	0.324165	0.0418265	HR+HER2-
0.66148	0.0576687	0.269047	0.0118044	HR+HER2-
0.37719	0.170013	0.43715	0.0156465	HR+HER2-
0.793932	0.0394631	0.116726	0.0498789	HR+HER2-
0.720025	0.0993241	0.153265	0.0273864	HR+HER2-
0.662711	0.0585042	0.272797	0.00598858	HR+HER2-
0.507629	0.0731561	0.411091	0.00812338	HR+HER2-
0.449791	0.253856	0.263332	0.03302	HR+HER2-
0.820971	0.0463031	0.115624	0.0171013	HR+HER2-
0.504323	0.0998749	0.373049	0.0227525	HR+HER2-
0.49944	0.0799984	0.405267	0.0152948	HR+HER2-
0.450472	0.117985	0.401816	0.0297262	HR+HER2-
0.435657	0.127835	0.427173	0.00933541	HR+HER2-
0.206532	0.636581	0.145168	0.0117182	HR+HER2-
0.496921	0.115002	0.369778	0.0182984	HR+HER2-
0.691259	0.0676511	0.234874	0.00621573	HR+HER2-
0.635427	0.0592757	0.285712	0.0195854	HR+HER2-
0.612923	0.0369198	0.34105	0.00910677	HR+HER2-
0.660513	0.128835	0.179742	0.0309101	HR+HER2-
0.38597	0.17104	0.43423	0.00875972	HR+HER2-
0.694503	0.119055	0.171915	0.0145274	HR+HER2-
0.640169	0.075315	0.273506	0.0110101	HR+HER2-
0.351931	0.193318	0.450198	0.00455307	HR+HER2-
0.463775	0.107115	0.420682	0.00842822	HR+HER2-
0.458926	0.155189	0.369471	0.0164132	HR+HER2-
0.361632	0.205204	0.429557	0.00360697	HR+HER2-
0.693554	0.0256501	0.276723	0.00407287	HR+HER2-
0.198138	0.140782	0.568486	0.0925938	HR+HER2-
0.480541	0.130346	0.365377	0.0237358	HR+HER2-
0.600722	0.0206389	0.36634	0.0122991	HR+HER2-
0.729302	0.0236729	0.245447	0.0015782	HR+HER2-
0.364059	0.241562	0.37074	0.0236397	HR+HER2-
0.634236	0.0794771	0.274541	0.0117455	HR+HER2-
0.537683	0.172768	0.276028	0.0135203	HR+HER2-
0.425678	0.152537	0.369213	0.0525729	HR+HER2-
0.414651	0.109457	0.443413	0.0324792	HR+HER2-
0.517463	0.109941	0.3666	0.00599593	HR+HER2-
0.51869	0.104187	0.351227	0.025896	HR+HER2-
0.532026	0.10811	0.35063	0.00923312	HR+HER2-
0.69006	0.0525565	0.244843	0.0125404	HR+HER2-
0.402464	0.191245	0.393002	0.0132888	HR+HER2-
0.429036	0.0840141	0.470328	0.0166218	HR+HER2-
0.582173	0.053869	0.345591	0.0183666	HR+HER2-
0.266186	0.0713421	0.632071	0.0304011	HR+HER2-
0.296966	0.112289	0.564129	0.026616	HR+HER2-
0.611948	0.149486	0.225893	0.0126726	HR+HER2-
0.50772	0.136308	0.307737	0.0482349	HR+HER2-
0.4085	0.14013	0.355033	0.0963377	HR+HER2-
0.484342	0.174424	0.307349	0.0338847	HR+HER2-
0.546858	0.0931644	0.334408	0.0255698	HR+HER2-
0.448719	0.147025	0.399877	0.00437944	HR+HER2-
0.592031	0.187386	0.199259	0.0213236	HR+HER2-
0.242409	0.285393	0.456019	0.0161789	HR+HER2-
0.544363	0.063601	0.374801	0.0172353	HR+HER2-
0.28442	0.276224	0.400671	0.0386849	HR+HER2-
0.70132	0.0571243	0.228036	0.0135195	HR+HER2-
0.316783	0.176994	0.502363	0.00385895	HR+HER2-
0.442548	0.116844	0.42432	0.0162887	HR+HER2-
0.49682	0.139809	0.31032	0.053051	HR+HER2-
0.467034	0.201541	0.329438	0.00198712	HR+HER2-
0.588746	0.0991942	0.304005	0.00805492	HR+HER2-
0.563622	0.093783	0.332851	0.00974402	HR+HER2-
0.381589	0.125837	0.440189	0.0523838	HR+HER2-
0.370546	0.177278	0.42021	0.0319667	HR+HER2-
0.42411	0.0938834	0.468461	0.0135448	HR+HER2-
0.538427	0.0966004	0.34558	0.0193928	HR+HER2-
0.546645	0.136479	0.312724	0.00415102	HR+HER2-
0.451191	0.0776651	0.412069	0.0590749	HR+HER2-
0.150037	0.569372	0.273866	0.00672442	HR+HER2-
0.150088	0.429532	0.405782	0.0145975	HR+HER2-
0.359654	0.147478	0.475223	0.0176453	HR+HER2-
0.462937	0.0524686	0.466774	0.0178203	HR+HER2-
0.659834	0.0442036	0.2647	0.0312633	HR+HER2-
0.370061	0.119278	0.495629	0.0150321	HR+HER2-
0.612488	0.0633324	0.30912	0.0150597	HR+HER2-
0.262922	0.310528	0.370231	0.056319	HR+HER2-
0.355773	0.0943393	0.529289	0.0205982	HR+HER2-
0.603167	0.042491	0.347714	0.00662843	HR+HER2-
0.519907	0.0562404	0.411384	0.0124681	HR+HER2-
0.410772	0.264008	0.298642	0.0265781	HR+HER2-
0.416044	0.194786	0.365804	0.0233657	HR+HER2-
0.626688	0.131933	0.225246	0.0161327	HR+HER2-
0.503807	0.0741514	0.41381	0.00823126	HR+HER2-
0.495147	0.0589675	0.431813	0.014072	HR+HER2-
0.588888	0.142576	0.247318	0.0212174	HR+HER2-
0.529449	0.090305	0.362356	0.01789	HR+HER2-
0.695736	0.0499262	0.246116	0.00822094	HR+HER2-
0.505723	0.114705	0.361959	0.0176133	HR+HER2-
0.683358	0.0534284	0.251265	0.0119491	HR+HER2-
0.217179	0.222677	0.547889	0.0122546	HR+HER2-
0.377191	0.078021	0.534429	0.010359	HR+HER2-
0.388029	0.098952	0.485896	0.0271233	HR+HER2-
0.481827	0.174446	0.32825	0.0154773	HR+HER2-
0.477851	0.124603	0.383885	0.0136617	HR+HER2-
0.507492	0.128645	0.360099	0.00376338	HR+HER2-
0.582822	0.091067	0.32223	0.00388075	HR+HER2-
0.509746	0.10136	0.372304	0.0165899	HR+HER2-
0.493421	0.0799516	0.412627	0.0139995	HR+HER2-
0.3941	0.0759018	0.484312	0.0456863	HR+HER2-
0.40354	0.0579625	0.5287	0.00979771	HR+HER2-
0.296986	0.112051	0.573583	0.0173798	HR+HER2-
0.438866	0.16707	0.336902	0.0571617	HR+HER2-
0.840706	0.0289978	0.0878674	0.0424293	HR+HER2-
0.548209	0.0947726	0.314807	0.0422114	HR+HER2-
0.314919	0.179885	0.461501	0.0436948	HR+HER2-
0.454662	0.157608	0.339223	0.0485058	HR+HER2-
0.530311	0.279232	0.163005	0.0274523	HR+HER2-
0.287504	0.273022	0.365708	0.0737665	HR+HER2-
0.274738	0.273105	0.393079	0.0590784	HR+HER2-
0.302652	0.153259	0.515226	0.0288636	HR+HER2-
0.666361	0.072098	0.243014	0.0185272	HR+HER2-
0.438332	0.225444	0.298172	0.0380516	HR+HER2-
0.446522	0.16452	0.376324	0.012635	HR+HER2-
0.236972	0.364105	0.378184	0.0207396	HR+HER2-
0.468845	0.174568	0.320186	0.036401	HR+HER2-
0.45731	0.0766604	0.453295	0.0127339	HR+HER2-
0.679655	0.0705595	0.23012	0.0196653	HR+HER2-
0.576201	0.0826367	0.333446	0.00771624	HR+HER2-
0.602945	0.054873	0.338261	0.0039205	HR+HER2-
0.47398	0.0994461	0.400962	0.0256121	HR+HER2-
0.383224	0.202456	0.373333	0.0409875	HR+HER2-
0.305725	0.268823	0.415007	0.0104447	HR+HER2-
0.637044	0.0397731	0.302938	0.0202445	HR+HER2-
0.484399	0.107787	0.371986	0.0358292	HR+HER2-
0.444135	0.046372	0.487895	0.0215974	HR+HER2-
0.42975	0.191799	0.36608	0.012371	HR+HER2-
0.242278	0.413487	0.336421	0.00781335	HR+HER2-
0.927834	0.0176351	0.0429669	0.0115636	HR+HER2-
0.289489	0.132275	0.50556	0.0726758	HR+HER2-
0.325752	0.10534	0.514362	0.0545471	HR+HER2-
0.318039	0.325449	0.33267	0.0238424	HR+HER2-
0.478346	0.165937	0.345083	0.010634	HR+HER2-
0.35168	0.174773	0.459121	0.014426	HR+HER2-
0.410156	0.0641837	0.42017	0.105491	HR+HER2-
0.555433	0.0836877	0.336268	0.0246115	HR+HER2-
0.603012	0.042978	0.334257	0.0197533	HR+HER2-
0.41053	0.237423	0.338436	0.0136105	HR+HER2-
0.304952	0.243995	0.405742	0.0453116	HR+HER2-
0.564548	0.101346	0.319422	0.0146837	HR+HER2-
0.347569	0.148081	0.489673	0.0146772	HR+HER2-
0.232197	0.279561	0.463547	0.0246945	HR+HER2-
0.559913	0.102676	0.317746	0.0196652	HR+HER2-
0.500824	0.0674022	0.378221	0.0535533	HR+HER2-
0.479823	0.102085	0.399782	0.0183098	HR+HER2-
0.436164	0.0845882	0.459327	0.0199213	HR+HER2-
0.43926	0.193747	0.35469	0.0123034	HR+HER2-
0.367084	0.209421	0.410728	0.0127666	HR+HER2-
0.736298	0.155825	0.0927514	0.0151257	HR+HER2-
0.711258	0.0868083	0.192611	0.00932306	HR+HER2-
0.55055	0.214053	0.229871	0.00552552	HR+HER2-
0.337776	0.304946	0.353205	0.00407252	HR+HER2-
0.323979	0.166384	0.482332	0.0273055	HR+HER2-
0.390858	0.161124	0.424971	0.0230467	HR+HER2-
0.542537	0.0723666	0.336804	0.0482915	HR+HER2-
0.52382	0.0621843	0.400741	0.0132548	HR+HER2-
0.27454	0.204449	0.50784	0.0131712	HR+HER2-
0.498181	0.0797461	0.394199	0.0278736	HR+HER2-
0.398408	0.155354	0.397495	0.0487431	HR+HER2-
0.353214	0.201754	0.414454	0.0305775	HR+HER2-
0.455861	0.0448895	0.492981	0.00626802	HR+HER2-
0.691636	0.0689175	0.235099	0.00434782	HR+HER2-
0.312522	0.122643	0.542303	0.0225325	HR+HER2-
0.432698	0.145502	0.401018	0.0207816	HR+HER2-
0.502766	0.019683	0.474567	0.00298424	HR+HER2-
0.562568	0.0759336	0.347715	0.0137835	HR+HER2-
0.515772	0.0999567	0.376362	0.00790865	HR+HER2-
0.34188	0.190205	0.422241	0.0456738	HR+HER2-
0.617666	0.037527	0.332056	0.0127509	HR+HER2-
0.574616	0.0493573	0.370006	0.0060211	HR+HER2-
0.292756	0.226146	0.469691	0.0114068	HR+HER2-
0.392661	0.12014	0.455877	0.0313213	HR+HER2-
0.330784	0.153034	0.477924	0.0382571	HR+HER2-
0.219947	0.112661	0.661034	0.00635776	HR+HER2-
0.445364	0.0933792	0.444663	0.0165945	HR+HER2-
0.475251	0.0622384	0.443507	0.0190037	HR+HER2-
0.46203	0.0866902	0.426049	0.0252305	HR+HER2-
0.450836	0.188621	0.357328	0.0032153	HR+HER2-
0.564266	0.0690893	0.35278	0.0138651	HR+HER2-
0.402899	0.255366	0.337199	0.00453523	HR+HER2-
0.578215	0.0833189	0.28832	0.0501461	HR+HER2-
0.410337	0.0922018	0.406729	0.0907321	HR+HER2-
0.340564	0.322018	0.319835	0.0175832	HR+HER2-
0.540169	0.0948086	0.333472	0.0315511	HR+HER2-
0.398857	0.0993151	0.48681	0.0150179	HR+HER2-
0.406717	0.121529	0.440753	0.0310015	HR+HER2-
0.333408	0.128062	0.500178	0.0383526	HR+HER2-
0.397599	0.108262	0.477127	0.0170117	HR+HER2-
0.191105	0.285632	0.461199	0.0620636	HR+HER2-
0.623563	0.0586374	0.295381	0.0224189	HR+HER2-
0.320053	0.11965	0.551761	0.00853564	HR+HER2-
0.168558	0.216194	0.58313	0.0321173	HR+HER2-
0.68182	0.0587066	0.248733	0.0107403	HR+HER2-
0.532247	0.0337419	0.393746	0.0402659	HR+HER2-
0.739238	0.0411189	0.197383	0.0222601	HR+HER2-
0.739983	0.0664705	0.171679	0.0218669	HR+HER2-
0.409746	0.207832	0.374497	0.00792577	HR+HER2-
0.58157	0.127304	0.27956	0.0115658	HR+HER2-
0.485908	0.0684489	0.433718	0.0119255	HR+HER2-
0.565932	0.0994972	0.300503	0.0340676	HR+HER2-
0.551035	0.0711628	0.352103	0.0256993	HR+HER2-
0.320907	0.299985	0.37367	0.00543784	HR+HER2-
0.29126	0.18413	0.51224	0.0123702	HR+HER2-
0.50289	0.188325	0.304144	0.00464159	HR+HER2-
0.575287	0.0667332	0.351386	0.00659363	HR+HER2-
0.393179	0.149228	0.440848	0.0167446	HR+HER2-
0.685644	0.121448	0.168984	0.0239238	HR+HER2-
0.443429	0.181761	0.348331	0.0264794	HR+HER2-
0.312461	0.113421	0.559087	0.0150317	HR+HER2-
0.489702	0.0685328	0.372386	0.0693786	HR+HER2-
0.501945	0.0713607	0.413687	0.0130073	HR+HER2-
0.448622	0.0571775	0.43619	0.0580098	HR+HER2-
0.535562	0.0983318	0.361569	0.00453707	HR+HER2-
0.536539	0.0769754	0.368301	0.0181849	HR+HER2-
0.51017	0.101594	0.374894	0.0133424	HR+HER2-
0.567945	0.0574802	0.368329	0.00624611	HR+HER2-
0.592001	0.0860494	0.291218	0.0307316	HR+HER2-
0.616952	0.0744242	0.281055	0.0275682	HR+HER2-
0.480245	0.0994982	0.3976	0.022656	HR+HER2-
0.650086	0.0993726	0.199236	0.0513047	HR+HER2-
0.225276	0.13611	0.569389	0.0692248	HR+HER2-
0.284251	0.0963785	0.599274	0.0200965	HR+HER2-
0.364925	0.0701006	0.526089	0.0388854	HR+HER2-
0.314724	0.144567	0.522315	0.0183941	HR+HER2-
0.504355	0.0990825	0.380702	0.0158607	HR+HER2-
0.291373	0.122307	0.545969	0.0403504	HR+HER2-
0.298549	0.238613	0.457904	0.00493332	HR+HER2-
0.598225	0.110963	0.261881	0.0289314	HR+HER2-
0.711641	0.0252401	0.245551	0.0175671	HR+HER2-
0.413569	0.138055	0.391025	0.0573504	HR+HER2-
0.486332	0.237729	0.26291	0.0130288	HR+HER2-
0.367513	0.102012	0.484965	0.0455101	HR+HER2-
0.701932	0.0564879	0.232348	0.00923269	HR+HER2-
0.399278	0.132389	0.443204	0.0251298	HR+HER2-
0.255898	0.137699	0.571714	0.0346893	HR+HER2-
0.691583	0.0455918	0.258906	0.00391838	HR+HER2-
0.577548	0.056155	0.353282	0.0130151	HR+HER2-
0.590381	0.0609795	0.31837	0.0302697	HR+HER2-
0.517023	0.133083	0.296086	0.0538074	HR+HER2-
0.571402	0.100012	0.307418	0.0211677	HR+HER2-
0.571403	0.0968632	0.330249	0.00148468	HR+HER2-
0.610346	0.196091	0.175752	0.0178116	HR+HER2-
0.436325	0.131003	0.420704	0.0119679	HR+HER2-
0.625282	0.0603788	0.300848	0.013491	HR+HER2-
0.492246	0.0659176	0.412514	0.0293223	HR+HER2-
0.593732	0.114739	0.279199	0.0123299	HR+HER2-
0.561022	0.0729039	0.325465	0.0406091	HR+HER2-
0.371512	0.158146	0.447937	0.0224053	HR+HER2-
0.792951	0.0758164	0.122901	0.00833203	HR+HER2-
0.46341	0.198136	0.320625	0.01783	HR+HER2-
0.402153	0.0692057	0.518573	0.0100679	HR+HER2-
0.571138	0.113268	0.29597	0.0196245	HR+HER2-
0.624223	0.0614722	0.297808	0.0164968	HR+HER2-
0.505028	0.17828	0.300306	0.0163859	HR+HER2-
0.478981	0.0760908	0.41654	0.0283877	HR+HER2-
0.774651	0.0672144	0.143768	0.0143664	HR+HER2-
0.326662	0.315986	0.349108	0.00824386	HR+HER2-
0.64973	0.0639153	0.269187	0.0171685	HR+HER2-
0.494842	0.0641663	0.346019	0.0949721	HR+HER2-
0.467647	0.214891	0.295125	0.0223362	HR+HER2-
0.547592	0.0580606	0.372504	0.0218432	HR+HER2-
0.407819	0.195275	0.381567	0.0153396	HR+HER2-
0.382247	0.133787	0.458067	0.0258993	HR+HER2-
0.709693	0.0794094	0.190828	0.0200701	HR+HER2-
0.512082	0.0573698	0.410493	0.0200553	HR+HER2-
0.597451	0.186575	0.197704	0.0182705	HR+HER2-
0.547283	0.104495	0.335051	0.0131716	HR+HER2-
0.404698	0.0598519	0.396419	0.139031	HR+HER2-
0.239993	0.217166	0.526433	0.0164085	HR+HER2-
0.558135	0.122418	0.305682	0.0137657	HR+HER2-
0.320459	0.165393	0.45265	0.0614986	HR+HER2-
0.51831	0.130368	0.332051	0.0192703	HR+HER2-
0.401241	0.19267	0.388172	0.0179172	HR+HER2-
0.322308	0.138277	0.500641	0.0387744	HR+HER2-
0.37682	0.110715	0.501471	0.0109947	HR+HER2-
0.571232	0.0740181	0.326215	0.028534	HR+HER2-
0.665121	0.0315107	0.286523	0.0168447	HR+HER2-
0.592336	0.181507	0.217725	0.00843169	HR+HER2-
0.516887	0.140587	0.334322	0.0082046	HR+HER2-
0.25988	0.306576	0.402439	0.0311054	HR+HER2-
0.504556	0.0768039	0.38762	0.0310197	HR+HER2-
0.44645	0.122987	0.415981	0.0145823	HR+HER2-
0.391578	0.148009	0.454149	0.00626357	HR+HER2-
0.68105	0.123612	0.187788	0.00755014	HR+HER2-
0.481915	0.120763	0.383832	0.0134897	HR+HER2-
0.48944	0.0976486	0.409739	0.00317209	HR+HER2-
0.542706	0.0581016	0.383877	0.0153155	HR+HER2-
0.33763	0.130331	0.511563	0.0204756	HR+HER2-
0.395096	0.120659	0.474062	0.0101833	HR+HER2-
0.630741	0.0469206	0.302594	0.0197445	HR+HER2-
0.508909	0.0580974	0.420717	0.0122765	HR+HER2-
0.479098	0.119784	0.394081	0.00703588	HR+HER2-
0.58013	0.076089	0.315773	0.0280076	HR+HER2-
0.566218	0.106271	0.301829	0.0256823	HR+HER2-
0.531243	0.0692289	0.377925	0.0216034	HR+HER2-
0.352776	0.150773	0.466521	0.0299299	HR+HER2-
0.436159	0.108068	0.449885	0.00588817	HR+HER2-
0.557328	0.0311482	0.376126	0.0353972	HR+HER2-
0.461789	0.149729	0.384049	0.00443378	HR+HER2-
0.641545	0.0513925	0.278617	0.0284451	HR+HER2-
0.459022	0.0752807	0.4539	0.0117971	HR+HER2-
0.289334	0.0737364	0.617307	0.0196227	HR+HER2-
0.491624	0.131855	0.272613	0.103907	HR+HER2-
0.398235	0.193533	0.392627	0.0156042	HR+HER2-
0.385729	0.0976052	0.475411	0.041255	HR+HER2-
0.559004	0.132337	0.285447	0.0232115	HR+HER2-
0.603382	0.0380452	0.320195	0.0383785	HR+HER2-
0.437681	0.157895	0.363015	0.0414098	HR+HER2-
0.360397	0.0378975	0.53249	0.0692154	HR+HER2-
0.391694	0.146649	0.431759	0.0298979	HR+HER2-
0.258389	0.136049	0.558847	0.0467155	HR+HER2-
0.483933	0.0577442	0.440852	0.0174705	HR+HER2-
0.633976	0.0383299	0.321085	0.00660978	HR+HER2-
0.775261	0.101122	0.109593	0.0140236	HR+HER2-
0.43334	0.0541978	0.480284	0.0321784	HR+HER2-
0.285674	0.3718	0.333674	0.00885245	HR+HER2+
0.148598	0.525062	0.312024	0.0143147	HR+HER2+
0.257435	0.360893	0.326922	0.0547504	HR+HER2+
0.256523	0.0786155	0.655115	0.00974665	HR+HER2+
0.645291	0.0708401	0.268305	0.0155639	HR+HER2+
0.309089	0.121654	0.540512	0.0287449	HR+HER2+
0.356303	0.210571	0.376688	0.0564376	HR+HER2+
0.475224	0.126085	0.389073	0.00961808	HR+HER2+
0.263628	0.427479	0.297223	0.0116705	HR+HER2+
0.224171	0.479257	0.277222	0.01935	HR+HER2+
0.550736	0.118281	0.295605	0.0353778	HR+HER2+
0.529986	0.0659388	0.377819	0.0262556	HR+HER2+
0.407027	0.292558	0.283284	0.0171304	HR+HER2+
0.457051	0.0709554	0.463506	0.00848704	HR+HER2+
0.377222	0.326483	0.279914	0.0163821	HR+HER2+
0.580693	0.0957274	0.289986	0.0335937	HR+HER2+
0.676884	0.0755785	0.245083	0.00245523	HR+HER2+
0.185432	0.366966	0.435091	0.0125107	HR+HER2+
0.472524	0.193266	0.305316	0.0288941	HR+HER2+
0.575764	0.0857842	0.324294	0.0141579	HR+HER2+
0.36349	0.142687	0.465687	0.0281365	HR+HER2+
0.562159	0.10448	0.324605	0.00875584	HR+HER2+
0.231658	0.366607	0.390088	0.0116461	HR+HER2+
0.524182	0.0912603	0.373294	0.011263	HR+HER2+
0.854795	0.0319116	0.111024	0.00226919	HR+HER2+
0.37572	0.261859	0.343328	0.0190934	HR+HER2+
0.33439	0.159884	0.46022	0.0455054	HR+HER2+
0.44434	0.147511	0.403205	0.00494398	HR+HER2+
0.554298	0.0527031	0.378879	0.0141191	HR+HER2+
0.192781	0.329037	0.460876	0.0173059	HR+HER2+
0.291537	0.280509	0.393618	0.0343362	HR+HER2+
0.424901	0.11457	0.450858	0.0096707	HR+HER2+
0.781262	0.0280674	0.188979	0.00169154	HR+HER2+
0.292307	0.394599	0.27162	0.0414748	HR+HER2+
0.278667	0.247274	0.439869	0.0341896	HR+HER2+
0.283821	0.156869	0.549103	0.0102078	HR+HER2+
0.311295	0.353918	0.319863	0.014924	HR+HER2+
0.218447	0.238343	0.51963	0.0235802	HR+HER2+
0.439603	0.104088	0.436484	0.0198246	HR+HER2+
0.568824	0.14219	0.274864	0.0141224	HR+HER2+
0.441029	0.247432	0.294416	0.0171222	HR+HER2+
0.249572	0.0679889	0.64927	0.0331692	HR+HER2+
0.479672	0.133759	0.340768	0.0458014	HR+HER2+
0.454017	0.105921	0.398575	0.0414872	HR+HER2+
0.49296	0.143364	0.355397	0.00827851	HR+HER2+
0.283131	0.255256	0.44265	0.0189628	HR+HER2+
0.415904	0.134315	0.443796	0.005985	HR+HER2+
0.446052	0.0799203	0.435852	0.038175	HR+HER2+
0.226213	0.361004	0.397905	0.0148786	HR+HER2+
0.315542	0.231659	0.432854	0.0199447	HR+HER2+
0.243913	0.348058	0.391039	0.0169901	HR+HER2+
0.146558	0.358609	0.452908	0.0419255	HR+HER2+
0.327248	0.329821	0.321003	0.0219284	HR+HER2+
0.230489	0.309647	0.43818	0.0216846	HR+HER2+
0.387776	0.224511	0.373769	0.013944	HR+HER2+
0.377859	0.243212	0.36398	0.0149492	HR+HER2+
0.436438	0.16765	0.378666	0.0172461	HR+HER2+
0.414975	0.0998882	0.477153	0.00798389	HR+HER2+
0.519603	0.226325	0.202342	0.0517306	HR+HER2+
0.263288	0.429474	0.270316	0.0369214	HR+HER2+
0.364658	0.301115	0.325325	0.00890165	HR+HER2+
0.517943	0.165682	0.306393	0.00998199	HR+HER2+
0.449932	0.265795	0.271458	0.0128154	HR+HER2+
0.598748	0.107047	0.288202	0.00600313	HR+HER2+
0.808435	0.0368717	0.152079	0.0026145	HR+HER2+
0.534147	0.193905	0.251363	0.0205855	HR+HER2+
0.457577	0.153811	0.375633	0.0129787	HR+HER2+
0.5124	0.057287	0.40583	0.0244821	HR+HER2+
0.649395	0.100124	0.221598	0.0288831	HR+HER2+
0.307273	0.222029	0.427479	0.0432185	HR+HER2+
0.422222	0.229223	0.332758	0.0157977	HR+HER2+
0.409871	0.0982575	0.481183	0.010689	HR+HER2+
0.514688	0.0610447	0.41249	0.0117775	HR+HER2+
0.584271	0.142724	0.241077	0.031928	HR+HER2+
0.546792	0.160033	0.288748	0.00442713	HR+HER2+
0.408606	0.245802	0.325202	0.02039	HR+HER2+
0.557991	0.0921516	0.346021	0.00383713	HR+HER2+
0.315577	0.161243	0.485681	0.0374996	HR+HER2+
0.307451	0.245774	0.437835	0.00893997	HR+HER2+
0.647459	0.20458	0.123406	0.0245542	HR+HER2+
0.563229	0.0599044	0.364094	0.0127722	HR+HER2+
0.601141	0.0780591	0.307239	0.0135612	HR+HER2+
0.23909	0.218145	0.530215	0.0125498	HR+HER2+
0.334915	0.223246	0.431274	0.0105652	HR+HER2+
0.469124	0.132146	0.371889	0.0268406	HR+HER2+
0.579668	0.189088	0.223006	0.008238	HR-HER2+
0.589002	0.0889545	0.307023	0.0150196	HR-HER2+
0.508242	0.205344	0.255391	0.0310238	HR-HER2+
0.179362	0.403114	0.413103	0.00442078	HR-HER2+
0.584879	0.12209	0.270888	0.0221424	HR-HER2+
0.315774	0.342184	0.324596	0.0174462	HR-HER2+
0.323816	0.277984	0.383731	0.0144691	HR-HER2+
0.232147	0.378957	0.380571	0.00832561	HR-HER2+
0.73262	0.0783296	0.149427	0.0396231	HR-HER2+
0.676065	0.113733	0.187469	0.0227331	HR-HER2+
0.40579	0.194138	0.391963	0.00810907	HR-HER2+
0.348742	0.218103	0.425977	0.00717813	HR-HER2+
0.139038	0.330562	0.501408	0.028991	HR-HER2+
0.262975	0.371625	0.3591	0.00629962	HR-HER2+
0.374075	0.197268	0.413409	0.0152477	HR-HER2+
0.294435	0.33294	0.361659	0.0109657	HR-HER2+
0.580637	0.104402	0.308997	0.00596454	HR-HER2+
0.666585	0.090467	0.241054	0.0018944	HR-HER2+
0.499325	0.142444	0.344438	0.0137928	HR-HER2+
0.161703	0.435793	0.384674	0.0178296	HR-HER2+
0.144516	0.418202	0.428823	0.00845816	HR-HER2+
0.468676	0.266238	0.252329	0.0127563	HR-HER2+
0.245463	0.228956	0.498984	0.0265962	HR-HER2+
0.443284	0.225376	0.329096	0.00224347	HR-HER2+
0.449046	0.270493	0.263112	0.0173497	HR-HER2+
0.307031	0.376439	0.313915	0.00261464	HR-HER2+
0.276397	0.168706	0.529475	0.025422	HR-HER2+
0.472979	0.109563	0.389587	0.0278711	HR-HER2+
0.623321	0.0690756	0.297429	0.0101743	HR-HER2+
0.475097	0.180553	0.318562	0.0257884	HR-HER2+
0.32666	0.240963	0.416418	0.0159588	HR-HER2+
0.369144	0.104983	0.508781	0.0170924	HR-HER2+
0.530626	0.217217	0.20032	0.0518382	HR-HER2+
0.478276	0.230865	0.279836	0.0110233	HR-HER2+
0.212094	0.362325	0.412321	0.0132605	HR-HER2+
0.282699	0.226294	0.473374	0.0176328	HR-HER2+
0.420523	0.0750461	0.479264	0.0251671	HR-HER2+
0.284721	0.380179	0.32495	0.0101499	HR-HER2+
0.197577	0.216101	0.568266	0.0180564	HR-HER2+
0.23063	0.289788	0.469517	0.0100653	HR-HER2+
0.381665	0.11904	0.488104	0.0111916	HR-HER2+
0.223593	0.324936	0.433398	0.0180733	HR-HER2+
0.241295	0.405702	0.343921	0.00908133	HR-HER2+
0.166909	0.259149	0.558333	0.0156092	HR-HER2+
0.263866	0.401301	0.293112	0.0417218	HR-HER2+
0.344605	0.203679	0.42463	0.0270853	HR-HER2+
0.183247	0.328536	0.475743	0.0124738	HR-HER2+
0.566615	0.101233	0.323883	0.00826928	HR-HER2+
0.294669	0.256752	0.442374	0.00620629	HR-HER2+
0.435896	0.109883	0.445426	0.00879575	HR-HER2+
0.630448	0.114005	0.244362	0.0111853	HR-HER2+
0.370097	0.183635	0.429003	0.0172655	HR-HER2+
0.625994	0.134805	0.233923	0.00527823	HR-HER2+
0.416101	0.14732	0.426685	0.00989455	HR-HER2+
0.645569	0.0927463	0.232036	0.029649	HR-HER2+
0.495443	0.165823	0.328957	0.00977727	HR-HER2+
0.262053	0.269314	0.44307	0.0255626	HR-HER2+
0.369827	0.349696	0.248319	0.0321577	HR-HER2+
0.507797	0.126839	0.345969	0.0193954	HR-HER2+
0.35682	0.222086	0.405549	0.0155456	HR-HER2+
0.424978	0.144803	0.420062	0.010157	HR-HER2+
0.479949	0.12501	0.385351	0.00969054	HR-HER2+
0.410129	0.135076	0.451842	0.00295215	HR-HER2+
0.59415	0.172987	0.221533	0.0113297	HR-HER2+
0.533752	0.0996237	0.346358	0.0202661	HR-HER2+
0.262233	0.309773	0.407854	0.0201402	HR-HER2+
0.364066	0.309904	0.30471	0.02132	TNBC
0.271361	0.348401	0.368881	0.0113567	TNBC
0.406575	0.269499	0.315406	0.00851978	TNBC
0.615369	0.0527969	0.27255	0.0592843	TNBC
0.588317	0.120153	0.287015	0.00451388	TNBC
0.461328	0.244594	0.271464	0.0226141	TNBC
0.245909	0.317265	0.428679	0.00814671	TNBC
0.267236	0.408287	0.321323	0.0031536	TNBC
0.55527	0.0777676	0.363173	0.00378904	TNBC
0.234507	0.277568	0.483237	0.00468809	TNBC
0.310834	0.201811	0.47605	0.0113045	TNBC
0.383585	0.256305	0.356209	0.00390072	TNBC
0.383565	0.329741	0.281037	0.00565656	TNBC
0.577225	0.147684	0.266862	0.00822873	TNBC
0.303824	0.359829	0.329873	0.00647326	TNBC
0.751549	0.0667472	0.178173	0.00353033	TNBC
0.429991	0.205068	0.36154	0.00340076	TNBC
0.575437	0.174192	0.245787	0.0045844	TNBC
0.283263	0.339702	0.366635	0.0104009	TNBC
0.680534	0.0792315	0.227805	0.0124294	TNBC
0.556682	0.109765	0.32944	0.00411298	TNBC
0.565365	0.248428	0.182422	0.0037849	TNBC
0.381608	0.320758	0.292471	0.00516248	TNBC
0.325448	0.12417	0.538069	0.012314	TNBC
0.44795	0.285295	0.263345	0.00340963	TNBC
0.225839	0.470986	0.301015	0.00216046	TNBC
0.763227	0.0902229	0.144348	0.00220173	TNBC
0.755904	0.111971	0.12854	0.00358499	TNBC
0.317271	0.238439	0.43901	0.00527967	TNBC
0.636713	0.113871	0.246522	0.00289378	TNBC
0.253701	0.381906	0.360547	0.0038456	TNBC
0.595336	0.0993365	0.302946	0.00238134	TNBC
0.446961	0.281652	0.270453	0.000933979	TNBC
0.292499	0.201428	0.50325	0.00282279	TNBC
0.239188	0.108454	0.648398	0.00396026	TNBC
0.447414	0.178602	0.370663	0.00332074	TNBC
0.292182	0.181387	0.517144	0.00928764	TNBC
0.411751	0.307285	0.270675	0.0102894	TNBC
0.320279	0.205897	0.454513	0.01931	TNBC
0.208653	0.508416	0.279139	0.00379211	TNBC
0.315153	0.273512	0.399356	0.0119786	TNBC
0.394389	0.284858	0.317724	0.00302972	TNBC
0.312067	0.161472	0.506773	0.0196874	TNBC
0.297299	0.365377	0.313435	0.0238889	TNBC
0.387404	0.362042	0.239063	0.0114912	TNBC
0.21458	0.44498	0.329034	0.0114062	TNBC
0.369661	0.217995	0.409097	0.00324667	TNBC
0.465268	0.283208	0.248316	0.00320803	TNBC
0.504902	0.25594	0.234277	0.00488044	TNBC
0.4903	0.289582	0.210256	0.00986129	TNBC
0.18286	0.493992	0.318238	0.00491011	TNBC
0.835975	0.0359643	0.12581	0.00225113	TNBC
0.678133	0.0694929	0.244698	0.00767633	TNBC
0.292824	0.540511	0.161029	0.00563556	TNBC
0.470619	0.203585	0.318478	0.00731865	TNBC
0.733226	0.123197	0.141238	0.0023384	TNBC
0.393993	0.198965	0.402726	0.00431573	TNBC
0.563783	0.122241	0.303298	0.0106789	TNBC
0.569515	0.207106	0.220152	0.00322661	TNBC
0.425795	0.129116	0.426485	0.0186042	TNBC
0.435907	0.232071	0.329001	0.00302147	TNBC
0.37634	0.116863	0.502338	0.00445893	TNBC
0.467176	0.196426	0.33091	0.0054876	TNBC
0.247919	0.249126	0.49416	0.00879433	TNBC
0.402692	0.289627	0.282837	0.0248448	TNBC
0.53531	0.189243	0.274333	0.00111363	TNBC
0.208761	0.395505	0.392766	0.00296731	TNBC
0.242038	0.405883	0.339813	0.012266	TNBC
0.604245	0.10673	0.269295	0.0197301	TNBC
0.311238	0.349432	0.306377	0.0329532	TNBC
0.312308	0.468996	0.215193	0.0035036	TNBC
0.500637	0.0956472	0.341401	0.0623151	TNBC
0.330695	0.177494	0.489234	0.0025772	TNBC
0.456526	0.224771	0.314211	0.00449179	TNBC
0.481139	0.116682	0.393627	0.00855247	TNBC
0.354513	0.319606	0.319649	0.00623222	TNBC
0.392933	0.224806	0.377757	0.0045036	TNBC
0.337556	0.291301	0.365391	0.00575177	TNBC
0.25178	0.186196	0.531072	0.0309518	TNBC
0.589986	0.14332	0.264006	0.00268812	TNBC
0.563421	0.151978	0.272712	0.0118885	TNBC

## Sheet: Sup.Fig.S1c-d
	Tumor cell number by CODEX	Inflammatory cell number by CODEX	Stroma cell number by CODEX	Tumor cell number by Hover-Net	Inflammatory cell number by Hover-Net	Stroma cell number by Hover-Net
Region 1	0	1	32	0	1	30
Region 2	0	73	16	0	79	15
Region 3	2	97	0	1	92	1
Region 4	0	2	18	0	1	23
Region 5	9	0	23	8	0	22
Region 6	15	0	13	15	0	14
Region 7	9	2	21	10	3	18
Region 8	26	0	15	21	1	20
Region 9	26	2	9	24	2	9
Region 10	0	1	20	1	2	23
Region 11	35	1	11	30	1	11
Region 12	16	0	33	9	0	33
Region 13	18	21	7	18	19	18
Region 14	66	0	3	66	0	3
Region 15	86	0	0	86	0	0
Region 16	56	10	28	53	8	26
Region 17	98	0	4	87	0	7
Region 18	103	2	17	96	3	21
Region 19	59	3	30	45	2	42
Region 20	100	0	0	97	0	0
Region 21	108	0	0	108	0	0
Region 22	22	0	29	22	0	31
Region 23	0	16	37	0	16	35
Region 24	87	0	12	82	0	15
Region 25	69	3	20	62	3	20

## Sheet: Sup.Fig.S2a
	Tumor cell cercent	Inflammatory cell cercent	Stroma cell cercent
Tumor purity (ASCAT)	0.21 (0.12 to 0.30)	-0.13 (-0.23 to -0.03)	-0.22 (-0.31 to -0.12)
sTILs	-0.37 (-0.43 to -0.30)	0.60 (0.54 to 0.65)	-0.08 (-0.16 to -0.00)
CD3E	-0.37 (-0.44 to -0.30)	0.50 (0.44 to 0.56)	0.05 (-0.03 to 0.12)
Immune score (ESTIMATE)	-0.38 (-0.44 to -0.31)	0.48 (0.42 to 0.54)	0.07 (-0.01 to 0.15)
Immune score (xCell)	-0.31 (-0.38 to -0.24)	0.45 (0.38 to 0.51)	-0.00 (-0.08 to 0.08)
CD8+ T cells (Xiao et al.)	-0.33 (-0.40 to -0.25)	0.49 (0.42 to 0.55)	-0.00 (-0.08 to 0.08)
Stroma score (ESTIMATE)	-0.29 (-0.36 to -0.21)	0.11 (0.03 to 0.19)	0.30 (0.23 to 0.37)
Strroma score (xCell)	-0.21 (-0.28 to -0.13)	0.02 (-0.06 to 0.10)	0.27 (0.20 to 0.35)
Fibroblasts (Xiao et al.)	-0.18 (-0.25 to -0.10)	-0.01 (-0.09 to 0.07)	0.30 (0.22 to 0.37)
Endothelial cells (Xiao et al.)	-0.23 (-0.30 to -0.15)	0.04 (-0.04 to 0.12)	0.28 (0.21 to 0.35)
Adipocytes (xCell)	-0.10 (-0.18 to -0.02)	-0.05 (-0.13 to 0.03)	0.21 (0.13 to 0.29)

## Sheet: Sup.Fig.S2b
Pathway name	NES
PID_CXCR4_PATHWAY	2.39955
REACTOME_COSTIMULATION_BY_THE_CD28_FAMILY	2.37043
KEGG_ANTIGEN_PROCESSING_AND_PRESENTATION	2.35107
WP_MEASLES_VIRUS_INFECTION	2.34367
KEGG_NATURAL_KILLER_CELL_MEDIATED_CYTOTOXICITY	2.34001
WP_NETWORK_MAP_OF_SARSCOV2_SIGNALING_PATHWAY	2.31411
PID_CD8_TCR_DOWNSTREAM_PATHWAY	2.31022
PID_PI3KCI_PATHWAY	2.2968
REACTOME_STING_MEDIATED_INDUCTION_OF_HOST_IMMUNE_RESPONSES	2.29059
WP_IL7_SIGNALING_PATHWAY	2.28824

## Sheet: Sup.Fig.S2c
Pathway name	NES
REACTOME_RESPONSE_TO_ELEVATED_PLATELET_CYTOSOLIC_CA2	2.29248
NABA_CORE_MATRISOME	2.25459
KEGG_FOCAL_ADHESION	2.19748
NABA_ECM_GLYCOPROTEINS	2.19604
PID_ALK1_PATHWAY	2.13456
REACTOME_EXTRACELLULAR_MATRIX_ORGANIZATION	2.10907
WP_FOCAL_ADHESION	2.10613
PID_FAK_PATHWAY	2.09319
REACTOME_ECM_PROTEOGLYCANS	2.07653
REACTOME_CELL_EXTRACELLULAR_MATRIX_INTERACTIONS	2.05882

## Sheet: Fig.2d-e
IHC_Subtype	INF2	INF3	INF4	INF5	INF9	INF0	INF1	INF6	INF7
HR+HER2-	0.101485	0.0544554	0.0767327	0.138614	0.0123762	0.346535	0.212871	0.019802	0.0321782
HR+HER2-	0.0357143	0.0210084	0.0672269	0.0672269	0.0189076	0.651261	0.0504202	0.012605	0.0714286
HR+HER2-	0.160121	0.0876133	0.0996979	0.0664653	0.0151057	0.287009	0.18429	0.0120846	0.0453172
HR+HER2-	0.092511	0.0484581	0.136564	0.189427	0.0264317	0.286344	0.154185	0.0176211	0.0440529
HR+HER2-	0.0566319	0.0417288	0.0730253	0.076006	0.0134128	0.463487	0.247392	0.00298063	0.0208644
HR+HER2-	0.111111	0.0833333	0.0972222	0.0555556	0.00694444	0.256944	0.319444	0.0416667	0.0208333
HR+HER2-	0.0266854	0.0477528	0.0491573	0.0252809	0.00842697	0.382022	0.36236	0.0519663	0.0351124
HR+HER2-	0.0668258	0.0453461	0.0501193	0.0548926	0.0071599	0.439141	0.281623	0.0143198	0.0286396
HR+HER2-	0.0814558	0.0814558	0.116118	0.0970537	0.0121317	0.348354	0.244367	0.00519931	0.0103986
HR+HER2-	0.139319	0.0804954	0.0371517	0.0433437	0.00619195	0.28483	0.334365	0.0216718	0.0371517
HR+HER2-	0.0899582	0.0585774	0.0878661	0.135983	0.0083682	0.303347	0.25523	0.0251046	0.0292887
HR+HER2-	0.0549451	0.0549451	0.0799201	0.0559441	0.00799201	0.34965	0.297702	0.04995	0.038961
HR+HER2-	0.0456621	0.0228311	0.141553	0.13242	0.0136986	0.442922	0.150685	0.0136986	0.0319635
HR+HER2-	0.0549242	0.0435606	0.0189394	0.0208333	0.00378788	0.382576	0.375	0.0435606	0.030303
HR+HER2-	0.111111	0.0357143	0.107143	0.134921	0.00793651	0.396825	0.174603	0	0.0238095
HR+HER2-	0.0685484	0.0725806	0.0725806	0.108871	0.0120968	0.270161	0.326613	0.0201613	0.0483871
HR+HER2-	0.0637488	0.0647003	0.0275928	0.0333016	0.0038059	0.317793	0.450999	0.019981	0.0133206
HR+HER2-	0.0729167	0.0555556	0.0972222	0.0868056	0.0104167	0.385417	0.173611	0.0243056	0.0798611
HR+HER2-	0.078125	0.0885417	0.0989583	0.0833333	0.015625	0.40625	0.15625	0.0260417	0.0260417
HR+HER2-	0.188235	0.105882	0.141176	0.2	0.0352941	0.117647	0.105882	0.0352941	0.0352941
HR+HER2-	0.242991	0.121495	0.0934579	0.242991	0.0654206	0.158879	0.046729	0.00934579	0
HR+HER2-	0.04	0.0305882	0.0470588	0.0376471	0.00705882	0.527059	0.232941	0.0235294	0.0494118
HR+HER2-	0.0148515	0.0148515	0.0346535	0.019802	0.0049505	0.519802	0.351485	0.0148515	0.019802
HR+HER2-	0.12766	0.0319149	0.106383	0.138298	0.0957447	0.43617	0.0319149	0	0.0212766
HR+HER2-	0.0677966	0.0635593	0.139831	0.127119	0.0169492	0.389831	0.127119	0.00847458	0.0381356
HR+HER2-	0.11054	0.0848329	0.0745501	0.0694087	0.00514139	0.275064	0.290488	0.0359897	0.0411311
HR+HER2-	0.042654	0.0379147	0.0900474	0.146919	0.0189573	0.35545	0.208531	0.0379147	0.0473934
HR+HER2-	0.0986842	0.0657895	0.157895	0.138158	0.0131579	0.282895	0.125	0.0328947	0.0460526
HR+HER2-	0.195652	0.0652174	0.0434783	0.108696	0	0.0217391	0.434783	0.0434783	0
HR+HER2-	0.0621693	0.0833333	0.0767196	0.0529101	0.00793651	0.339947	0.277778	0.0568783	0.0291005
HR+HER2-	0.0313199	0.0290828	0.0223714	0.0357942	0.00223714	0.35123	0.431767	0.0581655	0.0290828
HR+HER2-	0.0241449	0.0301811	0.0503018	0.054326	0.00201207	0.501006	0.307847	0.0140845	0.0140845
HR+HER2-	0.0672515	0.0555556	0.0350877	0.0233918	0.00584795	0.204678	0.497076	0.0672515	0.00584795
HR+HER2-	0.0706767	0.0451128	0.0466165	0.0451128	0.0075188	0.231579	0.431579	0.0842105	0.0180451
HR+HER2-	0.0931174	0.0728745	0.109312	0.117409	0.0323887	0.352227	0.133603	0.0161943	0.0526316
HR+HER2-	0.0662651	0.0240964	0.0180723	0.0361446	0.0120482	0.409639	0.39759	0.0180723	0.0120482
HR+HER2-	0.0722892	0.0662651	0.0843373	0.060241	0.0120482	0.39759	0.204819	0.0421687	0.0481928
HR+HER2-	0.00886918	0.0144124	0.0343681	0.0155211	0.00776053	0.559867	0.272727	0.0221729	0.0620843
HR+HER2-	0.0689013	0.108007	0.0391061	0.0391061	0.0148976	0.247672	0.374302	0.0558659	0.0353818
HR+HER2-	0.122449	0.0612245	0.0816327	0.22449	0	0.265306	0.142857	0.0204082	0.0612245
HR+HER2-	0.0733945	0.059633	0.114679	0.183486	0.00458716	0.422018	0.100917	0.0183486	0.0229358
HR+HER2-	0.0669643	0.0877976	0.0639881	0.0803571	0.00297619	0.175595	0.409226	0.0833333	0.0178571
HR+HER2-	0.128806	0.0819672	0.0702576	0.0866511	0.00702576	0.283372	0.318501	0.00234192	0.00468384
HR+HER2-	0.21147	0.078853	0.0358423	0.0681004	0.00358423	0.311828	0.243728	0	0.0143369
HR+HER2-	0.160377	0.127358	0.0566038	0.136792	0.0424528	0.160377	0.231132	0.0424528	0.0235849
HR+HER2-	0.0387374	0.0502152	0.0631277	0.0645624	0.00860832	0.281205	0.404591	0.0516499	0.0315638
HR+HER2-	0.0651982	0.0792952	0.0352423	0.0290749	0.00176211	0.298678	0.406167	0.0299559	0.0290749
HR+HER2-	0.0580762	0.0344828	0.0562613	0.0453721	0.0181488	0.46098	0.243194	0.0145191	0.0635209
HR+HER2-	0.0112	0.016	0.0304	0.0128	0.0016	0.3264	0.5104	0.0656	0.0224
HR+HER2-	0.0807692	0.0820513	0.0653846	0.0512821	0.00641026	0.348718	0.310256	0.0269231	0.0217949
HR+HER2-	0.169591	0.0935673	0.0467836	0.0643275	0.0116959	0.380117	0.181287	0.0116959	0.0350877
HR+HER2-	0.109127	0.10119	0.140873	0.162698	0.00992063	0.34127	0.10119	0.00595238	0.0198413
HR+HER2-	0.117886	0.0813008	0.0731707	0.0772358	0.0243902	0.317073	0.256098	0.0203252	0.0203252
HR+HER2-	0.0405405	0.0608108	0.0641892	0.0844595	0	0.560811	0.125	0.0101351	0.0472973
HR+HER2-	0.0869565	0.0695652	0.173913	0.0695652	0.026087	0.365217	0.165217	0	0.026087
HR+HER2-	0.0950704	0.0985915	0.165493	0.179577	0.028169	0.232394	0.151408	0.0105634	0.028169
HR+HER2-	0.08125	0.09375	0.13125	0.14375	0.01875	0.3	0.2	0	0.01875
HR+HER2-	0.202532	0.158228	0.0759494	0.101266	0.00632911	0.189873	0.227848	0.0126582	0.0189873
HR+HER2-	0.0869565	0.057971	0.0985507	0.153623	0.0115942	0.324638	0.197101	0.0289855	0.0231884
HR+HER2-	0.126685	0.113208	0.0485175	0.0566038	0.0134771	0.169811	0.350404	0.0458221	0.0242588
HR+HER2-	0.0841346	0.108173	0.0673077	0.103365	0.00721154	0.225962	0.331731	0.0336538	0.0168269
HR+HER2-	0.0507246	0.0181159	0.163043	0.137681	0.0181159	0.351449	0.184783	0.0181159	0.0434783
HR+HER2-	0.052381	0.0857143	0.0952381	0.0857143	0.0285714	0.219048	0.361905	0.0333333	0.0238095
HR+HER2-	0.0474308	0.0395257	0.0434783	0.0494071	0.00395257	0.324111	0.440711	0.0335968	0.00790514
HR+HER2-	0.303704	0.177778	0.0296296	0.037037	0.0148148	0.0666667	0.133333	0.155556	0.0148148
HR+HER2-	0.0106007	0.0212014	0.0190813	0.0120141	0.00282686	0.605654	0.254417	0.0162544	0.0537102
HR+HER2-	0.0455259	0.0643642	0.0941915	0.0989011	0.00313972	0.474097	0.163265	0.0204082	0.032967
HR+HER2-	0.0501166	0.0407925	0.0571096	0.0722611	0.0221445	0.393939	0.242424	0.0454545	0.0629371
HR+HER2-	0.089172	0.101911	0.0700637	0.0700637	0.022293	0.213376	0.39172	0.0127389	0.0159236
HR+HER2-	0.051	0.032	0.071	0.049	0.004	0.456	0.264	0.033	0.034
HR+HER2-	0.104294	0.0613497	0.153374	0.269939	0.0122699	0.184049	0.159509	0.0122699	0.0429448
HR+HER2-	0.0234604	0.0410557	0.0322581	0.0117302	0	0.41349	0.422287	0.0293255	0.0234604
HR+HER2-	0.135659	0.0930233	0.0620155	0.0542636	0	0.226744	0.393411	0.0174419	0.00968992
HR+HER2-	0.0327869	0.0327869	0.131148	0	0.0655738	0.229508	0.409836	0.0655738	0.0163934
HR+HER2-	0.0652921	0.0859107	0.0618557	0.0515464	0	0.5189	0.19244	0	0.0103093
HR+HER2-	0.190909	0.1	0.145455	0.318182	0.0454545	0.145455	0.0454545	0	0.00909091
HR+HER2-	0.0526316	0.0594542	0.0155945	0.00974659	0.000974659	0.206628	0.538986	0.0964912	0.00974659
HR+HER2-	0.0659898	0.0609137	0.142132	0.137056	0.0152284	0.304569	0.253807	0.0152284	0.00507614
HR+HER2-	0.0196937	0.0153173	0.0295405	0.0218818	0.00109409	0.623632	0.226477	0.0131291	0.0437637
HR+HER2-	0.0548112	0.0377588	0.0706456	0.0377588	0.00487211	0.554202	0.180268	0.0194884	0.0231425
HR+HER2-	0.125984	0.0984252	0.0767717	0.0984252	0.00590551	0.314961	0.242126	0.0137795	0.011811
HR+HER2-	0.0846154	0.0846154	0.0461538	0.0461538	0.00769231	0.161538	0.384615	0.115385	0
HR+HER2-	0.0824053	0.0801782	0.115813	0.0534521	0.00668151	0.383073	0.198218	0.0111359	0.0334076
HR+HER2-	0.166667	0.0724638	0.130435	0.173913	0.00724638	0.318841	0.0797101	0.0144928	0.0289855
HR+HER2-	0.272727	0.0909091	0.116883	0.168831	0.012987	0.181818	0.0779221	0.0519481	0
HR+HER2-	0.129032	0.0322581	0.0967742	0.129032	0	0.354839	0.129032	0	0.129032
HR+HER2-	0.0867769	0.0950413	0.0826446	0.140496	0.0165289	0.210744	0.293388	0.0330579	0.0247934
HR+HER2-	0.049162	0.0435754	0.0268156	0.0290503	0.00446927	0.221229	0.500559	0.073743	0.0346369
HR+HER2-	0.0156965	0.0156965	0.0183126	0.0202747	0.000654022	0.34794	0.506867	0.0483976	0.0255069
HR+HER2-	0.030303	0.0745921	0.0582751	0.034965	0.004662	0.333333	0.417249	0.018648	0.018648
HR+HER2-	0.123609	0.119901	0.0667491	0.0543881	0.00494438	0.166873	0.363412	0.0803461	0.00370828
HR+HER2-	0.0179445	0.0277325	0.0358891	0.0212072	0	0.318108	0.466558	0.0815661	0.0261011
HR+HER2-	0.0954198	0.133588	0.0763359	0.0648855	0.019084	0.183206	0.312977	0.0572519	0.0419847
HR+HER2-	0.0802139	0.0909091	0.128342	0.144385	0.0213904	0.235294	0.208556	0.0320856	0.026738
HR+HER2-	0.0766823	0.0516432	0.106416	0.0938967	0.00469484	0.369327	0.233177	0.0172144	0.029734
HR+HER2-	0.047619	0	0.166667	0.0952381	0	0.214286	0.452381	0	0.0238095
HR+HER2-	0.186992	0.0934959	0.0853659	0.0731707	0.00813008	0.260163	0.243902	0.00813008	0.0121951
HR+HER2-	0.0984848	0.0833333	0.0681818	0.151515	0.0227273	0.181818	0.219697	0.106061	0.030303
HR+HER2-	0.0458716	0.0550459	0.0330275	0.0311927	0.00733945	0.372477	0.310092	0.0678899	0.0568807
HR+HER2-	0.00226886	0.00453772	0.00623936	0.00567215	0.000567215	0.545661	0.336926	0.0431083	0.0521838
HR+HER2-	0.107692	0.0769231	0.0923077	0.169231	0.0307692	0.276923	0.123077	0.0307692	0.0461538
HR+HER2-	0.14433	0.0927835	0.103093	0.14433	0.0206186	0.226804	0.216495	0.0103093	0.0103093
HR+HER2-	0.065678	0.0402542	0.125	0.141949	0.00635593	0.396186	0.197034	0.00635593	0.0169492
HR+HER2-	0.0700483	0.0338164	0.0531401	0.0410628	0.00724638	0.490338	0.277778	0.00483092	0.0169082
HR+HER2-	0.0596546	0.0455259	0.0549451	0.0659341	0.00470958	0.356358	0.359498	0.0298273	0.0172684
HR+HER2-	0.0708661	0.0826772	0.102362	0.0708661	0.011811	0.177165	0.413386	0.0472441	0.023622
HR+HER2-	0.0735736	0.0720721	0.0840841	0.045045	0.003003	0.351351	0.331832	0.012012	0.0135135
HR+HER2-	0.275862	0.0775862	0.0344828	0.0689655	0.0258621	0.12069	0.25	0.0948276	0.00862069
HR+HER2-	0.0515021	0.0343348	0.00858369	0.00858369	0	0.0300429	0.545064	0.313305	0
HR+HER2-	0.119658	0.0683761	0.17094	0.17094	0.042735	0.162393	0.196581	0.017094	0.00854701
HR+HER2-	0.27451	0.0196078	0.0980392	0.0784314	0.0392157	0.0588235	0.27451	0.0196078	0.0588235
HR+HER2-	0.101449	0.0753623	0.113043	0.124638	0.0173913	0.327536	0.205797	0.0173913	0.00869565
HR+HER2-	0.149606	0.0472441	0.125984	0.19685	0.015748	0.244094	0.19685	0.00787402	0
HR+HER2-	0.0876494	0.0717131	0.0577689	0.0657371	0.0059761	0.197211	0.302789	0.175299	0.0139442
HR+HER2-	0.0509709	0.065534	0.0218447	0.0242718	0	0.140777	0.592233	0.0776699	0.0121359
HR+HER2-	0.144	0.148	0.056	0.1	0	0.244	0.252	0.02	0.008
HR+HER2-	0.0870968	0.1	0.0741935	0.0451613	0.00645161	0.241935	0.403226	0.0387097	0
HR+HER2-	0.139535	0.127907	0.133721	0.139535	0.00581395	0.19186	0.156977	0.0290698	0.0290698
HR+HER2-	0.0344432	0.0390356	0.0631458	0.0367394	0.00918485	0.46039	0.269805	0.032147	0.053961
HR+HER2-	0.0156863	0.0156863	0.0196078	0.0156863	0.00784314	0.478431	0.407843	0.0156863	0.0235294
HR+HER2-	0.0809249	0.0289017	0.121387	0.0635838	0.0231214	0.456647	0.16185	0.0115607	0.0520231
HR+HER2-	0.0434783	0.0289855	0.115942	0.0724638	0.0144928	0.26087	0.289855	0.0144928	0.144928
HR+HER2-	0.0724638	0.068323	0.0186335	0.0144928	0.00414079	0.120083	0.530021	0.138716	0.010352
HR+HER2-	0.0673077	0.0528846	0.0384615	0.0769231	0.0144231	0.283654	0.360577	0.0625	0.0240385
HR+HER2-	0.126482	0.083004	0.106719	0.0988142	0.0237154	0.296443	0.185771	0.0355731	0.0237154
HR+HER2-	0.0833333	0.0912698	0.0833333	0.0515873	0	0.321429	0.297619	0.0357143	0.0238095
HR+HER2-	0.0506823	0.0409357	0.0623782	0.0545809	0.00389864	0.491228	0.274854	0.00974659	0.0116959
HR+HER2-	0.0291005	0.0396825	0.0171958	0.0330688	0.00396825	0.406085	0.391534	0.0357143	0.037037
HR+HER2-	0.130435	0.0652174	0.0434783	0.0434783	0	0.076087	0.478261	0.0978261	0
HR+HER2-	0.122517	0.119205	0.10596	0.115894	0.00331126	0.172185	0.254967	0.0562914	0.0198675
HR+HER2-	0.141176	0.105882	0.152941	0.152941	0.0235294	0.247059	0.0941176	0.0235294	0
HR+HER2-	0.248649	0.156757	0.0594595	0.0810811	0.00540541	0.156757	0.227027	0.0108108	0.0108108
HR+HER2-	0.106195	0.168142	0.0973451	0.132743	0	0.265487	0.115044	0.0530973	0.0176991
HR+HER2-	0.116129	0.083871	0.109677	0.206452	0.0193548	0.187097	0.141935	0.0580645	0.0451613
HR+HER2-	0.14	0.04	0.23	0.24	0.02	0.2	0.1	0.01	0.01
HR+HER2-	0.0304709	0.0554017	0.0581717	0.0443213	0.0110803	0.473684	0.260388	0.033241	0.0249307
HR+HER2-	0.168831	0.0584416	0.0714286	0.136364	0.0194805	0.25974	0.12987	0.0454545	0.0519481
HR+HER2-	0.12963	0.0833333	0.138889	0.324074	0.0277778	0.166667	0.0648148	0	0.0462963
HR+HER2-	0.235294	0.0588235	0.0941176	0.223529	0.0352941	0.2	0.105882	0	0.0117647
HR+HER2-	0.155556	0.0555556	0.144444	0.177778	0.0222222	0.288889	0.155556	0	0
HR+HER2-	0.115254	0.0677966	0.0644068	0.132203	0.0135593	0.281356	0.264407	0.0135593	0.020339
HR+HER2-	0.146104	0.11039	0.0649351	0.107143	0.00649351	0.224026	0.25974	0.0292208	0.0324675
HR+HER2-	0.042042	0.0525526	0.0795796	0.0540541	0.003003	0.466967	0.243243	0.0195195	0.0345345
HR+HER2-	0.171171	0.135135	0.126126	0.0900901	0	0.153153	0.189189	0.036036	0.00900901
HR+HER2-	0.186916	0.102804	0.140187	0.168224	0.0186916	0.196262	0.121495	0.0373832	0
HR+HER2-	0.109244	0.0588235	0.142857	0.0756303	0.0504202	0.336134	0.134454	0.00840336	0.0840336
HR+HER2-	0.0851789	0.0783646	0.0562181	0.0391823	0.00340716	0.30494	0.339012	0.0698467	0.00170358
HR+HER2-	0.246575	0.0958904	0.150685	0.150685	0.0273973	0.164384	0.0821918	0.0410959	0.0273973
HR+HER2-	0.201923	0.144231	0.125	0.153846	0.00961538	0.144231	0.125	0.00961538	0.0673077
HR+HER2-	0.091954	0.0632184	0.0747126	0.0862069	0.0229885	0.390805	0.183908	0.0287356	0.0344828
HR+HER2-	0.0762125	0.0300231	0.124711	0.115473	0.0531178	0.318707	0.152425	0.0323326	0.0923788
HR+HER2-	0.212121	0.172727	0.0151515	0.0636364	0.0121212	0.0393939	0.39697	0.069697	0.0030303
HR+HER2-	0.150134	0.104558	0.0938338	0.0670241	0	0.310992	0.225201	0.0134048	0.0214477
HR+HER2-	0.0666667	0.0333333	0.133333	0.1	0.1	0.433333	0.133333	0	0
HR+HER2-	0.0932642	0.0388601	0.0673575	0.0544041	0.00518135	0.313472	0.354922	0.0259067	0.0414508
HR+HER2-	0.167969	0.109375	0.0742188	0.0742188	0.0234375	0.15625	0.273438	0.0585938	0.0390625
HR+HER2-	0.257143	0.242857	0.0285714	0.0571429	0	0.142857	0.214286	0.0142857	0.0142857
HR+HER2-	0.0290598	0.0153846	0.0581197	0.0410256	0.0034188	0.666667	0.138462	0.0102564	0.0324786
HR+HER2-	0.0620032	0.0715421	0.073132	0.0683625	0.0206677	0.351351	0.241653	0.0429253	0.0461049
HR+HER2-	0.114943	0.126437	0.16092	0.137931	0.0229885	0.16092	0.172414	0.0114943	0.0344828
HR+HER2-	0.136364	0.125	0.0795455	0.0795455	0.0227273	0.397727	0.0568182	0.0113636	0.0568182
HR+HER2-	0.100671	0.0805369	0.110738	0.147651	0.033557	0.218121	0.251678	0.0268456	0.0268456
HR+HER2-	0.0485437	0.0582524	0.0776699	0.106796	0	0.300971	0.368932	0.00970874	0.0291262
HR+HER2-	0.0366089	0.0289017	0.00578035	0.0231214	0.00770713	0.0674374	0.479769	0.294798	0.0289017
HR+HER2-	0.0648968	0.0766962	0.0442478	0.0353982	0.00294985	0.289086	0.448378	0.0147493	0.0147493
HR+HER2-	0.0491803	0.0519126	0.0765027	0.0560109	0.00956284	0.420765	0.251366	0.023224	0.057377
HR+HER2-	0.0322581	0.0268817	0.0376344	0.0376344	0.00537634	0.526882	0.252688	0.0591398	0.016129
HR+HER2-	0.0909091	0.109091	0.0545455	0.0909091	0.0181818	0.272727	0.309091	0	0.0181818
HR+HER2-	0.14375	0.103125	0.040625	0.05625	0	0.33125	0.290625	0.0125	0.015625
HR+HER2-	0.0699301	0.048951	0.0944056	0.048951	0.00699301	0.335664	0.258741	0.0839161	0.041958
HR+HER2-	0.227723	0.10396	0.0693069	0.0247525	0.0049505	0.148515	0.272277	0.0891089	0.00990099
HR+HER2-	0.172345	0.148297	0.0360721	0.0601202	0.00601202	0.160321	0.350701	0.0240481	0.0280561
HR+HER2-	0.117371	0.0704225	0.0985915	0.107981	0.0328638	0.201878	0.258216	0.0422535	0.0328638
HR+HER2-	0.149254	0.0597015	0.0547264	0.0895522	0.0298507	0.233831	0.233831	0.0646766	0.039801
HR+HER2-	0.0833333	0.0555556	0.208333	0.138889	0	0.347222	0.138889	0.0138889	0
HR+HER2-	0.0453608	0.043299	0.0597938	0.0474227	0	0.230928	0.42268	0.109278	0.0164948
HR+HER2-	0.0480167	0.0668058	0.0814196	0.0814196	0.0125261	0.34238	0.304802	0.0250522	0.0292276
HR+HER2-	0.19469	0.0840708	0.0442478	0.0575221	0.0353982	0.172566	0.300885	0.0486726	0.0486726
HR+HER2-	0.080292	0.080292	0.248175	0.182482	0	0.226277	0.109489	0.0218978	0.0364964
HR+HER2-	0.0546875	0.0234375	0.140625	0.203125	0.046875	0.390625	0.0546875	0	0.0703125
HR+HER2-	0.118841	0.0898551	0.0463768	0.0173913	0.00289855	0.197101	0.484058	0.0231884	0.00289855
HR+HER2-	0.209524	0.0761905	0.0761905	0.0952381	0.0190476	0.161905	0.190476	0.0761905	0.047619
HR+HER2-	0.0738523	0.0858283	0.0499002	0.0399202	0.0159681	0.411178	0.251497	0.0159681	0.0439122
HR+HER2-	0.0710723	0.0710723	0.0673317	0.0586035	0.00872818	0.445137	0.236908	0.00124688	0.032419
HR+HER2-	0.0566929	0.0551181	0.0519685	0.0425197	0.00787402	0.418898	0.283465	0.0346457	0.0362205
HR+HER2-	0.0350515	0.0412371	0.0907216	0.0845361	0.0123711	0.517526	0.16701	0.00618557	0.0412371
HR+HER2-	0.0790816	0.0663265	0.0586735	0.0637755	0.0127551	0.420918	0.219388	0.0357143	0.0306122
HR+HER2-	0.0432503	0.0393185	0.0458716	0.0484928	0.0117955	0.465269	0.229358	0.0393185	0.0602883
HR+HER2-	0.030303	0.0505051	0.0747475	0.0686869	0.0121212	0.391919	0.325253	0.0121212	0.0323232
HR+HER2-	0.187817	0.0609137	0.172589	0.22335	0.00507614	0.15736	0.137056	0.00507614	0.0253807
HR+HER2-	0.103175	0.0714286	0.142857	0.111111	0.015873	0.325397	0.150794	0.0238095	0.031746
HR+HER2-	0.0974729	0.0649819	0.111913	0.0830325	0.0144404	0.397112	0.205776	0.00722022	0.0180505
HR+HER2-	0.183333	0.111111	0.0944444	0.122222	0.0166667	0.238889	0.161111	0.0333333	0.0222222
HR+HER2-	0.198813	0.118694	0.0890208	0.136499	0.0296736	0.234421	0.115727	0.00593472	0.0504451
HR+HER2-	0.0851419	0.101836	0.0550918	0.033389	0.00166945	0.267112	0.383973	0.0383973	0.015025
HR+HER2-	0.0970149	0.0621891	0.0497512	0.0547264	0.00248756	0.353234	0.328358	0.0223881	0.00995025
HR+HER2-	0.118421	0.0460526	0.144737	0.203947	0.00657895	0.342105	0.0921053	0.00657895	0.0263158
HR+HER2-	0.157658	0.0720721	0.0540541	0.0810811	0.0540541	0.135135	0.202703	0.0630631	0.0900901
HR+HER2-	0.0638298	0.0478723	0.132979	0.106383	0.0425532	0.420213	0.117021	0.0106383	0.0478723
HR+HER2-	0.0515021	0.0600858	0.055794	0.0171674	0.0128755	0.223176	0.450644	0.0858369	0.0343348
HR+HER2-	0.106195	0.0973451	0.176991	0.159292	0.00884956	0.345133	0.079646	0	0.0176991
HR+HER2-	0.119691	0.142857	0.042471	0.0656371	0.011583	0.262548	0.277992	0.03861	0.019305
HR+HER2-	0.166667	0.119048	0.0793651	0.111111	0.015873	0.174603	0.253968	0.015873	0.0634921
HR+HER2-	0.147287	0.141473	0.0542636	0.0755814	0.00581395	0.257752	0.232558	0.0445736	0.0232558
HR+HER2-	0.0172485	0.0262834	0.0147844	0.00944559	0.00164271	0.475975	0.386858	0.0349076	0.025462
HR+HER2-	0.12963	0.0787037	0.087963	0.152778	0.0462963	0.259259	0.171296	0.00925926	0.0277778
HR+HER2-	0.0281804	0.0362319	0.0772947	0.0547504	0.00241546	0.428341	0.329308	0.020934	0.0217391
HR+HER2-	0.0523338	0.0452617	0.0650636	0.0834512	0.0254597	0.435644	0.236209	0.0212164	0.0268741
HR+HER2-	0.133588	0.0597964	0.0788804	0.0788804	0.00763359	0.329517	0.272265	0.00890585	0.0203562
HR+HER2-	0.030343	0.0448549	0.0435356	0.0316623	0.0131926	0.419525	0.335092	0.0329815	0.0461741
HR+HER2-	0.020202	0.0282828	0.0333333	0.0232323	0.0030303	0.409091	0.40404	0.0272727	0.0494949
HR+HER2-	0.143312	0.0828025	0.0414013	0.0318471	0	0.149682	0.423567	0.0636943	0.00955414
HR+HER2-	0.0337079	0.0561798	0.101124	0.101124	0.0168539	0.370787	0.269663	0.0224719	0.0224719
HR+HER2-	0.0311377	0.0467066	0.0467066	0.0347305	0.00359281	0.391617	0.389222	0.0299401	0.0227545
HR+HER2-	0.0666667	0.0380952	0.142857	0.238095	0.0761905	0.257143	0.133333	0.0190476	0.0190476
HR+HER2-	0.108475	0.118644	0.0711864	0.111864	0.00338983	0.210169	0.311864	0.0372881	0.0135593
HR+HER2-	0.0787037	0.0601852	0.125	0.138889	0.0138889	0.226852	0.240741	0.0694444	0.0462963
HR+HER2-	0.0571152	0.0648596	0.0425944	0.0164569	0.00193611	0.406583	0.341723	0.0377541	0.0222652
HR+HER2-	0.143791	0.111111	0.0392157	0.0457516	0	0.372549	0.24183	0.0130719	0.0261438
HR+HER2-	0.0482529	0.0499168	0.0748752	0.0499168	0.00998336	0.415973	0.261231	0.0399334	0.0449251
HR+HER2-	0.0604134	0.027027	0.027027	0.0254372	0.00158983	0.252782	0.448331	0.117647	0.0238474
HR+HER2-	0.0657371	0.0298805	0.0717131	0.0936255	0.0159363	0.40239	0.250996	0.0159363	0.0537849
HR+HER2-	0.114428	0.119403	0.134328	0.134328	0.00995025	0.263682	0.18408	0.0348259	0.00497512
HR+HER2-	0.1	0.121053	0.0947368	0.0789474	0.0105263	0.257895	0.257895	0.0473684	0.0105263
HR+HER2-	0.115556	0.0866667	0.0755556	0.0711111	0.02	0.244444	0.264444	0.0644444	0.0266667
HR+HER2-	0.121813	0.0736544	0.0736544	0.13881	0.00566572	0.288952	0.254958	0.0113314	0.0283286
HR+HER2-	0.20354	0.0884956	0.079646	0.159292	0.0176991	0.269912	0.119469	0.00442478	0.00884956
HR+HER2-	0.133333	0.106667	0.106667	0.0977778	0.00888889	0.195556	0.248889	0.0488889	0.0488889
HR+HER2-	0.124694	0.0977995	0.0513447	0.0391198	0.0146699	0.178484	0.454768	0.0171149	0.0171149
HR+HER2-	0.041841	0.0523013	0.0376569	0.0271967	0.0041841	0.25523	0.439331	0.0920502	0.041841
HR+HER2-	0.076087	0.0543478	0.076087	0.0652174	0	0.380435	0.288043	0.0271739	0.0271739
HR+HER2-	0.0732601	0.029304	0.0915751	0.106227	0.018315	0.322344	0.227106	0.03663	0.0915751
HR+HER2-	0.0521739	0.026087	0.0217391	0.0130435	0.00869565	0.295652	0.508696	0.0478261	0.00869565
HR+HER2-	0.136792	0.0424528	0.127358	0.117925	0.0283019	0.278302	0.169811	0.0330189	0.0235849
HR+HER2-	0.229508	0.0491803	0.0491803	0.131148	0	0.278689	0.196721	0	0.0327869
HR+HER2-	0.14539	0.0851064	0.0780142	0.0886525	0.0141844	0.230496	0.29078	0.0248227	0.0212766
HR+HER2-	0.0729167	0.0260417	0.0208333	0.0260417	0.0104167	0.135417	0.411458	0.21875	0.03125
HR+HER2-	0.0858209	0.104478	0.0820896	0.0746269	0.011194	0.283582	0.291045	0.0410448	0.0186567
HR+HER2-	0.0695364	0.0860927	0.13245	0.112583	0.0165563	0.261589	0.268212	0.00993377	0.0397351
HR+HER2-	0.396552	0.0689655	0.0344828	0.12069	0.0172414	0.155172	0.0862069	0.0172414	0.0344828
HR+HER2-	0.164835	0.043956	0.175824	0.274725	0.021978	0.186813	0.0879121	0	0.010989
HR+HER2-	0.0995261	0.120853	0.0189573	0.0106635	0.00118483	0.193128	0.411137	0.0900474	0.0248815
HR+HER2-	0.211111	0.0666667	0.0777778	0.188889	0.0222222	0.233333	0.188889	0	0
HR+HER2-	0.115152	0.0909091	0.069697	0.0515152	0.0151515	0.215152	0.360606	0.0363636	0.030303
HR+HER2-	0.0501002	0.0440882	0.0681363	0.0661323	0.0400802	0.460922	0.124248	0.0160321	0.104208
HR+HER2-	0.0881057	0.0881057	0.0627753	0.0671806	0.00881057	0.340308	0.285242	0.0231278	0.0297357
HR+HER2-	0.1	0.111111	0.0833333	0.122222	0.00555556	0.133333	0.416667	0.0111111	0.0111111
HR+HER2-	0.0877193	0.0584795	0.0526316	0.0467836	0.00584795	0.339181	0.280702	0.0643275	0.0526316
HR+HER2-	0.205128	0.0512821	0.192308	0.166667	0.025641	0.166667	0.153846	0.025641	0.0128205
HR+HER2-	0.0154083	0.0231125	0.0169492	0.0154083	0.00154083	0.325116	0.437596	0.117103	0.0354391
HR+HER2-	0.13555	0.122762	0.084399	0.0792839	0.00255754	0.173913	0.322251	0.0409207	0.0127877
HR+HER2-	0.0576923	0.0721154	0.100962	0.0769231	0.0288462	0.302885	0.274038	0.0384615	0.0240385
HR+HER2-	0.123596	0.0786517	0.011236	0.0449438	0	0.101124	0.224719	0.258427	0.0224719
HR+HER2-	0.0849673	0.0849673	0.0849673	0.0522876	0.0196078	0.372549	0.222222	0.0261438	0.0326797
HR+HER2-	0.0585586	0.0735736	0.024024	0.0135135	0.003003	0.25976	0.465465	0.0630631	0.0225225
HR+HER2-	0.077381	0.0595238	0.0952381	0.142857	0.0238095	0.279762	0.14881	0.047619	0.119048
HR+HER2-	0.0898876	0.0393258	0.0337079	0.0730337	0.00561798	0.533708	0.179775	0.00561798	0.0337079
HR+HER2-	0.0377778	0.0155556	0.0733333	0.104444	0.0244444	0.488889	0.164444	0.0333333	0.0466667
HR+HER2-	0.103914	0.107962	0.0431849	0.0499325	0.00944669	0.2861	0.34278	0.0337382	0.0121457
HR+HER2-	0.153333	0.0466667	0.0533333	0.133333	0.0333333	0.106667	0.333333	0.0933333	0.02
HR+HER2-	0.108235	0.0894118	0.08	0.110588	0.0352941	0.28	0.235294	0.0258824	0.0164706
HR+HER2-	0.0450644	0.100858	0.0429185	0.055794	0.0107296	0.293991	0.324034	0.0472103	0.0579399
HR+HER2-	0.240741	0.148148	0	0.111111	0.0185185	0.111111	0.259259	0.0555556	0
HR+HER2-	0.199219	0.128906	0.0820312	0.0820312	0.015625	0.144531	0.308594	0.0195312	0.0117188
HR+HER2-	0.0671785	0.0729367	0.0268714	0.0364683	0.0134357	0.197697	0.454894	0.0902111	0.0230326
HR+HER2-	0.356164	0.0821918	0.0547945	0.226027	0.0136986	0.0616438	0.19863	0	0
HR+HER2-	0.116071	0.0803571	0.142857	0.258929	0.0357143	0.196429	0.116071	0.0178571	0.00892857
HR+HER2-	0.016129	0.104839	0.129032	0.0645161	0	0.258065	0.298387	0.0564516	0.0564516
HR+HER2-	0.0548128	0.0454545	0.0294118	0.040107	0.00534759	0.319519	0.386364	0.0748663	0.0347594
HR+HER2-	0.0485437	0.0504854	0.0407767	0.0368932	0.00194175	0.273786	0.469903	0.0485437	0.015534
HR+HER2-	0.092	0.112	0.1	0.092	0.016	0.264	0.236	0.032	0.036
HR+HER2-	0.0949721	0.0837989	0.0642458	0.0628492	0.00977654	0.25419	0.315642	0.0684358	0.0153631
HR+HER2-	0.0422535	0.0985915	0.112676	0.176056	0.0140845	0.338028	0.126761	0.0140845	0.0633803
HR+HER2-	0.0209003	0.0369775	0.0498392	0.0418006	0.00321543	0.392283	0.385852	0.0434084	0.0192926
HR+HER2-	0.130682	0.0568182	0.0965909	0.0909091	0.0454545	0.289773	0.113636	0.0568182	0.0909091
HR+HER2-	0.0666667	0.0666667	0.0259259	0.0185185	0	0.2	0.4	0.155556	0.0222222
HR+HER2-	0.169082	0.111111	0.0724638	0.222222	0.0338164	0.222222	0.130435	0	0.0289855
HR+HER2-	0.0766551	0.0766551	0.0243902	0.0522648	0.00696864	0.487805	0.236934	0.010453	0.0139373
HR+HER2-	0.118033	0.0863388	0.052459	0.0568306	0.00546448	0.194536	0.35847	0.0721311	0.0174863
HR+HER2-	0.0737705	0.068306	0.0765027	0.106557	0.00819672	0.325137	0.319672	0.00546448	0.00546448
HR+HER2-	0.0689655	0.0517241	0.0603448	0.0948276	0.0215517	0.353448	0.314655	0.012931	0.00862069
HR+HER2-	0.0846154	0.0307692	0.107692	0.130769	0.0384615	0.315385	0.207692	0.0230769	0.0461538
HR+HER2-	0.0989583	0.114583	0.03125	0.0729167	0.00520833	0.296875	0.265625	0.0442708	0.0416667
HR+HER2-	0.0738255	0.0771812	0.157718	0.218121	0.033557	0.291946	0.114094	0.0100671	0.0100671
HR+HER2-	0.151429	0.114286	0.108571	0.102857	0.00571429	0.274286	0.217143	0.00857143	0.0114286
HR+HER2-	0.176734	0.165548	0.0581655	0.0514541	0	0.250559	0.246085	0.0290828	0.00223714
HR+HER2-	0.100437	0.0524017	0.113537	0.10917	0.00873362	0.388646	0.200873	0.0218341	0.00436681
HR+HER2-	0.072327	0.0518868	0.0990566	0.0691824	0.0125786	0.41195	0.174528	0.0345912	0.0550314
HR+HER2-	0.0725806	0.0564516	0.112903	0.0604839	0.0120968	0.314516	0.241935	0.0645161	0.0483871
HR+HER2-	0.170068	0.136054	0.0884354	0.0816327	0.00680272	0.142857	0.333333	0.00680272	0
HR+HER2-	0.21875	0.132812	0.078125	0.125	0.015625	0.109375	0.234375	0.0234375	0.0078125
HR+HER2-	0.161677	0.125749	0.11976	0.215569	0.0239521	0.179641	0.101796	0	0.0359281
HR+HER2-	0.0294118	0.037037	0.0413943	0.0283224	0.0043573	0.46732	0.316993	0.0174292	0.0501089
HR+HER2-	0.198864	0.0568182	0.0852273	0.164773	0.0795455	0.215909	0.142045	0.0113636	0.00568182
HR+HER2-	0.015025	0.0158598	0.0509182	0.0342237	0	0.672788	0.187813	0.00250417	0.0191987
HR+HER2-	0.124183	0.0915033	0.0784314	0.130719	0.0130719	0.352941	0.189542	0.00653595	0.0130719
HR+HER2-	0.117925	0.0424528	0.0801887	0.108491	0.00943396	0.377358	0.193396	0.0188679	0.0330189
HR+HER2-	0.237037	0.155556	0.0814815	0.140741	0.00740741	0.0888889	0.162963	0.00740741	0.0666667
HR+HER2-	0.158845	0.140794	0.104693	0.0505415	0.0108303	0.216606	0.267148	0.0216606	0.00722022
HR+HER2-	0.0794702	0.0529801	0.089404	0.125828	0.013245	0.281457	0.307947	0.0165563	0.0198675
HR+HER2-	0.0306122	0.0328798	0.0623583	0.0555556	0.00566893	0.394558	0.300454	0.0498866	0.0634921
HR+HER2-	0.0555556	0.0462963	0.0231481	0.00925926	0.0123457	0.138889	0.45679	0.189815	0.0385802
HR+HER2-	0.212291	0.0726257	0.0726257	0.111732	0.0167598	0.184358	0.290503	0.0223464	0.0167598
HR+HER2-	0.0502564	0.0728205	0.0246154	0.025641	0.00615385	0.261538	0.484103	0.0410256	0.00923077
HR+HER2-	0.190164	0.101639	0.0918033	0.144262	0.00983607	0.229508	0.196721	0.0196721	0.00655738
HR+HER2-	0.0829817	0.068917	0.0970464	0.0787623	0.00562588	0.413502	0.205345	0.0196906	0.0225035
HR+HER2-	0.0588235	0.0882353	0.147059	0.0882353	0.0147059	0.323529	0.161765	0.0588235	0.0588235
HR+HER2-	0.112281	0.077193	0.105263	0.136842	0.0105263	0.382456	0.150877	0.00350877	0.0105263
HR+HER2-	0.11215	0.0373832	0.149533	0.149533	0.0373832	0.214953	0.186916	0.0373832	0.0280374
HR+HER2-	0.139037	0.0641711	0.0748663	0.0588235	0.0427807	0.117647	0.336898	0.0534759	0.0160428
HR+HER2-	0.0921659	0.0691244	0.138249	0.138249	0.00921659	0.359447	0.16129	0.00460829	0.0138249
HR+HER2-	0.108696	0.130435	0.115942	0.057971	0.0362319	0.181159	0.246377	0.0797101	0.0289855
HR+HER2-	0.00493583	0.0157947	0.023692	0.00987167	0.0029615	0.510365	0.361303	0.0306022	0.0384995
HR+HER2-	0.166667	0.0833333	0.145833	0.125	0	0.291667	0.166667	0.0208333	0
HR+HER2-	0.136531	0.107011	0.0590406	0.0885609	0.0110701	0.228782	0.324723	0.0258303	0.00369004
HR+HER2-	0.0558882	0.0479042	0.111776	0.0838323	0.0199601	0.429142	0.113772	0.0219561	0.111776
HR+HER2-	0.175926	0.0925926	0.0740741	0.101852	0.0185185	0.305556	0.148148	0.0185185	0.0462963
HR+HER2-	0.256637	0.0884956	0.0707965	0.0973451	0.00884956	0.20354	0.185841	0.00884956	0.0176991
HR+HER2-	0.154472	0.0894309	0.146341	0.146341	0.00813008	0.235772	0.178862	0.0243902	0.0162602
HR+HER2-	0.106897	0.0758621	0.0827586	0.144828	0.0241379	0.262069	0.193103	0.0275862	0.0793103
HR+HER2-	0.00127986	0.00255973	0.0059727	0.00255973	0.000853242	0.281997	0.528157	0.104522	0.0716724
HR+HER2-	0.097166	0.0688259	0.109312	0.137652	0.0161943	0.311741	0.226721	0.0202429	0
HR+HER2-	0.166667	0.0555556	0.111111	0.25	0.0833333	0.0555556	0.0555556	0	0.0277778
HR+HER2-	0.0840108	0.0894309	0.0704607	0.0542005	0	0.398374	0.271003	0.0108401	0.0189702
HR+HER2-	0.0967742	0.0725806	0.0537634	0.0591398	0.0215054	0.298387	0.314516	0.0241935	0.0430108
HR+HER2-	0.125	0.09375	0.104167	0.119792	0.00520833	0.380208	0.151042	0.00520833	0.0104167
HR+HER2-	0.1875	0.10625	0.09375	0.15	0.0375	0.16875	0.14375	0.0375	0.0375
HR+HER2-	0.135294	0.102941	0.120588	0.120588	0.00882353	0.335294	0.144118	0.00294118	0.0235294
HR+HER2-	0.104839	0.0725806	0.112903	0.209677	0.00806452	0.306452	0.145161	0.0241935	0
HR+HER2-	0.382353	0.0882353	0.0294118	0.147059	0	0.147059	0.147059	0.0294118	0.0294118
HR+HER2-	0.142308	0.0923077	0.0346154	0.0269231	0.00769231	0.234615	0.415385	0.0153846	0.00384615
HR+HER2-	0.0123762	0.0259901	0.0222772	0.0185644	0.00742574	0.410891	0.433168	0.0272277	0.0272277
HR+HER2-	0.123656	0.0833333	0.0376344	0.061828	0.00537634	0.276882	0.357527	0.0349462	0.0134409
HR+HER2-	0.0648148	0.0462963	0.111111	0.0740741	0	0.472222	0.166667	0.0185185	0.0462963
HR+HER2-	0.0927419	0.0806452	0.0564516	0.112903	0.0120968	0.270161	0.33871	0.0201613	0
HR+HER2-	0.105114	0.0568182	0.0426136	0.0454545	0	0.377841	0.326705	0.00852273	0.0284091
HR+HER2-	0.0620805	0.0318792	0.0419463	0.0469799	0.00671141	0.333893	0.295302	0.0788591	0.0889262
HR+HER2-	0.0631579	0.0368421	0.0894737	0.136842	0.0473684	0.326316	0.152632	0.0421053	0.1
HR+HER2-	0.110535	0.0967185	0.0535406	0.074266	0.00345423	0.328152	0.298791	0.0120898	0.00863558
HR+HER2-	0.0737018	0.0854271	0.0284757	0.0435511	0.00502513	0.348409	0.38861	0.00837521	0.0117253
HR+HER2-	0.0305344	0.0305344	0.129771	0.236641	0.0152672	0.381679	0.114504	0	0.0610687
HR+HER2-	0.0845204	0.0788224	0.0864198	0.0788224	0.00189934	0.37227	0.261159	0.0123457	0.014245
HR+HER2-	0.0722433	0.0684411	0.0228137	0.0532319	0.00380228	0.387833	0.285171	0.026616	0.0760456
HR+HER2-	0.0405797	0.057971	0.0695652	0.0927536	0.026087	0.391304	0.249275	0.0144928	0.0405797
HR+HER2-	0.147059	0.139706	0.0808824	0.220588	0.0367647	0.198529	0.110294	0.0220588	0.0220588
HR+HER2-	0.0353982	0.0221239	0.0176991	0.0309735	0	0.584071	0.29646	0.00884956	0.00442478
HR+HER2-	0.019802	0.019802	0.0841584	0.163366	0.00990099	0.485149	0.20297	0	0.00990099
HR+HER2-	0.0884956	0.0575221	0.0685841	0.0818584	0.00221239	0.287611	0.338496	0.0376106	0.0110619
HR+HER2-	0.118056	0.0625	0.0729167	0.0729167	0.00347222	0.357639	0.229167	0.0173611	0.00694444
HR+HER2-	0.113074	0.0777385	0.0459364	0.0565371	0.0106007	0.229682	0.303887	0.0671378	0.0318021
HR+HER2-	0.0718447	0.0524272	0.0912621	0.124272	0.015534	0.448544	0.141748	0.00776699	0.0407767
HR+HER2-	0.0473118	0.0580645	0.0666667	0.0795699	0.0129032	0.374194	0.27957	0.0322581	0.0408602
HR+HER2-	0.117647	0.0882353	0.215686	0.186275	0.0196078	0.205882	0.137255	0	0.00980392
HR+HER2-	0.0916031	0.0381679	0.129771	0.244275	0.0152672	0.251908	0.206107	0.00763359	0.0152672
HR+HER2-	0.130081	0.0955285	0.0853659	0.0873984	0.00203252	0.349593	0.219512	0.00406504	0.0182927
HR+HER2-	0.0590778	0.0590778	0.0417867	0.0425072	0.00144092	0.368876	0.364553	0.0230548	0.0338617
HR+HER2-	0.111588	0.0944206	0.0386266	0.0515021	0.00429185	0.240343	0.373391	0.0429185	0.0257511
HR+HER2-	0.11194	0.0820896	0.0559701	0.0559701	0	0.347015	0.294776	0.0298507	0.0186567
HR+HER2-	0.0677201	0.0609481	0.0699774	0.0835214	0	0.48307	0.17833	0.00677201	0.0361174
HR+HER2-	0.251613	0.103226	0.0645161	0.0967742	0.00645161	0.167742	0.167742	0.0387097	0.0193548
HR+HER2-	0.0447761	0.0373134	0.0447761	0.00746269	0	0.395522	0.41791	0.0223881	0.0223881
HR+HER2-	0.0488506	0.0517241	0.0977011	0.109195	0.0229885	0.229885	0.353448	0.0632184	0.0143678
HR+HER2-	0.109208	0.0985011	0.0877944	0.0556745	0.0149893	0.173448	0.372591	0.0321199	0.0385439
HR+HER2-	0.0117253	0.0335008	0.0301508	0.0175879	0.000837521	0.324121	0.526801	0.041876	0.0108878
HR+HER2-	0.161137	0.123223	0.0805687	0.165877	0.0473934	0.156398	0.127962	0.0189573	0.0900474
HR+HER2-	0.0443038	0.0506329	0.0632911	0.0727848	0.0189873	0.436709	0.268987	0.0158228	0.028481
HR+HER2-	0.147059	0.0588235	0.147059	0.205882	0	0.235294	0.0294118	0.0294118	0.0882353
HR+HER2-	0.0617978	0.0730337	0.0674157	0.106742	0.0280899	0.320225	0.286517	0.0224719	0.0280899
HR+HER2-	0.164251	0.144928	0.0217391	0.0362319	0.00724638	0.183575	0.328502	0.0507246	0.0169082
HR+HER2-	0.0223642	0.0394036	0.0457934	0.0319489	0.00425985	0.414271	0.381257	0.0340788	0.0244941
HR+HER2-	0.0287908	0.0614203	0.0441459	0.0230326	0.00191939	0.416507	0.357006	0.0287908	0.0287908
HR+HER2-	0.0942857	0.1	0.0428571	0.0428571	0.00285714	0.228571	0.422857	0.0314286	0.0171429
HR+HER2-	0.064	0.044	0.052	0.06	0.012	0.392	0.32	0.024	0.028
HR+HER2-	0.0542636	0.0426357	0.120155	0.104651	0.0193798	0.468992	0.0813953	0.0193798	0.0620155
HR+HER2-	0.0301151	0.0301151	0.0310009	0.0318866	0.00265722	0.4969	0.35341	0.00974314	0.00708592
HR+HER2-	0.054007	0.0400697	0.043554	0.0313589	0.00696864	0.374564	0.344948	0.0557491	0.0261324
HR+HER2-	0.0991597	0.0739496	0.0436975	0.0386555	0.010084	0.332773	0.357983	0.0235294	0.00672269
HR+HER2-	0.0237679	0.0195736	0.0164278	0.00943726	0.00349528	0.337295	0.524292	0.0387976	0.0216707
HR+HER2-	0.210843	0.168675	0.0421687	0.120482	0.0240964	0.114458	0.192771	0.0662651	0
HR+HER2-	0.0674518	0.0706638	0.0728051	0.0556745	0.00856531	0.37045	0.295503	0.0192719	0.0289079
HR+HER2-	0.0972973	0.0756757	0.113514	0.135135	0.0162162	0.324324	0.156757	0.027027	0.0486486
HR+HER2-	0.0745098	0.0392157	0.0784314	0.0862745	0	0.364706	0.239216	0.0470588	0.0470588
HR+HER2-	0.045082	0.0327869	0.131148	0.127049	0.0122951	0.532787	0.057377	0	0.0491803
HR+HER2-	0.0315904	0.0305011	0.0675381	0.0610022	0.0043573	0.45098	0.296296	0.0119826	0.0326797
HR+HER2-	0.130435	0.0434783	0.13587	0.13587	0.0217391	0.353261	0.141304	0.0163043	0.0108696
HR+HER2-	0.160839	0.0769231	0.104895	0.188811	0	0.286713	0.153846	0	0.00699301
HR+HER2-	0.0748299	0.0204082	0.108844	0.231293	0.00680272	0.37415	0.156463	0.00680272	0.0136054
HR+HER2-	0.0843373	0.114458	0.0301205	0.0542169	0.0060241	0.487952	0.180723	0	0.0240964
HR+HER2-	0.0666667	0.0969697	0.0727273	0.030303	0.0121212	0.436364	0.175758	0.0363636	0.0424242
HR+HER2-	0.0427046	0.0373665	0.0373665	0.0160142	0.00355872	0.516014	0.258007	0.0177936	0.0640569
HR+HER2-	0.0396825	0.047619	0.0582011	0.0793651	0.0132275	0.420635	0.253968	0.0185185	0.0502646
HR+HER2-	0.0413223	0.0289256	0.11157	0.11157	0.0495868	0.334711	0.165289	0.0826446	0.0661157
HR+HER2-	0.0659898	0.035533	0.0913706	0.0659898	0	0.385787	0.294416	0.0203046	0.0406091
HR+HER2-	0.11465	0.0573248	0.0254777	0.0573248	0.00636943	0.210191	0.356688	0.0573248	0.0700637
HR+HER2-	0.110849	0.101415	0.0518868	0.0613208	0.00471698	0.261792	0.292453	0.0400943	0.0471698
HR+HER2-	0.111111	0.12037	0.0532407	0.0625	0.0162037	0.203704	0.398148	0.0185185	0.00462963
HR+HER2-	0.0207792	0.0155844	0.0701299	0.101299	0.012987	0.568831	0.176623	0.0103896	0.0155844
HR+HER2-	0.0903226	0.0903226	0.0516129	0.0193548	0.00645161	0.412903	0.270968	0.0193548	0.0322581
HR+HER2-	0.0942029	0.108696	0.0942029	0.115942	0.0289855	0.23913	0.246377	0.0289855	0.0289855
HR+HER2-	0.104027	0.0838926	0.0838926	0.0503356	0.0201342	0.348993	0.234899	0.0100671	0.0503356
HR+HER2-	0.0666667	0.0416667	0.0416667	0.0833333	0.0125	0.354167	0.275	0.0375	0.0791667
HR+HER2-	0.113208	0.0471698	0.0660377	0.0660377	0.00943396	0.471698	0.141509	0	0.0754717
HR+HER2-	0.0594595	0.0405405	0.1	0.0594595	0.00540541	0.464865	0.221622	0.00810811	0.0378378
HR+HER2-	0.0841584	0.0816832	0.0816832	0.0717822	0.00990099	0.264851	0.284653	0.0668317	0.0371287
HR+HER2-	0.24	0.126667	0.08	0.1	0.00666667	0.16	0.226667	0.02	0.02
HR+HER2+	0.107649	0.0566572	0.0736544	0.0736544	0.0141643	0.433428	0.164306	0.0283286	0.0339943
HR+HER2+	0.127273	0.0181818	0.0727273	0.0909091	0.0181818	0.127273	0.236364	0.127273	0.109091
HR+HER2+	0.139394	0.0545455	0.0484848	0.0848485	0.0181818	0.339394	0.272727	0.0121212	0.0242424
HR+HER2+	0.0097589	0.00861079	0.0149254	0.0132032	0.00172216	0.527555	0.303674	0.0424799	0.076349
HR+HER2+	0.112527	0.0679406	0.0700637	0.07431	0.00424628	0.343949	0.280255	0.0106157	0.0254777
HR+HER2+	0.125786	0.0880503	0.0691824	0.125786	0.0125786	0.27044	0.201258	0.0628931	0.0314465
HR+HER2+	0.0328685	0.0368526	0.0707171	0.059761	0.0119522	0.467131	0.265936	0.0258964	0.0268924
HR+HER2+	0.0617284	0.117284	0.0246914	0.0308642	0.00617284	0.283951	0.358025	0.0555556	0.0308642
HR+HER2+	0.0399061	0.0492958	0.0340376	0.0305164	0.00234742	0.39554	0.406103	0.0246479	0.00821596
HR+HER2+	0.0455472	0.0605031	0.0353501	0.0299116	0.00475867	0.445955	0.331067	0.0156356	0.0258328
HR+HER2+	0.0927419	0.0806452	0.0766129	0.137097	0.016129	0.217742	0.330645	0.0282258	0.00403226
HR+HER2+	0.12178	0.0936768	0.112412	0.0702576	0.0117096	0.334895	0.185012	0.0257611	0.0327869
HR+HER2+	0.037037	0.0315501	0.0150892	0.0109739	0.00137174	0.443073	0.366255	0.0397805	0.0438957
HR+HER2+	0.083405	0.049871	0.0472915	0.038693	0.00343938	0.250215	0.410146	0.0662081	0.0171969
HR+HER2+	0.137255	0.0490196	0.0392157	0.117647	0.00980392	0.333333	0.196078	0.00980392	0.0686275
HR+HER2+	0.103053	0.0610687	0.0725191	0.0343511	0.019084	0.351145	0.282443	0.0229008	0.0267176
HR+HER2+	0.047259	0.0623819	0.0869565	0.073724	0.0094518	0.338374	0.332703	0.0245747	0.0170132
HR+HER2+	0.0155556	0.0311111	0.0444444	0.02	0.00666667	0.531111	0.268889	0.0355556	0.0444444
HR+HER2+	0.0646651	0.0762125	0.0623557	0.0969977	0.0230947	0.286374	0.327945	0.0254042	0.0277136
HR+HER2+	0.0884354	0.0340136	0.190476	0.197279	0.0204082	0.408163	0.047619	0.00680272	0.00680272
HR+HER2+	0.139098	0.0714286	0.0300752	0.075188	0.0075188	0.206767	0.364662	0.0338346	0.0300752
HR+HER2+	0.109756	0.0365854	0.128049	0.219512	0.0243902	0.371951	0.097561	0.0121951	0
HR+HER2+	0.0127932	0.0234542	0.0703625	0.0511727	0.0319829	0.526652	0.202559	0.010661	0.0639659
HR+HER2+	0.125	0.0555556	0.0416667	0.0509259	0	0.171296	0.388889	0.0648148	0.0231481
HR+HER2+	0.0333333	0.0561404	0.0701754	0.0684211	0.00350877	0.487719	0.214035	0.0175439	0.0298246
HR+HER2+	0.115265	0.0747664	0.0498442	0.0778816	0.00311526	0.199377	0.429907	0.0249221	0.00311526
HR+HER2+	0.213115	0.0874317	0	0.0218579	0.010929	0.0601093	0.278689	0.125683	0.0163934
HR+HER2+	0.0425532	0.0349544	0.0547112	0.0395137	0.00151976	0.319149	0.387538	0.0775076	0.0334347
HR+HER2+	0.011254	0.0128617	0.022508	0.0128617	0.00160772	0.469453	0.432476	0.0160772	0.0176849
HR+HER2+	0.0560345	0.0387931	0.0905172	0.125	0.0172414	0.362069	0.228448	0.0431034	0.0301724
HR+HER2+	0.0161828	0.0171347	0.0157068	0.013327	0.00190386	0.388862	0.455973	0.0428367	0.0404569
HR+HER2+	0.0200364	0.0400729	0.0601093	0.0382514	0.0145719	0.497268	0.29326	0.00910747	0.0255009
HR+HER2+	0.0206186	0.0350515	0.0494845	0.0556701	0.00412371	0.397938	0.356701	0.0350515	0.0412371
HR+HER2+	0.0129088	0.0327022	0.0137694	0.00774527	0.00344234	0.178141	0.508606	0.181583	0.0438898
HR+HER2+	0.00787402	0.011811	0.0173228	0.00944882	0.000787402	0.397638	0.454331	0.0685039	0.0314961
HR+HER2+	0.00911854	0.0182371	0.0182371	0.00911854	0.0182371	0.455927	0.398176	0.0273556	0.0303951
HR+HER2+	0.037037	0.0329218	0.0192044	0.0301783	0.00411523	0.504801	0.301783	0.0192044	0.0397805
HR+HER2+	0.0325203	0.0487805	0.0189702	0.0243902	0.0108401	0.216802	0.466125	0.157182	0.0243902
HR+HER2+	0.0147059	0.0186275	0.0127451	0.00686275	0.00588235	0.409804	0.442157	0.0382353	0.045098
HR+HER2+	0.0707965	0.0884956	0.0530973	0.0619469	0.0353982	0.176991	0.353982	0.0619469	0.0530973
HR+HER2+	0.0117117	0.018018	0.0283784	0.0211712	0.00225225	0.432883	0.421171	0.0315315	0.0301802
HR+HER2+	0.075	0.06875	0.05	0.04375	0.00625	0.40625	0.325	0.015625	0.00625
HR+HER2+	0.0195035	0.0283688	0.0336879	0.0141844	0.0035461	0.460993	0.384752	0.0319149	0.0212766
HR+HER2+	0.00598425	0.0144882	0.0195276	0.0103937	0.00566929	0.524724	0.302677	0.0422047	0.0724409
HR+HER2+	0.121795	0.102564	0.0769231	0.128205	0.0128205	0.301282	0.192308	0.0128205	0.0128205
HR+HER2+	0.0464135	0.021097	0.0970464	0.156118	0.0295359	0.438819	0.156118	0.00843882	0.0379747
HR+HER2+	0.0231397	0.0303993	0.0258621	0.0213249	0.0022686	0.436479	0.40608	0.0240472	0.0190563
HR+HER2+	0.0268336	0.0214669	0.0626118	0.0483005	0.00178891	0.445438	0.350626	0.0161002	0.0232558
HR+HER2+	0.0845411	0.0386473	0.0748792	0.101449	0.0120773	0.403382	0.190821	0.031401	0.0434783
HR+HER2+	0.0512821	0.047619	0.131868	0.10989	0.021978	0.472527	0.120879	0.00732601	0.032967
HR+HER2+	0.01443	0.018759	0.011544	0.00505051	0.000721501	0.351371	0.517316	0.04329	0.0324675
HR+HER2+	0.0765125	0.0782918	0.0373665	0.0391459	0.00355872	0.252669	0.439502	0.0391459	0.0231317
HR+HER2+	0.0724638	0.0676329	0.0483092	0.0217391	0.00241546	0.44686	0.306763	0.00483092	0.02657
HR+HER2+	0.0221717	0.0176236	0.056282	0.0272882	0.0108016	0.645253	0.13303	0.0125071	0.0699261
HR+HER2+	0.0441176	0.0310458	0.0735294	0.0441176	0.00980392	0.486928	0.279412	0.0163399	0.0147059
HR+HER2+	0.0257511	0.0273605	0.0686695	0.0498927	0.00482833	0.611588	0.171674	0.0112661	0.0241416
HR+HER2+	0.0995475	0.0950226	0.0542986	0.040724	0.00452489	0.312217	0.348416	0.0316742	0
HR+HER2+	0.134181	0.115819	0.0564972	0.0437853	0.00141243	0.190678	0.385593	0.0437853	0.00282486
HR+HER2+	0.0553506	0.0682657	0.103321	0.116236	0.00738007	0.435424	0.171587	0.00369004	0.0258303
HR+HER2+	0.0272521	0.0370931	0.0401211	0.0272521	0.00378501	0.394398	0.390613	0.0333081	0.0408781
HR+HER2+	0.0529412	0.0607843	0.027451	0.0156863	0.00196078	0.241176	0.505882	0.0705882	0.0137255
HR+HER2+	0.0383562	0.0438356	0.030137	0.0164384	0	0.383562	0.446575	0.0164384	0.0191781
HR+HER2+	0.0168507	0.0278908	0.0337013	0.0174317	0.00174317	0.378268	0.498547	0.0145264	0.00987798
HR+HER2+	0.0751174	0.0422535	0.028169	0.0422535	0.00469484	0.338028	0.408451	0.0516432	0.00938967
HR+HER2+	0.106383	0.0815603	0.0780142	0.117021	0.0106383	0.358156	0.202128	0.0248227	0.0070922
HR+HER2+	0.107256	0.0820189	0.0851735	0.0820189	0.0126183	0.416404	0.18612	0.00630915	0.0126183
HR+HER2+	0.0518135	0.0466321	0.0414508	0.0621762	0.00518135	0.466321	0.233161	0.0259067	0.0440415
HR+HER2+	0.118928	0.0904523	0.078727	0.0971524	0.0201005	0.296482	0.244556	0.0301508	0.00670017
HR+HER2+	0.0171504	0.0263852	0.0184697	0.0118734	0.00923483	0.398417	0.430079	0.0356201	0.0461741
HR+HER2+	0.0939457	0.0772443	0.085595	0.102296	0.0104384	0.2881	0.275574	0.0208768	0.0334029
HR+HER2+	0.00674663	0.0104948	0.0213643	0.0176162	0.00337331	0.49063	0.31934	0.052099	0.0738381
HR+HER2+	0.0896359	0.0532213	0.0756303	0.0532213	0.0168067	0.456583	0.210084	0.00840336	0.0336134
HR+HER2+	0.128049	0.097561	0.134146	0.0914634	0.0182927	0.341463	0.128049	0.0365854	0.0182927
HR+HER2+	0.0423484	0.0452358	0.0413859	0.0307988	0.00962464	0.46487	0.241578	0.0423484	0.0683349
HR+HER2+	0.00834725	0.0166945	0.0275459	0.033389	0.0100167	0.391486	0.469115	0.0267112	0.0158598
HR+HER2+	0.0318878	0.0331633	0.0306122	0.0204082	0.00127551	0.304847	0.383929	0.117347	0.0637755
HR+HER2+	0.0101744	0.0261628	0.0225291	0.0218023	0.00508721	0.367733	0.470203	0.0443314	0.0218023
HR+HER2+	0.108635	0.0557103	0.0529248	0.0612813	0.0139276	0.270195	0.289694	0.0584958	0.0417827
HR+HER2+	0.0345572	0.0475162	0.0561555	0.0280778	0.00647948	0.518359	0.272138	0.0194384	0.012959
HR+HER2+	0.017942	0.0221636	0.0353562	0.0395778	0.00263852	0.339314	0.480211	0.037467	0.0226913
HR+HER2+	0.0460751	0.056314	0.0358362	0.0136519	0.00341297	0.329352	0.431741	0.0682594	0.00170648
HR+HER2+	0.0961538	0.0432692	0.0817308	0.125	0.0240385	0.365385	0.216346	0.00961538	0.0144231
HR+HER2+	0.0236908	0.0461347	0.063591	0.074813	0.0137157	0.457606	0.241895	0.0286783	0.0461347
HR+HER2+	0.0934066	0.0494505	0.126374	0.104396	0.021978	0.428571	0.104396	0.010989	0.0494505
HR+HER2+	0.0769231	0.0421836	0.0620347	0.0372208	0.00744417	0.354839	0.322581	0.0198511	0.0595533
HR-HER2+	0.0306852	0.0344683	0.0294241	0.0176545	0.00336276	0.436318	0.357293	0.035309	0.0521227
HR-HER2+	0.0697674	0.0852713	0.00775194	0.0465116	0.0155039	0.124031	0.496124	0.0620155	0.0310078
HR-HER2+	0.017561	0.017561	0.0370732	0.0204878	0.00097561	0.491707	0.366829	0.0146341	0.0263415
HR-HER2+	0.00487805	0.0195122	0.0243902	0.0195122	0	0.463415	0.404878	0.00487805	0.0487805
HR-HER2+	0.0264423	0.0336538	0.0192308	0.0144231	0.0120192	0.475962	0.338942	0.0336538	0.03125
HR-HER2+	0.0255786	0.0235485	0.0170524	0.0121803	0.00121803	0.159562	0.643118	0.10069	0.00812018
HR-HER2+	0.0380435	0.0557065	0.0543478	0.0434783	0.00407609	0.328804	0.44837	0.0122283	0.013587
HR-HER2+	0.0928571	0.0785714	0.0607143	0.075	0.00357143	0.3	0.335714	0.0357143	0.00357143
HR-HER2+	0.0628931	0.0733753	0.0712788	0.0964361	0.0146751	0.345912	0.272537	0.0167715	0.0314465
HR-HER2+	0.0733333	0.04	0.0333333	0.113333	0	0.353333	0.266667	0.06	0.0266667
HR-HER2+	0.01346	0.0197941	0.023753	0.023753	0.00554236	0.464766	0.327791	0.0498812	0.0657165
HR-HER2+	0.010728	0.00842912	0.0168582	0.0214559	0.00306513	0.636782	0.223755	0.0091954	0.0666667
HR-HER2+	0.0983078	0.0838034	0.0290089	0.0241741	0.00322321	0.141015	0.531023	0.0636583	0.00644641
HR-HER2+	0.0350076	0.0304414	0.0745814	0.0547945	0.00761035	0.420852	0.324962	0.02207	0.02207
HR-HER2+	0.0136986	0.00684932	0.0296804	0.0182648	0.00684932	0.666667	0.216895	0.00913242	0.0319635
HR-HER2+	0.0991736	0.0909091	0.0826446	0.132231	0	0.396694	0.14876	0.0247934	0.0165289
HR-HER2+	0.0877598	0.091224	0.0450346	0.0438799	0.0034642	0.210162	0.438799	0.0427252	0.0207852
HR-HER2+	0.0888889	0.0666667	0.12	0.0977778	0.0177778	0.422222	0.128889	0.00888889	0.0444444
HR-HER2+	0.0298103	0.0298103	0.0785908	0.116531	0.0325203	0.468835	0.121951	0.0243902	0.0894309
HR-HER2+	0.122727	0.0840909	0.0295455	0.0272727	0.00227273	0.209091	0.472727	0.0204545	0.00454545
HR-HER2+	0.0456522	0.0586957	0.0597826	0.0423913	0	0.422826	0.358696	0.00434783	0.00217391
HR-HER2+	0.00980392	0.0457516	0.0784314	0.0490196	0.00980392	0.437908	0.343137	0.00653595	0.0130719
HR-HER2+	0.056	0.0693333	0.0613333	0.0293333	0.00266667	0.392	0.314667	0.0533333	0.0106667
HR-HER2+	0.0438293	0.0622837	0.0265283	0.0230681	0.0126874	0.28489	0.422145	0.0807382	0.0276817
HR-HER2+	0.0847458	0.0847458	0.0169492	0.0169492	0.00847458	0.228814	0.322034	0.135593	0.0762712
HR-HER2+	0.0238095	0.0505952	0.0287698	0.014881	0.00297619	0.427579	0.417659	0.0109127	0.0198413
HR-HER2+	0.0477178	0.0394191	0.0352697	0.0684647	0.0124481	0.408714	0.284232	0.0539419	0.0414938
HR-HER2+	0.016295	0.0171527	0.0849057	0.0608919	0.0077187	0.563465	0.201544	0.0111492	0.035163
HR-HER2+	0.0727273	0.0318182	0.0909091	0.0909091	0.0181818	0.459091	0.159091	0.0181818	0.05
HR-HER2+	0.04	0.0454545	0.06	0.0490909	0	0.314545	0.365455	0.06	0.04
HR-HER2+	0.00473934	0.0199052	0.0388626	0.0303318	0.00758294	0.654028	0.190521	0.00853081	0.042654
HR-HER2+	0.0386691	0.0638489	0.0323741	0.0350719	0.00179856	0.264388	0.506295	0.0305755	0.0161871
HR-HER2+	0.0122378	0.0180653	0.0203963	0.011655	0	0.392191	0.490676	0.0407925	0.0104895
HR-HER2+	0.0321199	0.0492505	0.0556745	0.0492505	0.00642398	0.334047	0.423983	0.0299786	0.00428266
HR-HER2+	0.0302548	0.0557325	0.0286624	0.0191083	0.00318471	0.191083	0.593949	0.0636943	0.00477707
HR-HER2+	0.0357895	0.0452632	0.0557895	0.0410526	0.00315789	0.432632	0.341053	0.0210526	0.0168421
HR-HER2+	0.00968858	0.0290657	0.0304498	0.0262976	0.00761246	0.412457	0.382699	0.0422145	0.0484429
HR-HER2+	0.040625	0.034375	0.05	0.065625	0.025	0.525	0.1625	0.0125	0.08125
HR-HER2+	0.0353774	0.0471698	0.0448113	0.0424528	0.00707547	0.372642	0.32783	0.0483491	0.053066
HR-HER2+	0.0178891	0.0125224	0.0429338	0.078712	0.00715564	0.50805	0.298748	0.0143113	0.0178891
HR-HER2+	0.0451011	0.0559876	0.066874	0.102644	0.0108865	0.379471	0.25972	0.0311042	0.0326594
HR-HER2+	0.00811359	0.0219067	0.0170385	0.010142	0.0040568	0.517241	0.385801	0.0133874	0.0186613
HR-HER2+	0.00728155	0.038835	0.0728155	0.0558252	0.00728155	0.519417	0.220874	0.026699	0.0509709
HR-HER2+	0.0592334	0.0557491	0.0696864	0.0627178	0.00348432	0.292683	0.28223	0.087108	0.0348432
HR-HER2+	0.0454545	0.0424242	0.0484848	0.0333333	0.0030303	0.348485	0.412121	0.030303	0.0333333
HR-HER2+	0.00657174	0.00985761	0.0481928	0.0230011	0.00985761	0.481928	0.368018	0.0251917	0.0153341
HR-HER2+	0.127536	0.13913	0.0376812	0.0434783	0.00289855	0.0956522	0.356522	0.0985507	0.0318841
HR-HER2+	0.0153218	0.0275792	0.0132789	0.0173647	0.0020429	0.28192	0.531154	0.0663943	0.0265577
HR-HER2+	0.00853081	0.0199052	0.0104265	0.00758294	0.000947867	0.398104	0.485308	0.0398104	0.0255924
HR-HER2+	0.107865	0.0808989	0.047191	0.0786517	0.00449438	0.27191	0.359551	0.0224719	0.00898876
HR-HER2+	0.0830325	0.0685921	0.0974729	0.119134	0.00722022	0.353791	0.205776	0.0108303	0.032491
HR-HER2+	0.0809524	0.0714286	0.0714286	0.1	0.0142857	0.352381	0.219048	0.0190476	0.0380952
HR-HER2+	0.044586	0.0318471	0.089172	0.0987261	0.0191083	0.372611	0.254777	0.0350318	0.0318471
HR-HER2+	0.0350485	0.0507084	0.0201342	0.0134228	0.00521999	0.197614	0.555556	0.0865026	0.00969426
HR-HER2+	0.00487465	0.0194986	0.0181058	0.020195	0.00696379	0.361421	0.372563	0.0954039	0.0828691
HR-HER2+	0.0774908	0.0738007	0.0885609	0.129151	0.0184502	0.354244	0.143911	0.0442804	0.0369004
HR-HER2+	0.102345	0.0895522	0.021322	0.0405117	0.0255864	0.140725	0.484009	0.0618337	0.0127932
HR-HER2+	0.0151216	0.0190664	0.0216963	0.0184089	0.000657462	0.574622	0.26956	0.0138067	0.0670611
HR-HER2+	0.0753425	0.0456621	0.0296804	0.0639269	0.00913242	0.340183	0.40411	0.00684932	0.0159817
HR-HER2+	0.0186263	0.0174622	0.0419092	0.0407451	0.00582072	0.597206	0.180442	0.0221187	0.0733411
HR-HER2+	0.129213	0.0449438	0.0898876	0.0674157	0.0168539	0.455056	0.0898876	0.0168539	0.0786517
HR-HER2+	0.0249221	0.0404984	0.0529595	0.0529595	0	0.358255	0.433022	0.00934579	0.0249221
HR-HER2+	0.0518755	0.0526736	0.0223464	0.0127694	0.00478851	0.220271	0.517957	0.0734238	0.0199521
HR-HER2+	0.05	0.0527778	0.0611111	0.0194444	0	0.458333	0.336111	0.00277778	0.0111111
HR-HER2+	0.0387685	0.031927	0.0695553	0.0570125	0.0102623	0.509692	0.18358	0.0148233	0.0752566
HR-HER2+	0.0915301	0.0915301	0.0368852	0.0368852	0.00409836	0.146175	0.476776	0.0655738	0.00819672
TNBC	0.00969064	0.019754	0.00708163	0.00447261	0.00111815	0.235557	0.571003	0.114424	0.03429
TNBC	0.0190476	0.0190476	0.0285714	0.0190476	0.0190476	0.409524	0.4	0.0380952	0.047619
TNBC	0.00622084	0.0108865	0.0178849	0.0116641	0.00233281	0.481337	0.402022	0.0272162	0.0381026
TNBC	0.0914634	0.109756	0.054878	0.121951	0.0121951	0.25	0.27439	0.0365854	0.0365854
TNBC	0.0384139	0.0508055	0.0458488	0.0384139	0.00619579	0.276332	0.478315	0.0346964	0.0247831
TNBC	0.0137426	0.0256528	0.0164911	0.00366468	0.00183234	0.330738	0.519927	0.0531379	0.0274851
TNBC	0.148936	0.123404	0.0425532	0.0468085	0.00425532	0.093617	0.293617	0.153191	0.0255319
TNBC	0.0211268	0.0169014	0.0169014	0.015493	0.0084507	0.529577	0.276056	0.0366197	0.0774648
TNBC	0.0722892	0.060241	0.108434	0.126506	0.0180723	0.186747	0.361446	0.0421687	0.0120482
TNBC	0.0916272	0.0805687	0.0695103	0.0805687	0.0300158	0.265403	0.191153	0.0821485	0.056872
TNBC	0.0107527	0.0215054	0.0358423	0.0197133	0.00716846	0.53405	0.297491	0.0250896	0.0358423
TNBC	0.030837	0.0323054	0.0337739	0.0249633	0.00734214	0.403818	0.389134	0.0279001	0.0455213
TNBC	0.0440882	0.0554442	0.0340681	0.0273881	0.00267201	0.192385	0.519038	0.0835003	0.00801603
TNBC	0.0325444	0.0392012	0.0288462	0.0133136	0.00295858	0.315089	0.438609	0.0887574	0.0281065
TNBC	0.121212	0.0606061	0.0424242	0.0484848	0	0.363636	0.260606	0.0424242	0.0363636
TNBC	0.00137049	0.00274098	0.00502513	0.00182732	0.00045683	0.287803	0.54317	0.0995889	0.0566469
TNBC	0.0205832	0.0283019	0.0120069	0.0102916	0.00343053	0.241852	0.552316	0.0943396	0.016295
TNBC	0.0681115	0.0495356	0.148607	0.151703	0.0185759	0.362229	0.130031	0.00928793	0.0526316
TNBC	0.11746	0.0793651	0.0698413	0.0539683	0.0126984	0.273016	0.307937	0.031746	0.0126984
TNBC	0.0101716	0.00953592	0.0235219	0.013986	0.00572155	0.541004	0.298792	0.0298792	0.0635728
TNBC	0.0404624	0.0924855	0.0346821	0.017341	0.0115607	0.265896	0.398844	0.0635838	0.0462428
TNBC	0.00603622	0.0382294	0.0342052	0.0342052	0.0402414	0.370221	0.307847	0.0724346	0.0804829
TNBC	0.0464824	0.0288945	0.0464824	0.0502513	0.00628141	0.483668	0.242462	0.0263819	0.0565327
TNBC	0.0448179	0.0616246	0.070028	0.0308123	0.00560224	0.364146	0.378151	0.022409	0.0196078
TNBC	0.0443787	0.056213	0.0147929	0.0147929	0.00295858	0.278107	0.505917	0.0502959	0.0207101
TNBC	0.0225564	0.0285714	0.012782	0.0075188	0.00300752	0.300752	0.528571	0.0488722	0.0345865
TNBC	0.0620843	0.0731707	0.059867	0.0509978	0.00886918	0.259424	0.4102	0.0399113	0.0243902
TNBC	0.0714286	0.038961	0.103896	0.0714286	0.025974	0.24026	0.37013	0.038961	0.012987
TNBC	0.0222222	0.0252525	0.0454545	0.0474747	0.0111111	0.548485	0.129293	0.0141414	0.153535
TNBC	0.0445205	0.0342466	0.0582192	0.0479452	0.0136986	0.582192	0.123288	0.010274	0.0821918
TNBC	0.0348078	0.0333575	0.0348078	0.0232052	0.000725163	0.386512	0.363307	0.0572879	0.0500363
TNBC	0.108333	0.108333	0.0527778	0.113889	0.0111111	0.213889	0.344444	0.0138889	0.00555556
TNBC	0.0119601	0.0179402	0.033887	0.0259136	0.00265781	0.524252	0.251163	0.055814	0.0724252
TNBC	0.0393013	0.0436681	0.0829694	0.0524017	0	0.432314	0.235808	0.0305677	0.0786026
TNBC	0.0469208	0.0557185	0.085044	0.102639	0.0117302	0.384164	0.237537	0.0293255	0.0381232
TNBC	0.025974	0.0194805	0.0194805	0.012987	0	0.454545	0.38961	0.025974	0.0519481
TNBC	0.0390365	0.0539867	0.0195183	0.0182724	0.00207641	0.27907	0.491279	0.0639535	0.0224252
TNBC	0.0042605	0.00608643	0.0152161	0.008521	0.0042605	0.25563	0.628728	0.0602556	0.0146074
TNBC	0.0591133	0.0394089	0.044335	0.0738916	0.00985222	0.448276	0.246305	0.0147783	0.0492611
TNBC	0.0238837	0.0384216	0.0384216	0.0280374	0.00519211	0.301142	0.476636	0.0550363	0.0301142
TNBC	0.0113766	0.0109973	0.0250284	0.0132727	0.00189609	0.335229	0.546454	0.0345089	0.0178233
TNBC	0.0658537	0.0841463	0.0987805	0.0597561	0.00487805	0.330488	0.291463	0.0378049	0.0134146
TNBC	0.126263	0.121212	0.0555556	0.106061	0.010101	0.262626	0.19697	0.0505051	0.020202
TNBC	0.0268817	0.0368664	0.0399386	0.0291859	0.00614439	0.529186	0.263441	0.015361	0.0430108
TNBC	0.082397	0.0411985	0.0486891	0.0561798	0.011236	0.363296	0.273408	0.0561798	0.0561798
TNBC	0.0375361	0.0404235	0.0346487	0.0279115	0.00577478	0.287777	0.407122	0.0875842	0.0481232
TNBC	0.0775281	0.0831461	0.047191	0.0348315	0	0.319101	0.367416	0.041573	0.0179775
TNBC	0.0117302	0.0146628	0.0293255	0.0381232	0.0058651	0.42522	0.407625	0.0234604	0.0175953
TNBC	0.0471607	0.0548604	0.0298364	0.0317613	0.00192493	0.370549	0.374398	0.0365736	0.0461983
TNBC	0.0733138	0.0879765	0.0351906	0.0322581	0.0058651	0.255132	0.269795	0.0997067	0.058651
TNBC	0.139831	0.122881	0.131356	0.152542	0.0211864	0.165254	0.20339	0.0211864	0.0127119
TNBC	0.0462963	0.0787037	0.0532407	0.037037	0.0300926	0.388889	0.25	0.0300926	0.0810185
TNBC	0.0282021	0.0305523	0.039953	0.0364277	0.00235018	0.33725	0.346651	0.110458	0.052879
TNBC	0.011194	0.00497512	0.0136816	0.0161692	0.00248756	0.38806	0.445274	0.0634328	0.0534826
TNBC	0.0209974	0.0275591	0.0314961	0.0249344	0.00918635	0.372703	0.377953	0.0708661	0.0433071
TNBC	0.0259067	0.0207254	0.0362694	0.0259067	0.0103627	0.419689	0.414508	0.0207254	0.015544
TNBC	0.0505051	0.037037	0.043771	0.016835	0.00673401	0.390572	0.306397	0.0639731	0.043771
TNBC	0.0240642	0.0187166	0.0294118	0.0187166	0.0106952	0.42246	0.40107	0.0374332	0.0240642
TNBC	0.0126336	0.0184645	0.00971817	0.00874636	0.000971817	0.478134	0.378037	0.0437318	0.0437318
TNBC	0.087234	0.0978723	0.0702128	0.0425532	0.00212766	0.16383	0.451064	0.0510638	0.00638298
TNBC	0.11226	0.0974889	0.0236337	0.0192024	0.00443131	0.169867	0.45938	0.0753323	0.0192024
TNBC	0.0985915	0.0985915	0.0684105	0.0583501	0.0241449	0.150905	0.402414	0.0462777	0.0241449
TNBC	0.045911	0.0545194	0.0846485	0.0832138	0.0186514	0.33429	0.33142	0.0157819	0.0229555
TNBC	0.0510204	0.0346939	0.044898	0.0571429	0.00408163	0.532653	0.12449	0.0122449	0.128571
TNBC	0.0752427	0.038835	0.0461165	0.0752427	0.0194175	0.458738	0.230583	0.00728155	0.038835
TNBC	0.103837	0.0699774	0.0383747	0.0474041	0.013544	0.311512	0.218962	0.10158	0.0428894
TNBC	0.0431755	0.0543175	0.0292479	0.0250696	0.00139276	0.438719	0.327298	0.0208914	0.0487465
TNBC	0.0605263	0.0552632	0.05	0.0552632	0.00263158	0.405263	0.263158	0.0526316	0.0236842
TNBC	0.0288728	0.0294281	0.0266519	0.0138812	0.00499722	0.263742	0.476957	0.0866185	0.0594114
TNBC	0.0326797	0.0588235	0.0718954	0.0490196	0.00980392	0.388889	0.321895	0.0228758	0.0277778
TNBC	0.045354	0.0575221	0.0276549	0.0154867	0	0.367257	0.368363	0.0320796	0.0597345
TNBC	0.0100111	0.00444939	0.0144605	0.0211346	0.00222469	0.221357	0.580645	0.125695	0.0189099
TNBC	0.171429	0.114286	0.0428571	0.121429	0.0214286	0.0928571	0.15	0.107143	0.0285714
TNBC	0.0155902	0.0215293	0.0118782	0.00965108	0.00074239	0.314031	0.54343	0.0541945	0.0244989
TNBC	0.0802469	0.0658436	0.0781893	0.0565844	0.0246914	0.261317	0.231481	0.0915638	0.0679012
TNBC	0.0646259	0.0612245	0.047619	0.0612245	0.0136054	0.377551	0.295918	0.0170068	0.0442177
TNBC	0.025641	0.0429338	0.0238521	0.0125224	0.00238521	0.16935	0.55158	0.150865	0.0131187
TNBC	0.0146157	0.0150872	0.0245167	0.0179161	0.00660066	0.508251	0.315889	0.0325318	0.0608204
TNBC	0.0647668	0.0595855	0.0647668	0.0699482	0.0284974	0.202073	0.295337	0.0777202	0.0751295
TNBC	0.0103691	0.0248859	0.00497719	0.00663625	0.000414766	0.276649	0.574036	0.0663625	0.0203235
TNBC	0.0962343	0.0711297	0.117155	0.0878661	0.0167364	0.334728	0.238494	0	0.0376569

## Sheet: Fig.3a
	CD8+ T cells	Naïve CD4+ T cells	Resting memory CD4+ T cells	Activated memory CD4+ T cells	Follicular helper T cells	Regulatory T cells	γδ T cells	Naive B cells	Memory B cells	Plasma cells	Resting NK cells	Activated NK cells	Monocytes	M0 macrophages	M1 macrophages	M2 macrophages	Resting dendritic cells	Activated dendritic cells	Resting mast cells	Activated mast cells	Eosinophils	Neutrophils
INF0	0.40 (0.33 to 0.46)	0.24 (0.16 to 0.31)	0.27 (0.20 to 0.34)	0.18 (0.11 to 0.26)	0.48 (0.42 to 0.54)	0.41 (0.34 to 0.47)	0.38 (0.31 to 0.44)	0.36 (0.29 to 0.42)	0.44 (0.37 to 0.50)	0.34 (0.27 to 0.41)	0.32 (0.25 to 0.39)	0.47 (0.40 to 0.53)	0.32 (0.24 to 0.39)	0.25 (0.17 to 0.32)	0.44 (0.37 to 0.50)	0.26 (0.19 to 0.33)	0.29 (0.22 to 0.36)	0.39 (0.32 to 0.45)	0.15 (0.07 to 0.23)	-0.00 (-0.08 to 0.08)	0.20 (0.13 to 0.28)	0.17 (0.09 to 0.25)
INF1	0.53 (0.47 to 0.58)	0.33 (0.25 to 0.39)	0.32 (0.25 to 0.39)	0.32 (0.25 to 0.39)	0.62 (0.57 to 0.67)	0.54 (0.48 to 0.59)	0.45 (0.38 to 0.51)	0.41 (0.34 to 0.47)	0.51 (0.45 to 0.57)	0.48 (0.41 to 0.54)	0.43 (0.36 to 0.49)	0.57 (0.51 to 0.62)	0.35 (0.28 to 0.42)	0.28 (0.21 to 0.35)	0.56 (0.51 to 0.62)	0.27 (0.19 to 0.34)	0.36 (0.29 to 0.43)	0.47 (0.40 to 0.53)	0.12 (0.05 to 0.20)	0.06 (-0.02 to 0.14)	0.24 (0.16 to 0.31)	0.21 (0.14 to 0.29)
INF2	-0.10 (-0.18 to -0.03)	-0.10 (-0.18 to -0.02)	-0.04 (-0.12 to 0.04)	-0.13 (-0.20 to -0.05)	-0.14 (-0.21 to -0.06)	-0.10 (-0.18 to -0.02)	-0.12 (-0.19 to -0.04)	-0.12 (-0.20 to -0.04)	-0.11 (-0.19 to -0.03)	-0.12 (-0.20 to -0.04)	-0.11 (-0.19 to -0.03)	-0.13 (-0.21 to -0.05)	-0.07 (-0.15 to 0.01)	-0.10 (-0.18 to -0.02)	-0.09 (-0.17 to -0.01)	-0.05 (-0.13 to 0.03)	-0.12 (-0.20 to -0.04)	-0.09 (-0.17 to -0.01)	0.04 (-0.04 to 0.12)	-0.02 (-0.10 to 0.06)	-0.04 (-0.12 to 0.03)	-0.02 (-0.09 to 0.06)
INF3	0.21 (0.13 to 0.28)	0.14 (0.06 to 0.21)	0.12 (0.04 to 0.20)	0.15 (0.07 to 0.23)	0.26 (0.18 to 0.33)	0.22 (0.15 to 0.30)	0.16 (0.08 to 0.24)	0.15 (0.07 to 0.23)	0.18 (0.10 to 0.26)	0.19 (0.11 to 0.27)	0.14 (0.06 to 0.22)	0.21 (0.14 to 0.29)	0.15 (0.07 to 0.23)	0.08 (0.00 to 0.16)	0.24 (0.16 to 0.31)	0.09 (0.01 to 0.17)	0.11 (0.03 to 0.19)	0.18 (0.10 to 0.26)	0.06 (-0.02 to 0.14)	0.08 (-0.00 to 0.15)	0.11 (0.03 to 0.19)	0.11 (0.04 to 0.19)
INF4	0.08 (0.00 to 0.16)	-0.00 (-0.08 to 0.08)	0.07 (-0.01 to 0.15)	-0.15 (-0.23 to -0.07)	0.08 (-0.00 to 0.15)	0.08 (-0.00 to 0.16)	0.12 (0.05 to 0.20)	0.09 (0.02 to 0.17)	0.14 (0.06 to 0.22)	0.02 (-0.06 to 0.09)	0.07 (-0.01 to 0.15)	0.12 (0.04 to 0.20)	0.15 (0.07 to 0.22)	0.09 (0.01 to 0.17)	0.08 (-0.00 to 0.16)	0.15 (0.08 to 0.23)	0.10 (0.02 to 0.18)	0.13 (0.05 to 0.21)	0.20 (0.12 to 0.27)	-0.08 (-0.16 to -0.00)	0.06 (-0.02 to 0.14)	0.04 (-0.04 to 0.12)
INF5	-0.09 (-0.17 to -0.01)	-0.10 (-0.17 to -0.02)	-0.04 (-0.12 to 0.04)	-0.27 (-0.34 to -0.20)	-0.14 (-0.21 to -0.06)	-0.12 (-0.19 to -0.04)	-0.04 (-0.12 to 0.04)	-0.04 (-0.12 to 0.04)	-0.04 (-0.12 to 0.04)	-0.13 (-0.21 to -0.05)	-0.06 (-0.13 to 0.02)	-0.07 (-0.15 to 0.01)	0.04 (-0.04 to 0.12)	0.00 (-0.08 to 0.08)	-0.11 (-0.18 to -0.03)	0.08 (0.00 to 0.16)	-0.01 (-0.09 to 0.07)	-0.01 (-0.09 to 0.07)	0.17 (0.09 to 0.25)	-0.10 (-0.18 to -0.02)	0.00 (-0.08 to 0.08)	0.01 (-0.07 to 0.08)
INF6	0.36 (0.28 to 0.42)	0.20 (0.13 to 0.28)	0.22 (0.14 to 0.30)	0.34 (0.27 to 0.41)	0.43 (0.36 to 0.49)	0.36 (0.29 to 0.43)	0.27 (0.20 to 0.35)	0.28 (0.20 to 0.35)	0.35 (0.28 to 0.42)	0.33 (0.26 to 0.40)	0.29 (0.21 to 0.36)	0.39 (0.32 to 0.46)	0.25 (0.17 to 0.32)	0.25 (0.18 to 0.33)	0.40 (0.33 to 0.46)	0.17 (0.09 to 0.25)	0.25 (0.18 to 0.32)	0.30 (0.23 to 0.37)	0.02 (-0.06 to 0.10)	0.12 (0.04 to 0.19)	0.16 (0.08 to 0.23)	0.17 (0.09 to 0.24)
INF7	0.27 (0.20 to 0.35)	0.14 (0.06 to 0.21)	0.23 (0.16 to 0.31)	0.12 (0.04 to 0.20)	0.35 (0.27 to 0.41)	0.26 (0.18 to 0.33)	0.25 (0.18 to 0.32)	0.30 (0.22 to 0.37)	0.35 (0.28 to 0.42)	0.20 (0.12 to 0.28)	0.21 (0.13 to 0.28)	0.35 (0.28 to 0.41)	0.25 (0.18 to 0.33)	0.23 (0.16 to 0.31)	0.32 (0.24 to 0.39)	0.22 (0.14 to 0.29)	0.23 (0.15 to 0.30)	0.30 (0.23 to 0.37)	0.12 (0.04 to 0.20)	0.01 (-0.07 to 0.09)	0.13 (0.05 to 0.20)	0.17 (0.09 to 0.25)
INF8	0.04 (-0.04 to 0.12)	-0.02 (-0.10 to 0.06)	0.03 (-0.05 to 0.11)	0.27 (0.19 to 0.34)	0.09 (0.01 to 0.17)	0.05 (-0.03 to 0.12)	-0.01 (-0.09 to 0.07)	-0.03 (-0.11 to 0.05)	0.06 (-0.02 to 0.14)	0.08 (0.00 to 0.16)	-0.03 (-0.11 to 0.05)	0.07 (-0.01 to 0.15)	0.02 (-0.06 to 0.09)	0.03 (-0.05 to 0.11)	0.07 (-0.01 to 0.15)	-0.02 (-0.10 to 0.06)	0.01 (-0.07 to 0.09)	0.01 (-0.07 to 0.09)	-0.12 (-0.20 to -0.04)	0.06 (-0.02 to 0.14)	-0.03 (-0.11 to 0.05)	-0.02 (-0.10 to 0.06)
INF9	-0.01 (-0.09 to 0.07)	-0.06 (-0.14 to 0.02)	0.03 (-0.04 to 0.11)	-0.11 (-0.19 to -0.03)	0.01 (-0.07 to 0.09)	-0.02 (-0.10 to 0.06)	0.01 (-0.07 to 0.08)	0.02 (-0.06 to 0.10)	0.07 (-0.01 to 0.15)	-0.04 (-0.12 to 0.04)	-0.03 (-0.11 to 0.05)	0.02 (-0.06 to 0.10)	0.04 (-0.04 to 0.12)	0.08 (0.00 to 0.16)	0.00 (-0.07 to 0.08)	0.07 (-0.01 to 0.15)	0.05 (-0.03 to 0.13)	0.02 (-0.06 to 0.10)	0.07 (-0.01 to 0.14)	-0.04 (-0.12 to 0.04)	-0.01 (-0.09 to 0.07)	-0.00 (-0.08 to 0.08)

## Sheet: Fig.3b
	Integrated cytokine score	Chemokine12	Module5 TcellBcell score	STAT1 signature	Dendritic cell signature	B cell signature	Tumor mutation burden	APOBEC signature	T cell inflamed GEP signature	Cytolytic score	CD8 T effector signature	CD8A	CXCL9	CD274	CD38	CXCL13
INF0	0.41 (0.34 to 0.47)	0.41 (0.35 to 0.48)	0.43 (0.36 to 0.49)	0.39 (0.32 to 0.46)	0.27 (0.19 to 0.34)	0.46 (0.40 to 0.52)	0.19 (0.11 to 0.27)	0.22 (0.14 to 0.30)	0.41 (0.34 to 0.48)	0.39 (0.32 to 0.45)	0.43 (0.37 to 0.50)	0.37 (0.29 to 0.43)	0.43 (0.36 to 0.49)	0.32 (0.25 to 0.39)	0.47 (0.40 to 0.53)	0.41 (0.35 to 0.48)
INF1	0.49 (0.43 to 0.55)	0.48 (0.42 to 0.54)	0.50 (0.44 to 0.56)	0.51 (0.45 to 0.57)	0.28 (0.21 to 0.36)	0.51 (0.45 to 0.57)	0.26 (0.18 to 0.34)	0.25 (0.16 to 0.32)	0.49 (0.43 to 0.55)	0.47 (0.40 to 0.53)	0.58 (0.53 to 0.63)	0.49 (0.43 to 0.55)	0.57 (0.52 to 0.62)	0.38 (0.31 to 0.45)	0.60 (0.54 to 0.65)	0.54 (0.48 to 0.60)
INF2	-0.12 (-0.20 to -0.04)	-0.09 (-0.17 to -0.02)	-0.11 (-0.19 to -0.03)	-0.08 (-0.16 to 0.00)	-0.08 (-0.16 to -0.00)	-0.14 (-0.22 to -0.06)	-0.00 (-0.09 to 0.08)	-0.12 (-0.21 to -0.04)	-0.09 (-0.16 to -0.01)	-0.12 (-0.20 to -0.04)	-0.10 (-0.17 to -0.02)	-0.10 (-0.18 to -0.02)	-0.07 (-0.15 to 0.01)	-0.09 (-0.17 to -0.01)	-0.13 (-0.21 to -0.06)	-0.13 (-0.21 to -0.05)
INF3	0.18 (0.10 to 0.25)	0.20 (0.12 to 0.28)	0.19 (0.11 to 0.27)	0.21 (0.14 to 0.29)	0.08 (0.00 to 0.16)	0.16 (0.09 to 0.24)	0.09 (0.01 to 0.18)	-0.01 (-0.10 to 0.07)	0.21 (0.13 to 0.28)	0.17 (0.10 to 0.25)	0.24 (0.17 to 0.31)	0.19 (0.11 to 0.26)	0.24 (0.16 to 0.31)	0.12 (0.04 to 0.20)	0.23 (0.16 to 0.31)	0.21 (0.13 to 0.28)
INF4	0.12 (0.04 to 0.20)	0.12 (0.04 to 0.20)	0.13 (0.05 to 0.21)	0.04 (-0.04 to 0.12)	0.14 (0.06 to 0.22)	0.17 (0.09 to 0.24)	0.03 (-0.06 to 0.11)	0.00 (-0.08 to 0.09)	0.12 (0.05 to 0.20)	0.15 (0.07 to 0.22)	0.09 (0.01 to 0.17)	0.09 (0.01 to 0.17)	0.08 (-0.00 to 0.15)	0.05 (-0.03 to 0.13)	0.11 (0.03 to 0.19)	0.04 (-0.04 to 0.12)
INF5	-0.04 (-0.12 to 0.04)	-0.04 (-0.12 to 0.04)	-0.05 (-0.12 to 0.03)	-0.13 (-0.21 to -0.05)	0.06 (-0.02 to 0.14)	-0.00 (-0.08 to 0.08)	-0.11 (-0.19 to -0.02)	-0.12 (-0.20 to -0.03)	-0.05 (-0.13 to 0.03)	-0.02 (-0.10 to 0.06)	-0.10 (-0.18 to -0.02)	-0.07 (-0.15 to 0.01)	-0.12 (-0.20 to -0.04)	-0.07 (-0.15 to 0.01)	-0.09 (-0.17 to -0.01)	-0.14 (-0.22 to -0.07)
INF6	0.29 (0.22 to 0.37)	0.33 (0.26 to 0.40)	0.32 (0.25 to 0.39)	0.36 (0.29 to 0.43)	0.20 (0.12 to 0.27)	0.33 (0.26 to 0.40)	0.23 (0.15 to 0.31)	0.18 (0.10 to 0.26)	0.32 (0.25 to 0.39)	0.29 (0.21 to 0.36)	0.39 (0.33 to 0.46)	0.32 (0.25 to 0.39)	0.37 (0.30 to 0.44)	0.30 (0.23 to 0.37)	0.40 (0.33 to 0.47)	0.38 (0.31 to 0.44)
INF7	0.28 (0.21 to 0.35)	0.31 (0.23 to 0.38)	0.31 (0.24 to 0.38)	0.28 (0.20 to 0.35)	0.23 (0.15 to 0.30)	0.37 (0.30 to 0.43)	0.15 (0.07 to 0.24)	0.14 (0.06 to 0.23)	0.28 (0.21 to 0.36)	0.27 (0.20 to 0.35)	0.30 (0.23 to 0.37)	0.24 (0.16 to 0.31)	0.29 (0.21 to 0.36)	0.25 (0.17 to 0.32)	0.33 (0.25 to 0.40)	0.30 (0.22 to 0.37)
INF8	-0.04 (-0.12 to 0.04)	0.02 (-0.06 to 0.10)	-0.00 (-0.08 to 0.08)	0.07 (-0.01 to 0.15)	-0.00 (-0.08 to 0.08)	-0.02 (-0.10 to 0.06)	0.25 (0.17 to 0.33)	0.08 (-0.01 to 0.16)	0.00 (-0.08 to 0.08)	-0.02 (-0.10 to 0.06)	0.08 (-0.00 to 0.15)	0.01 (-0.06 to 0.09)	0.07 (-0.01 to 0.15)	0.02 (-0.06 to 0.10)	0.07 (-0.01 to 0.15)	0.07 (-0.01 to 0.15)
INF9	0.02 (-0.06 to 0.10)	0.03 (-0.05 to 0.11)	0.04 (-0.04 to 0.12)	0.02 (-0.06 to 0.10)	0.06 (-0.02 to 0.14)	0.07 (-0.01 to 0.14)	-0.00 (-0.09 to 0.08)	-0.02 (-0.11 to 0.06)	0.04 (-0.04 to 0.12)	0.03 (-0.05 to 0.11)	-0.00 (-0.08 to 0.07)	-0.00 (-0.08 to 0.07)	-0.00 (-0.08 to 0.08)	0.02 (-0.06 to 0.10)	-0.01 (-0.09 to 0.07)	-0.01 (-0.09 to 0.07)

## Sheet: Sup.Fig.S6a,b
IHC subtype	TUM0	TUM3	TUM5	TUM2	TUM11	TUM9	TUM1	TUM7	TUM4	TUM6
HR+HER2-	0.138191	0.113903	0.362647	0.100503	0.0041876	0.0125628	0.126466	0.019263	0.0226131	0.0259631
HR+HER2-	0.146108	0.207186	0.243114	0.142515	0.0011976	0.00598802	0.0946108	0.00958084	0.0958084	0.0335329
HR+HER2-	0.408084	0.0797342	0.121816	0.0780731	0.00110742	0.00498339	0.147841	0.00442968	0.0974529	0.0448505
HR+HER2-	0.181956	0.115997	0.420773	0.0674754	0.00075815	0.00682335	0.0924943	0.0090978	0.0507961	0.0197119
HR+HER2-	0.253019	0.0954572	0.163312	0.203565	0.00345026	0.00977573	0.143761	0.0120759	0.0598045	0.0230017
HR+HER2-	0.174107	0.127232	0.287946	0.0758929	0.00446429	0.0133929	0.160714	0.015625	0.0602679	0.0379464
HR+HER2-	0.170852	0.242358	0.010917	0.126638	0	0.00982533	0.140284	0.0131004	0.168122	0.114629
HR+HER2-	0.216129	0.122581	0.206452	0.0913978	0.00537634	0.0193548	0.156989	0.0150538	0.0483871	0.0580645
HR+HER2-	0.227394	0.0724734	0.174867	0.12633	0	0.0099734	0.213431	0.0199468	0.103059	0.0265957
HR+HER2-	0.299069	0.0958107	0.0690458	0.257564	0.00232739	0.00193949	0.109387	0.00581846	0.10512	0.0372382
HR+HER2-	0.143526	0.0878835	0.350494	0.141966	0.00104004	0.00936037	0.101404	0.0145606	0.0712428	0.0338014
HR+HER2-	0.154255	0.115957	0.134043	0.114894	0.00319149	0.0138298	0.232979	0.0281915	0.0765957	0.108511
HR+HER2-	0.188948	0.172906	0.183601	0.16221	0	0.00713012	0.11943	0.0106952	0.0802139	0.0481283
HR+HER2-	0.175617	0.153846	0.0290276	0.08418	0.00435414	0.0101597	0.260522	0.0108853	0.150943	0.113933
HR+HER2-	0.21619	0.087619	0.290476	0.199048	0.00285714	0.00285714	0.0857143	0.0047619	0.0590476	0.0314286
HR+HER2-	0.253425	0.15411	0.131849	0.0856164	0	0.0119863	0.208904	0.010274	0.0684932	0.0565068
HR+HER2-	0.410676	0.0833076	0.0401111	0.0709658	0	0.00647948	0.25054	0.00894786	0.0746683	0.0456649
HR+HER2-	0.0950495	0.140594	0.382178	0.0435644	0.0019802	0.0277228	0.158416	0.0178218	0.0514851	0.0455446
HR+HER2-	0.250746	0.186567	0.112687	0.15	0	0.00373134	0.0940299	0.00671642	0.148507	0.0402985
HR+HER2-	0.317045	0.184091	0.0704545	0.15	0.00227273	0.00113636	0.113636	0.00227273	0.0886364	0.0511364
HR+HER2-	0.342012	0.115976	0.263905	0.12426	0.00118343	0.00177515	0.0698225	0.0035503	0.0378698	0.0112426
HR+HER2-	0.251511	0.215236	0.0652963	0.152358	0	0.00604595	0.171705	0.00362757	0.0616687	0.0713422
HR+HER2-	0.263889	0.138889	0.12963	0.0277778	0.00462963	0.00462963	0.291667	0.00462963	0.0416667	0.0740741
HR+HER2-	0.08	0.0711111	0.408889	0.191111	0.00444444	0.00444444	0.0933333	0.0133333	0.0177778	0.0177778
HR+HER2-	0.287319	0.204655	0.0529695	0.145265	0.000802568	0.00401284	0.138844	0.00321027	0.0971108	0.0561798
HR+HER2-	0.367302	0.160218	0.0523161	0.0561308	0.00163488	0.00435967	0.163488	0.00926431	0.119891	0.0463215
HR+HER2-	0.143689	0.35534	0.0699029	0.0912621	0	0.0174757	0.139806	0.0213592	0.0776699	0.0621359
HR+HER2-	0.245812	0.301894	0.0156591	0.234887	0	0.00182083	0.070284	0.00182083	0.0914057	0.0349599
HR+HER2-	0.356083	0.0986647	0.166914	0.114243	0.00593472	0.00296736	0.0905045	0.00296736	0.108309	0.0200297
HR+HER2-	0.152766	0.0895522	0.108867	0.0210711	0.00175593	0.0158033	0.412643	0.0219491	0.0368745	0.125549
HR+HER2-	0.190852	0.0788644	0.0173502	0.0930599	0	0.011041	0.345426	0.0126183	0.0788644	0.159306
HR+HER2-	0.340344	0.132887	0.043021	0.184512	0.00382409	0.00956023	0.142447	0.0143403	0.0544933	0.0669216
HR+HER2-	0.210105	0.175088	0.00950475	0.138069	0	0.002001	0.238119	0.00550275	0.0825413	0.137569
HR+HER2-	0.156874	0.109454	0.0539815	0.317626	0.00328064	0.00566657	0.102595	0.00805249	0.169401	0.0581569
HR+HER2-	0.397059	0.118512	0.181661	0.0406574	0	0.0017301	0.190311	0.00692042	0.0233564	0.0268166
HR+HER2-	0.218182	0.0727273	0.0597403	0.179221	0.0025974	0.0155844	0.148052	0.0181818	0.2	0.0467532
HR+HER2-	0.162903	0.304839	0.185484	0.108065	0	0	0.0870968	0.0112903	0.0677419	0.0612903
HR+HER2-	0.0539683	0.0349206	0.215873	0.104762	0.0253968	0.031746	0.355556	0.0444444	0.00952381	0.0507937
HR+HER2-	0.169223	0.0910834	0.0762224	0.245446	0.00527325	0.00910834	0.165388	0.012464	0.121285	0.0805369
HR+HER2-	0.18018	0.294294	0.339339	0.027027	0	0	0.0660661	0.00600601	0.039039	0.024024
HR+HER2-	0.235457	0.193906	0.210526	0.079409	0.000923361	0.00554017	0.139428	0.00646353	0.0627886	0.0535549
HR+HER2-	0.171851	0.18562	0.118307	0.0662927	0	0.00662927	0.27078	0.0173381	0.0346762	0.117797
HR+HER2-	0.228532	0.0813267	0.218991	0.200363	0.00181736	0.0081781	0.114039	0.0131758	0.0772376	0.02408
HR+HER2-	0.254895	0.129804	0.226251	0.127266	0.00217549	0.00290065	0.104786	0.00253807	0.095359	0.0333575
HR+HER2-	0.241961	0.194534	0.15836	0.0811897	0.00321543	0.00643087	0.176849	0.0096463	0.0530547	0.057074
HR+HER2-	0.239204	0.168365	0.0897623	0.115478	0	0.0101892	0.202329	0.00776322	0.0975255	0.060165
HR+HER2-	0.290497	0.124362	0.0357143	0.0851403	0.00191327	0.00733418	0.258291	0.0153061	0.0959821	0.0720663
HR+HER2-	0.280992	0.187829	0.0773854	0.141247	0.00300526	0.00751315	0.151766	0.014275	0.0879038	0.0383171
HR+HER2-	0.15343	0.191336	0.0279783	0.08213	0.000902527	0.0108303	0.290614	0.0117329	0.0965704	0.120939
HR+HER2-	0.453595	0.0719037	0.0342097	0.0639848	0.000316756	0.00538486	0.18752	0.012987	0.122901	0.037694
HR+HER2-	0.322159	0.115909	0.194886	0.0721591	0.000568182	0.00284091	0.0823864	0.00625	0.149432	0.0346591
HR+HER2-	0.144841	0.0803571	0.325397	0.0545635	0.00297619	0.00892857	0.234127	0.0406746	0.0198413	0.0337302
HR+HER2-	0.188933	0.0640316	0.329644	0.084585	0.0102767	0.0110672	0.104348	0.03083	0.0600791	0.0213439
HR+HER2-	0.137778	0.0355556	0.293333	0.0666667	0	0.0177778	0.24	0.0488889	0.0444444	0.0488889
HR+HER2-	0.239521	0.169162	0.223054	0.146707	0.00149701	0.00449102	0.0583832	0.00149701	0.101796	0.0329341
HR+HER2-	0.16306	0.113601	0.365533	0.0981453	0.000772798	0.00695518	0.119011	0.0131376	0.0656878	0.0270479
HR+HER2-	0.298307	0.103667	0.244006	0.151622	0.000705219	0.00493653	0.0796897	0.00282087	0.0825106	0.0119887
HR+HER2-	0.426019	0.0820771	0.0742602	0.103853	0.000558347	0.00335008	0.12507	0.00614182	0.132328	0.0351759
HR+HER2-	0.284309	0.132553	0.134426	0.17096	0.000468384	0.00374707	0.0997658	0.00608899	0.130211	0.030445
HR+HER2-	0.26739	0.138135	0.098668	0.111001	0.00296004	0.00592008	0.181056	0.0108535	0.0853478	0.0774544
HR+HER2-	0.101224	0.116796	0.220245	0.0144605	0.00111235	0.0211346	0.378198	0.028921	0.00333704	0.0867631
HR+HER2-	0.290631	0.133843	0.140535	0.145315	0.000956023	0.00382409	0.0869981	0.00573614	0.140535	0.0382409
HR+HER2-	0.335793	0.118081	0.107934	0.130996	0.00645756	0.00922509	0.104244	0.00738007	0.111624	0.0285978
HR+HER2-	0.310897	0.105769	0.042735	0.169338	0	0.00267094	0.23344	0.00641026	0.0625	0.0603632
HR+HER2-	0.327581	0.0484408	0.0554042	0.22525	0.00242204	0.00181653	0.0768998	0.00333031	0.19891	0.0369361
HR+HER2-	0.183402	0.168033	0.0409836	0.0440574	0	0.0215164	0.352459	0.0327869	0.0604508	0.0932377
HR+HER2-	0.096463	0.0498392	0.273312	0.0643087	0.00321543	0.0209003	0.318328	0.0498392	0.0192926	0.0514469
HR+HER2-	0.217365	0.241379	0.131773	0.0387931	0.00307882	0.0147783	0.185961	0.0135468	0.0474138	0.0874384
HR+HER2-	0.308231	0.0849387	0.150613	0.0656743	0	0.00350263	0.250438	0.00788091	0.0683012	0.0429072
HR+HER2-	0.243774	0.103927	0.0680077	0.167146	0.000478927	0.00909962	0.170498	0.0114943	0.139368	0.0756705
HR+HER2-	0.189145	0.101974	0.266447	0.111842	0.00328947	0.0131579	0.0805921	0.00986842	0.146382	0.0164474
HR+HER2-	0.165165	0.048048	0.042042	0.0930931	0	0.00600601	0.453453	0.024024	0.024024	0.135135
HR+HER2-	0.303044	0.0756491	0.13205	0.106535	0.000895255	0.00850492	0.196509	0.0120859	0.108326	0.0322292
HR+HER2-	0.22561	0.213415	0.0792683	0.097561	0.0121951	0.00609756	0.176829	0.0121951	0.0609756	0.103659
HR+HER2-	0.405704	0.100698	0.0343423	0.154831	0.00116414	0.00291036	0.117579	0.00465658	0.144354	0.0279395
HR+HER2-	0.172217	0.103711	0.416746	0.102759	0.00285442	0.00190295	0.0799239	0.00285442	0.0599429	0.0171265
HR+HER2-	0.183333	0.0885714	0.0266667	0.0438095	0.00047619	0.0109524	0.428571	0.0157143	0.0247619	0.173333
HR+HER2-	0.171849	0.183306	0.292962	0.0490998	0	0.00654664	0.183306	0.0163666	0.0327332	0.0392799
HR+HER2-	0.28903	0.218003	0.0267229	0.0907173	0	0.00492264	0.210267	0.00632911	0.0618847	0.0893108
HR+HER2-	0.250617	0.112037	0.0496914	0.267593	0	0.00648148	0.102469	0.00617284	0.137346	0.0598765
HR+HER2-	0.391385	0.148615	0.139077	0.0483077	0	0.00184615	0.195385	0.000615385	0.0424615	0.0227692
HR+HER2-	0.11981	0.347751	0.0138408	0.254758	0.000865052	0.00216263	0.058391	0.00259516	0.151384	0.0449827
HR+HER2-	0.327583	0.295956	0.0161012	0.084723	0	0.000958405	0.0943071	0.00230017	0.132068	0.0425532
HR+HER2-	0.237864	0.18123	0.211974	0.0938511	0.00323625	0.00485437	0.0881877	0.00647249	0.11246	0.0275081
HR+HER2-	0.395958	0.194304	0.052825	0.11989	0	0.000918695	0.0693615	0	0.14056	0.0234267
HR+HER2-	0.209231	0.0676923	0.424615	0.0923077	0.00307692	0.00615385	0.0646154	0.00307692	0.0430769	0.00923077
HR+HER2-	0.266558	0.187244	0.111202	0.152085	0.00245298	0.00899428	0.109567	0.00981194	0.0915781	0.0490597
HR+HER2-	0.247177	0.0853199	0.0451694	0.123798	0.00250941	0.0100376	0.204935	0.019657	0.163112	0.0823923
HR+HER2-	0.185957	0.0462963	0.099537	0.0555556	0	0.0192901	0.402006	0.0169753	0.0316358	0.131944
HR+HER2-	0.305745	0.125609	0.0710808	0.0418695	0.00097371	0.0097371	0.268744	0.0194742	0.0856865	0.0632911
HR+HER2-	0.19571	0.115282	0.0770777	0.0378686	0.000335121	0.00670241	0.340483	0.00938338	0.0506032	0.151139
HR+HER2-	0.0929272	0.201342	0.00619515	0.231802	0.000516262	0.00567888	0.207021	0.00722767	0.0676304	0.176562
HR+HER2-	0.240761	0.0940649	0.141097	0.0134378	0.00223964	0.0100784	0.357223	0.012318	0.0268757	0.0817469
HR+HER2-	0.149425	0.0890805	0.186782	0.0143678	0.00287356	0.0258621	0.37931	0.0229885	0.0344828	0.0488506
HR+HER2-	0.244477	0.122057	0.101775	0.165158	0	0.00615719	0.132198	0.00470844	0.152481	0.0604853
HR+HER2-	0.146341	0.109756	0.402439	0.0243902	0	0.0243902	0.146341	0.0121951	0.0365854	0
HR+HER2-	0.334441	0.142163	0.173613	0.180005	0.00153413	0.000767067	0.0807977	0.0023012	0.0455127	0.0227563
HR+HER2-	0.227778	0.177778	0.0253086	0.2	0.00246914	0.00308642	0.0530864	0.00493827	0.245062	0.0481481
HR+HER2-	0.236103	0.13639	0.0286533	0.153009	0	0.00859599	0.138682	0.00687679	0.171347	0.113467
HR+HER2-	0.0883621	0.0431034	0.0409483	0.0862069	0.00862069	0.049569	0.372845	0.0689655	0.0732759	0.163793
HR+HER2-	0.199536	0.0974478	0.25058	0.178654	0	0.00464037	0.109049	0.0116009	0.0765661	0.0510441
HR+HER2-	0.301435	0.101435	0.163636	0.197129	0	0.00287081	0.0660287	0.00861244	0.0909091	0.0430622
HR+HER2-	0.176143	0.0869565	0.273133	0.0880713	0	0.0200669	0.200669	0.0267559	0.0546265	0.0267559
HR+HER2-	0.287879	0.0564738	0.108815	0.130854	0.00137741	0.00413223	0.260331	0.00826446	0.0647383	0.0619835
HR+HER2-	0.282974	0.134772	0.181775	0.0681055	0	0.00719424	0.184652	0.0119904	0.0613909	0.0470024
HR+HER2-	0.216418	0.141791	0.150498	0.0957711	0.00124378	0.00870647	0.192786	0.0124378	0.104478	0.0597015
HR+HER2-	0.295102	0.064898	0.024898	0.267347	0.00122449	0.0044898	0.178776	0.00938776	0.0804082	0.0702041
HR+HER2-	0.323979	0.175882	0.143929	0.0733537	0.0030564	0.00166713	0.0455682	0.00277855	0.180328	0.0219505
HR+HER2-	0.0647383	0.108815	0.0179063	0.0220386	0	0.00137741	0.338843	0.00137741	0.0440771	0.38843
HR+HER2-	0.300403	0.127419	0.0596774	0.146774	0.000806452	0.00241935	0.0487903	0.00443548	0.275403	0.0193548
HR+HER2-	0.366451	0.116631	0.13031	0.0820734	0.00647948	0.000719942	0.0518359	0.00719942	0.177106	0.0223182
HR+HER2-	0.358874	0.153245	0.111806	0.0430023	0.000781861	0.00547303	0.221267	0.0039093	0.0453479	0.0500391
HR+HER2-	0.167012	0.181535	0.283195	0.186722	0.00311203	0.00414938	0.0715768	0.0093361	0.0363071	0.0280083
HR+HER2-	0.212106	0.182091	0.0675338	0.0850425	0.00050025	0.00650325	0.189095	0.0090045	0.0815408	0.16058
HR+HER2-	0.327688	0.088061	0.0262489	0.0643522	0	0.00169348	0.299746	0.0135478	0.084674	0.0838273
HR+HER2-	0.317665	0.172521	0.0728306	0.081095	0.00103306	0.00516529	0.174587	0.00464876	0.117252	0.0521694
HR+HER2-	0.266748	0.0669915	0.146163	0.107186	0.00243605	0.0194884	0.205847	0.0219245	0.09257	0.045067
HR+HER2-	0.13346	0.0581506	0.297426	0.21735	0.00571973	0.00381316	0.128694	0.0104862	0.0600572	0.0514776
HR+HER2-	0.293028	0.0849673	0.0599129	0.0381264	0	0.0196078	0.349673	0.0326797	0.0315904	0.0762527
HR+HER2-	0.13253	0.108434	0.192771	0.0722892	0	0.0180723	0.277108	0.0361446	0.0843373	0.0662651
HR+HER2-	0.146758	0.167235	0.235495	0.16041	0	0.00682594	0.16041	0.0136519	0.0443686	0.0409556
HR+HER2-	0.149485	0.221649	0.164948	0.231959	0.0103093	0.00515464	0.0618557	0	0.0979381	0.0360825
HR+HER2-	0.129136	0.179984	0.00766747	0.166667	0.00161421	0.00322841	0.244552	0.00524617	0.0964487	0.158999
HR+HER2-	0.132692	0.0913462	0.250962	0.201923	0.0221154	0.00576923	0.124038	0.00865385	0.0711538	0.0375
HR+HER2-	0.289531	0.114801	0.242599	0.0736462	0.000722022	0.00938628	0.127076	0.00505415	0.0801444	0.0382671
HR+HER2-	0.235294	0.0740741	0.189542	0.0958606	0	0.0108932	0.248366	0.0152505	0.0718954	0.037037
HR+HER2-	0.356907	0.0998017	0.124256	0.0826173	0	0.00528751	0.171183	0.00462657	0.116986	0.0257766
HR+HER2-	0.241349	0.128217	0.0288376	0.271074	0.000887311	0.00354925	0.14197	0.00754215	0.116681	0.0532387
HR+HER2-	0.188437	0.100642	0.132049	0.164168	0.012848	0.00214133	0.0506781	0.00499643	0.266952	0.0442541
HR+HER2-	0.191168	0.205113	0.0848344	0.201046	0.000581058	0.00755375	0.14294	0.00639163	0.0813481	0.0656595
HR+HER2-	0.376645	0.134046	0.128289	0.159539	0.00246711	0.000822368	0.0740132	0.00411184	0.0641447	0.0361842
HR+HER2-	0.330741	0.131747	0.0416285	0.137694	0	0.0032022	0.138609	0.0032022	0.133577	0.0704483
HR+HER2-	0.259727	0.111462	0.236593	0.139853	0.00210305	0.00315457	0.0998948	0.00630915	0.0715037	0.044164
HR+HER2-	0.271493	0.142081	0.0995475	0.19276	0.000904977	0.00633484	0.0986425	0.00180995	0.124887	0.040724
HR+HER2-	0.264014	0.347197	0.039783	0.116335	0.00361664	0.00361664	0.0295359	0.00482218	0.165763	0.013261
HR+HER2-	0.244681	0.0981087	0.0933806	0.15721	0.0035461	0.0070922	0.144208	0.0106383	0.156028	0.0661939
HR+HER2-	0.34494	0.16481	0.0752089	0.138347	0.000928505	0.00185701	0.0622098	0.00232126	0.165274	0.0352832
HR+HER2-	0.079906	0.128085	0.3396	0.26557	0.00235018	0.00235018	0.0552291	0.00470035	0.0646298	0.0352526
HR+HER2-	0.398421	0.103981	0.149279	0.18943	0.000343171	0.00137268	0.0305422	0.00171585	0.0971174	0.00652025
HR+HER2-	0.168539	0.101124	0.435393	0.0533708	0	0	0.162921	0.00842697	0.0393258	0.011236
HR+HER2-	0.256201	0.178851	0.135117	0.162859	0.000326371	0.00195822	0.0698433	0.00359008	0.149478	0.0326371
HR+HER2-	0.318493	0.1091	0.0963796	0.130626	0	0.00587084	0.189335	0.00587084	0.0763209	0.0513699
HR+HER2-	0.221182	0.074928	0.0597983	0.247839	0.00720461	0.00648415	0.131124	0.0100865	0.17219	0.0540346
HR+HER2-	0.279152	0.151943	0.105124	0.19788	0.000883392	0.00265018	0.0689046	0.00353357	0.129859	0.0503534
HR+HER2-	0.413551	0.0350467	0.205607	0.0373832	0.00116822	0.00116822	0.214953	0.010514	0.0432243	0.00817757
HR+HER2-	0.177515	0.0680473	0.372781	0.0325444	0.00591716	0.00295858	0.224852	0.0118343	0.0177515	0.0266272
HR+HER2-	0.24576	0.0858429	0.03946	0.254413	0.00207684	0.00380755	0.132918	0.00865351	0.132572	0.0785739
HR+HER2-	0.180645	0.0935484	0.367742	0.127419	0.00322581	0.00483871	0.0870968	0.00806452	0.0596774	0.0403226
HR+HER2-	0.172531	0.16118	0.23496	0.247446	0.0045403	0.0045403	0.0703746	0.00567537	0.0510783	0.0227015
HR+HER2-	0.275356	0.150069	0.0362552	0.324002	0.000917852	0.000917852	0.0491051	0.000917852	0.125287	0.0289123
HR+HER2-	0.161957	0.145417	0.305996	0.101309	0.00275672	0.00895934	0.115782	0.0117161	0.0737422	0.0323915
HR+HER2-	0.372179	0.116766	0.0262552	0.0287886	0.000230309	0.00161216	0.251497	0.00322432	0.105712	0.0856748
HR+HER2-	0.504263	0.106943	0.0404385	0.11961	0	0.00414129	0.112789	0.00292326	0.0767357	0.028989
HR+HER2-	0.262376	0.0569307	0.0990099	0.287129	0	0	0.0420792	0	0.215347	0.029703
HR+HER2-	0.204029	0.0563017	0.330062	0.164773	0.00206612	0.00619835	0.088843	0.0103306	0.0960744	0.0180785
HR+HER2-	0.360152	0.0998315	0.0492839	0.18492	0.00042123	0.00210615	0.128054	0.0042123	0.119629	0.0395956
HR+HER2-	0.392878	0.188131	0.0326409	0.0296736	0	0.000593472	0.124036	0.00178042	0.191691	0.0350148
HR+HER2-	0.307114	0.223829	0.0202429	0.179873	0	0.00115674	0.11336	0.00404858	0.100636	0.0468479
HR+HER2-	0.194876	0.149131	0.103385	0.0466606	0.0073193	0.0146386	0.279048	0.0237877	0.0247027	0.134492
HR+HER2-	0.264307	0.182891	0.0348083	0.312094	0	0.00176991	0.0436578	0.00117994	0.132743	0.020649
HR+HER2-	0.285393	0.0359551	0.0539326	0.294382	0	0.00449438	0.130337	0.011236	0.11236	0.0516854
HR+HER2-	0.197455	0.259324	0.107503	0.206231	0.000877578	0.00570426	0.078982	0.00438789	0.102677	0.0285213
HR+HER2-	0.236453	0.17734	0.172414	0.0394089	0	0.0147783	0.246305	0.00985222	0.0492611	0.044335
HR+HER2-	0.0993081	0.436711	0.00651201	0.0663411	0.001221	0.002035	0.119658	0.003663	0.0777371	0.181929
HR+HER2-	0.240566	0.121462	0.0825472	0.0459906	0.00117925	0.0129717	0.317217	0.0153302	0.0778302	0.0566038
HR+HER2-	0.062701	0.0916399	0.220257	0.0659164	0.00643087	0.0257235	0.350482	0.0466238	0.0321543	0.0691318
HR+HER2-	0.220497	0.198758	0.127329	0.152174	0	0.00621118	0.136646	0.015528	0.0621118	0.0621118
HR+HER2-	0.253268	0.287582	0.0114379	0.176471	0	0.00490196	0.0637255	0.00490196	0.145425	0.0473856
HR+HER2-	0.322841	0.114609	0.112994	0.191687	0.00121065	0.00201776	0.127522	0.00645682	0.0851493	0.0242131
HR+HER2-	0.208824	0.202941	0.0639706	0.183824	0	0.00147059	0.105147	0.00294118	0.159559	0.0654412
HR+HER2-	0.272235	0.196829	0.037123	0.238979	0.00270688	0.00270688	0.100928	0.00309358	0.0800464	0.0552978
HR+HER2-	0.356284	0.12332	0.0462155	0.0629568	0.000471587	0.00212214	0.237916	0.00330111	0.102334	0.0587126
HR+HER2-	0.215842	0.192739	0.0323432	0.131353	0	0.00330033	0.143894	0.00528053	0.2	0.0686469
HR+HER2-	0.199831	0.149026	0.171888	0.0762066	0.00084674	0.0110076	0.182049	0.00762066	0.0855207	0.0889077
HR+HER2-	0.422757	0.089701	0.0282392	0.165282	0	0	0.0681063	0.00581395	0.196844	0.0166113
HR+HER2-	0.162116	0.323379	0.00796359	0.195108	0.000284414	0.00255973	0.092719	0.00284414	0.150455	0.0591581
HR+HER2-	0.255115	0.140026	0.0498721	0.159207	0.000639386	0.00767263	0.159207	0.0121483	0.11445	0.0837596
HR+HER2-	0.32335	0.170332	0.146467	0.104352	0	0.00608329	0.0968648	0.00748713	0.0963968	0.0233973
HR+HER2-	0.245902	0.14918	0.195082	0.0622951	0	0.00655738	0.196721	0.0114754	0.0540984	0.0622951
HR+HER2-	0.151282	0.223077	0.315385	0.141026	0	0.00512821	0.0589744	0.00769231	0.0435897	0.0410256
HR+HER2-	0.412863	0.0672199	0.0419087	0.145643	0	0.00124481	0.195851	0.00414938	0.0721992	0.0506224
HR+HER2-	0.253758	0.170645	0.128205	0.198055	0.00353669	0.000884173	0.0742706	0.00795756	0.10168	0.0238727
HR+HER2-	0.356371	0.0633549	0.12167	0.0403168	0	0.0050396	0.267819	0.0143988	0.0518359	0.061915
HR+HER2-	0.199861	0.045961	0.248607	0.0752089	0.00278552	0.0215877	0.245125	0.0250696	0.0612813	0.031337
HR+HER2-	0.325879	0.0607029	0.0910543	0.0527157	0.000798722	0.0151757	0.289137	0.0191693	0.0646965	0.0686901
HR+HER2-	0.351661	0.162658	0.115693	0.0950745	0.00229095	0.00343643	0.162658	0.00687285	0.0492554	0.0389462
HR+HER2-	0.291564	0.132215	0.108041	0.154415	0.00049334	0.00296004	0.123335	0.00592008	0.120868	0.0453873
HR+HER2-	0.182351	0.129814	0.0374904	0.345065	0	0.00153022	0.0788064	0.006886	0.147921	0.0655445
HR+HER2-	0.118483	0.0260664	0.13981	0.109005	0.00236967	0.0308057	0.402844	0.0616114	0.028436	0.0473934
HR+HER2-	0.328405	0.104541	0.237592	0.140444	0.000527983	0.0031679	0.0976769	0.00211193	0.0427666	0.0232313
HR+HER2-	0.274174	0.0587515	0.247246	0.201958	0.00611995	0.00734394	0.0746634	0.00734394	0.0452876	0.0305998
HR+HER2-	0.369674	0.0689223	0.179198	0.0288221	0	0.0125313	0.225564	0.0150376	0.0388471	0.0325815
HR+HER2-	0.325301	0.184739	0.175368	0.11178	0.00133869	0.00401606	0.11178	0.00669344	0.0394913	0.021419
HR+HER2-	0.280967	0.0392749	0.271903	0.0483384	0.00528701	0.0166163	0.165408	0.0332326	0.0241692	0.0271903
HR+HER2-	0.281563	0.118179	0.0232483	0.0584437	0	0.0045205	0.288989	0.00678076	0.108169	0.10268
HR+HER2-	0.308911	0.0792079	0.0772277	0.120297	0.000990099	0.0019802	0.159901	0.00693069	0.187624	0.0475248
HR+HER2-	0.158416	0.108911	0.358911	0.0445545	0.00247525	0.00247525	0.173267	0.019802	0.0222772	0.0272277
HR+HER2-	0.213679	0.198927	0.107287	0.152436	0.00402325	0.00447027	0.0858292	0.0102816	0.133661	0.0621368
HR+HER2-	0.32382	0.15258	0.0922064	0.178924	0.00219539	0.00109769	0.0856202	0.00439078	0.107574	0.0417124
HR+HER2-	0.192604	0.134052	0.0878274	0.140216	0.0046225	0.00616333	0.211094	0.0169492	0.112481	0.0662558
HR+HER2-	0.316327	0.0935374	0.306122	0.079932	0.00170068	0.00170068	0.113946	0.0119048	0.0408163	0.0136054
HR+HER2-	0.196406	0.181643	0.0898588	0.177792	0.00192555	0.00962773	0.148267	0.00962773	0.112965	0.050706
HR+HER2-	0.329255	0.151279	0.126808	0.114016	0.000556174	0.00166852	0.0572859	0.00611791	0.169077	0.0244716
HR+HER2-	0.22869	0.119543	0.0987526	0.0301455	0.0010395	0.00675676	0.309771	0.00987526	0.0462578	0.138254
HR+HER2-	0.180313	0.112031	0.0192137	0.164647	0.000295596	0.00738989	0.287615	0.0150754	0.0939994	0.114691
HR+HER2-	0.182436	0.186402	0.210198	0.179037	0.00169972	0.00226629	0.0685552	0.0101983	0.113881	0.0249292
HR+HER2-	0.148256	0.140504	0.0891473	0.0455426	0	0.0251938	0.391473	0.0310078	0.0348837	0.0833333
HR+HER2-	0.124094	0.0842391	0.214674	0.209239	0.00362319	0.0235507	0.141304	0.0307971	0.0706522	0.0543478
HR+HER2-	0.321163	0.0781906	0.102746	0.131826	0.000969305	0.00387722	0.169952	0.0100162	0.115347	0.0536349
HR+HER2-	0.219258	0.0858469	0.143852	0.0324826	0.00232019	0.0197216	0.322506	0.0359629	0.0603248	0.0638051
HR+HER2-	0.242479	0.064722	0.0720146	0.158614	0.00364631	0.0200547	0.217867	0.0346399	0.123063	0.0428441
HR+HER2-	0.217512	0.110003	0.0351898	0.311721	0.00498753	0.000831255	0.101136	0.00609587	0.13882	0.0601275
HR+HER2-	0.187668	0.136729	0.19571	0.112601	0	0.0107239	0.184987	0.0080429	0.0938338	0.0589812
HR+HER2-	0.298797	0.20629	0.0499537	0.0915819	0	0.00555042	0.214154	0.00971323	0.0545791	0.0629047
HR+HER2-	0.134831	0.131086	0.370787	0.00749064	0	0.0187266	0.191011	0.0149813	0.0411985	0.0561798
HR+HER2-	0.297561	0.110027	0.138211	0.155556	0.00325203	0.00704607	0.142547	0.0135501	0.0655827	0.0346883
HR+HER2-	0.257443	0.0998249	0.166375	0.124343	0.00525394	0.0105079	0.15937	0.0140105	0.089317	0.0490368
HR+HER2-	0.226633	0.0887751	0.0640205	0.130175	0.00213402	0.00981647	0.314981	0.0213402	0.0422535	0.0887751
HR+HER2-	0.374725	0.11978	0.0373626	0.0989011	0	0	0.194505	0.00989011	0.107692	0.0527473
HR+HER2-	0.267435	0.127378	0.117579	0.104899	0.00172911	0.00634006	0.196542	0.00634006	0.0755043	0.0829971
HR+HER2-	0.266842	0.182537	0.0229582	0.119307	0.000376364	0.00338728	0.226948	0.00489274	0.0711329	0.0952202
HR+HER2-	0.186166	0.142613	0.277541	0.0947908	0	0.0119556	0.154569	0.00939368	0.0708796	0.028181
HR+HER2-	0.100901	0.104505	0.363964	0.0918919	0.0036036	0.0252252	0.117117	0.0234234	0.0558559	0.0468468
HR+HER2-	0.382315	0.076723	0.124837	0.0507152	0.00130039	0.00650195	0.188557	0.0130039	0.0845254	0.0403121
HR+HER2-	0.260525	0.159233	0.0325135	0.0383493	0.00125052	0.00541892	0.275115	0.00833681	0.0558566	0.153397
HR+HER2-	0.0645503	0.0645503	0.369312	0.153439	0.0116402	0.0126984	0.153439	0.0222222	0.0338624	0.0285714
HR+HER2-	0.324819	0.160833	0.112583	0.15011	0.00126143	0.00220751	0.0797856	0.00315358	0.119521	0.0318512
HR+HER2-	0.288149	0.168861	0.101472	0.110767	0.000774593	0.00387297	0.178931	0.00697134	0.074361	0.0518978
HR+HER2-	0.299335	0.0748337	0.107539	0.128049	0	0.00498891	0.272727	0.0094235	0.0465632	0.0465632
HR+HER2-	0.167987	0.133122	0.167987	0.0602219	0	0.0126783	0.29794	0.0364501	0.0348653	0.0776545
HR+HER2-	0.26079	0.33921	0.012766	0.166565	0.00182371	0.00364742	0.074772	0.00303951	0.0869301	0.0455927
HR+HER2-	0.172945	0.0719178	0.174658	0.160959	0.00171233	0.0136986	0.188356	0.0273973	0.0993151	0.0667808
HR+HER2-	0.228571	0.0857143	0.0391534	0.230688	0	0.00846561	0.121693	0.0021164	0.226455	0.0497354
HR+HER2-	0.245363	0.155143	0.0944351	0.277403	0.00337268	0.00505902	0.10118	0.00927487	0.0472175	0.0480607
HR+HER2-	0.356688	0.161359	0.22293	0.029724	0	0.00636943	0.129512	0.00424628	0.0403397	0.0276008
HR+HER2-	0.313433	0.140208	0.0601538	0.229308	0.000904568	0.00497512	0.109453	0.0085934	0.0714609	0.0474898
HR+HER2-	0.221317	0.166327	0.0108622	0.241005	0.00610998	0.00271555	0.0644942	0.00475221	0.174474	0.100475
HR+HER2-	0.211886	0.0826873	0.105943	0.202842	0.00129199	0.00645995	0.164083	0.0180879	0.121447	0.0697674
HR+HER2-	0.147009	0.138462	0.182906	0.124786	0	0.0188034	0.203419	0.0324786	0.0615385	0.0717949
HR+HER2-	0.404843	0.0567537	0.0423761	0.171018	0.000378358	0	0.0450246	0.000756716	0.253878	0.0192963
HR+HER2-	0.25	0.0627706	0.357143	0.125541	0.004329	0.004329	0.0790043	0.00649351	0.0335498	0.017316
HR+HER2-	0.258345	0.088897	0.0261248	0.0428157	0.00145138	0.00507983	0.359216	0.0123367	0.0602322	0.138244
HR+HER2-	0.183413	0.0877193	0.347687	0.154705	0	0.00637959	0.0845295	0.015949	0.0526316	0.0255183
HR+HER2-	0.290627	0.106541	0.115981	0.0984491	0.000674309	0.00472016	0.261632	0.0107889	0.0323668	0.0714767
HR+HER2-	0.303104	0.114452	0.0349176	0.192532	0.00242483	0.00339476	0.132396	0.00630456	0.126091	0.0771096
HR+HER2-	0.253565	0.0874759	0.157225	0.0843931	0.000385356	0.00847784	0.265896	0.0138728	0.0628131	0.0527938
HR+HER2-	0.294118	0.0772059	0.199755	0.120098	0.00122549	0.00980392	0.151961	0.0220588	0.0686275	0.0245098
HR+HER2-	0.310498	0.245552	0.0631673	0.0907473	0.00177936	0.00355872	0.134342	0.00266904	0.0765125	0.0658363
HR+HER2-	0.1417	0.279352	0.293522	0.082996	0.00404858	0.00404858	0.103239	0.00404858	0.0526316	0.0283401
HR+HER2-	0.127332	0.171938	0.00567721	0.182482	0	0.00729927	0.260341	0.00648824	0.0413625	0.196269
HR+HER2-	0.329363	0.116222	0.0205339	0.282136	0.000616016	0.00308008	0.0926078	0.00410678	0.118891	0.0250513
HR+HER2-	0.131579	0.192632	0.0747368	0.148421	0	0.00421053	0.108421	0.00736842	0.248421	0.08
HR+HER2-	0.130685	0.477899	0.00170831	0.0881913	0	0	0.0459107	0	0.174888	0.080504
HR+HER2-	0.256997	0.162002	0.109415	0.20017	0.00339271	0.00424088	0.0899067	0.00424088	0.1162	0.0424088
HR+HER2-	0.207071	0.146465	0.0114301	0.233652	0.000265816	0.00292398	0.196704	0.00478469	0.0754918	0.117757
HR+HER2-	0.202443	0.207679	0.230366	0.115183	0.0052356	0.008726	0.0802792	0.0104712	0.0680628	0.0418848
HR+HER2-	0.295597	0.102725	0.146751	0.0104822	0	0.0104822	0.322851	0.00838574	0.0545073	0.033543
HR+HER2-	0.29649	0.150112	0.187453	0.148618	0.00448096	0.00373413	0.105302	0.00672143	0.0395818	0.0238984
HR+HER2-	0.27336	0.082008	0.101889	0.0800199	0.00347913	0.0109344	0.274354	0.0218688	0.0725646	0.0601392
HR+HER2-	0.258834	0.15371	0.179329	0.189488	0.00618375	0.00265018	0.0490283	0.00706714	0.10159	0.0256184
HR+HER2-	0.223933	0.0748775	0.236529	0.113366	0.00069979	0.00349895	0.207838	0.0216935	0.0615815	0.0328901
HR+HER2-	0.245179	0.150826	0.0564738	0.0454545	0.000688705	0.00619835	0.307163	0.00826446	0.0440771	0.12741
HR+HER2-	0.239445	0.21109	0.00819156	0.274732	0.00063012	0.00126024	0.0409578	0.00063012	0.168242	0.0497795
HR+HER2-	0.320088	0.183041	0.0328536	0.183041	0.00125156	0.0034418	0.134856	0.00657071	0.0819775	0.0466208
HR+HER2-	0.211055	0.0799452	0.135678	0.173138	0.00685244	0.00685244	0.163545	0.0114207	0.10233	0.0845135
HR+HER2-	0.468296	0.102368	0.124141	0.0309396	0	0.00152788	0.162338	0.00343774	0.0706646	0.026356
HR+HER2-	0.173716	0.197885	0.200906	0.231118	0.00151057	0.00302115	0.0694864	0.0060423	0.0755287	0.021148
HR+HER2-	0.443775	0.064257	0.0180723	0.0682731	0	0.0140562	0.150602	0.0140562	0.178715	0.0381526
HR+HER2-	0.232185	0.137801	0.0632374	0.159981	0.00849457	0.00802265	0.148655	0.011798	0.142048	0.0722039
HR+HER2-	0.167558	0.168449	0.0392157	0.190731	0.000891266	0.0124777	0.227273	0.0187166	0.0900178	0.0766488
HR+HER2-	0.29193	0.171228	0.077193	0.14807	0	0.00350877	0.147368	0.00421053	0.0926316	0.0519298
HR+HER2-	0.17233	0.112999	0.0272384	0.239213	0.000809061	0.00269687	0.169903	0.00889968	0.109763	0.14671
HR+HER2-	0.148276	0.0655172	0.289655	0.193103	0	0.00689655	0.117241	0.0206897	0.0724138	0.0344828
HR+HER2-	0.247248	0.17156	0.0633028	0.21789	0.000917431	0.00412844	0.0940367	0.00504587	0.148624	0.0362385
HR+HER2-	0.206013	0.0991091	0.218263	0.194878	0.00445434	0.0077951	0.0634744	0.0100223	0.122494	0.0345212
HR+HER2-	0.108872	0.193001	0.00706964	0.22128	0	0.00106045	0.107458	0.00247437	0.256628	0.0979145
HR+HER2-	0.317599	0.160839	0.257576	0.0821678	0.000582751	0.0034965	0.0874126	0.00874126	0.0355478	0.0250583
HR+HER2-	0.247949	0.220602	0.1732	0.0729262	0.00182315	0.00638104	0.143118	0.00273473	0.0619872	0.0546946
HR+HER2-	0.317195	0.0853506	0.0792988	0.106636	0.00166945	0.00605175	0.206386	0.00980801	0.0744992	0.0797162
HR+HER2-	0.27761	0.189864	0.165658	0.0733737	0.00075643	0.00453858	0.189107	0.01059	0.0363086	0.0370651
HR+HER2-	0.199546	0.103175	0.185941	0.19161	0.00340136	0.00453515	0.154195	0.0124717	0.0646259	0.031746
HR+HER2-	0.145763	0.132203	0.172881	0.220339	0	0.00338983	0.138983	0.0338983	0.040678	0.0813559
HR+HER2-	0.342947	0.21245	0.0479726	0.0676756	0	0.00228441	0.162479	0.00256996	0.0842376	0.0702456
HR+HER2-	0.293796	0.0784672	0.0912409	0.17427	0.00182482	0.00821168	0.112226	0.00547445	0.182482	0.0355839
HR+HER2-	0.431786	0.0780278	0.101484	0.0732408	0.00143609	0.00670177	0.185735	0.0105314	0.0612733	0.025371
HR+HER2-	0.383956	0.0962637	0.0314286	0.0687912	0.000659341	0.000659341	0.200659	0.00527473	0.146593	0.0593407
HR+HER2-	0.448812	0.0868373	0.0978062	0.0539305	0	0.00731261	0.184644	0.00731261	0.0694698	0.035649
HR+HER2-	0.191036	0.197128	0.10792	0.221932	0.00130548	0.00957354	0.0948651	0.0100087	0.0974761	0.0526545
HR+HER2-	0.1359	0.14043	0.14043	0.245753	0.00453001	0.0101925	0.129105	0.01359	0.0611552	0.0973952
HR+HER2-	0.365777	0.0902669	0.0989011	0.088697	0.00313972	0.00627943	0.140502	0.010989	0.144427	0.0321821
HR+HER2-	0.161989	0.161187	0.222935	0.201283	0.0032077	0.00400962	0.0713713	0.0096231	0.0930233	0.042502
HR+HER2-	0.27551	0.0455782	0.312925	0.123129	0.00204082	0.00612245	0.0959184	0.0136054	0.0544218	0.0170068
HR+HER2-	0.189786	0.109041	0.0358868	0.188406	0.000690131	0.0089717	0.220842	0.0207039	0.153209	0.0662526
HR+HER2-	0.155902	0.0935412	0.289532	0.172235	0.00296956	0.00445434	0.103192	0.00593912	0.095026	0.0430586
HR+HER2-	0.310123	0.173436	0.0838169	0.148936	0.00128949	0.0070922	0.172147	0.00322373	0.068343	0.0251451
HR+HER2-	0.309686	0.0968622	0.186903	0.103683	0	0.00545703	0.141883	0.00818554	0.0941337	0.0409277
HR+HER2-	0.330897	0.171053	0.081384	0.197856	0.00194932	0.00146199	0.0628655	0.00389864	0.0925926	0.0394737
HR+HER2-	0.443677	0.139898	0.0399709	0.170058	0.000363372	0	0.102108	0.00290698	0.0694041	0.0265262
HR+HER2-	0.317183	0.116279	0.0542636	0.102067	0	0.00452196	0.236434	0.00710594	0.0697674	0.0813953
HR+HER2-	0.223636	0.151818	0.130909	0.158182	0.00636364	0.00818182	0.146364	0.0118182	0.0990909	0.0418182
HR+HER2-	0.10022	0.113436	0.201542	0.123348	0.00220264	0.0132159	0.257709	0.0242291	0.05837	0.0814978
HR+HER2-	0.209224	0.165506	0.00600528	0.176315	0.000240211	0.00288254	0.145088	0.00264233	0.132837	0.156378
HR+HER2-	0.318182	0.172131	0.113264	0.105067	0	0.00372578	0.169151	0.00670641	0.0558867	0.0469449
HR+HER2-	0.176627	0.0687251	0.0278884	0.14243	0.00863214	0.00464807	0.290505	0.0149402	0.133798	0.118858
HR+HER2-	0.351996	0.116567	0.188619	0.055989	0.000458926	0.00458926	0.16246	0.00780174	0.0642497	0.0325838
HR+HER2-	0.280224	0.0600978	0.129979	0.0684836	0	0.011181	0.317959	0.0237596	0.0265549	0.0510133
HR+HER2-	0.174757	0.237864	0.281553	0.0194175	0	0.0145631	0.11165	0.0242718	0.0436893	0.0582524
HR+HER2-	0.4	0.0900563	0.0772983	0.263039	0	0.00337711	0.0885553	0.00262664	0.0427767	0.0206379
HR+HER2-	0.0875	0.16375	0.2275	0.28375	0.00875	0.00375	0.05625	0.00375	0.1125	0.0275
HR+HER2-	0.204022	0.430802	0.0222281	0.0619211	0.000529241	0.000793861	0.0669489	0.00344006	0.151627	0.0545118
HR+HER2-	0.172702	0.0445682	0.306407	0.0306407	0.00278552	0.00835655	0.289694	0.0584958	0.0194986	0.0222841
HR+HER2-	0.209644	0.203354	0.15304	0.0524109	0.00419287	0.00628931	0.21174	0.0209644	0.0461216	0.0775681
HR+HER2-	0.144105	0.104803	0.0131004	0.114993	0	0.0189229	0.382824	0.0218341	0.0509461	0.147016
HR+HER2-	0.254011	0.197861	0.149733	0.197861	0	0.00534759	0.0802139	0.0026738	0.0588235	0.0294118
HR+HER2-	0.373632	0.0572139	0.0855721	0.183085	0.000497512	0.0039801	0.161194	0.00497512	0.0781095	0.0427861
HR+HER2-	0.0358209	0.0746269	0.334328	0.0537313	0.00298507	0.0238806	0.220896	0.0507463	0.0238806	0.0686567
HR+HER2-	0.233333	0.108889	0.288889	0.148889	0.00111111	0.00444444	0.0777778	0.00333333	0.0633333	0.0311111
HR+HER2-	0.280255	0.0928875	0.206476	0.148089	0.00159236	0.00318471	0.0732484	0.00796178	0.132166	0.0270701
HR+HER2-	0.28884	0.243982	0.201313	0.0317287	0.00218818	0.00547046	0.13895	0.00984683	0.0284464	0.0317287
HR+HER2-	0.172312	0.164948	0.296024	0.0618557	0	0.0250368	0.182622	0.0132548	0.0353461	0.0368189
HR+HER2-	0.00263158	0.0157895	0.0131579	0.0131579	0.00394737	0.025	0.519737	0.0486842	0.0105263	0.340789
HR+HER2-	0.316107	0.153316	0.0335917	0.161068	0	0.00689061	0.153316	0.00689061	0.101637	0.0551249
HR+HER2-	0.170418	0.114684	0.13612	0.371919	0.00643087	0.00321543	0.0235798	0.00214362	0.0932476	0.0375134
HR+HER2-	0.251566	0.0553236	0.186848	0.115866	0.0125261	0.0104384	0.191023	0.0177453	0.0814196	0.0281837
HR+HER2-	0.280316	0.112478	0.147627	0.121265	0.00439367	0.00878735	0.13181	0.0149385	0.0922671	0.0465729
HR+HER2-	0.380355	0.166913	0.137371	0.0753323	0.000738552	0.00221566	0.0982275	0.00812408	0.0871492	0.0258493
HR+HER2-	0.300775	0.192765	0.152455	0.0806202	0.00103359	0.00413437	0.105426	0.00258398	0.0950904	0.0408269
HR+HER2-	0.302089	0.0869565	0.261434	0.0542067	0.00112931	0.00677583	0.146245	0.012987	0.0801807	0.0180689
HR+HER2-	0.29402	0.0415282	0.285714	0.169435	0.00498339	0.00166113	0.0996678	0.013289	0.0215947	0.0232558
HR+HER2-	0.143921	0.225806	0.30273	0.129032	0	0.00496278	0.0620347	0.0148883	0.0645161	0.0148883
HR+HER2-	0.407287	0.105339	0.0256133	0.191198	0.00036075	0.001443	0.166306	0.002886	0.0422078	0.04329
HR+HER2-	0.120958	0.0982036	0.0335329	0.0778443	0.00838323	0.0251497	0.298204	0.0335329	0.143713	0.14491
HR+HER2-	0.27349	0.060962	0.183445	0.0872483	0.00223714	0.00950783	0.154922	0.0134228	0.11689	0.0436242
HR+HER2-	0.33574	0.122744	0.122744	0.0505415	0	0.00361011	0.256318	0.00722022	0.0613718	0.0397112
HR+HER2-	0.281824	0.117821	0.0852575	0.22913	0	0.0035524	0.10894	0.00651273	0.113085	0.0349319
HR+HER2-	0.316531	0.084507	0.107487	0.194959	0.00074129	0.00370645	0.171238	0.00667161	0.0555967	0.0422535
HR+HER2-	0.316302	0.145985	0.0118613	0.113139	0	0.00121655	0.135341	0.00425791	0.194039	0.0732968
HR+HER2-	0.157895	0.3	0.178947	0.0982456	0	0.0122807	0.161404	0.0122807	0.0157895	0.0473684
HR+HER2-	0.323312	0.0595992	0.154008	0.0516878	0.00263713	0.00843882	0.261603	0.0168776	0.060654	0.0421941
HR+HER2-	0.437919	0.0826342	0.0511745	0.0268456	0.000419463	0.00293624	0.246644	0.00922819	0.0973154	0.0369128
HR+HER2-	0.145946	0.216216	0.297297	0.00540541	0	0.0108108	0.156757	0.0324324	0.0378378	0.0486486
HR+HER2-	0.283035	0.0449193	0.220235	0.0606193	0.00218055	0.0157	0.228522	0.0261666	0.0501526	0.0331444
HR+HER2-	0.336207	0.0862069	0.0646552	0.0387931	0	0.0172414	0.288793	0.0323276	0.0474138	0.0732759
HR+HER2-	0.231466	0.277306	0.041313	0.172043	0	0.00509338	0.0928127	0.00282965	0.130164	0.040747
HR+HER2-	0.17037	0.15873	0.299471	0.0984127	0.0031746	0.0031746	0.0804233	0.0116402	0.100529	0.0285714
HR+HER2-	0.355191	0.0437158	0.165756	0.225865	0.00546448	0.00364299	0.114754	0.00546448	0.0400729	0.00546448
HR+HER2-	0.196515	0.231365	0.204259	0.146176	0.000968054	0.00290416	0.0484027	0.00580833	0.128751	0.0135528
HR+HER2-	0.251908	0.110687	0.0553435	0.286641	0.00343511	0.00534351	0.113359	0.00458015	0.0870229	0.0687023
HR+HER2-	0.223022	0.372302	0.0428058	0.0913669	0.000359712	0.000359712	0.10036	0.00215827	0.0838129	0.0758993
HR+HER2-	0.198592	0.124541	0.0156059	0.122399	0.00122399	0.00336597	0.0838433	0.00336597	0.366279	0.0752754
HR+HER2-	0.18617	0.115248	0.344858	0.0248227	0.00177305	0.0035461	0.228723	0.00975177	0.0336879	0.037234
HR+HER2-	0.217105	0.0794173	0.0493421	0.388158	0.00093985	0.00516917	0.0892857	0.00657895	0.104793	0.0460526
HR+HER2-	0.184685	0.0900901	0.27027	0.0855856	0.0045045	0.0135135	0.220721	0.027027	0.0585586	0.0315315
HR+HER2-	0.180162	0.202429	0.236842	0.143725	0.00404858	0.00607287	0.082996	0.01417	0.0748988	0.0323887
HR+HER2-	0.100433	0.0753247	0.387879	0.0519481	0.000865801	0.0155844	0.245887	0.0329004	0.0103896	0.0380952
HR+HER2-	0.306752	0.109646	0.0620579	0.0350482	0.000643087	0.00803859	0.32926	0.0160772	0.0649518	0.0572347
HR+HER2-	0.376101	0.0616352	0.108176	0.0540881	0.00251572	0.00503145	0.265409	0.0150943	0.0603774	0.0327044
HR+HER2-	0.311615	0.0377715	0.187913	0.134089	0.00283286	0.00566572	0.143532	0.0113314	0.0906516	0.0311615
HR+HER2-	0.342829	0.197773	0.0370007	0.133923	0	0.00294695	0.104126	0.00392927	0.134578	0.0383104
HR+HER2-	0.362832	0.109413	0.0929204	0.152454	0.000402253	0.00241352	0.0997586	0.00281577	0.115849	0.0474658
HR+HER2-	0.407348	0.129393	0.028754	0.0415335	0.00479233	0.00159744	0.159744	0.0111821	0.15655	0.0527157
HR+HER2-	0.133255	0.0683962	0.205189	0.163915	0.00117925	0.0106132	0.211085	0.0117925	0.0990566	0.0554245
HR+HER2-	0.183569	0.0738126	0.185494	0.0776637	0.0102696	0.0166881	0.242619	0.0275995	0.0500642	0.0417202
HR+HER2-	0.181464	0.101246	0.0404984	0.121495	0.000778816	0.00545171	0.357477	0.0233645	0.0895639	0.0732087
HR+HER2-	0.185435	0.226438	0.217258	0.100367	0.00305998	0.00550796	0.103427	0.00734394	0.0777234	0.0520196
HR+HER2-	0.117479	0.0630372	0.323782	0.0458453	0.00286533	0.025788	0.266476	0.0286533	0.034384	0.0429799
HR+HER2-	0.296928	0.197952	0.109215	0.0784983	0	0.00341297	0.0989761	0.0102389	0.133106	0.0546075
HR+HER2-	0.150628	0.0585774	0.0962343	0	0	0.0209205	0.560669	0.0460251	0.0041841	0.041841
HR+HER2-	0.358028	0.0892316	0.0167998	0.052878	0	0.00220325	0.228036	0.00220325	0.16249	0.0831727
HR+HER2-	0.0603774	0.0666667	0.103145	0.0113208	0.00125786	0.0113208	0.555975	0.0327044	0.00754717	0.142138
HR+HER2-	0.168595	0.0727273	0.0512397	0.0991736	0.00165289	0.0132231	0.414876	0.0280992	0.0231405	0.120661
HR+HER2-	0.23045	0.0936019	0.0604265	0.174763	0	0.00770142	0.204384	0.0112559	0.13981	0.0734597
HR+HER2-	0.047619	0.142857	0.174603	0.0198413	0	0.015873	0.436508	0.0357143	0.00793651	0.0952381
HR+HER2-	0.200713	0.210214	0.210214	0.17696	0.0023753	0.00593824	0.0926366	0.00356295	0.0320665	0.0510689
HR+HER2-	0.255398	0.0640357	0.0498883	0.164557	0.000744602	0.00967982	0.332837	0.0126582	0.0297841	0.0752048
HR+HER2-	0.191489	0.25133	0.0275931	0.265625	0.00199468	0.00365691	0.0910904	0.00398936	0.105386	0.049867
HR+HER2-	0.366169	0.068325	0.0497512	0.116418	0.00066335	0.0026534	0.221891	0.0066335	0.0885572	0.0699834
HR+HER2-	0.1797	0.0552186	0.0162783	0.0603256	0.000319183	0.00510693	0.525694	0.0146824	0.0347909	0.105011
HR+HER2-	0.371176	0.138486	0.0676329	0.12963	0.00120773	0.00161031	0.103865	0.00281804	0.126409	0.0434783
HR+HER2-	0.21117	0.176111	0.0913168	0.0962087	0.000407664	0.00774562	0.280065	0.0114146	0.0423971	0.0737872
HR+HER2-	0.237557	0.13914	0.0984163	0.233032	0.00339367	0.00452489	0.105204	0.0113122	0.0938914	0.0599548
HR+HER2-	0.155804	0.387984	0.0118805	0.249491	0	0.000678887	0.0594026	0.00339443	0.0841819	0.0468432
HR+HER2-	0.394231	0.0673077	0.177885	0.117788	0.00721154	0.00721154	0.0865385	0.0120192	0.0745192	0.0192308
HR+HER2-	0.163621	0.0826806	0.105309	0.171453	0.0174064	0.0226284	0.203655	0.0330722	0.0870322	0.0818103
HR+HER2-	0.342014	0.122396	0.126736	0.104167	0.000868056	0.00173611	0.164062	0.00173611	0.0746528	0.0486111
HR+HER2-	0.309488	0.0805723	0.156627	0.231928	0.00225904	0.000753012	0.0737952	0.00978916	0.100151	0.0158133
HR+HER2-	0.135204	0.170918	0.316327	0.0841837	0.00510204	0.0153061	0.132653	0.0102041	0.0612245	0.0280612
HR+HER2-	0.453206	0.136049	0.0519931	0.107452	0	0.0017331	0.158579	0.0034662	0.0511265	0.0337955
HR+HER2-	0.331839	0.195067	0.0560538	0.088565	0	0.00336323	0.199552	0.00784753	0.0459641	0.0639013
HR+HER2-	0.270655	0.0527066	0.0669516	0.0826211	0.0014245	0.017094	0.294872	0.019943	0.0968661	0.0769231
HR+HER2-	0.105708	0.137421	0.0909091	0.224101	0.00422833	0.0211416	0.211416	0.0317125	0.0613108	0.0845666
HR+HER2-	0.0265957	0.0691489	0.43617	0.0585106	0	0.0212766	0.164894	0.037234	0.0212766	0.0744681
HR+HER2-	0.166667	0.0897436	0.291667	0.0512821	0	0.0288462	0.233974	0.0160256	0.0480769	0.0288462
HR+HER2-	0.383085	0.132463	0.0503731	0.139303	0.00186567	0.00186567	0.0845771	0.00373134	0.141791	0.0441542
HR+HER2-	0.330287	0.100125	0.130037	0.110926	0.00207727	0.00664728	0.138346	0.0124636	0.0764437	0.0585791
HR+HER2-	0.224726	0.136337	0.153668	0.0970537	0.0028885	0.0150202	0.191797	0.023108	0.0854997	0.0323512
HR+HER2-	0.160214	0.106809	0.253672	0.220294	0.0133511	0.00934579	0.0987984	0.00534045	0.0560748	0.0253672
HR+HER2-	0.244323	0.245889	0.00783085	0.23101	0.000783085	0.00391543	0.126077	0.00313234	0.0767424	0.0595145
HR+HER2-	0.21584	0.254134	0.0356832	0.224543	0.000870322	0.000870322	0.126197	0.00522193	0.0800696	0.0522193
HR+HER2-	0.166113	0.115615	0.349502	0.13887	0.00332226	0.00797342	0.0863787	0.00996678	0.0624585	0.0272425
HR+HER2-	0.26776	0.149883	0.306011	0.0632319	0	0.00624512	0.0960187	0.00936768	0.0530835	0.0218579
HR+HER2-	0.400881	0.0675477	0.0910426	0.0851689	0.00440529	0.00293686	0.0881057	0.00146843	0.202643	0.0249633
HR+HER2-	0.320631	0.0932983	0.0328515	0.143233	0.00131406	0.0131406	0.17477	0.0105125	0.143233	0.0499343
HR+HER2-	0.21119	0.197477	0.0998354	0.167307	0.00274273	0.00383982	0.126714	0.0115195	0.0948985	0.0707625
HR+HER2-	0.378079	0.116379	0.12931	0.0714286	0.00246305	0.0067734	0.139778	0.00923645	0.08867	0.0357143
HR+HER2+	0.300993	0.0870894	0.21314	0.0863254	0.00229183	0.00381971	0.171123	0.00993125	0.0496562	0.0534759
HR+HER2+	0.0590143	0.11738	0.0894942	0.3262	0.0661479	0.00583658	0.0207523	0.00648508	0.223087	0.0129702
HR+HER2+	0.364879	0.064143	0.117771	0.0788644	0.00105152	0.00525762	0.164038	0.0084122	0.126183	0.044164
HR+HER2+	0.153374	0.0687117	0.0417178	0.119018	0.00245399	0.0184049	0.393865	0.0282209	0.0380368	0.121472
HR+HER2+	0.263972	0.0874645	0.111778	0.236501	0.000631512	0.00315756	0.0773603	0.00536786	0.176508	0.0230502
HR+HER2+	0.206751	0.223629	0.130098	0.2173	0.0021097	0.00281294	0.0668073	0.00421941	0.0787623	0.04782
HR+HER2+	0.164456	0.113174	0.148541	0.125553	0.00176835	0.025641	0.228117	0.0221043	0.0804598	0.0689655
HR+HER2+	0.314815	0.0946502	0.0541838	0.122085	0	0.0048011	0.0857339	0.00823045	0.270233	0.0315501
HR+HER2+	0.253849	0.128802	0.0210289	0.260984	0.000375516	0.00600826	0.173864	0.012392	0.0788584	0.0604581
HR+HER2+	0.188038	0.043498	0.148618	0.116448	0.00135931	0.0122338	0.318532	0.0253738	0.078387	0.0466697
HR+HER2+	0.39121	0.188761	0.0987032	0.0605187	0	0.00504323	0.147695	0.00576369	0.0540346	0.0309798
HR+HER2+	0.252525	0.104683	0.152433	0.12213	0.00275482	0.0110193	0.179063	0.020202	0.0808081	0.0431589
HR+HER2+	0.271801	0.0634202	0.0622877	0.0872027	0.00226501	0.00906002	0.298981	0.00906002	0.0690827	0.121178
HR+HER2+	0.195185	0.107266	0.0313844	0.191531	0.00150473	0.00343938	0.208727	0.0094583	0.11307	0.131126
HR+HER2+	0.208207	0.0911854	0.288754	0.167173	0.0106383	0.0136778	0.0683891	0.00911854	0.0653495	0.0288754
HR+HER2+	0.266834	0.0881057	0.0792952	0.316551	0.00188798	0.00503461	0.10258	0.00566394	0.0912524	0.0314663
HR+HER2+	0.159875	0.0731452	0.15465	0.168234	0.0114943	0.0125392	0.220481	0.0208986	0.0846395	0.0585162
HR+HER2+	0.0746269	0.116418	0.277612	0.0895522	0	0.0358209	0.244776	0.0268657	0.0597015	0.0567164
HR+HER2+	0.115702	0.0566706	0.245573	0.207792	0.00590319	0.0177096	0.153483	0.0224321	0.0637544	0.0283353
HR+HER2+	0.0810811	0.04158	0.370062	0.195426	0.029106	0.00623701	0.0623701	0.018711	0.049896	0.018711
HR+HER2+	0.219404	0.0689809	0.150423	0.218069	0.00400534	0.00267023	0.0947931	0.00934579	0.159324	0.0342679
HR+HER2+	0.114428	0.0878939	0.467662	0.079602	0.00331675	0.0066335	0.0845771	0.013267	0.0281924	0.026534
HR+HER2+	0.0471204	0.0575916	0.251309	0.146597	0.0104712	0.0628272	0.225131	0.0471204	0.0157068	0.0890052
HR+HER2+	0.247371	0.135886	0.0151451	0.211191	0.000420698	0.00105175	0.0483803	0.00147244	0.28902	0.044594
HR+HER2+	0.243629	0.0647299	0.0733945	0.345056	0.00407747	0.00662589	0.0825688	0.00560652	0.109072	0.0433231
HR+HER2+	0.377761	0.094537	0.100349	0.0848508	0.000387447	0.00309957	0.157303	0.00426191	0.132894	0.0333204
HR+HER2+	0.176183	0.161705	0.0197798	0.0911501	0.0026509	0.00183524	0.0656607	0.00305873	0.379078	0.0893148
HR+HER2+	0.183017	0.154163	0.071723	0.180544	0.0016488	0.0131904	0.165705	0.0214345	0.13108	0.0601814
HR+HER2+	0.195929	0.0839695	0.0712468	0.122137	0.0101781	0.0330789	0.307888	0.043257	0.043257	0.0687023
HR+HER2+	0.304167	0.0875	0.1625	0.180556	0.00138889	0.00555556	0.0763889	0.0138889	0.115278	0.0194444
HR+HER2+	0.121372	0.0699208	0.0404573	0.127529	0.00131926	0.0180299	0.382586	0.0329815	0.064204	0.138522
HR+HER2+	0.0758123	0.0252708	0.115523	0.0505415	0	0.0397112	0.541516	0.0613718	0.0144404	0.0649819
HR+HER2+	0.156328	0.224566	0.0483871	0.145161	0	0.0173697	0.19727	0.0136476	0.0967742	0.0843672
HR+HER2+	0.119086	0.152529	0.00570962	0.225938	0	0.00435019	0.183796	0.00734095	0.110114	0.190049
HR+HER2+	0.10665	0.100376	0.055207	0.0840652	0	0.0175659	0.434128	0.0225847	0.0577164	0.115433
HR+HER2+	0.212254	0.122538	0.0284464	0.0700219	0	0.0196937	0.21663	0.0153173	0.181619	0.133479
HR+HER2+	0.237094	0.0927342	0.0755258	0.170172	0.00764818	0.0124283	0.194073	0.0239006	0.0669216	0.0908222
HR+HER2+	0.221022	0.153242	0.0363458	0.102161	0.00196464	0.00982318	0.246562	0.00589391	0.0510806	0.166012
HR+HER2+	0.151033	0.0397456	0.0286169	0.0715421	0.00317965	0.0174881	0.476948	0.036566	0.036566	0.124006
HR+HER2+	0.134069	0.141956	0.137224	0.167192	0.0126183	0.0141956	0.115142	0.0126183	0.152997	0.0630915
HR+HER2+	0.143308	0.0978535	0.0934343	0.11553	0.00126263	0.020202	0.303662	0.0372475	0.0757576	0.092803
HR+HER2+	0.329815	0.0976253	0.0659631	0.139842	0.000879507	0.00263852	0.167106	0.00703606	0.127529	0.0501319
HR+HER2+	0.185885	0.0934394	0.0109344	0.17992	0.000994036	0.00795229	0.345924	0.00894632	0.0328032	0.132207
HR+HER2+	0.0875217	0.0294627	0.0866551	0.0355286	0	0.0355286	0.532929	0.0684575	0.017331	0.0866551
HR+HER2+	0.34193	0.108153	0.0515807	0.181364	0	0.00332779	0.09401	0.00415973	0.143095	0.0599002
HR+HER2+	0.15444	0.0849421	0.266409	0.138996	0	0.015444	0.15444	0.015444	0.104247	0.03861
HR+HER2+	0.144996	0.226162	0.0157604	0.132388	0.00236407	0.0070922	0.260835	0.012871	0.0835303	0.10507
HR+HER2+	0.182258	0.0741935	0.0403226	0.162903	0.00322581	0.016129	0.366129	0.016129	0.0629032	0.0709677
HR+HER2+	0.186819	0.127141	0.113648	0.27452	0.00103788	0.00830306	0.0814738	0.00674624	0.140114	0.04411
HR+HER2+	0.20546	0.0977011	0.277299	0.156609	0.00574713	0.00431034	0.112069	0.00862069	0.058908	0.0316092
HR+HER2+	0.231586	0.0561798	0.0305868	0.0686642	0	0.011236	0.416979	0.0162297	0.0699126	0.0973783
HR+HER2+	0.185296	0.121339	0.0753138	0.185894	0.000597729	0.00657501	0.203228	0.0149432	0.111178	0.0824866
HR+HER2+	0.326834	0.0928505	0.149489	0.0761374	0	0.00464253	0.23584	0.00742804	0.0612813	0.0389972
HR+HER2+	0.236842	0.0780399	0.0934664	0.228675	0.00453721	0.0172414	0.190563	0.022686	0.03902	0.0689655
HR+HER2+	0.130357	0.0517857	0.219643	0.119643	0.00357143	0.0142857	0.292857	0.0428571	0.0160714	0.0607143
HR+HER2+	0.182676	0.132933	0.0656089	0.216981	0.00128645	0.0102916	0.162093	0.0184391	0.103345	0.0977702
HR+HER2+	0.328706	0.131383	0.0376797	0.283094	0	0.00148736	0.109073	0.00198314	0.0594943	0.0371839
HR+HER2+	0.325798	0.0694477	0.0831974	0.0894896	0.00396178	0.00675833	0.191098	0.0130506	0.156607	0.0389187
HR+HER2+	0.227873	0.178973	0.0572127	0.181418	0	0.00537897	0.122738	0.00880196	0.1511	0.0581907
HR+HER2+	0.20237	0.0985782	0.0739336	0.195735	0.000473934	0.0109005	0.208531	0.0203791	0.0933649	0.0800948
HR+HER2+	0.246294	0.0808226	0.0176949	0.220947	0.00047824	0.00286944	0.213295	0.00382592	0.122908	0.085605
HR+HER2+	0.305825	0.0598706	0.0776699	0.0938511	0	0.00647249	0.339806	0.00809061	0.0469256	0.0517799
HR+HER2+	0.077381	0.0188492	0.0545635	0.0188492	0.000992063	0.0426587	0.649802	0.0575397	0.014881	0.0515873
HR+HER2+	0.281604	0.139494	0.201395	0.136879	0.00087184	0.00261552	0.135135	0.00784656	0.0557977	0.0305144
HR+HER2+	0.274194	0.106961	0.174024	0.143463	0.000848896	0.00679117	0.147708	0.0101868	0.0814941	0.0297114
HR+HER2+	0.240334	0.0568613	0.282032	0.131918	0.00530705	0.00682335	0.13116	0.0106141	0.0561031	0.0341168
HR+HER2+	0.29704	0.157505	0.0877378	0.11945	0.00105708	0.00211416	0.20296	0.00845666	0.0687104	0.0443975
HR+HER2+	0.292113	0.108601	0.131589	0.120888	0.00237812	0.00237812	0.178755	0.013476	0.0673801	0.0590567
HR+HER2+	0.136432	0.0674663	0.0329835	0.169415	0.0134933	0.023988	0.329835	0.0314843	0.047976	0.137931
HR+HER2+	0.189621	0.0838323	0.180639	0.0788423	0.000998004	0.0209581	0.246507	0.0329341	0.0788423	0.0439122
HR+HER2+	0.103239	0.182186	0.0258097	0.211538	0.00455466	0.0111336	0.218117	0.0217611	0.0870445	0.124494
HR+HER2+	0.339314	0.152106	0.126365	0.123245	0	0.00702028	0.145866	0.00546022	0.0522621	0.0358814
HR+HER2+	0.357555	0.0726644	0.094579	0.198385	0.0011534	0.0017301	0.0784314	0.00519031	0.142445	0.027105
HR+HER2+	0.198864	0.0522727	0.0602273	0.329545	0.00284091	0.00681818	0.148864	0.0198864	0.0846591	0.0778409
HR+HER2+	0.141836	0.0548272	0.034565	0.0738975	0	0.0143027	0.529201	0.0238379	0.0417163	0.0750894
HR+HER2+	0.182222	0.202222	0.0216667	0.170556	0.00111111	0.00555556	0.161667	0.0111111	0.113889	0.123333
HR+HER2+	0.139927	0.104029	0.0241758	0.0732601	0.000732601	0.018315	0.450549	0.021978	0.0249084	0.136264
HR+HER2+	0.174099	0.253002	0.07247	0.221698	0.000857633	0.00557461	0.0896226	0.00728988	0.0853345	0.0776158
HR+HER2+	0.124481	0.149378	0.147303	0.0995851	0.00207469	0.0207469	0.315353	0.0145228	0.0186722	0.093361
HR+HER2+	0.238187	0.0948877	0.146785	0.172734	0.000774593	0.00619675	0.20062	0.0147173	0.0844307	0.0333075
HR+HER2+	0.22028	0.102398	0.010989	0.0879121	0	0.00549451	0.253247	0.00749251	0.177822	0.127872
HR+HER2+	0.305499	0.118635	0.0651731	0.25611	0.00101833	0.00356415	0.0712831	0.00560081	0.135438	0.0254582
HR+HER2+	0.209009	0.0657658	0.113514	0.182883	0.000900901	0.0153153	0.148649	0.0261261	0.154955	0.0567568
HR+HER2+	0.308579	0.107554	0.119078	0.258643	0.00512164	0.00128041	0.0960307	0.00896287	0.0358515	0.0332907
HR+HER2+	0.297364	0.0461285	0.151565	0.11944	0.00164745	0.00494234	0.19028	0.0131796	0.0790774	0.0691928
HR-HER2+	0.12656	0.0481283	0.109329	0.114082	0.00356506	0.0350564	0.336304	0.0582294	0.0332739	0.101604
HR-HER2+	0.22409	0.105042	0.0616246	0.119048	0.00560224	0.0112045	0.180672	0.0168067	0.166667	0.0868347
HR-HER2+	0.160736	0.0527607	0.0527607	0.179141	0.0147239	0.0184049	0.330061	0.0368098	0.0760736	0.0552147
HR-HER2+	0.150628	0.0962343	0.0543933	0.192469	0.0083682	0	0.276151	0.0334728	0.0920502	0.0753138
HR-HER2+	0.150068	0.0968622	0.0150068	0.210095	0	0.00545703	0.238745	0.0122783	0.0763984	0.188267
HR-HER2+	0.11137	0.108378	0.00631649	0.115193	0.00049867	0.0028258	0.362533	0.00731383	0.0772939	0.205785
HR-HER2+	0.170609	0.0910394	0.0422939	0.178495	0.000716846	0.0121864	0.332616	0.0200717	0.0774194	0.0623656
HR-HER2+	0.250641	0.157051	0.0410256	0.169231	0.00192308	0.00384615	0.146154	0.00576923	0.145513	0.0615385
HR-HER2+	0.251145	0.0712884	0.201439	0.166776	0.00196207	0.0117724	0.151733	0.0117724	0.0510137	0.0359712
HR-HER2+	0.125839	0.0553691	0.290268	0.191275	0.0167785	0.00838926	0.0805369	0.0167785	0.0805369	0.0318792
HR-HER2+	0.106024	0.121687	0.0650602	0.163855	0.00481928	0.0192771	0.291566	0.0192771	0.0361446	0.149398
HR-HER2+	0.155556	0.0755556	0.122222	0.08	0.00888889	0.0333333	0.333333	0.0266667	0.0844444	0.0488889
HR-HER2+	0.279734	0.0656068	0.0295834	0.0782854	0.00140873	0.00523244	0.307305	0.00945864	0.115919	0.0933789
HR-HER2+	0.187011	0.0735524	0.163537	0.106416	0.0125196	0.0179969	0.262128	0.0352113	0.057903	0.0406886
HR-HER2+	0.230469	0.0625	0.046875	0.136719	0.0078125	0.015625	0.347656	0.0273438	0.0429688	0.0625
HR-HER2+	0.111274	0.1347	0.313324	0.232796	0.00146413	0.00439239	0.0629575	0.00878477	0.0468521	0.0307467
HR-HER2+	0.215602	0.0734036	0.0510204	0.118828	0.00131666	0.00625411	0.262014	0.0115207	0.118499	0.121461
HR-HER2+	0.294025	0.091195	0.125786	0.143082	0.00471698	0.00786164	0.152516	0.0235849	0.0801887	0.0487421
HR-HER2+	0.0801187	0.0534125	0.264095	0.163205	0.041543	0.0356083	0.106825	0.0326409	0.0296736	0.0385757
HR-HER2+	0.316024	0.0860041	0.0198783	0.210953	0.00243408	0.0020284	0.205274	0.00689655	0.0896552	0.0442191
HR-HER2+	0.204907	0.0570292	0.11008	0.153183	0	0.0106101	0.282493	0.0225464	0.0828912	0.0636605
HR-HER2+	0.176829	0.118902	0.164634	0.164634	0	0.0304878	0.198171	0.0304878	0.054878	0.0518293
HR-HER2+	0.237288	0.0704728	0.0490633	0.241748	0.0044603	0.0124888	0.169492	0.0115968	0.107939	0.0856378
HR-HER2+	0.167732	0.132757	0.0191801	0.230538	0.00752162	0.00752162	0.157954	0.0218127	0.165476	0.0733358
HR-HER2+	0.235127	0.16289	0.0354108	0.155807	0.00708215	0.00991501	0.106232	0.00849858	0.179887	0.0779037
HR-HER2+	0.164127	0.0152403	0.0586166	0.0375147	0	0.0164127	0.570926	0.042204	0.017585	0.0679953
HR-HER2+	0.266461	0.0936214	0.188272	0.132716	0.00205761	0.0102881	0.131687	0.0154321	0.0884774	0.031893
HR-HER2+	0.102041	0.0489796	0.226531	0.0857143	0	0.0204082	0.32449	0.0469388	0.044898	0.0530612
HR-HER2+	0.249354	0.126615	0.198966	0.0904393	0.00129199	0.00904393	0.134367	0.00904393	0.0839793	0.0322997
HR-HER2+	0.119475	0.120856	0.0994475	0.292127	0.0214088	0.0124309	0.118785	0.015884	0.107044	0.0552486
HR-HER2+	0.212276	0.132992	0.0639386	0.109974	0	0.0409207	0.255754	0.0383632	0.056266	0.0869565
HR-HER2+	0.180645	0.0666667	0.027957	0.0593548	0.00731183	0.0055914	0.469677	0.0116129	0.0593548	0.101935
HR-HER2+	0.112857	0.0335714	0.00428571	0.0621429	0	0.0171429	0.482857	0.0278571	0.0321429	0.224286
HR-HER2+	0.170439	0.0665779	0.0252996	0.237017	0.00932091	0.0173103	0.302264	0.0199734	0.0665779	0.0639148
HR-HER2+	0.176849	0.0559486	0.0128617	0.133119	0.000643087	0.00514469	0.368489	0.00900322	0.0797428	0.152412
HR-HER2+	0.20264	0.0753106	0.0799689	0.124224	0.000776398	0.0147516	0.296584	0.0271739	0.0869565	0.076087
HR-HER2+	0.113278	0.0832708	0.0202551	0.186047	0.0232558	0.024006	0.303076	0.0345086	0.0810203	0.114779
HR-HER2+	0.237569	0.053407	0.198895	0.134438	0	0.014733	0.195212	0.014733	0.06814	0.0405157
HR-HER2+	0.192331	0.0623128	0.0832834	0.195926	0.0209706	0.0209706	0.140204	0.0359497	0.148592	0.0467346
HR-HER2+	0.0694444	0.0361111	0.308333	0.113889	0.0138889	0.0138889	0.194444	0.0222222	0.0527778	0.0583333
HR-HER2+	0.225806	0.111623	0.171019	0.141833	0.00512033	0.00921659	0.0983103	0.0133129	0.140297	0.0419867
HR-HER2+	0.127146	0.041958	0.0127146	0.11761	0	0.0247934	0.460267	0.0298792	0.0591227	0.123331
HR-HER2+	0.0956522	0.0391304	0.143478	0.208696	0.00434783	0.0391304	0.304348	0.0347826	0.0565217	0.0608696
HR-HER2+	0.234769	0.11292	0.0551471	0.255777	0.00787815	0.00735294	0.0730042	0.00997899	0.153887	0.0577731
HR-HER2+	0.237467	0.0686016	0.0765172	0.0765172	0	0.0131926	0.329815	0.0263852	0.0501319	0.0844327
HR-HER2+	0.094176	0.137546	0.0334572	0.135068	0.00371747	0.0272615	0.301115	0.0285006	0.112763	0.11772
HR-HER2+	0.178472	0.203526	0.0105165	0.157439	0.00927931	0.00278379	0.133622	0.0061862	0.175688	0.113826
HR-HER2+	0.138991	0.0596556	0.0202952	0.145141	0.00369004	0.00861009	0.371464	0.0104551	0.0861009	0.151907
HR-HER2+	0.0959641	0.0869955	0.00269058	0.160538	0	0.00627803	0.443049	0.0134529	0.0412556	0.147085
HR-HER2+	0.258046	0.0690462	0.136922	0.139848	0.00175541	0.00643651	0.143944	0.0140433	0.162668	0.0403745
HR-HER2+	0.226257	0.173583	0.0853951	0.239026	0	0.000399042	0.0534717	0.00119713	0.169194	0.0411014
HR-HER2+	0.192869	0.0713128	0.0615883	0.267423	0.0178282	0.0113452	0.176661	0.0178282	0.0810373	0.0713128
HR-HER2+	0.180851	0.0970745	0.0279255	0.424867	0.00465426	0.00398936	0.056516	0.00731383	0.136303	0.0445479
HR-HER2+	0.116991	0.0903528	0.025198	0.143629	0.0115191	0.00467963	0.340173	0.0223182	0.0615551	0.168107
HR-HER2+	0.105218	0.10608	0.0103493	0.10263	0.00129366	0.0189737	0.364812	0.025442	0.0711514	0.185856
HR-HER2+	0.331003	0.130305	0.0234648	0.0723914	0.000998502	0.00549176	0.131802	0.00499251	0.218173	0.0738892
HR-HER2+	0.155963	0.113303	0.0766055	0.0880734	0.00412844	0.00504587	0.166055	0.0133028	0.263761	0.0917431
HR-HER2+	0.152361	0.056867	0.281116	0.116953	0.00214592	0.0214592	0.199571	0.0311159	0.0622318	0.0354077
HR-HER2+	0.293067	0.104211	0.032752	0.148873	0.00127605	0.00382816	0.122926	0.00467886	0.224585	0.0561463
HR-HER2+	0.170157	0.0314136	0.0732984	0.0549738	0.0026178	0.039267	0.382199	0.039267	0.065445	0.112565
HR-HER2+	0.144156	0.175325	0.381818	0.114286	0.0038961	0.0012987	0.0779221	0.0116883	0.0272727	0.0181818
HR-HER2+	0.114786	0.0700389	0.0505837	0.140078	0.00972763	0.0116732	0.322957	0.0214008	0.20428	0.0350195
HR-HER2+	0.202044	0.108918	0.00441245	0.121226	0.000464468	0.00301904	0.272178	0.00534138	0.136554	0.143288
HR-HER2+	0.166667	0.0488889	0.0955556	0.155556	0	0.0133333	0.402222	0.0311111	0.02	0.0622222
HR-HER2+	0.112769	0.0580431	0.25539	0.104478	0.0116086	0.0331675	0.208955	0.0331675	0.066335	0.0613599
HR-HER2+	0.194276	0.123897	0.0174476	0.23466	0.00215644	0.00274456	0.173691	0.00509704	0.149579	0.0874338
TNBC	0.0739082	0.0302352	0.00951848	0.043673	0.00167973	0.0173572	0.534155	0.0453527	0.0442329	0.196529
TNBC	0.1	0.0428571	0.0571429	0.0714286	0	0.0285714	0.5	0.0428571	0.0285714	0.128571
TNBC	0.111345	0.0336134	0.00840336	0.0567227	0.00420168	0.0273109	0.39916	0.0714286	0.0987395	0.182773
TNBC	0.194639	0.114219	0.142191	0.180653	0.027972	0.00582751	0.102564	0.011655	0.117716	0.041958
TNBC	0.173118	0.0483871	0.0268817	0.0483871	0.00537634	0.027957	0.433333	0.0333333	0.083871	0.104301
TNBC	0.056683	0.0216935	0.0174948	0.0209937	0.00069979	0.0202939	0.582925	0.0517845	0.0363891	0.184045
TNBC	0.301623	0.16308	0.00755002	0.0607777	0.000377501	0.000377501	0.154775	0.00566251	0.169498	0.13288
TNBC	0.283784	0.0675676	0.118243	0.0388514	0	0.00844595	0.33277	0.0135135	0.0540541	0.0608108
TNBC	0.0543478	0.0298913	0.353261	0.103261	0.0271739	0.0298913	0.163043	0.0244565	0.0298913	0.0244565
TNBC	0.219691	0.213997	0.0314107	0.114254	0.000183688	0.00128582	0.128766	0.00183688	0.178545	0.105621
TNBC	0.150242	0.142165	0.0161551	0.163166	0	0.00646204	0.23748	0.0129241	0.11147	0.15832
TNBC	0.209434	0.0867925	0.0301887	0.0849057	0.00377358	0.0245283	0.349057	0.0377358	0.090566	0.0735849
TNBC	0.184145	0.153317	0.0289017	0.0517479	0.000550509	0.00853289	0.233141	0.0110102	0.15084	0.172034
TNBC	0.226082	0.0694816	0.0272582	0.0347408	0.000534474	0.0187066	0.343132	0.0267237	0.0625334	0.176911
TNBC	0.381672	0.128902	0.041289	0.0936556	0.00100705	0.00100705	0.17422	0.0100705	0.107754	0.0523666
TNBC	0.0405063	0.0742616	0.00337553	0.0413502	0	0.00843882	0.492827	0.014346	0.078481	0.246414
TNBC	0.0956962	0.0683544	0.00405063	0.044557	0	0.00405063	0.377215	0.0121519	0.0921519	0.299241
TNBC	0.217494	0.144208	0.235225	0.0472813	0.00118203	0.0153664	0.167849	0.00945626	0.0874704	0.0484634
TNBC	0.3775	0.05125	0.05625	0.141875	0.000625	0.005625	0.143125	0.005	0.13	0.068125
TNBC	0.251913	0.14918	0.0218579	0.0923497	0.0010929	0.00765027	0.222404	0.015847	0.139344	0.0956284
TNBC	0.246073	0.139616	0.0226876	0.0837696	0	0.0104712	0.216405	0.017452	0.129145	0.125654
TNBC	0.124359	0.137179	0.00769231	0.0858974	0.0025641	0.024359	0.19359	0.0166667	0.208974	0.194872
TNBC	0.288075	0.110632	0.0466954	0.112787	0.00215517	0.012931	0.171695	0.0193966	0.153736	0.066092
TNBC	0.307368	0.0378947	0.0610526	0.0821053	0.00421053	0.0336842	0.275789	0.0484211	0.0757895	0.0547368
TNBC	0.183962	0.0455975	0.0298742	0.091195	0.00628931	0.0157233	0.386792	0.0283019	0.0738994	0.121069
TNBC	0.148438	0.0563616	0.0100446	0.0719866	0.00279018	0.00837054	0.432478	0.0117188	0.100446	0.152902
TNBC	0.284704	0.100796	0.0229885	0.110522	0	0.0106101	0.246684	0.0150309	0.117595	0.0751547
TNBC	0.267717	0.0669291	0.228346	0.0629921	0	0.00984252	0.143701	0.00984252	0.135827	0.0354331
TNBC	0.284689	0.0358852	0.242823	0.0669856	0.0167464	0.0263158	0.166268	0.0179426	0.062201	0.0131579
TNBC	0.290094	0.108491	0.285377	0.0636792	0.00707547	0.00707547	0.110849	0.0141509	0.0377358	0.0377358
TNBC	0.202381	0.108225	0.0200216	0.0914502	0.00595238	0.0194805	0.25	0.0183983	0.117965	0.152597
TNBC	0.325165	0.0832361	0.0917931	0.084014	0.00194477	0.00466744	0.134189	0.00816803	0.209257	0.0361727
TNBC	0.209747	0.19828	0.0425227	0.0979455	0.000477783	0.00668896	0.161491	0.0105112	0.16818	0.0984233
TNBC	0.215686	0.0672269	0.254902	0.0532213	0.00280112	0.0112045	0.229692	0.0280112	0.0588235	0.0336134
TNBC	0.234848	0.0848485	0.193939	0.112121	0.00606061	0.0136364	0.2	0.0272727	0.0333333	0.0484848
TNBC	0.452586	0.0862069	0.0301724	0.0646552	0	0.00862069	0.267241	0.00862069	0.0431034	0.0301724
TNBC	0.199692	0.0488771	0.0273007	0.0504183	0.000440335	0.00836636	0.397842	0.0169529	0.0574637	0.1845
TNBC	0.0456853	0.0228426	0.0139594	0.0190355	0.00253807	0.0279188	0.600254	0.0659898	0.0266497	0.168782
TNBC	0.172414	0.220159	0.0557029	0.187003	0	0.00265252	0.103448	0.00795756	0.161804	0.0862069
TNBC	0.175627	0.0654122	0.0806452	0.0492832	0.000896057	0.0134409	0.378136	0.0224014	0.0994624	0.100358
TNBC	0.095546	0.0538793	0.0574713	0.0438218	0.00215517	0.033046	0.454023	0.0553161	0.0783046	0.116379
TNBC	0.129747	0.0878165	0.141614	0.0514241	0.00474684	0.0126582	0.355222	0.0261076	0.0379747	0.128956
TNBC	0.26794	0.105834	0.0712442	0.12287	0.00258131	0.00567888	0.074858	0.0082602	0.275168	0.0469799
TNBC	0.109019	0.0584737	0.227948	0.0792864	0.00891972	0.0237859	0.258672	0.0515362	0.0753221	0.0564916
TNBC	0.0113208	0.0226415	0.354717	0.128302	0.00377358	0.0339623	0.169811	0.0566038	0.0150943	0.0264151
TNBC	0.173255	0.128843	0.0156174	0.0951684	0.00244021	0.0156174	0.204978	0.0244021	0.15959	0.172767
TNBC	0.150879	0.0646625	0.123086	0.142371	0.00510493	0.0164492	0.255247	0.036869	0.0839478	0.0992626
TNBC	0.103922	0.192157	0.0176471	0.172549	0.00784314	0.00784314	0.207843	0.0196078	0.119608	0.145098
TNBC	0.22856	0.0491257	0.0353872	0.240216	0.00291424	0.0124896	0.232306	0.0158201	0.100333	0.0720233
TNBC	0.182176	0.120138	0.00640079	0.230921	0.000492368	0.00492368	0.149188	0.00393895	0.126539	0.170359
TNBC	0.144875	0.521912	0.106121	0.0322347	0.000724375	0.00362188	0.0796813	0.0028975	0.0434625	0.0568635
TNBC	0.394558	0.0592809	0.0291545	0.0835763	0.00291545	0.0116618	0.153547	0.0145773	0.172012	0.0563654
TNBC	0.123452	0.208031	0.0119607	0.0760359	0.00213584	0.00683469	0.133276	0.0115335	0.263135	0.158052
TNBC	0.134367	0.0361757	0.0387597	0.0852713	0.00775194	0.0232558	0.434109	0.0413437	0.0568475	0.126615
TNBC	0.180165	0.186777	0.0198347	0.0231405	0	0.00909091	0.278512	0.0123967	0.0735537	0.212397
TNBC	0.0828025	0.0509554	0.0382166	0.0955414	0.0191083	0.0191083	0.44586	0.0382166	0.0254777	0.159236
TNBC	0.161017	0.119641	0.0129611	0.0907278	0	0.00598205	0.0902293	0.00249252	0.407278	0.105184
TNBC	0.165165	0.0900901	0.042042	0.036036	0	0.018018	0.39039	0.027027	0.0840841	0.144144
TNBC	0.244323	0.108992	0.0263397	0.0499546	0.000908265	0.00635786	0.35604	0.0145322	0.0454133	0.141689
TNBC	0.245963	0.0848667	0.0161472	0.224559	0.00863688	0.00337965	0.212918	0.0105145	0.0980098	0.0822381
TNBC	0.287224	0.0573167	0.0537944	0.189241	0.00960615	0.00960615	0.215498	0.0150496	0.0771694	0.0608389
TNBC	0.183723	0.0672515	0.08577	0.217349	0.00877193	0.0116959	0.212476	0.0170565	0.0847953	0.07846
TNBC	0.171708	0.0658363	0.192171	0.132562	0.0160142	0.0151246	0.188612	0.0400356	0.0871886	0.0391459
TNBC	0.318381	0.0667396	0.201313	0.106127	0.00218818	0.00765864	0.136761	0.0175055	0.0864333	0.0284464
TNBC	0.231175	0.0444277	0.1875	0.146084	0.0150602	0.00978916	0.123494	0.0188253	0.10241	0.0451807
TNBC	0.25111	0.0835688	0.0335083	0.0928543	0.000403714	0.00363343	0.11304	0.00807428	0.301574	0.0972951
TNBC	0.229609	0.0815627	0.0281014	0.197395	0.000685401	0.00753941	0.210418	0.0178204	0.122687	0.0952707
TNBC	0.228541	0.175966	0.0101931	0.145923	0.00160944	0.0026824	0.123391	0.00482833	0.204936	0.0938841
TNBC	0.16966	0.0562382	0.0548204	0.0997164	0.00614367	0.0141777	0.384216	0.0245747	0.0491493	0.121456
TNBC	0.180328	0.112825	0.0829315	0.0472517	0.0048216	0.0144648	0.253616	0.0173578	0.136933	0.128255
TNBC	0.211411	0.108636	0.010551	0.141852	0.00156311	0.003517	0.273544	0.00468933	0.106292	0.134428
TNBC	0.0166667	0.0142857	0.0142857	0.00952381	0	0.0261905	0.540476	0.047619	0.0190476	0.304762
TNBC	0.194905	0.16237	0.0168815	0.159914	0.000306937	0.00153468	0.0503376	0.00153468	0.322591	0.0822591
TNBC	0.156415	0.0536028	0.0237258	0.0333919	0.00439367	0.0193322	0.497364	0.0342707	0.0386643	0.130931
TNBC	0.109367	0.080922	0.121628	0.148602	0.0353114	0.0186366	0.153997	0.0387445	0.0917116	0.149583
TNBC	0.291667	0.125	0.0633681	0.16059	0	0.00694444	0.119792	0.00434028	0.15625	0.0659722
TNBC	0.0986938	0.0551524	0.0156023	0.0206821	0.000725689	0.00943396	0.391509	0.0199565	0.0740203	0.309144
TNBC	0.191304	0.084585	0.0869565	0.105929	0.000790514	0.0229249	0.265613	0.0300395	0.120158	0.0782609
TNBC	0.0936353	0.20563	0.00642595	0.182987	0.00152999	0.00336597	0.0737454	0.00428397	0.29743	0.126989
TNBC	0.118076	0.0761662	0.00200437	0.173469	0	0.00291545	0.262573	0.00564869	0.20645	0.152332
TNBC	0.151235	0.0987654	0.169753	0.0401235	0.00925926	0.0154321	0.299383	0.0246914	0.00617284	0.108025

[truncated: 16 more sheets: Sup.Fig.S7a,b, Fig.5c,d,f,h & Sup.Fig.S8a,d,f, Fig.5e, Fig.5i, Fig.5k, Sup.Fig.S8b, Sup.Fig.S8c, Sup.Fig.S8e, Fig6c, Fig.6f, Sup.Fig.S10b, Sup.Fig.S10c, Fig.7a, Fig.7b, Fig.7c & Sup.Fig.12c, Sup.Fig.S14a]
